# Supplementary material for: A Transposable Element within the Non-canonical Telomerase RNA of Arabidopsis thaliana Modulates Telomerase in Response to DNA Damage
Source: PLoS Genet. 2015 Jun 15;11(6):e1005281. doi: 10.1371/journal.pgen.1005281 (PMC4468102; doi:10.1371/journal.pgen.1005281)
Supplement: S1 Fig — Complete FASTA alignment of TER1 from 508 Arabidopsis accessions. All accessions with sequence data for this locus were included in this alignment. Lack of sequence data for a particular regions is indicated by a (?). (FASTA) [file pgen.1005281.s002.fasta]

>Col-0
GAAGTGAAGATTAGTGACCCTGGATGGGCCTTCGTGGGCTTCTATTTGGGTTTAGTGTTTAAAGCCCATTTCCTCTTTATTGTCGTGTACTTAAGCTTTTCTTCTTCTCTGTAAACGAGTATCAAAAAGATCAATCAAAATCAACAATCATCTTCTTCTGATTTCTCACCTCTTTCTTCTACTTCTCATCATAATTCTGTTAGTTCTTTGATAAGCCCATTTCGTGCCTATCAGACGACAACTAAACCCTACACGCTTACATAAAAACGCGACCTTTGAGAATTTTGTCCGGCGACAGAAATGGCGGGGTTAGGGTTACGGCTAAAGGCGGCAAAATGGACGTTGAGGAGCGGATCAGGTGCTGTATCGAGAGAATGGTCGTCGGAGATGGGGAAAGGTGTTCGTCGATTCTCTACTGAAACAGAGAACGATGTTCCAACTTCAGGAATCAGTAGACCACTCGCTGAGATTCTCAAGGAGCTTAACAAAAAGGTTCCAGATTCAGTCATCCGAACTCGAGTTGAAGATGGGTGCTCCATCAAATACATCCCTTGGTAATCTCTTTCCTCAGGGTTTAGGGTTCTTTAATTGGGGTTTTTGGGTCAATACTTATACTCTTTTCTTGTGTTGATTCTCAGGCACATTGTGAATCGGATCATGAATATGCATGCTCCAGGTTTGCTAAACCCTCTCTTGTTCTTCTGGGGTTCGTTGTTGGGTTTTGGTTTTGACATTTTGGTGTATTATT
>Aedal-1
GAAGTGAAGATTAGTGACCCTGGATGGGCCTTCGTGGGCTTCTATTTGGGTTTAGTGTTTAAAGCCCATTTCCTCTTTATTGTCGTGTACTTAAGCTTTTCTTCTTCTCTGTAAACGAGTATCAAAAAGATCAATCAAAATCAACAATCATCTTCTTCTGATTTCTCACCTCTTTCTTCTACTTCTCATCATAATTCTGTTAGTTCTTTGATAAGCCCATTTCGTGCCTATCAGACGACAACTAAACCCTACACGCTTACATAAAAACGCGACCTTTGAGAATTTTGTCCGGCGACAGAAATGGCGGGGTTAGGGTTACGGCTAAAGGCGGCAAAATGGACGTTGAGGAGCGGATCAGGTGCTGTATCGAGAGAATGGTCGTCGGAGATGGGGAAAGGTGTTCGTCGATTCTCTACTGAAACAGAGAACGATGTTCCAACTTCAGGAATCAGTAGACCACTCGCTGAGATTCTCAAGGAGCTTAACAAAAAGGTTCCAGATTCAGTCATCCGAACTCGAGTTGAAGATGGGTGCTCCATCAAATACATCCCTTGGTAATCTCTTTCCTCAGGGTTTAGGGTTCTTTAATTGGGGTTTTTGGGTCAATACTTATACTCTTTTCTTGTGTTGATTCTCAGGCACATTGTGAATCGGATCATGAATATGCATGCTCCAGGTTTGCTAAACCCTCTCTTGTTCTTCTGGGGTTCGTTGTTGGGTTTTGGTTTTGACATTTTGGTGTATTATT
>Aedal-3
GAAGTGAAGATTAGTGACCCTGGATGGGCCTTCGTGGGCTTCTATTTGGGTTTAGTGTTTAAAGCCCATTTCCTCTTTATTGTCGTGTACTTAAGCTTTTCTTCTTCTCTGTAAACGAGTATCAAAAAGATCAATCAAAATCAACAATCATCTTCTTCTGATTTCTCACCTCTTTCTTCTACTTCTCATCATAATTCTGTTAGTTCTTTGATAAGCCCATTTCGTGCCTATCAGACGACAACTAAACCCTACACGCTTACATAAAAACGCGACCTTTGAGAATTTTGTCCGGCGACAGAAATGGCGGGGTTAGGGTTACGGCTAAAGGCGGCAAAATGGACGTTGAGGAGCGGATCAGGTGCTGTATCGAGAGAATGGTCGTCGGAGATGGGGAAAGGTGTTCGTCGATTCTCTACTGAAACAGAGAACGATGTTCCAACTTCAGGAATCAGTAGACCACTCGCTGAGATTCTCAAGGAGCTTAACAAAAAGGTTCCAGATTCAGTCATCCGAACTCGAGTTGAAGATGGGTGCTCCATCAAATACATCCCTTGGTAATCTCTTTCCTCAGGGTTTAGGGTTCTTTAATTGGGGTTTTTGGGTCAATACTTATACTCTTTTCTTGTGTTGATTCTCAGGCACATTGTGAATCGGATCATGAATATGCATGCTCCAGGTTTGCTAAACCCTCTCTTGTTCTTCTGGGGTTCGTTGTTGGGTTTTGGTTTTGACATTTTGGTGTATTATT
>Ag_0
GAAGTGAAGATTAGTGACCCTGGATGGGCCTTCGTGGGCTTCTATTTGGGTTTAGTGTTTAAAGCCCATTTCCTCTTTATTGTCGTGTACTTAAGCTTTTCTTCTTCTCTGTAAACGAGTATCAAAAAGATCAATCAAAATCAACAATCATCTTCTTCTGATTTCTCACCTCTTTCTTCTACTTCTCATCATAATTCTGTTAGTTCTTTGATAAGCCCATTTCGTGCCTATCAGACGACAACTAAACCCTACACGCTTACATAAAAACGCGACCTTTGAGAATTTTGTCCGGCGACAGAAATGGCGGGGTTAGGGTTACGGCTAAAGGCGGCAAAATGGACGTTGAGGAGCGGATCAGGTGCTGTATCGAGAGAATGGTCGTCGGAGATGGGGAAAGGTGTTCGTCGATTCTCTACTGAAACAGAGAACGATGTTCCAACTTCAGGAATCAGTAGACCACTCGCTGAGATTCTCAAGGAGCTTAACAAAAAGGTTCCAGATTCAGTCATCCGAACTCGAGTTGAAGATGGGTGCTCCATCAAATACATCCCTTGGTAATCTCTTTCCTCAGGGTTTAGGGTTCTTTAATTGGGGTTTTTGGGTCAATACTTATACTCTTTTCTTGTGTTGATTCTCAGGCACATTGTGAATCGGATCATGAATATGCATGCTCCAGGTTTGCTAAACCCTCTCTTGTTCTTCTGGGGTTCGTTGTTGGGTTTTGGTTTTGACATTTTGGTGTATTATT
>Alc-0
GAAGTGAAGATTAGTGACCCTGGATGGGCCTTCGTGGGCTTCTATTTGGGTTTAGTGTTTAAAGCCCATTTCCTCTTTATTGTCGTGTACTTAAGCTTTTCTTCTTCTCTGTAAACGAGTATCAAAAAGATCAATCAAAATCAACAATCATCTTCTTCTGATTTCTCACCTCTTTCTTCTACTTCTCATCATAATTCTGTTAGTTCTTTGATAAGCCCATTTCGTGCCTATCAGACGACAACTAAACCCTACACGCTTACATAAAAACGCGACCTTTGAGAATTTTGTCCGGCGACAGAAATGGCGGGGTTAGGGTTACGGCTAAAGGCGGCAAAATGGACGTTGAGGAGCGGATCAGGTGCTGTATCGAGAGAATGGTCGTCGGAGATGGGGAAAGGTGTTCGTCGATTCTCTACTGAAACAGAGAACGATGTTCCAACTTCAGGAATCAGTAGACCACTCGCTGAGATTCTCAAGGAGCTTAACAAAAAGGTTCCAGATTCAGTCATCCGAACTCGAGTTGAAGATGGGTGCTCCATCAAATACATCCCTTGGTAATCTCTTTCCTCAGGGTTTAGGGTTCTTTAATTGGGGTTTTTGGGTCAATACTTATACTCTTTTCTTGTGTTGATTCTCAGGCACATTGTGAATCGGATCATGAATATGCATGCTCCAGGTTTGCTAAACCCTCTCTTGTTCTTCTGGGGTTCGTTGTTGGGTTTTGGTTTTGACATTTTGGTGTATTATT
>Ale-Stenar-44-4
GAAGTGAAGATTAGTGACCCTGGATGGGCCTTCGTGGGCTTCTATTTGGGTTTAGTGTTTAAAGCCCATTTCCTCTTTATTGTCGTGTACTTAAGCTTTTCTTCTTCTCTGTAAACGAGTATCAAAAAGATCAATCAAAATCAACAATCATCTTCTTCTGATTTCTCACCTCTTTCTTCTACTTCTCATCATAATTCTGTTAGTTCTTTGATAAGCCCATTTCGTGCCTATCAGACGACAACTAAACCCTACACGCTTACATAAAAACGCGACCTTTGAGAATTTTGTCCGGCGACAGAAATGGCGGGGTTAGGGTTACGGCTAAAGGCGGCAAAATGGACGTTGAGGAGCGGATCAGGTGCTGTATCGAGAGAATGGTCGTCGGAGATGGGGAAAGGTGTTCGTCGATTCTCTACTGAAACAGAGAACGATGTTCCAACTTCAGGAATCAGTAGACCACTCGCTGAGATTCTCAAGGAGCTTAACAAAAAGGTTCCAGATTCAGTCATCCGAACTCGAGTTGAAGATGGGTGCTCCATCAAATACATCCCTTGGTAATCTCTTTCCTCAGGGTTTAGGGTTCTTTAATTGGGGTTTTTGGGTCAATACTTATACTCTTTTCTTGTGTTGATTCTCAGGCACATTGTGAATCGGATCATGAATATGCATGCTCCAGGTTTGCTAAACCCTCTCTTGTTCTTCTGGGGTTCGTTGTTGGGTTTTGGTTTTGACATTTTGGTGTATTATT
>Ale-Stenar-64-24
GAAGTGAAGATTAGTGACCCTGGATGGGCCTTCGTGGGCTTCTATTTGGGTTTAGTGTTTAAAGCCCATTTCCTCTTTATTGTCGTGTACTTAAGCTTTTCTTCTTCTCTGTAAACGAGTATCAAAAAGATCAATCAAAATCAACAATCATCTTCTTCTGATTTCTCACCTCTTTCTTCTACTTCTCATCATAATTCTGTTAGTTCTTTGATAAGCCCATTTCGTGCCTATCAGACGACAACTAAACCCTACACGCTTACATAAAAACGCGACCTTTGAGAATTTTGTCCGGCGACAGAAATGGCGGGGTTAGGGTTACGGCTAAAGGCGGCAAAATGGACGTTGAGGAGCGGATCAGGTGCTGTATCGAGAGAATGGTCGTCGGAGATGGGGAAAGGTGTTCGTCGATTCTCTACTGAAACAGAGAACGATGTTCCAACTTCAGGAATCAGTAGACCACTCGCTGAGATTCTCAAGGAGCTTAACAAAAAGGTTCCAGATTCAGTCATCCGAACTCGAGTTGAAGATGGGTGCTCCATCAAATACATCCCTTGGTAATCTCTTTCCTCAGGGTTTAGGGTTCTTTAATTGGGGTTTTTGGGTCAATACTTATACTCTTTTCTTGTGTTGATTCTCAGGCACATTGTGAATCGGATCATGAATATGCATGCTCCAGGTTTGCTAAACCCTCTCTTGTTCTTCTGGGGTTCGTTGTTGGGTTTTGGTTTTGACATTTTGGTGTATTATT
>Algutsrum
GAAGTGAAGATTAGTGACCCTGGATGGGCCTTCGTGGGCTTCTATTTGGGTTTAGTGTTTAAAGCCCATTTCCTCTTTATTGTCGTGTACTTAAGCTTTTCTTCTTCTCTGTAAACGAGTATCAAAAAGATCAATCAAAATCAACAATCATCTTCTTCTGATTTCTCACCTCTTTCTTCTACTTCTCATCATAATTCTGTTAGTTCTTTGATAAGCCCATTTCGTGCCTATCAGACGACAACTAAACCCTACACGCTTACATAAAAACGCGACCTTTGAGAATTTTGTCCGGCGACAGAAATGGCGGGGTTAGGGTTACGGCTAAAGGCGGCAAAATGGACGTTGAGGAGCGGATCAGGTGCTGTATCGAGAGAATGGTCGTCGGAGATGGGGAAAGGTGTTCGTCGATTCTCTACTGAAACAGAGAACGATGTTCCAACTTCAGGAATCAGTAGACCACTCGCTGAGATTCTCAAGGAGCTTAACAAAAAGGTTCCAGATTCAGTCATCCGAACTCGAGTTGAAGATGGGTGCTCCATCAAATACATCCCTTGGTAATCTCTTTCCTCAGGGTTTAGGGTTCTTTAATTGGGGTTTTTGGGTCAATACTTATACTCTTTTCTTGTGTTGATTCTCAGGCACATTGTGAATCGGATCATGAATATGCATGCTCCAGGTTTGCTAAACCCTCTCTTGTTCTTCTGGGGTTCGTTGTTGGGTTTTGGTTTTGACATTTTGGTGTATTATT
>Alst_1
GAAGTGAAGATTAGTGACCCTGGATGGGCCTTCGTGGGCTTCTATTTGGGTTTAGTGTTTAAAGCCCATTTCCTCTTTATTGTCGTGTACTTAAGCTTTTCTTCTTCTCTGTAAACGAGTATCAAAAAGATCAATCAAAATCAACAATCATCTTCTTCTGATTTCTCACCTCTTTCTTCTACTTCTCATCATAATTCTGTTAGTTCTTTGATAAGCCCATTTCGTGCCTATCAGACGACAACTAAACCCTACACGCTTACATAAAAACGCGACCTTTGAGAATTTTGTCCGGCGACAGAAATGGCGGGGTTAGGGTTACGGCTAAAGGCGGCAAAATGGACGTTGAGGAGCGGATCAGGTGCTGTATCGAGAGAATGGTCGTCGGAGATGGGGAAAGGTGTTCGTCGATTCTCTACTGAAACAGAGAACGATGTTCCAACTTCAGGAATCAGTAGACCACTCGCTGAGATTCTCAAGGAGCTTAACAAAAAGGTTCCAGATTCAGTCATCCGAACTCGAGTTGAAGATGGGTGCTCCATCAAATACATCCCTTGGTAATCTCTTTCCTCAGGGTTTAGGGTTCTTTAATTGGGGTTTTTGGGTCAATACTTATACTCTTTTCTTGTGTTGATTCTCAGGCACATTGTGAATCGGATCATGAATATGCATGCTCCAGGTTTGCTAAACCCTCTCTTGTTCTTCTGGGGTTCGTTGTTGGGTTTTGGTTTTGACATTTTGGTGTATTATT
>Altai_5
GAAGTGAAGATTAGTGACCCTGGATGGGCCTTCGTGGGCTTCTATTTGGGTTTAGTGTTTAAAGCCCATTTCCTCTTTATTGTCGTGTACTTAAGCTTTTCTTCTTCTCTGTAAACGAGTATCAAAAAGATCAATCAAAATCAACAATCATCTTCTTCTGATTTCTCACCTCTTTCTTCTACTTCTCATCATAATTCTGTTAGTTCTTTGATAAGCCCATTTCGTGCCTATCAGACGACAACTAAACCCTACACGCTTACATAAAAACGCGACCTTTGAGAATTTTGTCCGGCGACAGAAATGGCGGGGTTAGGGTTACGGCTAAAGGCGGCAAAATGGACGTTGAGGAGCGGATCAGGTGCTGTATCGAGAGAATGGTCGTCGGAGATGGGGAAAGGTGTTCGTCGATTCTCTACTGAAACAGAGAACGATGTTCCAACTTCAGGAATCAGTAGACCACTCGCTGAGATTCTCAAGGAGCTTAACAAAAAGGTTCCAGATTCAGTCATCCGAACTCGAGTTGAAGATGGGTGCTCCATCAAATACATCCCTTGGTAATCTCTTTCCTCAGGGTTTAGGGTTCTTTAATTGGGGTTTTTGGGTCAATACTTATACTCTTTTCTTGTGTTGATTCTCAGGCACATTGTGAATCGGATCATGAATATGCATGCTCCAGGTTTGCTAAACCCTCTCTTGTTCTTCTGGGGTTCGTTGTTGGGTTTTGGTTTTGACATTTTGGTGTATTATT
>An_1
GAAGTGAAGATTAGTGACCCTGGATGGGCCTTCGTGGGCTTCTATTTGGGTTTAGTGTTTAAAGCCCATTTCCTCTTTATTGTCGTGTACTTAAGCTTTTCTTCTTCTCTGTAAACGAGTATCAAAAAGATCAATCAAAATCAACAATCATCTTCTTCTGATTTCTCACCTCTTTCTTCTACTTCTCATCATAATTCTGTTAGTTCTTTGATAAGCCCATTTCGTGCCTATCAGACGACAACTAAACCCTACACGCTTACATAAAAACGCGACCTTTGAGAATTTTGTCCGGCGACAGAAATGGCGGGGTTAGGGTTACGGCTAAAGGCGGCAAAATGGACGTTGAGGAGCGGATCAGGTGCTGTATCGAGAGAATGGTCGTCGGAGATGGGGAAAGGTGTTCGTCGATTCTCTACTGAAACAGAGAACGATGTTCCAACTTCAGGAATCAGTAGACCACTCGCTGAGATTCTCAAGGAGCTTAACAAAAAGGTTCCAGATTCAGTCATCCGAACTCGAGTTGAAGATGGGTGCTCCATCAAATACATCCCTTGGTAATCTCTTTCCTCAGGGTTTAGGGTTCTTTAATTGGGGTTTTTGGGTCAATACTTATACTCTTTTCTTGTGTTGATTCTCAGGCACATTGTGAATCGGATCATGAATATGCATGCTCCAGGTTTGCTAAACCCTCTCTTGTTCTTCTGGGGTTCGTTGTTGGGTTTTGGTTTTGACATTTTGGTGTATTATT
>Ang_0
GAAGTGAAGATTAGTGACCCTGGATGGGCCTTCGTGGGCTTCTATTTGGGTTTAGTGTTTAAAGCCCATTTCCTCTTTATTGTCGTGTACTTAAGCTTTTCTTCTTCTCTGTAAACGAGTATCAAAAAGATCAATCAAAATCAACAATCATCTTCTTCTGATTTCTCACCTCTTTCTTCTACTTCTCATCATAATTCTGTTAGTTCTTTGATAAGCCCATTTCGTGCCTATCAGACGACAACTAAACCCTACACGCTTACATAAAAACGCGACCTTTGAGAATTTTGTCCGGCGACAGAAATGGCGGGGTTAGGGTTACGGCTAAAGGCGGCAAAATGGACGTTGAGGAGCGGATCAGGTGCTGTATCGAGAGAATGGTCGTCGGAGATGGGGAAAGGTGTTCGTCGATTCTCTACTGAAACAGAGAACGATGTTCCAACTTCAGGAATCAGTAGACCACTCGCTGAGATTCTCAAGGAGCTTAACAAAAAGGTTCCAGATTCAGTCATCCGAACTCGAGTTGAAGATGGGTGCTCCATCAAATACATCCCTTGGTAATCTCTTTCCTCAGGGTTTAGGGTTCTTTAATTGGGGTTTTTGGGTCAATACTTATACTCTTTTCTTGTGTTGATTCTCAGGCACATTGTGAATCGGATCATGAATATGCATGCTCCAGGTTTGCTAAACCCTCTCTTGTTCTTCTGGGGTTCGTTGTTGGGTTTTGGTTTTGACATTTTGGTGTATTATT
>App1-14
GAAGTGAAGATTAGTGACCCTGGATGGGCCTTCGTGGGCTTCTATTTGGGTTTAGTGTTTAAAGCCCATTTCCTCTTTATTGTCGTGTACTTAAGCTTTTCTTCTTCTCTGTAAACGAGTATCAAAAAGATCAATCAAAATCAACAATCATCTTCTTCTGATTTCTCACCTCTTTCTTCTACTTCTCATCATAATTCTGTTAGTTCTTTGATAAGCCCATTTCGTGCCTATCAGACGACAACTAAACCCTACACGCTTACATAAAAACGCGACCTTTGAGAATTTTGTCCGGCGACAGAAATGGCGGGGTTAGGGTTACGGCTAAAGGCGGCAAAATGGACGTTGAGGAGCGGATCAGGTGCTGTATCGAGAGAATGGTCGTCGGAGATGGGGAAAGGTGTTCGTCGATTCTCTACTGAAACAGAGAACGATGTTCCAACTTCAGGAATCAGTAGACCACTCGCTGAGATTCTCAAGGAGCTTAACAAAAAGGTTCCAGATTCAGTCATCCGAACTCGAGTTGAAGATGGGTGCTCCATCAAATACATCCCTTGGTAATCTCTTTCCTCAGGGTTTAGGGTTCTTTAATTGGGGTTTTTGGGTCAATACTTATACTCTTTTCTTGTGTTGATTCTCAGGCACATTGTGAATCGGATCATGAATATGCATGCTCCAGGTTTGCTAAACCCTCTCTTGTTCTTCTGGGGTTCGTTGTTGGGTTTTGGTTTTGACATTTTGGTGTATTATT
>Ba_1
GAAGTGAAGATTAGTGACCCTGGATGGGCCTTCGTGGGCTTCTATTTGGGTTTAGTGTTTAAAGCCCATTTCCTCTTTATTGTCGTGTACTTAAGCTTTTCTTCTTCTCTGTAAACGAGTATCAAAAAGATCAATCAAAATCAACAATCATCTTCTTCTGATTTCTCACCTCTTTCTTCTACTTCTCATCATAATTCTGTTAGTTCTTTGATAAGCCCATTTCGTGCCTATCAGACGACAACTAAACCCTACACGCTTACATAAAAACGCGACCTTTGAGAATTTTGTCCGGCGACAGAAATGGCGGGGTTAGGGTTACGGCTAAAGGCGGCAAAATGGACGTTGAGGAGCGGATCAGGTGCTGTATCGAGAGAATGGTCGTCGGAGATGGGGAAAGGTGTTCGTCGATTCTCTACTGAAACAGAGAACGATGTTCCAACTTCAGGAATCAGTAGACCACTCGCTGAGATTCTCAAGGAGCTTAACAAAAAGGTTCCAGATTCAGTCATCCGAACTCGAGTTGAAGATGGGTGCTCCATCAAATACATCCCTTGGTAATCTCTTTCCTCAGGGTTTAGGGTTCTTTAATTGGGGTTTTTGGGTCAATACTTATACTCTTTTCTTGTGTTGATTCTCAGGCACATTGTGAATCGGATCATGAATATGCATGCTCCAGGTTTGCTAAACCCTCTCTTGTTCTTCTGGGGTTCGTTGTTGGGTTTTGGTTTTGACATTTTGGTGTATTATT
>Baa1-2
GAAGTGAAGATTAGTGACCCTGGATGGGCCTTCGTGGGCTTCTATTTGGGTTTAGTGTTTAAAGCCCATTTCCTCTTTATTGTCGTGTACTTAAGCTTTTCTTCTTCTCTGTAAACGAGTATCAAAAAGATCAATCAAAATCAACAATCATCTTCTTCTGATTTCTCACCTCTTTCTTCTACTTCTCATCATAATTCTGTTAGTTCTTTGATAAGCCCATTTCGTGCCTATCAGACGACAACTAAACCCTACACGCTTACATAAAAACGCGACCTTTGAGAATTTTGTCCGGCGACAGAAATGGCGGGGTTAGGGTTACGGCTAAAGGCGGCAAAATGGACGTTGAGGAGCGGATCAGGTGCTGTATCGAGAGAATGGTCGTCGGAGATGGGGAAAGGTGTTCGTCGATTCTCTACTGAAACAGAGAACGATGTTCCAACTTCAGGAATCAGTAGACCACTCGCTGAGATTCTCAAGGAGCTTAACAAAAAGGTTCCAGATTCAGTCATCCGAACTCGAGTTGAAGATGGGTGCTCCATCAAATACATCCCTTGGTAATCTCTTTCCTCAGGGTTTAGGGTTCTTTAATTGGGGTTTTTGGGTCAATACTTATACTCTTTTCTTGTGTTGATTCTCAGGCACATTGTGAATCGGATCATGAATATGCATGCTCCAGGTTTGCTAAACCCTCTCTTGTTCTTCTGGGGTTCGTTGTTGGGTTTTGGTTTTGACATTTTGGTGTATTATT
>Bch_1
GAAGTGAAGATTAGTGACCCTGGATGGGCCTTCGTGGGCTTCTATTTGGGTTTAGTGTTTAAAGCCCATTTCCTCTTTATTGTCGTGTACTTAAGCTTTTCTTCTTCTCTGTAAACGAGTATCAAAAAGATCAATCAAAATCAACAATCATCTTCTTCTGATTTCTCACCTCTTTCTTCTACTTCTCATCATAATTCTGTTAGTTCTTTGATAAGCCCATTTCGTGCCTATCAGACGACAACTAAACCCTACACGCTTACATAAAAACGCGACCTTTGAGAATTTTGTCCGGCGACAGAAATGGCGGGGTTAGGGTTACGGCTAAAGGCGGCAAAATGGACGTTGAGGAGCGGATCAGGTGCTGTATCGAGAGAATGGTCGTCGGAGATGGGGAAAGGTGTTCGTCGATTCTCTACTGAAACAGAGAACGATGTTCCAACTTCAGGAATCAGTAGACCACTCGCTGAGATTCTCAAGGAGCTTAACAAAAAGGTTCCAGATTCAGTCATCCGAACTCGAGTTGAAGATGGGTGCTCCATCAAATACATCCCTTGGTAATCTCTTTCCTCAGGGTTTAGGGTTCTTTAATTGGGGTTTTTGGGTCAATACTTATACTCTTTTCTTGTGTTGATTCTCAGGCACATTGTGAATCGGATCATGAATATGCATGCTCCAGGTTTGCTAAACCCTCTCTTGTTCTTCTGGGGTTCGTTGTTGGGTTTTGGTTTTGACATTTTGGTGTATTATT
>Bg_2
GAAGTGAAGATTAGTGACCCTGGATGGGCCTTCGTGGGCTTCTATTTGGGTTTAGTGTTTAAAGCCCATTTCCTCTTTATTGTCGTGTACTTAAGCTTTTCTTCTTCTCTGTAAACGAGTATCAAAAAGATCAATCAAAATCAACAATCATCTTCTTCTGATTTCTCACCTCTTTCTTCTACTTCTCATCATAATTCTGTTAGTTCTTTGATAAGCCCATTTCGTGCCTATCAGACGACAACTAAACCCTACACGCTTACATAAAAACGCGACCTTTGAGAATTTTGTCCGGCGACAGAAATGGCGGGGTTAGGGTTACGGCTAAAGGCGGCAAAATGGACGTTGAGGAGCGGATCAGGTGCTGTATCGAGAGAATGGTCGTCGGAGATGGGGAAAGGTGTTCGTCGATTCTCTACTGAAACAGAGAACGATGTTCCAACTTCAGGAATCAGTAGACCACTCGCTGAGATTCTCAAGGAGCTTAACAAAAAGGTTCCAGATTCAGTCATCCGAACTCGAGTTGAAGATGGGTGCTCCATCAAATACATCCCTTGGTAATCTCTTTCCTCAGGGTTTAGGGTTCTTTAATTGGGGTTTTTGGGTCAATACTTATACTCTTTTCTTGTGTTGATTCTCAGGCACATTGTGAATCGGATCATGAATATGCATGCTCCAGGTTTGCTAAACCCTCTCTTGTTCTTCTGGGGTTCGTTGTTGGGTTTTGGTTTTGACATTTTGGTGTATTATT
>Bil-5
GAAGTGAAGATTAGTGACCCTGGATGGGCCTTCGTGGGCTTCTATTTGGGTTTAGTGTTTAAAGCCCATTTCCTCTTTATTGTCGTGTACTTAAGCTTTTCTTCTTCTCTGTAAACGAGTATCAAAAAGATCAATCAAAATCAACAATCATCTTCTTCTGATTTCTCACCTCTTTCTTCTACTTCTCATCATAATTCTGTTAGTTCTTTGATAAGCCCATTTCGTGCCTATCAGACGACAACTAAACCCTACACGCTTACATAAAAACGCGACCTTTGAGAATTTTGTCCGGCGACAGAAATGGCGGGGTTAGGGTTACGGCTAAAGGCGGCAAAATGGACGTTGAGGAGCGGATCAGGTGCTGTATCGAGAGAATGGTCGTCGGAGATGGGGAAAGGTGTTCGTCGATTCTCTACTGAAACAGAGAACGATGTTCCAACTTCAGGAATCAGTAGACCACTCGCTGAGATTCTCAAGGAGCTTAACAAAAAGGTTCCAGATTCAGTCATCCGAACTCGAGTTGAAGATGGGTGCTCCATCAAATACATCCCTTGGTAATCTCTTTCCTCAGGGTTTAGGGTTCTTTAATTGGGGTTTTTGGGTCAATACTTATACTCTTTTCTTGTGTTGATTCTCAGGCACATTGTGAATCGGATCATGAATATGCATGCTCCAGGTTTGCTAAACCCTCTCTTGTTCTTCTGGGGTTCGTTGTTGGGTTTTGGTTTTGACATTTTGGTGTATTATT
>Bil-7
GAAGTGAAGATTAGTGACCCTGGATGGGCCTTCGTGGGCTTCTATTTGGGTTTAGTGTTTAAAGCCCATTTCCTCTTTATTGTCGTGTACTTAAGCTTTTCTTCTTCTCTGTAAACGAGTATCAAAAAGATCAATCAAAATCAACAATCATCTTCTTCTGATTTCTCACCTCTTTCTTCTACTTCTCATCATAATTCTGTTAGTTCTTTGATAAGCCCATTTCGTGCCTATCAGACGACAACTAAACCCTACACGCTTACATAAAAACGCGACCTTTGAGAATTTTGTCCGGCGACAGAAATGGCGGGGTTAGGGTTACGGCTAAAGGCGGCAAAATGGACGTTGAGGAGCGGATCAGGTGCTGTATCGAGAGAATGGTCGTCGGAGATGGGGAAAGGTGTTCGTCGATTCTCTACTGAAACAGAGAACGATGTTCCAACTTCAGGAATCAGTAGACCACTCGCTGAGATTCTCAAGGAGCTTAACAAAAAGGTTCCAGATTCAGTCATCCGAACTCGAGTTGAAGATGGGTGCTCCATCAAATACATCCCTTGGTAATCTCTTTCCTCAGGGTTTAGGGTTCTTTAATTGGGGTTTTTGGGTCAATACTTATACTCTTTTCTTGTGTTGATTCTCAGGCACATTGTGAATCGGATCATGAATATGCATGCTCCAGGTTTGCTAAACCCTCTCTTGTTCTTCTGGGGTTCGTTGTTGGGTTTTGGTTTTGACATTTTGGTGTATTATT
>Bla_1
GAAGTGAAGATTAGTGACCCTGGATGGGCCTTCGTGGGCTTCTATTTGGGTTTAGTGTTTAAAGCCCATTTCCTCTTTATTGTCGTGTACTTAAGCTTTTCTTCTTCTCTGTAAACGAGTATCAAAAAGATCAATCAAAATCAACAATCATCTTCTTCTGATTTCTCACCTCTTTCTTCTACTTCTCATCATAATTCTGTTAGTTCTTTGATAAGCCCATTTCGTGCCTATCAGACGACAACTAAACCCTACACGCTTACATAAAAACGCGACCTTTGAGAATTTTGTCCGGCGACAGAAATGGCGGGGTTAGGGTTACGGCTAAAGGCGGCAAAATGGACGTTGAGGAGCGGATCAGGTGCTGTATCGAGAGAATGGTCGTCGGAGATGGGGAAAGGTGTTCGTCGATTCTCTACTGAAACAGAGAACGATGTTCCAACTTCAGGAATCAGTAGACCACTCGCTGAGATTCTCAAGGAGCTTAACAAAAAGGTTCCAGATTCAGTCATCCGAACTCGAGTTGAAGATGGGTGCTCCATCAAATACATCCCTTGGTAATCTCTTTCCTCAGGGTTTAGGGTTCTTTAATTGGGGTTTTTGGGTCAATACTTATACTCTTTTCTTGTGTTGATTCTCAGGCACATTGTGAATCGGATCATGAATATGCATGCTCCAGGTTTGCTAAACCCTCTCTTGTTCTTCTGGGGTTCGTTGTTGGGTTTTGGTTTTGACATTTTGGTGTATTATT
>Boot_1
GAAGTGAAGATTAGTGACCCTGGATGGGCCTTCGTGGGCTTCTATTTGGGTTTAGTGTTTAAAGCCCATTTCCTCTTTATTGTCGTGTACTTAAGCTTTTCTTCTTCTCTGTAAACGAGTATCAAAAAGATCAATCAAAATCAACAATCATCTTCTTCTGATTTCTCACCTCTTTCTTCTACTTCTCATCATAATTCTGTTAGTTCTTTGATAAGCCCATTTCGTGCCTATCAGACGACAACTAAACCCTACACGCTTACATAAAAACGCGACCTTTGAGAATTTTGTCCGGCGACAGAAATGGCGGGGTTAGGGTTACGGCTAAAGGCGGCAAAATGGACGTTGAGGAGCGGATCAGGTGCTGTATCGAGAGAATGGTCGTCGGAGATGGGGAAAGGTGTTCGTCGATTCTCTACTGAAACAGAGAACGATGTTCCAACTTCAGGAATCAGTAGACCACTCGCTGAGATTCTCAAGGAGCTTAACAAAAAGGTTCCAGATTCAGTCATCCGAACTCGAGTTGAAGATGGGTGCTCCATCAAATACATCCCTTGGTAATCTCTTTCCTCAGGGTTTAGGGTTCTTTAATTGGGGTTTTTGGGTCAATACTTATACTCTTTTCTTGTGTTGATTCTCAGGCACATTGTGAATCGGATCATGAATATGCATGCTCCAGGTTTGCTAAACCCTCTCTTGTTCTTCTGGGGTTCGTTGTTGGGTTTTGGTTTTGACATTTTGGTGTATTATT
>Broesarp-34-145
GAAGTGAAGATTAGTGACCCTGGATGGGCCTTCGTGGGCTTCTATTTGGGTTTAGTGTTTAAAGCCCATTTCCTCTTTATTGTCGTGTACTTAAGCTTTTCTTCTTCTCTGTAAACGAGTATCAAAAAGATCAATCAAAATCAACAATCATCTTCTTCTGATTTCTCACCTCTTTCTTCTACTTCTCATCATAATTCTGTTAGTTCTTTGATAAGCCCATTTCGTGCCTATCAGACGACAACTAAACCCTACACGCTTACATAAAAACGCGACCTTTGAGAATTTTGTCCGGCGACAGAAATGGCGGGGTTAGGGTTACGGCTAAAGGCGGCAAAATGGACGTTGAGGAGCGGATCAGGTGCTGTATCGAGAGAATGGTCGTCGGAGATGGGGAAAGGTGTTCGTCGATTCTCTACTGAAACAGAGAACGATGTTCCAACTTCAGGAATCAGTAGACCACTCGCTGAGATTCTCAAGGAGCTTAACAAAAAGGTTCCAGATTCAGTCATCCGAACTCGAGTTGAAGATGGGTGCTCCATCAAATACATCCCTTGGTAATCTCTTTCCTCAGGGTTTAGGGTTCTTTAATTGGGGTTTTTGGGTCAATACTTATACTCTTTTCTTGTGTTGATTCTCAGGCACATTGTGAATCGGATCATGAATATGCATGCTCCAGGTTTGCTAAACCCTCTCTTGTTCTTCTGGGGTTCGTTGTTGGGTTTTGGTTTTGACATTTTGGTGTATTATT
>Broet1-6
GAAGTGAAGATTAGTGACCCTGGATGGGCCTTCGTGGGCTTCTATTTGGGTTTAGTGTTTAAAGCCCATTTCCTCTTTATTGTCGTGTACTTAAGCTTTTCTTCTTCTCTGTAAACGAGTATCAAAAAGATCAATCAAAATCAACAATCATCTTCTTCTGATTTCTCACCTCTTTCTTCTACTTCTCATCATAATTCTGTTAGTTCTTTGATAAGCCCATTTCGTGCCTATCAGACGACAACTAAACCCTACACGCTTACATAAAAACGCGACCTTTGAGAATTTTGTCCGGCGACAGAAATGGCGGGGTTAGGGTTACGGCTAAAGGCGGCAAAATGGACGTTGAGGAGCGGATCAGGTGCTGTATCGAGAGAATGGTCGTCGGAGATGGGGAAAGGTGTTCGTCGATTCTCTACTGAAACAGAGAACGATGTTCCAACTTCAGGAATCAGTAGACCACTCGCTGAGATTCTCAAGGAGCTTAACAAAAAGGTTCCAGATTCAGTCATCCGAACTCGAGTTGAAGATGGGTGCTCCATCAAATACATCCCTTGGTAATCTCTTTCCTCAGGGTTTAGGGTTCTTTAATTGGGGTTTTTGGGTCAATACTTATACTCTTTTCTTGTGTTGATTCTCAGGCACATTGTGAATCGGATCATGAATATGCATGCTCCAGGTTTGCTAAACCCTCTCTTGTTCTTCTGGGGTTCGTTGTTGGGTTTTGGTTTTGACATTTTGGTGTATTATT
>Bs_1
GAAGTGAAGATTAGTGACCCTGGATGGGCCTTCGTGGGCTTCTATTTGGGTTTAGTGTTTAAAGCCCATTTCCTCTTTATTGTCGTGTACTTAAGCTTTTCTTCTTCTCTGTAAACGAGTATCAAAAAGATCAATCAAAATCAACAATCATCTTCTTCTGATTTCTCACCTCTTTCTTCTACTTCTCATCATAATTCTGTTAGTTCTTTGATAAGCCCATTTCGTGCCTATCAGACGACAACTAAACCCTACACGCTTACATAAAAACGCGACCTTTGAGAATTTTGTCCGGCGACAGAAATGGCGGGGTTAGGGTTACGGCTAAAGGCGGCAAAATGGACGTTGAGGAGCGGATCAGGTGCTGTATCGAGAGAATGGTCGTCGGAGATGGGGAAAGGTGTTCGTCGATTCTCTACTGAAACAGAGAACGATGTTCCAACTTCAGGAATCAGTAGACCACTCGCTGAGATTCTCAAGGAGCTTAACAAAAAGGTTCCAGATTCAGTCATCCGAACTCGAGTTGAAGATGGGTGCTCCATCAAATACATCCCTTGGTAATCTCTTTCCTCAGGGTTTAGGGTTCTTTAATTGGGGTTTTTGGGTCAATACTTATACTCTTTTCTTGTGTTGATTCTCAGGCACATTGTGAATCGGATCATGAATATGCATGCTCCAGGTTTGCTAAACCCTCTCTTGTTCTTCTGGGGTTCGTTGTTGGGTTTTGGTTTTGACATTTTGGTGTATTATT
>Buckhorn_Pass
GAAGTGAAGATTAGTGACCCTGGATGGGCCTTCGTGGGCTTCTATTTGGGTTTAGTGTTTAAAGCCCATTTCCTCTTTATTGTCGTGTACTTAAGCTTTTCTTCTTCTCTGTAAACGAGTATCAAAAAGATCAATCAAAATCAACAATCATCTTCTTCTGATTTCTCACCTCTTTCTTCTACTTCTCATCATAATTCTGTTAGTTCTTTGATAAGCCCATTTCGTGCCTATCAGACGACAACTAAACCCTACACGCTTACATAAAAACGCGACCTTTGAGAATTTTGTCCGGCGACAGAAATGGCGGGGTTAGGGTTACGGCTAAAGGCGGCAAAATGGACGTTGAGGAGCGGATCAGGTGCTGTATCGAGAGAATGGTCGTCGGAGATGGGGAAAGGTGTTCGTCGATTCTCTACTGAAACAGAGAACGATGTTCCAACTTCAGGAATCAGTAGACCACTCGCTGAGATTCTCAAGGAGCTTAACAAAAAGGTTCCAGATTCAGTCATCCGAACTCGAGTTGAAGATGGGTGCTCCATCAAATACATCCCTTGGTAATCTCTTTCCTCAGGGTTTAGGGTTCTTTAATTGGGGTTTTTGGGTCAATACTTATACTCTTTTCTTGTGTTGATTCTCAGGCACATTGTGAATCGGATCATGAATATGCATGCTCCAGGTTTGCTAAACCCTCTCTTGTTCTTCTGGGGTTCGTTGTTGGGTTTTGGTTTTGACATTTTGGTGTATTATT
>CIBC_5
GAAGTGAAGATTAGTGACCCTGGATGGGCCTTCGTGGGCTTCTATTTGGGTTTAGTGTTTAAAGCCCATTTCCTCTTTATTGTCGTGTACTTAAGCTTTTCTTCTTCTCTGTAAACGAGTATCAAAAAGATCAATCAAAATCAACAATCATCTTCTTCTGATTTCTCACCTCTTTCTTCTACTTCTCATCATAATTCTGTTAGTTCTTTGATAAGCCCATTTCGTGCCTATCAGACGACAACTAAACCCTACACGCTTACATAAAAACGCGACCTTTGAGAATTTTGTCCGGCGACAGAAATGGCGGGGTTAGGGTTACGGCTAAAGGCGGCAAAATGGACGTTGAGGAGCGGATCAGGTGCTGTATCGAGAGAATGGTCGTCGGAGATGGGGAAAGGTGTTCGTCGATTCTCTACTGAAACAGAGAACGATGTTCCAACTTCAGGAATCAGTAGACCACTCGCTGAGATTCTCAAGGAGCTTAACAAAAAGGTTCCAGATTCAGTCATCCGAACTCGAGTTGAAGATGGGTGCTCCATCAAATACATCCCTTGGTAATCTCTTTCCTCAGGGTTTAGGGTTCTTTAATTGGGGTTTTTGGGTCAATACTTATACTCTTTTCTTGTGTTGATTCTCAGGCACATTGTGAATCGGATCATGAATATGCATGCTCCAGGTTTGCTAAACCCTCTCTTGTTCTTCTGGGGTTCGTTGTTGGGTTTTGGTTTTGACATTTTGGTGTATTATT
>Cerv_1
GAAGTGAAGATTAGTGACCCTGGATGGGCCTTCGTGGGCTTCTATTTGGGTTTAGTGTTTAAAGCCCATTTCCTCTTTATTGTCGTGTACTTAAGCTTTTCTTCTTCTCTGTAAACGAGTATCAAAAAGATCAATCAAAATCAACAATCATCTTCTTCTGATTTCTCACCTCTTTCTTCTACTTCTCATCATAATTCTGTTAGTTCTTTGATAAGCCCATTTCGTGCCTATCAGACGACAACTAAACCCTACACGCTTACATAAAAACGCGACCTTTGAGAATTTTGTCCGGCGACAGAAATGGCGGGGTTAGGGTTACGGCTAAAGGCGGCAAAATGGACGTTGAGGAGCGGATCAGGTGCTGTATCGAGAGAATGGTCGTCGGAGATGGGGAAAGGTGTTCGTCGATTCTCTACTGAAACAGAGAACGATGTTCCAACTTCAGGAATCAGTAGACCACTCGCTGAGATTCTCAAGGAGCTTAACAAAAAGGTTCCAGATTCAGTCATCCGAACTCGAGTTGAAGATGGGTGCTCCATCAAATACATCCCTTGGTAATCTCTTTCCTCAGGGTTTAGGGTTCTTTAATTGGGGTTTTTGGGTCAATACTTATACTCTTTTCTTGTGTTGATTCTCAGGCACATTGTGAATCGGATCATGAATATGCATGCTCCAGGTTTGCTAAACCCTCTCTTGTTCTTCTGGGGTTCGTTGTTGGGTTTTGGTTTTGACATTTTGGTGTATTATT
>Chat_1
GAAGTGAAGATTAGTGACCCTGGATGGGCCTTCGTGGGCTTCTATTTGGGTTTAGTGTTTAAAGCCCATTTCCTCTTTATTGTCGTGTACTTAAGCTTTTCTTCTTCTCTGTAAACGAGTATCAAAAAGATCAATCAAAATCAACAATCATCTTCTTCTGATTTCTCACCTCTTTCTTCTACTTCTCATCATAATTCTGTTAGTTCTTTGATAAGCCCATTTCGTGCCTATCAGACGACAACTAAACCCTACACGCTTACATAAAAACGCGACCTTTGAGAATTTTGTCCGGCGACAGAAATGGCGGGGTTAGGGTTACGGCTAAAGGCGGCAAAATGGACGTTGAGGAGCGGATCAGGTGCTGTATCGAGAGAATGGTCGTCGGAGATGGGGAAAGGTGTTCGTCGATTCTCTACTGAAACAGAGAACGATGTTCCAACTTCAGGAATCAGTAGACCACTCGCTGAGATTCTCAAGGAGCTTAACAAAAAGGTTCCAGATTCAGTCATCCGAACTCGAGTTGAAGATGGGTGCTCCATCAAATACATCCCTTGGTAATCTCTTTCCTCAGGGTTTAGGGTTCTTTAATTGGGGTTTTTGGGTCAATACTTATACTCTTTTCTTGTGTTGATTCTCAGGCACATTGTGAATCGGATCATGAATATGCATGCTCCAGGTTTGCTAAACCCTCTCTTGTTCTTCTGGGGTTCGTTGTTGGGTTTTGGTTTTGACATTTTGGTGTATTATT
>Chi_0
GAAGTGAAGATTAGTGACCCTGGATGGGCCTTCGTGGGCTTCTATTTGGGTTTAGTGTTTAAAGCCCATTTCCTCTTTATTGTCGTGTACTTAAGCTTTTCTTCTTCTCTGTAAACGAGTATCAAAAAGATCAATCAAAATCAACAATCATCTTCTTCTGATTTCTCACCTCTTTCTTCTACTTCTCATCATAATTCTGTTAGTTCTTTGATAAGCCCATTTCGTGCCTATCAGACGACAACTAAACCCTACACGCTTACATAAAAACGCGACCTTTGAGAATTTTGTCCGGCGACAGAAATGGCGGGGTTAGGGTTACGGCTAAAGGCGGCAAAATGGACGTTGAGGAGCGGATCAGGTGCTGTATCGAGAGAATGGTCGTCGGAGATGGGGAAAGGTGTTCGTCGATTCTCTACTGAAACAGAGAACGATGTTCCAACTTCAGGAATCAGTAGACCACTCGCTGAGATTCTCAAGGAGCTTAACAAAAAGGTTCCAGATTCAGTCATCCGAACTCGAGTTGAAGATGGGTGCTCCATCAAATACATCCCTTGGTAATCTCTTTCCTCAGGGTTTAGGGTTCTTTAATTGGGGTTTTTGGGTCAATACTTATACTCTTTTCTTGTGTTGATTCTCAGGCACATTGTGAATCGGATCATGAATATGCATGCTCCAGGTTTGCTAAACCCTCTCTTGTTCTTCTGGGGTTCGTTGTTGGGTTTTGGTTTTGACATTTTGGTGTATTATT
>Cnt_1
GAAGTGAAGATTAGTGACCCTGGATGGGCCTTCGTGGGCTTCTATTTGGGTTTAGTGTTTAAAGCCCATTTCCTCTTTATTGTCGTGTACTTAAGCTTTTCTTCTTCTCTGTAAACGAGTATCAAAAAGATCAATCAAAATCAACAATCATCTTCTTCTGATTTCTCACCTCTTTCTTCTACTTCTCATCATAATTCTGTTAGTTCTTTGATAAGCCCATTTCGTGCCTATCAGACGACAACTAAACCCTACACGCTTACATAAAAACGCGACCTTTGAGAATTTTGTCCGGCGACAGAAATGGCGGGGTTAGGGTTACGGCTAAAGGCGGCAAAATGGACGTTGAGGAGCGGATCAGGTGCTGTATCGAGAGAATGGTCGTCGGAGATGGGGAAAGGTGTTCGTCGATTCTCTACTGAAACAGAGAACGATGTTCCAACTTCAGGAATCAGTAGACCACTCGCTGAGATTCTCAAGGAGCTTAACAAAAAGGTTCCAGATTCAGTCATCCGAACTCGAGTTGAAGATGGGTGCTCCATCAAATACATCCCTTGGTAATCTCTTTCCTCAGGGTTTAGGGTTCTTTAATTGGGGTTTTTGGGTCAATACTTATACTCTTTTCTTGTGTTGATTCTCAGGCACATTGTGAATCGGATCATGAATATGCATGCTCCAGGTTTGCTAAACCCTCTCTTGTTCTTCTGGGGTTCGTTGTTGGGTTTTGGTTTTGACATTTTGGTGTATTATT
>Cvi-0
GAAGTGAAGATTAGTGACCCTGGATGGGCCTTCGTGGGCTTCTATTTGGGTTTAGTGTTTAAAGCCCATTTCCTCTTTATTGTCGTGTACTTAAGCTTTTCTTCTTCTCTGTAAACGAGTATCAAAAAGATCAATCAAAATCAACAATCATCTTCTTCTGATTTCTCACCTCTTTCTTCTACTTCTCATCATAATTCTGTTAGTTCTTTGATAAGCCCATTTCGTGCCTATCAGACGACAACTAAACCCTACACGCTTACATAAAAACGCGACCTTTGAGAATTTTGTCCGGCGACAGAAATGGCGGGGTTAGGGTTACGGCTAAAGGCGGCAAAATGGACGTTGAGGAGCGGATCAGGTGCTGTATCGAGAGAATGGTCGTCGGAGATGGGGAAAGGTGTTCGTCGATTCTCTACTGAAACAGAGAACGATGTTCCAACTTCAGGAATCAGTAGACCACTCGCTGAGATTCTCAAGGAGCTTAACAAAAAGGTTCCAGATTCAGTCATCCGAACTCGAGTTGAAGATGGGTGCTCCATCAAATACATCCCTTGGTAATCTCTTTCCTCAGGGTTTAGGGTTCTTTAATTGGGGTTTTTGGGTCAATACTTATACTCTTTTCTTGTGTTGATTCTCAGGCACATTGTGAATCGGATCATGAATATGCATGCTCCAGGTTTGCTAAACCCTCTCTTGTTCTTCTGGGGTTCGTTGTTGGGTTTTGGTTTTGACATTTTGGTGTATTATT
>Da1_12
GAAGTGAAGATTAGTGACCCTGGATGGGCCTTCGTGGGCTTCTATTTGGGTTTAGTGTTTAAAGCCCATTTCCTCTTTATTGTCGTGTACTTAAGCTTTTCTTCTTCTCTGTAAACGAGTATCAAAAAGATCAATCAAAATCAACAATCATCTTCTTCTGATTTCTCACCTCTTTCTTCTACTTCTCATCATAATTCTGTTAGTTCTTTGATAAGCCCATTTCGTGCCTATCAGACGACAACTAAACCCTACACGCTTACATAAAAACGCGACCTTTGAGAATTTTGTCCGGCGACAGAAATGGCGGGGTTAGGGTTACGGCTAAAGGCGGCAAAATGGACGTTGAGGAGCGGATCAGGTGCTGTATCGAGAGAATGGTCGTCGGAGATGGGGAAAGGTGTTCGTCGATTCTCTACTGAAACAGAGAACGATGTTCCAACTTCAGGAATCAGTAGACCACTCGCTGAGATTCTCAAGGAGCTTAACAAAAAGGTTCCAGATTCAGTCATCCGAACTCGAGTTGAAGATGGGTGCTCCATCAAATACATCCCTTGGTAATCTCTTTCCTCAGGGTTTAGGGTTCTTTAATTGGGGTTTTTGGGTCAATACTTATACTCTTTTCTTGTGTTGATTCTCAGGCACATTGTGAATCGGATCATGAATATGCATGCTCCAGGTTTGCTAAACCCTCTCTTGTTCTTCTGGGGTTCGTTGTTGGGTTTTGGTTTTGACATTTTGGTGTATTATT
>Db_1
GAAGTGAAGATTAGTGACCCTGGATGGGCCTTCGTGGGCTTCTATTTGGGTTTAGTGTTTAAAGCCCATTTCCTCTTTATTGTCGTGTACTTAAGCTTTTCTTCTTCTCTGTAAACGAGTATCAAAAAGATCAATCAAAATCAACAATCATCTTCTTCTGATTTCTCACCTCTTTCTTCTACTTCTCATCATAATTCTGTTAGTTCTTTGATAAGCCCATTTCGTGCCTATCAGACGACAACTAAACCCTACACGCTTACATAAAAACGCGACCTTTGAGAATTTTGTCCGGCGACAGAAATGGCGGGGTTAGGGTTACGGCTAAAGGCGGCAAAATGGACGTTGAGGAGCGGATCAGGTGCTGTATCGAGAGAATGGTCGTCGGAGATGGGGAAAGGTGTTCGTCGATTCTCTACTGAAACAGAGAACGATGTTCCAACTTCAGGAATCAGTAGACCACTCGCTGAGATTCTCAAGGAGCTTAACAAAAAGGTTCCAGATTCAGTCATCCGAACTCGAGTTGAAGATGGGTGCTCCATCAAATACATCCCTTGGTAATCTCTTTCCTCAGGGTTTAGGGTTCTTTAATTGGGGTTTTTGGGTCAATACTTATACTCTTTTCTTGTGTTGATTCTCAGGCACATTGTGAATCGGATCATGAATATGCATGCTCCAGGTTTGCTAAACCCTCTCTTGTTCTTCTGGGGTTCGTTGTTGGGTTTTGGTTTTGACATTTTGGTGTATTATT
>Del-10
GAAGTGAAGATTAGTGACCCTGGATGGGCCTTCGTGGGCTTCTATTTGGGTTTAGTGTTTAAAGCCCATTTCCTCTTTATTGTCGTGTACTTAAGCTTTTCTTCTTCTCTGTAAACGAGTATCAAAAAGATCAATCAAAATCAACAATCATCTTCTTCTGATTTCTCACCTCTTTCTTCTACTTCTCATCATAATTCTGTTAGTTCTTTGATAAGCCCATTTCGTGCCTATCAGACGACAACTAAACCCTACACGCTTACATAAAAACGCGACCTTTGAGAATTTTGTCCGGCGACAGAAATGGCGGGGTTAGGGTTACGGCTAAAGGCGGCAAAATGGACGTTGAGGAGCGGATCAGGTGCTGTATCGAGAGAATGGTCGTCGGAGATGGGGAAAGGTGTTCGTCGATTCTCTACTGAAACAGAGAACGATGTTCCAACTTCAGGAATCAGTAGACCACTCGCTGAGATTCTCAAGGAGCTTAACAAAAAGGTTCCAGATTCAGTCATCCGAACTCGAGTTGAAGATGGGTGCTCCATCAAATACATCCCTTGGTAATCTCTTTCCTCAGGGTTTAGGGTTCTTTAATTGGGGTTTTTGGGTCAATACTTATACTCTTTTCTTGTGTTGATTCTCAGGCACATTGTGAATCGGATCATGAATATGCATGCTCCAGGTTTGCTAAACCCTCTCTTGTTCTTCTGGGGTTCGTTGTTGGGTTTTGGTTTTGACATTTTGGTGTATTATT
>Dem_4
GAAGTGAAGATTAGTGACCCTGGATGGGCCTTCGTGGGCTTCTATTTGGGTTTAGTGTTTAAAGCCCATTTCCTCTTTATTGTCGTGTACTTAAGCTTTTCTTCTTCTCTGTAAACGAGTATCAAAAAGATCAATCAAAATCAACAATCATCTTCTTCTGATTTCTCACCTCTTTCTTCTACTTCTCATCATAATTCTGTTAGTTCTTTGATAAGCCCATTTCGTGCCTATCAGACGACAACTAAACCCTACACGCTTACATAAAAACGCGACCTTTGAGAATTTTGTCCGGCGACAGAAATGGCGGGGTTAGGGTTACGGCTAAAGGCGGCAAAATGGACGTTGAGGAGCGGATCAGGTGCTGTATCGAGAGAATGGTCGTCGGAGATGGGGAAAGGTGTTCGTCGATTCTCTACTGAAACAGAGAACGATGTTCCAACTTCAGGAATCAGTAGACCACTCGCTGAGATTCTCAAGGAGCTTAACAAAAAGGTTCCAGATTCAGTCATCCGAACTCGAGTTGAAGATGGGTGCTCCATCAAATACATCCCTTGGTAATCTCTTTCCTCAGGGTTTAGGGTTCTTTAATTGGGGTTTTTGGGTCAATACTTATACTCTTTTCTTGTGTTGATTCTCAGGCACATTGTGAATCGGATCATGAATATGCATGCTCCAGGTTTGCTAAACCCTCTCTTGTTCTTCTGGGGTTCGTTGTTGGGTTTTGGTTTTGACATTTTGGTGTATTATT
>Di_G
GAAGTGAAGATTAGTGACCCTGGATGGGCCTTCGTGGGCTTCTATTTGGGTTTAGTGTTTAAAGCCCATTTCCTCTTTATTGTCGTGTACTTAAGCTTTTCTTCTTCTCTGTAAACGAGTATCAAAAAGATCAATCAAAATCAACAATCATCTTCTTCTGATTTCTCACCTCTTTCTTCTACTTCTCATCATAATTCTGTTAGTTCTTTGATAAGCCCATTTCGTGCCTATCAGACGACAACTAAACCCTACACGCTTACATAAAAACGCGACCTTTGAGAATTTTGTCCGGCGACAGAAATGGCGGGGTTAGGGTTACGGCTAAAGGCGGCAAAATGGACGTTGAGGAGCGGATCAGGTGCTGTATCGAGAGAATGGTCGTCGGAGATGGGGAAAGGTGTTCGTCGATTCTCTACTGAAACAGAGAACGATGTTCCAACTTCAGGAATCAGTAGACCACTCGCTGAGATTCTCAAGGAGCTTAACAAAAAGGTTCCAGATTCAGTCATCCGAACTCGAGTTGAAGATGGGTGCTCCATCAAATACATCCCTTGGTAATCTCTTTCCTCAGGGTTTAGGGTTCTTTAATTGGGGTTTTTGGGTCAATACTTATACTCTTTTCTTGTGTTGATTCTCAGGCACATTGTGAATCGGATCATGAATATGCATGCTCCAGGTTTGCTAAACCCTCTCTTGTTCTTCTGGGGTTCGTTGTTGGGTTTTGGTTTTGACATTTTGGTGTATTATT
>Dja_1
GAAGTGAAGATTAGTGACCCTGGATGGGCCTTCGTGGGCTTCTATTTGGGTTTAGTGTTTAAAGCCCATTTCCTCTTTATTGTCGTGTACTTAAGCTTTTCTTCTTCTCTGTAAACGAGTATCAAAAAGATCAATCAAAATCAACAATCATCTTCTTCTGATTTCTCACCTCTTTCTTCTACTTCTCATCATAATTCTGTTAGTTCTTTGATAAGCCCATTTCGTGCCTATCAGACGACAACTAAACCCTACACGCTTACATAAAAACGCGACCTTTGAGAATTTTGTCCGGCGACAGAAATGGCGGGGTTAGGGTTACGGCTAAAGGCGGCAAAATGGACGTTGAGGAGCGGATCAGGTGCTGTATCGAGAGAATGGTCGTCGGAGATGGGGAAAGGTGTTCGTCGATTCTCTACTGAAACAGAGAACGATGTTCCAACTTCAGGAATCAGTAGACCACTCGCTGAGATTCTCAAGGAGCTTAACAAAAAGGTTCCAGATTCAGTCATCCGAACTCGAGTTGAAGATGGGTGCTCCATCAAATACATCCCTTGGTAATCTCTTTCCTCAGGGTTTAGGGTTCTTTAATTGGGGTTTTTGGGTCAATACTTATACTCTTTTCTTGTGTTGATTCTCAGGCACATTGTGAATCGGATCATGAATATGCATGCTCCAGGTTTGCTAAACCCTCTCTTGTTCTTCTGGGGTTCGTTGTTGGGTTTTGGTTTTGACATTTTGGTGTATTATT
>Doer-10
GAAGTGAAGATTAGTGACCCTGGATGGGCCTTCGTGGGCTTCTATTTGGGTTTAGTGTTTAAAGCCCATTTCCTCTTTATTGTCGTGTACTTAAGCTTTTCTTCTTCTCTGTAAACGAGTATCAAAAAGATCAATCAAAATCAACAATCATCTTCTTCTGATTTCTCACCTCTTTCTTCTACTTCTCATCATAATTCTGTTAGTTCTTTGATAAGCCCATTTCGTGCCTATCAGACGACAACTAAACCCTACACGCTTACATAAAAACGCGACCTTTGAGAATTTTGTCCGGCGACAGAAATGGCGGGGTTAGGGTTACGGCTAAAGGCGGCAAAATGGACGTTGAGGAGCGGATCAGGTGCTGTATCGAGAGAATGGTCGTCGGAGATGGGGAAAGGTGTTCGTCGATTCTCTACTGAAACAGAGAACGATGTTCCAACTTCAGGAATCAGTAGACCACTCGCTGAGATTCTCAAGGAGCTTAACAAAAAGGTTCCAGATTCAGTCATCCGAACTCGAGTTGAAGATGGGTGCTCCATCAAATACATCCCTTGGTAATCTCTTTCCTCAGGGTTTAGGGTTCTTTAATTGGGGTTTTTGGGTCAATACTTATACTCTTTTCTTGTGTTGATTCTCAGGCACATTGTGAATCGGATCATGAATATGCATGCTCCAGGTTTGCTAAACCCTCTCTTGTTCTTCTGGGGTTCGTTGTTGGGTTTTGGTTTTGACATTTTGGTGTATTATT
>Dr_0
GAAGTGAAGATTAGTGACCCTGGATGGGCCTTCGTGGGCTTCTATTTGGGTTTAGTGTTTAAAGCCCATTTCCTCTTTATTGTCGTGTACTTAAGCTTTTCTTCTTCTCTGTAAACGAGTATCAAAAAGATCAATCAAAATCAACAATCATCTTCTTCTGATTTCTCACCTCTTTCTTCTACTTCTCATCATAATTCTGTTAGTTCTTTGATAAGCCCATTTCGTGCCTATCAGACGACAACTAAACCCTACACGCTTACATAAAAACGCGACCTTTGAGAATTTTGTCCGGCGACAGAAATGGCGGGGTTAGGGTTACGGCTAAAGGCGGCAAAATGGACGTTGAGGAGCGGATCAGGTGCTGTATCGAGAGAATGGTCGTCGGAGATGGGGAAAGGTGTTCGTCGATTCTCTACTGAAACAGAGAACGATGTTCCAACTTCAGGAATCAGTAGACCACTCGCTGAGATTCTCAAGGAGCTTAACAAAAAGGTTCCAGATTCAGTCATCCGAACTCGAGTTGAAGATGGGTGCTCCATCAAATACATCCCTTGGTAATCTCTTTCCTCAGGGTTTAGGGTTCTTTAATTGGGGTTTTTGGGTCAATACTTATACTCTTTTCTTGTGTTGATTCTCAGGCACATTGTGAATCGGATCATGAATATGCATGCTCCAGGTTTGCTAAACCCTCTCTTGTTCTTCTGGGGTTCGTTGTTGGGTTTTGGTTTTGACATTTTGGTGTATTATT
>Dra3-1
GAAGTGAAGATTAGTGACCCTGGATGGGCCTTCGTGGGCTTCTATTTGGGTTTAGTGTTTAAAGCCCATTTCCTCTTTATTGTCGTGTACTTAAGCTTTTCTTCTTCTCTGTAAACGAGTATCAAAAAGATCAATCAAAATCAACAATCATCTTCTTCTGATTTCTCACCTCTTTCTTCTACTTCTCATCATAATTCTGTTAGTTCTTTGATAAGCCCATTTCGTGCCTATCAGACGACAACTAAACCCTACACGCTTACATAAAAACGCGACCTTTGAGAATTTTGTCCGGCGACAGAAATGGCGGGGTTAGGGTTACGGCTAAAGGCGGCAAAATGGACGTTGAGGAGCGGATCAGGTGCTGTATCGAGAGAATGGTCGTCGGAGATGGGGAAAGGTGTTCGTCGATTCTCTACTGAAACAGAGAACGATGTTCCAACTTCAGGAATCAGTAGACCACTCGCTGAGATTCTCAAGGAGCTTAACAAAAAGGTTCCAGATTCAGTCATCCGAACTCGAGTTGAAGATGGGTGCTCCATCAAATACATCCCTTGGTAATCTCTTTCCTCAGGGTTTAGGGTTCTTTAATTGGGGTTTTTGGGTCAATACTTATACTCTTTTCTTGTGTTGATTCTCAGGCACATTGTGAATCGGATCATGAATATGCATGCTCCAGGTTTGCTAAACCCTCTCTTGTTCTTCTGGGGTTCGTTGTTGGGTTTTGGTTTTGACATTTTGGTGTATTATT
>DraIII_1
GAAGTGAAGATTAGTGACCCTGGATGGGCCTTCGTGGGCTTCTATTTGGGTTTAGTGTTTAAAGCCCATTTCCTCTTTATTGTCGTGTACTTAAGCTTTTCTTCTTCTCTGTAAACGAGTATCAAAAAGATCAATCAAAATCAACAATCATCTTCTTCTGATTTCTCACCTCTTTCTTCTACTTCTCATCATAATTCTGTTAGTTCTTTGATAAGCCCATTTCGTGCCTATCAGACGACAACTAAACCCTACACGCTTACATAAAAACGCGACCTTTGAGAATTTTGTCCGGCGACAGAAATGGCGGGGTTAGGGTTACGGCTAAAGGCGGCAAAATGGACGTTGAGGAGCGGATCAGGTGCTGTATCGAGAGAATGGTCGTCGGAGATGGGGAAAGGTGTTCGTCGATTCTCTACTGAAACAGAGAACGATGTTCCAACTTCAGGAATCAGTAGACCACTCGCTGAGATTCTCAAGGAGCTTAACAAAAAGGTTCCAGATTCAGTCATCCGAACTCGAGTTGAAGATGGGTGCTCCATCAAATACATCCCTTGGTAATCTCTTTCCTCAGGGTTTAGGGTTCTTTAATTGGGGTTTTTGGGTCAATACTTATACTCTTTTCTTGTGTTGATTCTCAGGCACATTGTGAATCGGATCATGAATATGCATGCTCCAGGTTTGCTAAACCCTCTCTTGTTCTTCTGGGGTTCGTTGTTGGGTTTTGGTTTTGACATTTTGGTGTATTATT
>Dra_0
GAAGTGAAGATTAGTGACCCTGGATGGGCCTTCGTGGGCTTCTATTTGGGTTTAGTGTTTAAAGCCCATTTCCTCTTTATTGTCGTGTACTTAAGCTTTTCTTCTTCTCTGTAAACGAGTATCAAAAAGATCAATCAAAATCAACAATCATCTTCTTCTGATTTCTCACCTCTTTCTTCTACTTCTCATCATAATTCTGTTAGTTCTTTGATAAGCCCATTTCGTGCCTATCAGACGACAACTAAACCCTACACGCTTACATAAAAACGCGACCTTTGAGAATTTTGTCCGGCGACAGAAATGGCGGGGTTAGGGTTACGGCTAAAGGCGGCAAAATGGACGTTGAGGAGCGGATCAGGTGCTGTATCGAGAGAATGGTCGTCGGAGATGGGGAAAGGTGTTCGTCGATTCTCTACTGAAACAGAGAACGATGTTCCAACTTCAGGAATCAGTAGACCACTCGCTGAGATTCTCAAGGAGCTTAACAAAAAGGTTCCAGATTCAGTCATCCGAACTCGAGTTGAAGATGGGTGCTCCATCAAATACATCCCTTGGTAATCTCTTTCCTCAGGGTTTAGGGTTCTTTAATTGGGGTTTTTGGGTCAATACTTATACTCTTTTCTTGTGTTGATTCTCAGGCACATTGTGAATCGGATCATGAATATGCATGCTCCAGGTTTGCTAAACCCTCTCTTGTTCTTCTGGGGTTCGTTGTTGGGTTTTGGTTTTGACATTTTGGTGTATTATT
>Durh_1
GAAGTGAAGATTAGTGACCCTGGATGGGCCTTCGTGGGCTTCTATTTGGGTTTAGTGTTTAAAGCCCATTTCCTCTTTATTGTCGTGTACTTAAGCTTTTCTTCTTCTCTGTAAACGAGTATCAAAAAGATCAATCAAAATCAACAATCATCTTCTTCTGATTTCTCACCTCTTTCTTCTACTTCTCATCATAATTCTGTTAGTTCTTTGATAAGCCCATTTCGTGCCTATCAGACGACAACTAAACCCTACACGCTTACATAAAAACGCGACCTTTGAGAATTTTGTCCGGCGACAGAAATGGCGGGGTTAGGGTTACGGCTAAAGGCGGCAAAATGGACGTTGAGGAGCGGATCAGGTGCTGTATCGAGAGAATGGTCGTCGGAGATGGGGAAAGGTGTTCGTCGATTCTCTACTGAAACAGAGAACGATGTTCCAACTTCAGGAATCAGTAGACCACTCGCTGAGATTCTCAAGGAGCTTAACAAAAAGGTTCCAGATTCAGTCATCCGAACTCGAGTTGAAGATGGGTGCTCCATCAAATACATCCCTTGGTAATCTCTTTCCTCAGGGTTTAGGGTTCTTTAATTGGGGTTTTTGGGTCAATACTTATACTCTTTTCTTGTGTTGATTCTCAGGCACATTGTGAATCGGATCATGAATATGCATGCTCCAGGTTTGCTAAACCCTCTCTTGTTCTTCTGGGGTTCGTTGTTGGGTTTTGGTTTTGACATTTTGGTGTATTATT
>Eden-1
GAAGTGAAGATTAGTGACCCTGGATGGGCCTTCGTGGGCTTCTATTTGGGTTTAGTGTTTAAAGCCCATTTCCTCTTTATTGTCGTGTACTTAAGCTTTTCTTCTTCTCTGTAAACGAGTATCAAAAAGATCAATCAAAATCAACAATCATCTTCTTCTGATTTCTCACCTCTTTCTTCTACTTCTCATCATAATTCTGTTAGTTCTTTGATAAGCCCATTTCGTGCCTATCAGACGACAACTAAACCCTACACGCTTACATAAAAACGCGACCTTTGAGAATTTTGTCCGGCGACAGAAATGGCGGGGTTAGGGTTACGGCTAAAGGCGGCAAAATGGACGTTGAGGAGCGGATCAGGTGCTGTATCGAGAGAATGGTCGTCGGAGATGGGGAAAGGTGTTCGTCGATTCTCTACTGAAACAGAGAACGATGTTCCAACTTCAGGAATCAGTAGACCACTCGCTGAGATTCTCAAGGAGCTTAACAAAAAGGTTCCAGATTCAGTCATCCGAACTCGAGTTGAAGATGGGTGCTCCATCAAATACATCCCTTGGTAATCTCTTTCCTCAGGGTTTAGGGTTCTTTAATTGGGGTTTTTGGGTCAATACTTATACTCTTTTCTTGTGTTGATTCTCAGGCACATTGTGAATCGGATCATGAATATGCATGCTCCAGGTTTGCTAAACCCTCTCTTGTTCTTCTGGGGTTCGTTGTTGGGTTTTGGTTTTGACATTTTGGTGTATTATT
>Eden-2
GAAGTGAAGATTAGTGACCCTGGATGGGCCTTCGTGGGCTTCTATTTGGGTTTAGTGTTTAAAGCCCATTTCCTCTTTATTGTCGTGTACTTAAGCTTTTCTTCTTCTCTGTAAACGAGTATCAAAAAGATCAATCAAAATCAACAATCATCTTCTTCTGATTTCTCACCTCTTTCTTCTACTTCTCATCATAATTCTGTTAGTTCTTTGATAAGCCCATTTCGTGCCTATCAGACGACAACTAAACCCTACACGCTTACATAAAAACGCGACCTTTGAGAATTTTGTCCGGCGACAGAAATGGCGGGGTTAGGGTTACGGCTAAAGGCGGCAAAATGGACGTTGAGGAGCGGATCAGGTGCTGTATCGAGAGAATGGTCGTCGGAGATGGGGAAAGGTGTTCGTCGATTCTCTACTGAAACAGAGAACGATGTTCCAACTTCAGGAATCAGTAGACCACTCGCTGAGATTCTCAAGGAGCTTAACAAAAAGGTTCCAGATTCAGTCATCCGAACTCGAGTTGAAGATGGGTGCTCCATCAAATACATCCCTTGGTAATCTCTTTCCTCAGGGTTTAGGGTTCTTTAATTGGGGTTTTTGGGTCAATACTTATACTCTTTTCTTGTGTTGATTCTCAGGCACATTGTGAATCGGATCATGAATATGCATGCTCCAGGTTTGCTAAACCCTCTCTTGTTCTTCTGGGGTTCGTTGTTGGGTTTTGGTTTTGACATTTTGGTGTATTATT
>Eden-7
GAAGTGAAGATTAGTGACCCTGGATGGGCCTTCGTGGGCTTCTATTTGGGTTTAGTGTTTAAAGCCCATTTCCTCTTTATTGTCGTGTACTTAAGCTTTTCTTCTTCTCTGTAAACGAGTATCAAAAAGATCAATCAAAATCAACAATCATCTTCTTCTGATTTCTCACCTCTTTCTTCTACTTCTCATCATAATTCTGTTAGTTCTTTGATAAGCCCATTTCGTGCCTATCAGACGACAACTAAACCCTACACGCTTACATAAAAACGCGACCTTTGAGAATTTTGTCCGGCGACAGAAATGGCGGGGTTAGGGTTACGGCTAAAGGCGGCAAAATGGACGTTGAGGAGCGGATCAGGTGCTGTATCGAGAGAATGGTCGTCGGAGATGGGGAAAGGTGTTCGTCGATTCTCTACTGAAACAGAGAACGATGTTCCAACTTCAGGAATCAGTAGACCACTCGCTGAGATTCTCAAGGAGCTTAACAAAAAGGTTCCAGATTCAGTCATCCGAACTCGAGTTGAAGATGGGTGCTCCATCAAATACATCCCTTGGTAATCTCTTTCCTCAGGGTTTAGGGTTCTTTAATTGGGGTTTTTGGGTCAATACTTATACTCTTTTCTTGTGTTGATTCTCAGGCACATTGTGAATCGGATCATGAATATGCATGCTCCAGGTTTGCTAAACCCTCTCTTGTTCTTCTGGGGTTCGTTGTTGGGTTTTGGTTTTGACATTTTGGTGTATTATT
>Eden-9
GAAGTGAAGATTAGTGACCCTGGATGGGCCTTCGTGGGCTTCTATTTGGGTTTAGTGTTTAAAGCCCATTTCCTCTTTATTGTCGTGTACTTAAGCTTTTCTTCTTCTCTGTAAACGAGTATCAAAAAGATCAATCAAAATCAACAATCATCTTCTTCTGATTTCTCACCTCTTTCTTCTACTTCTCATCATAATTCTGTTAGTTCTTTGATAAGCCCATTTCGTGCCTATCAGACGACAACTAAACCCTACACGCTTACATAAAAACGCGACCTTTGAGAATTTTGTCCGGCGACAGAAATGGCGGGGTTAGGGTTACGGCTAAAGGCGGCAAAATGGACGTTGAGGAGCGGATCAGGTGCTGTATCGAGAGAATGGTCGTCGGAGATGGGGAAAGGTGTTCGTCGATTCTCTACTGAAACAGAGAACGATGTTCCAACTTCAGGAATCAGTAGACCACTCGCTGAGATTCTCAAGGAGCTTAACAAAAAGGTTCCAGATTCAGTCATCCGAACTCGAGTTGAAGATGGGTGCTCCATCAAATACATCCCTTGGTAATCTCTTTCCTCAGGGTTTAGGGTTCTTTAATTGGGGTTTTTGGGTCAATACTTATACTCTTTTCTTGTGTTGATTCTCAGGCACATTGTGAATCGGATCATGAATATGCATGCTCCAGGTTTGCTAAACCCTCTCTTGTTCTTCTGGGGTTCGTTGTTGGGTTTTGGTTTTGACATTTTGGTGTATTATT
>Eds-9
GAAGTGAAGATTAGTGACCCTGGATGGGCCTTCGTGGGCTTCTATTTGGGTTTAGTGTTTAAAGCCCATTTCCTCTTTATTGTCGTGTACTTAAGCTTTTCTTCTTCTCTGTAAACGAGTATCAAAAAGATCAATCAAAATCAACAATCATCTTCTTCTGATTTCTCACCTCTTTCTTCTACTTCTCATCATAATTCTGTTAGTTCTTTGATAAGCCCATTTCGTGCCTATCAGACGACAACTAAACCCTACACGCTTACATAAAAACGCGACCTTTGAGAATTTTGTCCGGCGACAGAAATGGCGGGGTTAGGGTTACGGCTAAAGGCGGCAAAATGGACGTTGAGGAGCGGATCAGGTGCTGTATCGAGAGAATGGTCGTCGGAGATGGGGAAAGGTGTTCGTCGATTCTCTACTGAAACAGAGAACGATGTTCCAACTTCAGGAATCAGTAGACCACTCGCTGAGATTCTCAAGGAGCTTAACAAAAAGGTTCCAGATTCAGTCATCCGAACTCGAGTTGAAGATGGGTGCTCCATCAAATACATCCCTTGGTAATCTCTTTCCTCAGGGTTTAGGGTTCTTTAATTGGGGTTTTTGGGTCAATACTTATACTCTTTTCTTGTGTTGATTCTCAGGCACATTGTGAATCGGATCATGAATATGCATGCTCCAGGTTTGCTAAACCCTCTCTTGTTCTTCTGGGGTTCGTTGTTGGGTTTTGGTTTTGACATTTTGGTGTATTATT
>Ei_2
GAAGTGAAGATTAGTGACCCTGGATGGGCCTTCGTGGGCTTCTATTTGGGTTTAGTGTTTAAAGCCCATTTCCTCTTTATTGTCGTGTACTTAAGCTTTTCTTCTTCTCTGTAAACGAGTATCAAAAAGATCAATCAAAATCAACAATCATCTTCTTCTGATTTCTCACCTCTTTCTTCTACTTCTCATCATAATTCTGTTAGTTCTTTGATAAGCCCATTTCGTGCCTATCAGACGACAACTAAACCCTACACGCTTACATAAAAACGCGACCTTTGAGAATTTTGTCCGGCGACAGAAATGGCGGGGTTAGGGTTACGGCTAAAGGCGGCAAAATGGACGTTGAGGAGCGGATCAGGTGCTGTATCGAGAGAATGGTCGTCGGAGATGGGGAAAGGTGTTCGTCGATTCTCTACTGAAACAGAGAACGATGTTCCAACTTCAGGAATCAGTAGACCACTCGCTGAGATTCTCAAGGAGCTTAACAAAAAGGTTCCAGATTCAGTCATCCGAACTCGAGTTGAAGATGGGTGCTCCATCAAATACATCCCTTGGTAATCTCTTTCCTCAGGGTTTAGGGTTCTTTAATTGGGGTTTTTGGGTCAATACTTATACTCTTTTCTTGTGTTGATTCTCAGGCACATTGTGAATCGGATCATGAATATGCATGCTCCAGGTTTGCTAAACCCTCTCTTGTTCTTCTGGGGTTCGTTGTTGGGTTTTGGTTTTGACATTTTGGTGTATTATT
>En_2
GAAGTGAAGATTAGTGACCCTGGATGGGCCTTCGTGGGCTTCTATTTGGGTTTAGTGTTTAAAGCCCATTTCCTCTTTATTGTCGTGTACTTAAGCTTTTCTTCTTCTCTGTAAACGAGTATCAAAAAGATCAATCAAAATCAACAATCATCTTCTTCTGATTTCTCACCTCTTTCTTCTACTTCTCATCATAATTCTGTTAGTTCTTTGATAAGCCCATTTCGTGCCTATCAGACGACAACTAAACCCTACACGCTTACATAAAAACGCGACCTTTGAGAATTTTGTCCGGCGACAGAAATGGCGGGGTTAGGGTTACGGCTAAAGGCGGCAAAATGGACGTTGAGGAGCGGATCAGGTGCTGTATCGAGAGAATGGTCGTCGGAGATGGGGAAAGGTGTTCGTCGATTCTCTACTGAAACAGAGAACGATGTTCCAACTTCAGGAATCAGTAGACCACTCGCTGAGATTCTCAAGGAGCTTAACAAAAAGGTTCCAGATTCAGTCATCCGAACTCGAGTTGAAGATGGGTGCTCCATCAAATACATCCCTTGGTAATCTCTTTCCTCAGGGTTTAGGGTTCTTTAATTGGGGTTTTTGGGTCAATACTTATACTCTTTTCTTGTGTTGATTCTCAGGCACATTGTGAATCGGATCATGAATATGCATGCTCCAGGTTTGCTAAACCCTCTCTTGTTCTTCTGGGGTTCGTTGTTGGGTTTTGGTTTTGACATTTTGGTGTATTATT
>Est-1
GAAGTGAAGATTAGTGACCCTGGATGGGCCTTCGTGGGCTTCTATTTGGGTTTAGTGTTTAAAGCCCATTTCCTCTTTATTGTCGTGTACTTAAGCTTTTCTTCTTCTCTGTAAACGAGTATCAAAAAGATCAATCAAAATCAACAATCATCTTCTTCTGATTTCTCACCTCTTTCTTCTACTTCTCATCATAATTCTGTTAGTTCTTTGATAAGCCCATTTCGTGCCTATCAGACGACAACTAAACCCTACACGCTTACATAAAAACGCGACCTTTGAGAATTTTGTCCGGCGACAGAAATGGCGGGGTTAGGGTTACGGCTAAAGGCGGCAAAATGGACGTTGAGGAGCGGATCAGGTGCTGTATCGAGAGAATGGTCGTCGGAGATGGGGAAAGGTGTTCGTCGATTCTCTACTGAAACAGAGAACGATGTTCCAACTTCAGGAATCAGTAGACCACTCGCTGAGATTCTCAAGGAGCTTAACAAAAAGGTTCCAGATTCAGTCATCCGAACTCGAGTTGAAGATGGGTGCTCCATCAAATACATCCCTTGGTAATCTCTTTCCTCAGGGTTTAGGGTTCTTTAATTGGGGTTTTTGGGTCAATACTTATACTCTTTTCTTGTGTTGATTCTCAGGCACATTGTGAATCGGATCATGAATATGCATGCTCCAGGTTTGCTAAACCCTCTCTTGTTCTTCTGGGGTTCGTTGTTGGGTTTTGGTTTTGACATTTTGGTGTATTATT
>Est
GAAGTGAAGATTAGTGACCCTGGATGGGCCTTCGTGGGCTTCTATTTGGGTTTAGTGTTTAAAGCCCATTTCCTCTTTATTGTCGTGTACTTAAGCTTTTCTTCTTCTCTGTAAACGAGTATCAAAAAGATCAATCAAAATCAACAATCATCTTCTTCTGATTTCTCACCTCTTTCTTCTACTTCTCATCATAATTCTGTTAGTTCTTTGATAAGCCCATTTCGTGCCTATCAGACGACAACTAAACCCTACACGCTTACATAAAAACGCGACCTTTGAGAATTTTGTCCGGCGACAGAAATGGCGGGGTTAGGGTTACGGCTAAAGGCGGCAAAATGGACGTTGAGGAGCGGATCAGGTGCTGTATCGAGAGAATGGTCGTCGGAGATGGGGAAAGGTGTTCGTCGATTCTCTACTGAAACAGAGAACGATGTTCCAACTTCAGGAATCAGTAGACCACTCGCTGAGATTCTCAAGGAGCTTAACAAAAAGGTTCCAGATTCAGTCATCCGAACTCGAGTTGAAGATGGGTGCTCCATCAAATACATCCCTTGGTAATCTCTTTCCTCAGGGTTTAGGGTTCTTTAATTGGGGTTTTTGGGTCAATACTTATACTCTTTTCTTGTGTTGATTCTCAGGCACATTGTGAATCGGATCATGAATATGCATGCTCCAGGTTTGCTAAACCCTCTCTTGTTCTTCTGGGGTTCGTTGTTGGGTTTTGGTTTTGACATTTTGGTGTATTATT
>Etna_2
GAAGTGAAGATTAGTGACCCTGGATGGGCCTTCGTGGGCTTCTATTTGGGTTTAGTGTTTAAAGCCCATTTCCTCTTTATTGTCGTGTACTTAAGCTTTTCTTCTTCTCTGTAAACGAGTATCAAAAAGATCAATCAAAATCAACAATCATCTTCTTCTGATTTCTCACCTCTTTCTTCTACTTCTCATCATAATTCTGTTAGTTCTTTGATAAGCCCATTTCGTGCCTATCAGACGACAACTAAACCCTACACGCTTACATAAAAACGCGACCTTTGAGAATTTTGTCCGGCGACAGAAATGGCGGGGTTAGGGTTACGGCTAAAGGCGGCAAAATGGACGTTGAGGAGCGGATCAGGTGCTGTATCGAGAGAATGGTCGTCGGAGATGGGGAAAGGTGTTCGTCGATTCTCTACTGAAACAGAGAACGATGTTCCAACTTCAGGAATCAGTAGACCACTCGCTGAGATTCTCAAGGAGCTTAACAAAAAGGTTCCAGATTCAGTCATCCGAACTCGAGTTGAAGATGGGTGCTCCATCAAATACATCCCTTGGTAATCTCTTTCCTCAGGGTTTAGGGTTCTTTAATTGGGGTTTTTGGGTCAATACTTATACTCTTTTCTTGTGTTGATTCTCAGGCACATTGTGAATCGGATCATGAATATGCATGCTCCAGGTTTGCTAAACCCTCTCTTGTTCTTCTGGGGTTCGTTGTTGGGTTTTGGTTTTGACATTTTGGTGTATTATT
>Faeb-2
GAAGTGAAGATTAGTGACCCTGGATGGGCCTTCGTGGGCTTCTATTTGGGTTTAGTGTTTAAAGCCCATTTCCTCTTTATTGTCGTGTACTTAAGCTTTTCTTCTTCTCTGTAAACGAGTATCAAAAAGATCAATCAAAATCAACAATCATCTTCTTCTGATTTCTCACCTCTTTCTTCTACTTCTCATCATAATTCTGTTAGTTCTTTGATAAGCCCATTTCGTGCCTATCAGACGACAACTAAACCCTACACGCTTACATAAAAACGCGACCTTTGAGAATTTTGTCCGGCGACAGAAATGGCGGGGTTAGGGTTACGGCTAAAGGCGGCAAAATGGACGTTGAGGAGCGGATCAGGTGCTGTATCGAGAGAATGGTCGTCGGAGATGGGGAAAGGTGTTCGTCGATTCTCTACTGAAACAGAGAACGATGTTCCAACTTCAGGAATCAGTAGACCACTCGCTGAGATTCTCAAGGAGCTTAACAAAAAGGTTCCAGATTCAGTCATCCGAACTCGAGTTGAAGATGGGTGCTCCATCAAATACATCCCTTGGTAATCTCTTTCCTCAGGGTTTAGGGTTCTTTAATTGGGGTTTTTGGGTCAATACTTATACTCTTTTCTTGTGTTGATTCTCAGGCACATTGTGAATCGGATCATGAATATGCATGCTCCAGGTTTGCTAAACCCTCTCTTGTTCTTCTGGGGTTCGTTGTTGGGTTTTGGTTTTGACATTTTGGTGTATTATT
>Fi_0
GAAGTGAAGATTAGTGACCCTGGATGGGCCTTCGTGGGCTTCTATTTGGGTTTAGTGTTTAAAGCCCATTTCCTCTTTATTGTCGTGTACTTAAGCTTTTCTTCTTCTCTGTAAACGAGTATCAAAAAGATCAATCAAAATCAACAATCATCTTCTTCTGATTTCTCACCTCTTTCTTCTACTTCTCATCATAATTCTGTTAGTTCTTTGATAAGCCCATTTCGTGCCTATCAGACGACAACTAAACCCTACACGCTTACATAAAAACGCGACCTTTGAGAATTTTGTCCGGCGACAGAAATGGCGGGGTTAGGGTTACGGCTAAAGGCGGCAAAATGGACGTTGAGGAGCGGATCAGGTGCTGTATCGAGAGAATGGTCGTCGGAGATGGGGAAAGGTGTTCGTCGATTCTCTACTGAAACAGAGAACGATGTTCCAACTTCAGGAATCAGTAGACCACTCGCTGAGATTCTCAAGGAGCTTAACAAAAAGGTTCCAGATTCAGTCATCCGAACTCGAGTTGAAGATGGGTGCTCCATCAAATACATCCCTTGGTAATCTCTTTCCTCAGGGTTTAGGGTTCTTTAATTGGGGTTTTTGGGTCAATACTTATACTCTTTTCTTGTGTTGATTCTCAGGCACATTGTGAATCGGATCATGAATATGCATGCTCCAGGTTTGCTAAACCCTCTCTTGTTCTTCTGGGGTTCGTTGTTGGGTTTTGGTTTTGACATTTTGGTGTATTATT
>Fjae1-1
GAAGTGAAGATTAGTGACCCTGGATGGGCCTTCGTGGGCTTCTATTTGGGTTTAGTGTTTAAAGCCCATTTCCTCTTTATTGTCGTGTACTTAAGCTTTTCTTCTTCTCTGTAAACGAGTATCAAAAAGATCAATCAAAATCAACAATCATCTTCTTCTGATTTCTCACCTCTTTCTTCTACTTCTCATCATAATTCTGTTAGTTCTTTGATAAGCCCATTTCGTGCCTATCAGACGACAACTAAACCCTACACGCTTACATAAAAACGCGACCTTTGAGAATTTTGTCCGGCGACAGAAATGGCGGGGTTAGGGTTACGGCTAAAGGCGGCAAAATGGACGTTGAGGAGCGGATCAGGTGCTGTATCGAGAGAATGGTCGTCGGAGATGGGGAAAGGTGTTCGTCGATTCTCTACTGAAACAGAGAACGATGTTCCAACTTCAGGAATCAGTAGACCACTCGCTGAGATTCTCAAGGAGCTTAACAAAAAGGTTCCAGATTCAGTCATCCGAACTCGAGTTGAAGATGGGTGCTCCATCAAATACATCCCTTGGTAATCTCTTTCCTCAGGGTTTAGGGTTCTTTAATTGGGGTTTTTGGGTCAATACTTATACTCTTTTCTTGTGTTGATTCTCAGGCACATTGTGAATCGGATCATGAATATGCATGCTCCAGGTTTGCTAAACCCTCTCTTGTTCTTCTGGGGTTCGTTGTTGGGTTTTGGTTTTGACATTTTGGTGTATTATT
>Fjae1-2
GAAGTGAAGATTAGTGACCCTGGATGGGCCTTCGTGGGCTTCTATTTGGGTTTAGTGTTTAAAGCCCATTTCCTCTTTATTGTCGTGTACTTAAGCTTTTCTTCTTCTCTGTAAACGAGTATCAAAAAGATCAATCAAAATCAACAATCATCTTCTTCTGATTTCTCACCTCTTTCTTCTACTTCTCATCATAATTCTGTTAGTTCTTTGATAAGCCCATTTCGTGCCTATCAGACGACAACTAAACCCTACACGCTTACATAAAAACGCGACCTTTGAGAATTTTGTCCGGCGACAGAAATGGCGGGGTTAGGGTTACGGCTAAAGGCGGCAAAATGGACGTTGAGGAGCGGATCAGGTGCTGTATCGAGAGAATGGTCGTCGGAGATGGGGAAAGGTGTTCGTCGATTCTCTACTGAAACAGAGAACGATGTTCCAACTTCAGGAATCAGTAGACCACTCGCTGAGATTCTCAAGGAGCTTAACAAAAAGGTTCCAGATTCAGTCATCCGAACTCGAGTTGAAGATGGGTGCTCCATCAAATACATCCCTTGGTAATCTCTTTCCTCAGGGTTTAGGGTTCTTTAATTGGGGTTTTTGGGTCAATACTTATACTCTTTTCTTGTGTTGATTCTCAGGCACATTGTGAATCGGATCATGAATATGCATGCTCCAGGTTTGCTAAACCCTCTCTTGTTCTTCTGGGGTTCGTTGTTGGGTTTTGGTTTTGACATTTTGGTGTATTATT
>Fly2-1
GAAGTGAAGATTAGTGACCCTGGATGGGCCTTCGTGGGCTTCTATTTGGGTTTAGTGTTTAAAGCCCATTTCCTCTTTATTGTCGTGTACTTAAGCTTTTCTTCTTCTCTGTAAACGAGTATCAAAAAGATCAATCAAAATCAACAATCATCTTCTTCTGATTTCTCACCTCTTTCTTCTACTTCTCATCATAATTCTGTTAGTTCTTTGATAAGCCCATTTCGTGCCTATCAGACGACAACTAAACCCTACACGCTTACATAAAAACGCGACCTTTGAGAATTTTGTCCGGCGACAGAAATGGCGGGGTTAGGGTTACGGCTAAAGGCGGCAAAATGGACGTTGAGGAGCGGATCAGGTGCTGTATCGAGAGAATGGTCGTCGGAGATGGGGAAAGGTGTTCGTCGATTCTCTACTGAAACAGAGAACGATGTTCCAACTTCAGGAATCAGTAGACCACTCGCTGAGATTCTCAAGGAGCTTAACAAAAAGGTTCCAGATTCAGTCATCCGAACTCGAGTTGAAGATGGGTGCTCCATCAAATACATCCCTTGGTAATCTCTTTCCTCAGGGTTTAGGGTTCTTTAATTGGGGTTTTTGGGTCAATACTTATACTCTTTTCTTGTGTTGATTCTCAGGCACATTGTGAATCGGATCATGAATATGCATGCTCCAGGTTTGCTAAACCCTCTCTTGTTCTTCTGGGGTTCGTTGTTGGGTTTTGGTTTTGACATTTTGGTGTATTATT
>Fly2-2
GAAGTGAAGATTAGTGACCCTGGATGGGCCTTCGTGGGCTTCTATTTGGGTTTAGTGTTTAAAGCCCATTTCCTCTTTATTGTCGTGTACTTAAGCTTTTCTTCTTCTCTGTAAACGAGTATCAAAAAGATCAATCAAAATCAACAATCATCTTCTTCTGATTTCTCACCTCTTTCTTCTACTTCTCATCATAATTCTGTTAGTTCTTTGATAAGCCCATTTCGTGCCTATCAGACGACAACTAAACCCTACACGCTTACATAAAAACGCGACCTTTGAGAATTTTGTCCGGCGACAGAAATGGCGGGGTTAGGGTTACGGCTAAAGGCGGCAAAATGGACGTTGAGGAGCGGATCAGGTGCTGTATCGAGAGAATGGTCGTCGGAGATGGGGAAAGGTGTTCGTCGATTCTCTACTGAAACAGAGAACGATGTTCCAACTTCAGGAATCAGTAGACCACTCGCTGAGATTCTCAAGGAGCTTAACAAAAAGGTTCCAGATTCAGTCATCCGAACTCGAGTTGAAGATGGGTGCTCCATCAAATACATCCCTTGGTAATCTCTTTCCTCAGGGTTTAGGGTTCTTTAATTGGGGTTTTTGGGTCAATACTTATACTCTTTTCTTGTGTTGATTCTCAGGCACATTGTGAATCGGATCATGAATATGCATGCTCCAGGTTTGCTAAACCCTCTCTTGTTCTTCTGGGGTTCGTTGTTGGGTTTTGGTTTTGACATTTTGGTGTATTATT
>Fri_2
GAAGTGAAGATTAGTGACCCTGGATGGGCCTTCGTGGGCTTCTATTTGGGTTTAGTGTTTAAAGCCCATTTCCTCTTTATTGTCGTGTACTTAAGCTTTTCTTCTTCTCTGTAAACGAGTATCAAAAAGATCAATCAAAATCAACAATCATCTTCTTCTGATTTCTCACCTCTTTCTTCTACTTCTCATCATAATTCTGTTAGTTCTTTGATAAGCCCATTTCGTGCCTATCAGACGACAACTAAACCCTACACGCTTACATAAAAACGCGACCTTTGAGAATTTTGTCCGGCGACAGAAATGGCGGGGTTAGGGTTACGGCTAAAGGCGGCAAAATGGACGTTGAGGAGCGGATCAGGTGCTGTATCGAGAGAATGGTCGTCGGAGATGGGGAAAGGTGTTCGTCGATTCTCTACTGAAACAGAGAACGATGTTCCAACTTCAGGAATCAGTAGACCACTCGCTGAGATTCTCAAGGAGCTTAACAAAAAGGTTCCAGATTCAGTCATCCGAACTCGAGTTGAAGATGGGTGCTCCATCAAATACATCCCTTGGTAATCTCTTTCCTCAGGGTTTAGGGTTCTTTAATTGGGGTTTTTGGGTCAATACTTATACTCTTTTCTTGTGTTGATTCTCAGGCACATTGTGAATCGGATCATGAATATGCATGCTCCAGGTTTGCTAAACCCTCTCTTGTTCTTCTGGGGTTCGTTGTTGGGTTTTGGTTTTGACATTTTGGTGTATTATT
>Ga_0
GAAGTGAAGATTAGTGACCCTGGATGGGCCTTCGTGGGCTTCTATTTGGGTTTAGTGTTTAAAGCCCATTTCCTCTTTATTGTCGTGTACTTAAGCTTTTCTTCTTCTCTGTAAACGAGTATCAAAAAGATCAATCAAAATCAACAATCATCTTCTTCTGATTTCTCACCTCTTTCTTCTACTTCTCATCATAATTCTGTTAGTTCTTTGATAAGCCCATTTCGTGCCTATCAGACGACAACTAAACCCTACACGCTTACATAAAAACGCGACCTTTGAGAATTTTGTCCGGCGACAGAAATGGCGGGGTTAGGGTTACGGCTAAAGGCGGCAAAATGGACGTTGAGGAGCGGATCAGGTGCTGTATCGAGAGAATGGTCGTCGGAGATGGGGAAAGGTGTTCGTCGATTCTCTACTGAAACAGAGAACGATGTTCCAACTTCAGGAATCAGTAGACCACTCGCTGAGATTCTCAAGGAGCTTAACAAAAAGGTTCCAGATTCAGTCATCCGAACTCGAGTTGAAGATGGGTGCTCCATCAAATACATCCCTTGGTAATCTCTTTCCTCAGGGTTTAGGGTTCTTTAATTGGGGTTTTTGGGTCAATACTTATACTCTTTTCTTGTGTTGATTCTCAGGCACATTGTGAATCGGATCATGAATATGCATGCTCCAGGTTTGCTAAACCCTCTCTTGTTCTTCTGGGGTTCGTTGTTGGGTTTTGGTTTTGACATTTTGGTGTATTATT
>Ge_0
GAAGTGAAGATTAGTGACCCTGGATGGGCCTTCGTGGGCTTCTATTTGGGTTTAGTGTTTAAAGCCCATTTCCTCTTTATTGTCGTGTACTTAAGCTTTTCTTCTTCTCTGTAAACGAGTATCAAAAAGATCAATCAAAATCAACAATCATCTTCTTCTGATTTCTCACCTCTTTCTTCTACTTCTCATCATAATTCTGTTAGTTCTTTGATAAGCCCATTTCGTGCCTATCAGACGACAACTAAACCCTACACGCTTACATAAAAACGCGACCTTTGAGAATTTTGTCCGGCGACAGAAATGGCGGGGTTAGGGTTACGGCTAAAGGCGGCAAAATGGACGTTGAGGAGCGGATCAGGTGCTGTATCGAGAGAATGGTCGTCGGAGATGGGGAAAGGTGTTCGTCGATTCTCTACTGAAACAGAGAACGATGTTCCAACTTCAGGAATCAGTAGACCACTCGCTGAGATTCTCAAGGAGCTTAACAAAAAGGTTCCAGATTCAGTCATCCGAACTCGAGTTGAAGATGGGTGCTCCATCAAATACATCCCTTGGTAATCTCTTTCCTCAGGGTTTAGGGTTCTTTAATTGGGGTTTTTGGGTCAATACTTATACTCTTTTCTTGTGTTGATTCTCAGGCACATTGTGAATCGGATCATGAATATGCATGCTCCAGGTTTGCTAAACCCTCTCTTGTTCTTCTGGGGTTCGTTGTTGGGTTTTGGTTTTGACATTTTGGTGTATTATT
>Gifu_2
GAAGTGAAGATTAGTGACCCTGGATGGGCCTTCGTGGGCTTCTATTTGGGTTTAGTGTTTAAAGCCCATTTCCTCTTTATTGTCGTGTACTTAAGCTTTTCTTCTTCTCTGTAAACGAGTATCAAAAAGATCAATCAAAATCAACAATCATCTTCTTCTGATTTCTCACCTCTTTCTTCTACTTCTCATCATAATTCTGTTAGTTCTTTGATAAGCCCATTTCGTGCCTATCAGACGACAACTAAACCCTACACGCTTACATAAAAACGCGACCTTTGAGAATTTTGTCCGGCGACAGAAATGGCGGGGTTAGGGTTACGGCTAAAGGCGGCAAAATGGACGTTGAGGAGCGGATCAGGTGCTGTATCGAGAGAATGGTCGTCGGAGATGGGGAAAGGTGTTCGTCGATTCTCTACTGAAACAGAGAACGATGTTCCAACTTCAGGAATCAGTAGACCACTCGCTGAGATTCTCAAGGAGCTTAACAAAAAGGTTCCAGATTCAGTCATCCGAACTCGAGTTGAAGATGGGTGCTCCATCAAATACATCCCTTGGTAATCTCTTTCCTCAGGGTTTAGGGTTCTTTAATTGGGGTTTTTGGGTCAATACTTATACTCTTTTCTTGTGTTGATTCTCAGGCACATTGTGAATCGGATCATGAATATGCATGCTCCAGGTTTGCTAAACCCTCTCTTGTTCTTCTGGGGTTCGTTGTTGGGTTTTGGTTTTGACATTTTGGTGTATTATT
>Got_22
GAAGTGAAGATTAGTGACCCTGGATGGGCCTTCGTGGGCTTCTATTTGGGTTTAGTGTTTAAAGCCCATTTCCTCTTTATTGTCGTGTACTTAAGCTTTTCTTCTTCTCTGTAAACGAGTATCAAAAAGATCAATCAAAATCAACAATCATCTTCTTCTGATTTCTCACCTCTTTCTTCTACTTCTCATCATAATTCTGTTAGTTCTTTGATAAGCCCATTTCGTGCCTATCAGACGACAACTAAACCCTACACGCTTACATAAAAACGCGACCTTTGAGAATTTTGTCCGGCGACAGAAATGGCGGGGTTAGGGTTACGGCTAAAGGCGGCAAAATGGACGTTGAGGAGCGGATCAGGTGCTGTATCGAGAGAATGGTCGTCGGAGATGGGGAAAGGTGTTCGTCGATTCTCTACTGAAACAGAGAACGATGTTCCAACTTCAGGAATCAGTAGACCACTCGCTGAGATTCTCAAGGAGCTTAACAAAAAGGTTCCAGATTCAGTCATCCGAACTCGAGTTGAAGATGGGTGCTCCATCAAATACATCCCTTGGTAATCTCTTTCCTCAGGGTTTAGGGTTCTTTAATTGGGGTTTTTGGGTCAATACTTATACTCTTTTCTTGTGTTGATTCTCAGGCACATTGTGAATCGGATCATGAATATGCATGCTCCAGGTTTGCTAAACCCTCTCTTGTTCTTCTGGGGTTCGTTGTTGGGTTTTGGTTTTGACATTTTGGTGTATTATT
>Got_7
GAAGTGAAGATTAGTGACCCTGGATGGGCCTTCGTGGGCTTCTATTTGGGTTTAGTGTTTAAAGCCCATTTCCTCTTTATTGTCGTGTACTTAAGCTTTTCTTCTTCTCTGTAAACGAGTATCAAAAAGATCAATCAAAATCAACAATCATCTTCTTCTGATTTCTCACCTCTTTCTTCTACTTCTCATCATAATTCTGTTAGTTCTTTGATAAGCCCATTTCGTGCCTATCAGACGACAACTAAACCCTACACGCTTACATAAAAACGCGACCTTTGAGAATTTTGTCCGGCGACAGAAATGGCGGGGTTAGGGTTACGGCTAAAGGCGGCAAAATGGACGTTGAGGAGCGGATCAGGTGCTGTATCGAGAGAATGGTCGTCGGAGATGGGGAAAGGTGTTCGTCGATTCTCTACTGAAACAGAGAACGATGTTCCAACTTCAGGAATCAGTAGACCACTCGCTGAGATTCTCAAGGAGCTTAACAAAAAGGTTCCAGATTCAGTCATCCGAACTCGAGTTGAAGATGGGTGCTCCATCAAATACATCCCTTGGTAATCTCTTTCCTCAGGGTTTAGGGTTCTTTAATTGGGGTTTTTGGGTCAATACTTATACTCTTTTCTTGTGTTGATTCTCAGGCACATTGTGAATCGGATCATGAATATGCATGCTCCAGGTTTGCTAAACCCTCTCTTGTTCTTCTGGGGTTCGTTGTTGGGTTTTGGTTTTGACATTTTGGTGTATTATT
>Gre_0
GAAGTGAAGATTAGTGACCCTGGATGGGCCTTCGTGGGCTTCTATTTGGGTTTAGTGTTTAAAGCCCATTTCCTCTTTATTGTCGTGTACTTAAGCTTTTCTTCTTCTCTGTAAACGAGTATCAAAAAGATCAATCAAAATCAACAATCATCTTCTTCTGATTTCTCACCTCTTTCTTCTACTTCTCATCATAATTCTGTTAGTTCTTTGATAAGCCCATTTCGTGCCTATCAGACGACAACTAAACCCTACACGCTTACATAAAAACGCGACCTTTGAGAATTTTGTCCGGCGACAGAAATGGCGGGGTTAGGGTTACGGCTAAAGGCGGCAAAATGGACGTTGAGGAGCGGATCAGGTGCTGTATCGAGAGAATGGTCGTCGGAGATGGGGAAAGGTGTTCGTCGATTCTCTACTGAAACAGAGAACGATGTTCCAACTTCAGGAATCAGTAGACCACTCGCTGAGATTCTCAAGGAGCTTAACAAAAAGGTTCCAGATTCAGTCATCCGAACTCGAGTTGAAGATGGGTGCTCCATCAAATACATCCCTTGGTAATCTCTTTCCTCAGGGTTTAGGGTTCTTTAATTGGGGTTTTTGGGTCAATACTTATACTCTTTTCTTGTGTTGATTCTCAGGCACATTGTGAATCGGATCATGAATATGCATGCTCCAGGTTTGCTAAACCCTCTCTTGTTCTTCTGGGGTTCGTTGTTGGGTTTTGGTTTTGACATTTTGGTGTATTATT
>Groen-12
GAAGTGAAGATTAGTGACCCTGGATGGGCCTTCGTGGGCTTCTATTTGGGTTTAGTGTTTAAAGCCCATTTCCTCTTTATTGTCGTGTACTTAAGCTTTTCTTCTTCTCTGTAAACGAGTATCAAAAAGATCAATCAAAATCAACAATCATCTTCTTCTGATTTCTCACCTCTTTCTTCTACTTCTCATCATAATTCTGTTAGTTCTTTGATAAGCCCATTTCGTGCCTATCAGACGACAACTAAACCCTACACGCTTACATAAAAACGCGACCTTTGAGAATTTTGTCCGGCGACAGAAATGGCGGGGTTAGGGTTACGGCTAAAGGCGGCAAAATGGACGTTGAGGAGCGGATCAGGTGCTGTATCGAGAGAATGGTCGTCGGAGATGGGGAAAGGTGTTCGTCGATTCTCTACTGAAACAGAGAACGATGTTCCAACTTCAGGAATCAGTAGACCACTCGCTGAGATTCTCAAGGAGCTTAACAAAAAGGTTCCAGATTCAGTCATCCGAACTCGAGTTGAAGATGGGTGCTCCATCAAATACATCCCTTGGTAATCTCTTTCCTCAGGGTTTAGGGTTCTTTAATTGGGGTTTTTGGGTCAATACTTATACTCTTTTCTTGTGTTGATTCTCAGGCACATTGTGAATCGGATCATGAATATGCATGCTCCAGGTTTGCTAAACCCTCTCTTGTTCTTCTGGGGTTCGTTGTTGGGTTTTGGTTTTGACATTTTGGTGTATTATT
>Groen-14
GAAGTGAAGATTAGTGACCCTGGATGGGCCTTCGTGGGCTTCTATTTGGGTTTAGTGTTTAAAGCCCATTTCCTCTTTATTGTCGTGTACTTAAGCTTTTCTTCTTCTCTGTAAACGAGTATCAAAAAGATCAATCAAAATCAACAATCATCTTCTTCTGATTTCTCACCTCTTTCTTCTACTTCTCATCATAATTCTGTTAGTTCTTTGATAAGCCCATTTCGTGCCTATCAGACGACAACTAAACCCTACACGCTTACATAAAAACGCGACCTTTGAGAATTTTGTCCGGCGACAGAAATGGCGGGGTTAGGGTTACGGCTAAAGGCGGCAAAATGGACGTTGAGGAGCGGATCAGGTGCTGTATCGAGAGAATGGTCGTCGGAGATGGGGAAAGGTGTTCGTCGATTCTCTACTGAAACAGAGAACGATGTTCCAACTTCAGGAATCAGTAGACCACTCGCTGAGATTCTCAAGGAGCTTAACAAAAAGGTTCCAGATTCAGTCATCCGAACTCGAGTTGAAGATGGGTGCTCCATCAAATACATCCCTTGGTAATCTCTTTCCTCAGGGTTTAGGGTTCTTTAATTGGGGTTTTTGGGTCAATACTTATACTCTTTTCTTGTGTTGATTCTCAGGCACATTGTGAATCGGATCATGAATATGCATGCTCCAGGTTTGCTAAACCCTCTCTTGTTCTTCTGGGGTTCGTTGTTGGGTTTTGGTTTTGACATTTTGGTGTATTATT
>Groen-5
GAAGTGAAGATTAGTGACCCTGGATGGGCCTTCGTGGGCTTCTATTTGGGTTTAGTGTTTAAAGCCCATTTCCTCTTTATTGTCGTGTACTTAAGCTTTTCTTCTTCTCTGTAAACGAGTATCAAAAAGATCAATCAAAATCAACAATCATCTTCTTCTGATTTCTCACCTCTTTCTTCTACTTCTCATCATAATTCTGTTAGTTCTTTGATAAGCCCATTTCGTGCCTATCAGACGACAACTAAACCCTACACGCTTACATAAAAACGCGACCTTTGAGAATTTTGTCCGGCGACAGAAATGGCGGGGTTAGGGTTACGGCTAAAGGCGGCAAAATGGACGTTGAGGAGCGGATCAGGTGCTGTATCGAGAGAATGGTCGTCGGAGATGGGGAAAGGTGTTCGTCGATTCTCTACTGAAACAGAGAACGATGTTCCAACTTCAGGAATCAGTAGACCACTCGCTGAGATTCTCAAGGAGCTTAACAAAAAGGTTCCAGATTCAGTCATCCGAACTCGAGTTGAAGATGGGTGCTCCATCAAATACATCCCTTGGTAATCTCTTTCCTCAGGGTTTAGGGTTCTTTAATTGGGGTTTTTGGGTCAATACTTATACTCTTTTCTTGTGTTGATTCTCAGGCACATTGTGAATCGGATCATGAATATGCATGCTCCAGGTTTGCTAAACCCTCTCTTGTTCTTCTGGGGTTCGTTGTTGGGTTTTGGTTTTGACATTTTGGTGTATTATT
>Gu_0
GAAGTGAAGATTAGTGACCCTGGATGGGCCTTCGTGGGCTTCTATTTGGGTTTAGTGTTTAAAGCCCATTTCCTCTTTATTGTCGTGTACTTAAGCTTTTCTTCTTCTCTGTAAACGAGTATCAAAAAGATCAATCAAAATCAACAATCATCTTCTTCTGATTTCTCACCTCTTTCTTCTACTTCTCATCATAATTCTGTTAGTTCTTTGATAAGCCCATTTCGTGCCTATCAGACGACAACTAAACCCTACACGCTTACATAAAAACGCGACCTTTGAGAATTTTGTCCGGCGACAGAAATGGCGGGGTTAGGGTTACGGCTAAAGGCGGCAAAATGGACGTTGAGGAGCGGATCAGGTGCTGTATCGAGAGAATGGTCGTCGGAGATGGGGAAAGGTGTTCGTCGATTCTCTACTGAAACAGAGAACGATGTTCCAACTTCAGGAATCAGTAGACCACTCGCTGAGATTCTCAAGGAGCTTAACAAAAAGGTTCCAGATTCAGTCATCCGAACTCGAGTTGAAGATGGGTGCTCCATCAAATACATCCCTTGGTAATCTCTTTCCTCAGGGTTTAGGGTTCTTTAATTGGGGTTTTTGGGTCAATACTTATACTCTTTTCTTGTGTTGATTCTCAGGCACATTGTGAATCGGATCATGAATATGCATGCTCCAGGTTTGCTAAACCCTCTCTTGTTCTTCTGGGGTTCGTTGTTGGGTTTTGGTTTTGACATTTTGGTGTATTATT
>Gy_0
GAAGTGAAGATTAGTGACCCTGGATGGGCCTTCGTGGGCTTCTATTTGGGTTTAGTGTTTAAAGCCCATTTCCTCTTTATTGTCGTGTACTTAAGCTTTTCTTCTTCTCTGTAAACGAGTATCAAAAAGATCAATCAAAATCAACAATCATCTTCTTCTGATTTCTCACCTCTTTCTTCTACTTCTCATCATAATTCTGTTAGTTCTTTGATAAGCCCATTTCGTGCCTATCAGACGACAACTAAACCCTACACGCTTACATAAAAACGCGACCTTTGAGAATTTTGTCCGGCGACAGAAATGGCGGGGTTAGGGTTACGGCTAAAGGCGGCAAAATGGACGTTGAGGAGCGGATCAGGTGCTGTATCGAGAGAATGGTCGTCGGAGATGGGGAAAGGTGTTCGTCGATTCTCTACTGAAACAGAGAACGATGTTCCAACTTCAGGAATCAGTAGACCACTCGCTGAGATTCTCAAGGAGCTTAACAAAAAGGTTCCAGATTCAGTCATCCGAACTCGAGTTGAAGATGGGTGCTCCATCAAATACATCCCTTGGTAATCTCTTTCCTCAGGGTTTAGGGTTCTTTAATTGGGGTTTTTGGGTCAATACTTATACTCTTTTCTTGTGTTGATTCTCAGGCACATTGTGAATCGGATCATGAATATGCATGCTCCAGGTTTGCTAAACCCTCTCTTGTTCTTCTGGGGTTCGTTGTTGGGTTTTGGTTTTGACATTTTGGTGTATTATT
>HR_5
GAAGTGAAGATTAGTGACCCTGGATGGGCCTTCGTGGGCTTCTATTTGGGTTTAGTGTTTAAAGCCCATTTCCTCTTTATTGTCGTGTACTTAAGCTTTTCTTCTTCTCTGTAAACGAGTATCAAAAAGATCAATCAAAATCAACAATCATCTTCTTCTGATTTCTCACCTCTTTCTTCTACTTCTCATCATAATTCTGTTAGTTCTTTGATAAGCCCATTTCGTGCCTATCAGACGACAACTAAACCCTACACGCTTACATAAAAACGCGACCTTTGAGAATTTTGTCCGGCGACAGAAATGGCGGGGTTAGGGTTACGGCTAAAGGCGGCAAAATGGACGTTGAGGAGCGGATCAGGTGCTGTATCGAGAGAATGGTCGTCGGAGATGGGGAAAGGTGTTCGTCGATTCTCTACTGAAACAGAGAACGATGTTCCAACTTCAGGAATCAGTAGACCACTCGCTGAGATTCTCAAGGAGCTTAACAAAAAGGTTCCAGATTCAGTCATCCGAACTCGAGTTGAAGATGGGTGCTCCATCAAATACATCCCTTGGTAATCTCTTTCCTCAGGGTTTAGGGTTCTTTAATTGGGGTTTTTGGGTCAATACTTATACTCTTTTCTTGTGTTGATTCTCAGGCACATTGTGAATCGGATCATGAATATGCATGCTCCAGGTTTGCTAAACCCTCTCTTGTTCTTCTGGGGTTCGTTGTTGGGTTTTGGTTTTGACATTTTGGTGTATTATT
>Ha_0
GAAGTGAAGATTAGTGACCCTGGATGGGCCTTCGTGGGCTTCTATTTGGGTTTAGTGTTTAAAGCCCATTTCCTCTTTATTGTCGTGTACTTAAGCTTTTCTTCTTCTCTGTAAACGAGTATCAAAAAGATCAATCAAAATCAACAATCATCTTCTTCTGATTTCTCACCTCTTTCTTCTACTTCTCATCATAATTCTGTTAGTTCTTTGATAAGCCCATTTCGTGCCTATCAGACGACAACTAAACCCTACACGCTTACATAAAAACGCGACCTTTGAGAATTTTGTCCGGCGACAGAAATGGCGGGGTTAGGGTTACGGCTAAAGGCGGCAAAATGGACGTTGAGGAGCGGATCAGGTGCTGTATCGAGAGAATGGTCGTCGGAGATGGGGAAAGGTGTTCGTCGATTCTCTACTGAAACAGAGAACGATGTTCCAACTTCAGGAATCAGTAGACCACTCGCTGAGATTCTCAAGGAGCTTAACAAAAAGGTTCCAGATTCAGTCATCCGAACTCGAGTTGAAGATGGGTGCTCCATCAAATACATCCCTTGGTAATCTCTTTCCTCAGGGTTTAGGGTTCTTTAATTGGGGTTTTTGGGTCAATACTTATACTCTTTTCTTGTGTTGATTCTCAGGCACATTGTGAATCGGATCATGAATATGCATGCTCCAGGTTTGCTAAACCCTCTCTTGTTCTTCTGGGGTTCGTTGTTGGGTTTTGGTTTTGACATTTTGGTGTATTATT
>Had-1
GAAGTGAAGATTAGTGACCCTGGATGGGCCTTCGTGGGCTTCTATTTGGGTTTAGTGTTTAAAGCCCATTTCCTCTTTATTGTCGTGTACTTAAGCTTTTCTTCTTCTCTGTAAACGAGTATCAAAAAGATCAATCAAAATCAACAATCATCTTCTTCTGATTTCTCACCTCTTTCTTCTACTTCTCATCATAATTCTGTTAGTTCTTTGATAAGCCCATTTCGTGCCTATCAGACGACAACTAAACCCTACACGCTTACATAAAAACGCGACCTTTGAGAATTTTGTCCGGCGACAGAAATGGCGGGGTTAGGGTTACGGCTAAAGGCGGCAAAATGGACGTTGAGGAGCGGATCAGGTGCTGTATCGAGAGAATGGTCGTCGGAGATGGGGAAAGGTGTTCGTCGATTCTCTACTGAAACAGAGAACGATGTTCCAACTTCAGGAATCAGTAGACCACTCGCTGAGATTCTCAAGGAGCTTAACAAAAAGGTTCCAGATTCAGTCATCCGAACTCGAGTTGAAGATGGGTGCTCCATCAAATACATCCCTTGGTAATCTCTTTCCTCAGGGTTTAGGGTTCTTTAATTGGGGTTTTTGGGTCAATACTTATACTCTTTTCTTGTGTTGATTCTCAGGCACATTGTGAATCGGATCATGAATATGCATGCTCCAGGTTTGCTAAACCCTCTCTTGTTCTTCTGGGGTTCGTTGTTGGGTTTTGGTTTTGACATTTTGGTGTATTATT
>Had-2
GAAGTGAAGATTAGTGACCCTGGATGGGCCTTCGTGGGCTTCTATTTGGGTTTAGTGTTTAAAGCCCATTTCCTCTTTATTGTCGTGTACTTAAGCTTTTCTTCTTCTCTGTAAACGAGTATCAAAAAGATCAATCAAAATCAACAATCATCTTCTTCTGATTTCTCACCTCTTTCTTCTACTTCTCATCATAATTCTGTTAGTTCTTTGATAAGCCCATTTCGTGCCTATCAGACGACAACTAAACCCTACACGCTTACATAAAAACGCGACCTTTGAGAATTTTGTCCGGCGACAGAAATGGCGGGGTTAGGGTTACGGCTAAAGGCGGCAAAATGGACGTTGAGGAGCGGATCAGGTGCTGTATCGAGAGAATGGTCGTCGGAGATGGGGAAAGGTGTTCGTCGATTCTCTACTGAAACAGAGAACGATGTTCCAACTTCAGGAATCAGTAGACCACTCGCTGAGATTCTCAAGGAGCTTAACAAAAAGGTTCCAGATTCAGTCATCCGAACTCGAGTTGAAGATGGGTGCTCCATCAAATACATCCCTTGGTAATCTCTTTCCTCAGGGTTTAGGGTTCTTTAATTGGGGTTTTTGGGTCAATACTTATACTCTTTTCTTGTGTTGATTCTCAGGCACATTGTGAATCGGATCATGAATATGCATGCTCCAGGTTTGCTAAACCCTCTCTTGTTCTTCTGGGGTTCGTTGTTGGGTTTTGGTTTTGACATTTTGGTGTATTATT
>Hag-2
GAAGTGAAGATTAGTGACCCTGGATGGGCCTTCGTGGGCTTCTATTTGGGTTTAGTGTTTAAAGCCCATTTCCTCTTTATTGTCGTGTACTTAAGCTTTTCTTCTTCTCTGTAAACGAGTATCAAAAAGATCAATCAAAATCAACAATCATCTTCTTCTGATTTCTCACCTCTTTCTTCTACTTCTCATCATAATTCTGTTAGTTCTTTGATAAGCCCATTTCGTGCCTATCAGACGACAACTAAACCCTACACGCTTACATAAAAACGCGACCTTTGAGAATTTTGTCCGGCGACAGAAATGGCGGGGTTAGGGTTACGGCTAAAGGCGGCAAAATGGACGTTGAGGAGCGGATCAGGTGCTGTATCGAGAGAATGGTCGTCGGAGATGGGGAAAGGTGTTCGTCGATTCTCTACTGAAACAGAGAACGATGTTCCAACTTCAGGAATCAGTAGACCACTCGCTGAGATTCTCAAGGAGCTTAACAAAAAGGTTCCAGATTCAGTCATCCGAACTCGAGTTGAAGATGGGTGCTCCATCAAATACATCCCTTGGTAATCTCTTTCCTCAGGGTTTAGGGTTCTTTAATTGGGGTTTTTGGGTCAATACTTATACTCTTTTCTTGTGTTGATTCTCAGGCACATTGTGAATCGGATCATGAATATGCATGCTCCAGGTTTGCTAAACCCTCTCTTGTTCTTCTGGGGTTCGTTGTTGGGTTTTGGTTTTGACATTTTGGTGTATTATT
>Hey_1
GAAGTGAAGATTAGTGACCCTGGATGGGCCTTCGTGGGCTTCTATTTGGGTTTAGTGTTTAAAGCCCATTTCCTCTTTATTGTCGTGTACTTAAGCTTTTCTTCTTCTCTGTAAACGAGTATCAAAAAGATCAATCAAAATCAACAATCATCTTCTTCTGATTTCTCACCTCTTTCTTCTACTTCTCATCATAATTCTGTTAGTTCTTTGATAAGCCCATTTCGTGCCTATCAGACGACAACTAAACCCTACACGCTTACATAAAAACGCGACCTTTGAGAATTTTGTCCGGCGACAGAAATGGCGGGGTTAGGGTTACGGCTAAAGGCGGCAAAATGGACGTTGAGGAGCGGATCAGGTGCTGTATCGAGAGAATGGTCGTCGGAGATGGGGAAAGGTGTTCGTCGATTCTCTACTGAAACAGAGAACGATGTTCCAACTTCAGGAATCAGTAGACCACTCGCTGAGATTCTCAAGGAGCTTAACAAAAAGGTTCCAGATTCAGTCATCCGAACTCGAGTTGAAGATGGGTGCTCCATCAAATACATCCCTTGGTAATCTCTTTCCTCAGGGTTTAGGGTTCTTTAATTGGGGTTTTTGGGTCAATACTTATACTCTTTTCTTGTGTTGATTCTCAGGCACATTGTGAATCGGATCATGAATATGCATGCTCCAGGTTTGCTAAACCCTCTCTTGTTCTTCTGGGGTTCGTTGTTGGGTTTTGGTTTTGACATTTTGGTGTATTATT
>Hh_0
GAAGTGAAGATTAGTGACCCTGGATGGGCCTTCGTGGGCTTCTATTTGGGTTTAGTGTTTAAAGCCCATTTCCTCTTTATTGTCGTGTACTTAAGCTTTTCTTCTTCTCTGTAAACGAGTATCAAAAAGATCAATCAAAATCAACAATCATCTTCTTCTGATTTCTCACCTCTTTCTTCTACTTCTCATCATAATTCTGTTAGTTCTTTGATAAGCCCATTTCGTGCCTATCAGACGACAACTAAACCCTACACGCTTACATAAAAACGCGACCTTTGAGAATTTTGTCCGGCGACAGAAATGGCGGGGTTAGGGTTACGGCTAAAGGCGGCAAAATGGACGTTGAGGAGCGGATCAGGTGCTGTATCGAGAGAATGGTCGTCGGAGATGGGGAAAGGTGTTCGTCGATTCTCTACTGAAACAGAGAACGATGTTCCAACTTCAGGAATCAGTAGACCACTCGCTGAGATTCTCAAGGAGCTTAACAAAAAGGTTCCAGATTCAGTCATCCGAACTCGAGTTGAAGATGGGTGCTCCATCAAATACATCCCTTGGTAATCTCTTTCCTCAGGGTTTAGGGTTCTTTAATTGGGGTTTTTGGGTCAATACTTATACTCTTTTCTTGTGTTGATTCTCAGGCACATTGTGAATCGGATCATGAATATGCATGCTCCAGGTTTGCTAAACCCTCTCTTGTTCTTCTGGGGTTCGTTGTTGGGTTTTGGTTTTGACATTTTGGTGTATTATT
>Hn_0
GAAGTGAAGATTAGTGACCCTGGATGGGCCTTCGTGGGCTTCTATTTGGGTTTAGTGTTTAAAGCCCATTTCCTCTTTATTGTCGTGTACTTAAGCTTTTCTTCTTCTCTGTAAACGAGTATCAAAAAGATCAATCAAAATCAACAATCATCTTCTTCTGATTTCTCACCTCTTTCTTCTACTTCTCATCATAATTCTGTTAGTTCTTTGATAAGCCCATTTCGTGCCTATCAGACGACAACTAAACCCTACACGCTTACATAAAAACGCGACCTTTGAGAATTTTGTCCGGCGACAGAAATGGCGGGGTTAGGGTTACGGCTAAAGGCGGCAAAATGGACGTTGAGGAGCGGATCAGGTGCTGTATCGAGAGAATGGTCGTCGGAGATGGGGAAAGGTGTTCGTCGATTCTCTACTGAAACAGAGAACGATGTTCCAACTTCAGGAATCAGTAGACCACTCGCTGAGATTCTCAAGGAGCTTAACAAAAAGGTTCCAGATTCAGTCATCCGAACTCGAGTTGAAGATGGGTGCTCCATCAAATACATCCCTTGGTAATCTCTTTCCTCAGGGTTTAGGGTTCTTTAATTGGGGTTTTTGGGTCAATACTTATACTCTTTTCTTGTGTTGATTCTCAGGCACATTGTGAATCGGATCATGAATATGCATGCTCCAGGTTTGCTAAACCCTCTCTTGTTCTTCTGGGGTTCGTTGTTGGGTTTTGGTTTTGACATTTTGGTGTATTATT
>Hola_1_2
GAAGTGAAGATTAGTGACCCTGGATGGGCCTTCGTGGGCTTCTATTTGGGTTTAGTGTTTAAAGCCCATTTCCTCTTTATTGTCGTGTACTTAAGCTTTTCTTCTTCTCTGTAAACGAGTATCAAAAAGATCAATCAAAATCAACAATCATCTTCTTCTGATTTCTCACCTCTTTCTTCTACTTCTCATCATAATTCTGTTAGTTCTTTGATAAGCCCATTTCGTGCCTATCAGACGACAACTAAACCCTACACGCTTACATAAAAACGCGACCTTTGAGAATTTTGTCCGGCGACAGAAATGGCGGGGTTAGGGTTACGGCTAAAGGCGGCAAAATGGACGTTGAGGAGCGGATCAGGTGCTGTATCGAGAGAATGGTCGTCGGAGATGGGGAAAGGTGTTCGTCGATTCTCTACTGAAACAGAGAACGATGTTCCAACTTCAGGAATCAGTAGACCACTCGCTGAGATTCTCAAGGAGCTTAACAAAAAGGTTCCAGATTCAGTCATCCGAACTCGAGTTGAAGATGGGTGCTCCATCAAATACATCCCTTGGTAATCTCTTTCCTCAGGGTTTAGGGTTCTTTAATTGGGGTTTTTGGGTCAATACTTATACTCTTTTCTTGTGTTGATTCTCAGGCACATTGTGAATCGGATCATGAATATGCATGCTCCAGGTTTGCTAAACCCTCTCTTGTTCTTCTGGGGTTCGTTGTTGGGTTTTGGTTTTGACATTTTGGTGTATTATT
>ICE127
GAAGTGAAGATTAGTGACCCTGGATGGGCCTTCGTGGGCTTCTATTTGGGTTTAGTGTTTAAAGCCCATTTCCTCTTTATTGTCGTGTACTTAAGCTTTTCTTCTTCTCTGTAAACGAGTATCAAAAAGATCAATCAAAATCAACAATCATCTTCTTCTGATTTCTCACCTCTTTCTTCTACTTCTCATCATAATTCTGTTAGTTCTTTGATAAGCCCATTTCGTGCCTATCAGACGACAACTAAACCCTACACGCTTACATAAAAACGCGACCTTTGAGAATTTTGTCCGGCGACAGAAATGGCGGGGTTAGGGTTACGGCTAAAGGCGGCAAAATGGACGTTGAGGAGCGGATCAGGTGCTGTATCGAGAGAATGGTCGTCGGAGATGGGGAAAGGTGTTCGTCGATTCTCTACTGAAACAGAGAACGATGTTCCAACTTCAGGAATCAGTAGACCACTCGCTGAGATTCTCAAGGAGCTTAACAAAAAGGTTCCAGATTCAGTCATCCGAACTCGAGTTGAAGATGGGTGCTCCATCAAATACATCCCTTGGTAATCTCTTTCCTCAGGGTTTAGGGTTCTTTAATTGGGGTTTTTGGGTCAATACTTATACTCTTTTCTTGTGTTGATTCTCAGGCACATTGTGAATCGGATCATGAATATGCATGCTCCAGGTTTGCTAAACCCTCTCTTGTTCTTCTGGGGTTCGTTGTTGGGTTTTGGTTTTGACATTTTGGTGTATTATT
>ICE130
GAAGTGAAGATTAGTGACCCTGGATGGGCCTTCGTGGGCTTCTATTTGGGTTTAGTGTTTAAAGCCCATTTCCTCTTTATTGTCGTGTACTTAAGCTTTTCTTCTTCTCTGTAAACGAGTATCAAAAAGATCAATCAAAATCAACAATCATCTTCTTCTGATTTCTCACCTCTTTCTTCTACTTCTCATCATAATTCTGTTAGTTCTTTGATAAGCCCATTTCGTGCCTATCAGACGACAACTAAACCCTACACGCTTACATAAAAACGCGACCTTTGAGAATTTTGTCCGGCGACAGAAATGGCGGGGTTAGGGTTACGGCTAAAGGCGGCAAAATGGACGTTGAGGAGCGGATCAGGTGCTGTATCGAGAGAATGGTCGTCGGAGATGGGGAAAGGTGTTCGTCGATTCTCTACTGAAACAGAGAACGATGTTCCAACTTCAGGAATCAGTAGACCACTCGCTGAGATTCTCAAGGAGCTTAACAAAAAGGTTCCAGATTCAGTCATCCGAACTCGAGTTGAAGATGGGTGCTCCATCAAATACATCCCTTGGTAATCTCTTTCCTCAGGGTTTAGGGTTCTTTAATTGGGGTTTTTGGGTCAATACTTATACTCTTTTCTTGTGTTGATTCTCAGGCACATTGTGAATCGGATCATGAATATGCATGCTCCAGGTTTGCTAAACCCTCTCTTGTTCTTCTGGGGTTCGTTGTTGGGTTTTGGTTTTGACATTTTGGTGTATTATT
>ICE134
GAAGTGAAGATTAGTGACCCTGGATGGGCCTTCGTGGGCTTCTATTTGGGTTTAGTGTTTAAAGCCCATTTCCTCTTTATTGTCGTGTACTTAAGCTTTTCTTCTTCTCTGTAAACGAGTATCAAAAAGATCAATCAAAATCAACAATCATCTTCTTCTGATTTCTCACCTCTTTCTTCTACTTCTCATCATAATTCTGTTAGTTCTTTGATAAGCCCATTTCGTGCCTATCAGACGACAACTAAACCCTACACGCTTACATAAAAACGCGACCTTTGAGAATTTTGTCCGGCGACAGAAATGGCGGGGTTAGGGTTACGGCTAAAGGCGGCAAAATGGACGTTGAGGAGCGGATCAGGTGCTGTATCGAGAGAATGGTCGTCGGAGATGGGGAAAGGTGTTCGTCGATTCTCTACTGAAACAGAGAACGATGTTCCAACTTCAGGAATCAGTAGACCACTCGCTGAGATTCTCAAGGAGCTTAACAAAAAGGTTCCAGATTCAGTCATCCGAACTCGAGTTGAAGATGGGTGCTCCATCAAATACATCCCTTGGTAATCTCTTTCCTCAGGGTTTAGGGTTCTTTAATTGGGGTTTTTGGGTCAATACTTATACTCTTTTCTTGTGTTGATTCTCAGGCACATTGTGAATCGGATCATGAATATGCATGCTCCAGGTTTGCTAAACCCTCTCTTGTTCTTCTGGGGTTCGTTGTTGGGTTTTGGTTTTGACATTTTGGTGTATTATT
>ICE138
GAAGTGAAGATTAGTGACCCTGGATGGGCCTTCGTGGGCTTCTATTTGGGTTTAGTGTTTAAAGCCCATTTCCTCTTTATTGTCGTGTACTTAAGCTTTTCTTCTTCTCTGTAAACGAGTATCAAAAAGATCAATCAAAATCAACAATCATCTTCTTCTGATTTCTCACCTCTTTCTTCTACTTCTCATCATAATTCTGTTAGTTCTTTGATAAGCCCATTTCGTGCCTATCAGACGACAACTAAACCCTACACGCTTACATAAAAACGCGACCTTTGAGAATTTTGTCCGGCGACAGAAATGGCGGGGTTAGGGTTACGGCTAAAGGCGGCAAAATGGACGTTGAGGAGCGGATCAGGTGCTGTATCGAGAGAATGGTCGTCGGAGATGGGGAAAGGTGTTCGTCGATTCTCTACTGAAACAGAGAACGATGTTCCAACTTCAGGAATCAGTAGACCACTCGCTGAGATTCTCAAGGAGCTTAACAAAAAGGTTCCAGATTCAGTCATCCGAACTCGAGTTGAAGATGGGTGCTCCATCAAATACATCCCTTGGTAATCTCTTTCCTCAGGGTTTAGGGTTCTTTAATTGGGGTTTTTGGGTCAATACTTATACTCTTTTCTTGTGTTGATTCTCAGGCACATTGTGAATCGGATCATGAATATGCATGCTCCAGGTTTGCTAAACCCTCTCTTGTTCTTCTGGGGTTCGTTGTTGGGTTTTGGTTTTGACATTTTGGTGTATTATT
>ICE150
GAAGTGAAGATTAGTGACCCTGGATGGGCCTTCGTGGGCTTCTATTTGGGTTTAGTGTTTAAAGCCCATTTCCTCTTTATTGTCGTGTACTTAAGCTTTTCTTCTTCTCTGTAAACGAGTATCAAAAAGATCAATCAAAATCAACAATCATCTTCTTCTGATTTCTCACCTCTTTCTTCTACTTCTCATCATAATTCTGTTAGTTCTTTGATAAGCCCATTTCGTGCCTATCAGACGACAACTAAACCCTACACGCTTACATAAAAACGCGACCTTTGAGAATTTTGTCCGGCGACAGAAATGGCGGGGTTAGGGTTACGGCTAAAGGCGGCAAAATGGACGTTGAGGAGCGGATCAGGTGCTGTATCGAGAGAATGGTCGTCGGAGATGGGGAAAGGTGTTCGTCGATTCTCTACTGAAACAGAGAACGATGTTCCAACTTCAGGAATCAGTAGACCACTCGCTGAGATTCTCAAGGAGCTTAACAAAAAGGTTCCAGATTCAGTCATCCGAACTCGAGTTGAAGATGGGTGCTCCATCAAATACATCCCTTGGTAATCTCTTTCCTCAGGGTTTAGGGTTCTTTAATTGGGGTTTTTGGGTCAATACTTATACTCTTTTCTTGTGTTGATTCTCAGGCACATTGTGAATCGGATCATGAATATGCATGCTCCAGGTTTGCTAAACCCTCTCTTGTTCTTCTGGGGTTCGTTGTTGGGTTTTGGTTTTGACATTTTGGTGTATTATT
>ICE152
GAAGTGAAGATTAGTGACCCTGGATGGGCCTTCGTGGGCTTCTATTTGGGTTTAGTGTTTAAAGCCCATTTCCTCTTTATTGTCGTGTACTTAAGCTTTTCTTCTTCTCTGTAAACGAGTATCAAAAAGATCAATCAAAATCAACAATCATCTTCTTCTGATTTCTCACCTCTTTCTTCTACTTCTCATCATAATTCTGTTAGTTCTTTGATAAGCCCATTTCGTGCCTATCAGACGACAACTAAACCCTACACGCTTACATAAAAACGCGACCTTTGAGAATTTTGTCCGGCGACAGAAATGGCGGGGTTAGGGTTACGGCTAAAGGCGGCAAAATGGACGTTGAGGAGCGGATCAGGTGCTGTATCGAGAGAATGGTCGTCGGAGATGGGGAAAGGTGTTCGTCGATTCTCTACTGAAACAGAGAACGATGTTCCAACTTCAGGAATCAGTAGACCACTCGCTGAGATTCTCAAGGAGCTTAACAAAAAGGTTCCAGATTCAGTCATCCGAACTCGAGTTGAAGATGGGTGCTCCATCAAATACATCCCTTGGTAATCTCTTTCCTCAGGGTTTAGGGTTCTTTAATTGGGGTTTTTGGGTCAATACTTATACTCTTTTCTTGTGTTGATTCTCAGGCACATTGTGAATCGGATCATGAATATGCATGCTCCAGGTTTGCTAAACCCTCTCTTGTTCTTCTGGGGTTCGTTGTTGGGTTTTGGTTTTGACATTTTGGTGTATTATT
>ICE153
GAAGTGAAGATTAGTGACCCTGGATGGGCCTTCGTGGGCTTCTATTTGGGTTTAGTGTTTAAAGCCCATTTCCTCTTTATTGTCGTGTACTTAAGCTTTTCTTCTTCTCTGTAAACGAGTATCAAAAAGATCAATCAAAATCAACAATCATCTTCTTCTGATTTCTCACCTCTTTCTTCTACTTCTCATCATAATTCTGTTAGTTCTTTGATAAGCCCATTTCGTGCCTATCAGACGACAACTAAACCCTACACGCTTACATAAAAACGCGACCTTTGAGAATTTTGTCCGGCGACAGAAATGGCGGGGTTAGGGTTACGGCTAAAGGCGGCAAAATGGACGTTGAGGAGCGGATCAGGTGCTGTATCGAGAGAATGGTCGTCGGAGATGGGGAAAGGTGTTCGTCGATTCTCTACTGAAACAGAGAACGATGTTCCAACTTCAGGAATCAGTAGACCACTCGCTGAGATTCTCAAGGAGCTTAACAAAAAGGTTCCAGATTCAGTCATCCGAACTCGAGTTGAAGATGGGTGCTCCATCAAATACATCCCTTGGTAATCTCTTTCCTCAGGGTTTAGGGTTCTTTAATTGGGGTTTTTGGGTCAATACTTATACTCTTTTCTTGTGTTGATTCTCAGGCACATTGTGAATCGGATCATGAATATGCATGCTCCAGGTTTGCTAAACCCTCTCTTGTTCTTCTGGGGTTCGTTGTTGGGTTTTGGTTTTGACATTTTGGTGTATTATT
>ICE163
GAAGTGAAGATTAGTGACCCTGGATGGGCCTTCGTGGGCTTCTATTTGGGTTTAGTGTTTAAAGCCCATTTCCTCTTTATTGTCGTGTACTTAAGCTTTTCTTCTTCTCTGTAAACGAGTATCAAAAAGATCAATCAAAATCAACAATCATCTTCTTCTGATTTCTCACCTCTTTCTTCTACTTCTCATCATAATTCTGTTAGTTCTTTGATAAGCCCATTTCGTGCCTATCAGACGACAACTAAACCCTACACGCTTACATAAAAACGCGACCTTTGAGAATTTTGTCCGGCGACAGAAATGGCGGGGTTAGGGTTACGGCTAAAGGCGGCAAAATGGACGTTGAGGAGCGGATCAGGTGCTGTATCGAGAGAATGGTCGTCGGAGATGGGGAAAGGTGTTCGTCGATTCTCTACTGAAACAGAGAACGATGTTCCAACTTCAGGAATCAGTAGACCACTCGCTGAGATTCTCAAGGAGCTTAACAAAAAGGTTCCAGATTCAGTCATCCGAACTCGAGTTGAAGATGGGTGCTCCATCAAATACATCCCTTGGTAATCTCTTTCCTCAGGGTTTAGGGTTCTTTAATTGGGGTTTTTGGGTCAATACTTATACTCTTTTCTTGTGTTGATTCTCAGGCACATTGTGAATCGGATCATGAATATGCATGCTCCAGGTTTGCTAAACCCTCTCTTGTTCTTCTGGGGTTCGTTGTTGGGTTTTGGTTTTGACATTTTGGTGTATTATT
>ICE181
GAAGTGAAGATTAGTGACCCTGGATGGGCCTTCGTGGGCTTCTATTTGGGTTTAGTGTTTAAAGCCCATTTCCTCTTTATTGTCGTGTACTTAAGCTTTTCTTCTTCTCTGTAAACGAGTATCAAAAAGATCAATCAAAATCAACAATCATCTTCTTCTGATTTCTCACCTCTTTCTTCTACTTCTCATCATAATTCTGTTAGTTCTTTGATAAGCCCATTTCGTGCCTATCAGACGACAACTAAACCCTACACGCTTACATAAAAACGCGACCTTTGAGAATTTTGTCCGGCGACAGAAATGGCGGGGTTAGGGTTACGGCTAAAGGCGGCAAAATGGACGTTGAGGAGCGGATCAGGTGCTGTATCGAGAGAATGGTCGTCGGAGATGGGGAAAGGTGTTCGTCGATTCTCTACTGAAACAGAGAACGATGTTCCAACTTCAGGAATCAGTAGACCACTCGCTGAGATTCTCAAGGAGCTTAACAAAAAGGTTCCAGATTCAGTCATCCGAACTCGAGTTGAAGATGGGTGCTCCATCAAATACATCCCTTGGTAATCTCTTTCCTCAGGGTTTAGGGTTCTTTAATTGGGGTTTTTGGGTCAATACTTATACTCTTTTCTTGTGTTGATTCTCAGGCACATTGTGAATCGGATCATGAATATGCATGCTCCAGGTTTGCTAAACCCTCTCTTGTTCTTCTGGGGTTCGTTGTTGGGTTTTGGTTTTGACATTTTGGTGTATTATT
>ICE21
GAAGTGAAGATTAGTGACCCTGGATGGGCCTTCGTGGGCTTCTATTTGGGTTTAGTGTTTAAAGCCCATTTCCTCTTTATTGTCGTGTACTTAAGCTTTTCTTCTTCTCTGTAAACGAGTATCAAAAAGATCAATCAAAATCAACAATCATCTTCTTCTGATTTCTCACCTCTTTCTTCTACTTCTCATCATAATTCTGTTAGTTCTTTGATAAGCCCATTTCGTGCCTATCAGACGACAACTAAACCCTACACGCTTACATAAAAACGCGACCTTTGAGAATTTTGTCCGGCGACAGAAATGGCGGGGTTAGGGTTACGGCTAAAGGCGGCAAAATGGACGTTGAGGAGCGGATCAGGTGCTGTATCGAGAGAATGGTCGTCGGAGATGGGGAAAGGTGTTCGTCGATTCTCTACTGAAACAGAGAACGATGTTCCAACTTCAGGAATCAGTAGACCACTCGCTGAGATTCTCAAGGAGCTTAACAAAAAGGTTCCAGATTCAGTCATCCGAACTCGAGTTGAAGATGGGTGCTCCATCAAATACATCCCTTGGTAATCTCTTTCCTCAGGGTTTAGGGTTCTTTAATTGGGGTTTTTGGGTCAATACTTATACTCTTTTCTTGTGTTGATTCTCAGGCACATTGTGAATCGGATCATGAATATGCATGCTCCAGGTTTGCTAAACCCTCTCTTGTTCTTCTGGGGTTCGTTGTTGGGTTTTGGTTTTGACATTTTGGTGTATTATT
>ICE212
GAAGTGAAGATTAGTGACCCTGGATGGGCCTTCGTGGGCTTCTATTTGGGTTTAGTGTTTAAAGCCCATTTCCTCTTTATTGTCGTGTACTTAAGCTTTTCTTCTTCTCTGTAAACGAGTATCAAAAAGATCAATCAAAATCAACAATCATCTTCTTCTGATTTCTCACCTCTTTCTTCTACTTCTCATCATAATTCTGTTAGTTCTTTGATAAGCCCATTTCGTGCCTATCAGACGACAACTAAACCCTACACGCTTACATAAAAACGCGACCTTTGAGAATTTTGTCCGGCGACAGAAATGGCGGGGTTAGGGTTACGGCTAAAGGCGGCAAAATGGACGTTGAGGAGCGGATCAGGTGCTGTATCGAGAGAATGGTCGTCGGAGATGGGGAAAGGTGTTCGTCGATTCTCTACTGAAACAGAGAACGATGTTCCAACTTCAGGAATCAGTAGACCACTCGCTGAGATTCTCAAGGAGCTTAACAAAAAGGTTCCAGATTCAGTCATCCGAACTCGAGTTGAAGATGGGTGCTCCATCAAATACATCCCTTGGTAATCTCTTTCCTCAGGGTTTAGGGTTCTTTAATTGGGGTTTTTGGGTCAATACTTATACTCTTTTCTTGTGTTGATTCTCAGGCACATTGTGAATCGGATCATGAATATGCATGCTCCAGGTTTGCTAAACCCTCTCTTGTTCTTCTGGGGTTCGTTGTTGGGTTTTGGTTTTGACATTTTGGTGTATTATT
>ICE213
GAAGTGAAGATTAGTGACCCTGGATGGGCCTTCGTGGGCTTCTATTTGGGTTTAGTGTTTAAAGCCCATTTCCTCTTTATTGTCGTGTACTTAAGCTTTTCTTCTTCTCTGTAAACGAGTATCAAAAAGATCAATCAAAATCAACAATCATCTTCTTCTGATTTCTCACCTCTTTCTTCTACTTCTCATCATAATTCTGTTAGTTCTTTGATAAGCCCATTTCGTGCCTATCAGACGACAACTAAACCCTACACGCTTACATAAAAACGCGACCTTTGAGAATTTTGTCCGGCGACAGAAATGGCGGGGTTAGGGTTACGGCTAAAGGCGGCAAAATGGACGTTGAGGAGCGGATCAGGTGCTGTATCGAGAGAATGGTCGTCGGAGATGGGGAAAGGTGTTCGTCGATTCTCTACTGAAACAGAGAACGATGTTCCAACTTCAGGAATCAGTAGACCACTCGCTGAGATTCTCAAGGAGCTTAACAAAAAGGTTCCAGATTCAGTCATCCGAACTCGAGTTGAAGATGGGTGCTCCATCAAATACATCCCTTGGTAATCTCTTTCCTCAGGGTTTAGGGTTCTTTAATTGGGGTTTTTGGGTCAATACTTATACTCTTTTCTTGTGTTGATTCTCAGGCACATTGTGAATCGGATCATGAATATGCATGCTCCAGGTTTGCTAAACCCTCTCTTGTTCTTCTGGGGTTCGTTGTTGGGTTTTGGTTTTGACATTTTGGTGTATTATT
>ICE216
GAAGTGAAGATTAGTGACCCTGGATGGGCCTTCGTGGGCTTCTATTTGGGTTTAGTGTTTAAAGCCCATTTCCTCTTTATTGTCGTGTACTTAAGCTTTTCTTCTTCTCTGTAAACGAGTATCAAAAAGATCAATCAAAATCAACAATCATCTTCTTCTGATTTCTCACCTCTTTCTTCTACTTCTCATCATAATTCTGTTAGTTCTTTGATAAGCCCATTTCGTGCCTATCAGACGACAACTAAACCCTACACGCTTACATAAAAACGCGACCTTTGAGAATTTTGTCCGGCGACAGAAATGGCGGGGTTAGGGTTACGGCTAAAGGCGGCAAAATGGACGTTGAGGAGCGGATCAGGTGCTGTATCGAGAGAATGGTCGTCGGAGATGGGGAAAGGTGTTCGTCGATTCTCTACTGAAACAGAGAACGATGTTCCAACTTCAGGAATCAGTAGACCACTCGCTGAGATTCTCAAGGAGCTTAACAAAAAGGTTCCAGATTCAGTCATCCGAACTCGAGTTGAAGATGGGTGCTCCATCAAATACATCCCTTGGTAATCTCTTTCCTCAGGGTTTAGGGTTCTTTAATTGGGGTTTTTGGGTCAATACTTATACTCTTTTCTTGTGTTGATTCTCAGGCACATTGTGAATCGGATCATGAATATGCATGCTCCAGGTTTGCTAAACCCTCTCTTGTTCTTCTGGGGTTCGTTGTTGGGTTTTGGTTTTGACATTTTGGTGTATTATT
>ICE226
GAAGTGAAGATTAGTGACCCTGGATGGGCCTTCGTGGGCTTCTATTTGGGTTTAGTGTTTAAAGCCCATTTCCTCTTTATTGTCGTGTACTTAAGCTTTTCTTCTTCTCTGTAAACGAGTATCAAAAAGATCAATCAAAATCAACAATCATCTTCTTCTGATTTCTCACCTCTTTCTTCTACTTCTCATCATAATTCTGTTAGTTCTTTGATAAGCCCATTTCGTGCCTATCAGACGACAACTAAACCCTACACGCTTACATAAAAACGCGACCTTTGAGAATTTTGTCCGGCGACAGAAATGGCGGGGTTAGGGTTACGGCTAAAGGCGGCAAAATGGACGTTGAGGAGCGGATCAGGTGCTGTATCGAGAGAATGGTCGTCGGAGATGGGGAAAGGTGTTCGTCGATTCTCTACTGAAACAGAGAACGATGTTCCAACTTCAGGAATCAGTAGACCACTCGCTGAGATTCTCAAGGAGCTTAACAAAAAGGTTCCAGATTCAGTCATCCGAACTCGAGTTGAAGATGGGTGCTCCATCAAATACATCCCTTGGTAATCTCTTTCCTCAGGGTTTAGGGTTCTTTAATTGGGGTTTTTGGGTCAATACTTATACTCTTTTCTTGTGTTGATTCTCAGGCACATTGTGAATCGGATCATGAATATGCATGCTCCAGGTTTGCTAAACCCTCTCTTGTTCTTCTGGGGTTCGTTGTTGGGTTTTGGTTTTGACATTTTGGTGTATTATT
>ICE228
GAAGTGAAGATTAGTGACCCTGGATGGGCCTTCGTGGGCTTCTATTTGGGTTTAGTGTTTAAAGCCCATTTCCTCTTTATTGTCGTGTACTTAAGCTTTTCTTCTTCTCTGTAAACGAGTATCAAAAAGATCAATCAAAATCAACAATCATCTTCTTCTGATTTCTCACCTCTTTCTTCTACTTCTCATCATAATTCTGTTAGTTCTTTGATAAGCCCATTTCGTGCCTATCAGACGACAACTAAACCCTACACGCTTACATAAAAACGCGACCTTTGAGAATTTTGTCCGGCGACAGAAATGGCGGGGTTAGGGTTACGGCTAAAGGCGGCAAAATGGACGTTGAGGAGCGGATCAGGTGCTGTATCGAGAGAATGGTCGTCGGAGATGGGGAAAGGTGTTCGTCGATTCTCTACTGAAACAGAGAACGATGTTCCAACTTCAGGAATCAGTAGACCACTCGCTGAGATTCTCAAGGAGCTTAACAAAAAGGTTCCAGATTCAGTCATCCGAACTCGAGTTGAAGATGGGTGCTCCATCAAATACATCCCTTGGTAATCTCTTTCCTCAGGGTTTAGGGTTCTTTAATTGGGGTTTTTGGGTCAATACTTATACTCTTTTCTTGTGTTGATTCTCAGGCACATTGTGAATCGGATCATGAATATGCATGCTCCAGGTTTGCTAAACCCTCTCTTGTTCTTCTGGGGTTCGTTGTTGGGTTTTGGTTTTGACATTTTGGTGTATTATT
>ICE60
GAAGTGAAGATTAGTGACCCTGGATGGGCCTTCGTGGGCTTCTATTTGGGTTTAGTGTTTAAAGCCCATTTCCTCTTTATTGTCGTGTACTTAAGCTTTTCTTCTTCTCTGTAAACGAGTATCAAAAAGATCAATCAAAATCAACAATCATCTTCTTCTGATTTCTCACCTCTTTCTTCTACTTCTCATCATAATTCTGTTAGTTCTTTGATAAGCCCATTTCGTGCCTATCAGACGACAACTAAACCCTACACGCTTACATAAAAACGCGACCTTTGAGAATTTTGTCCGGCGACAGAAATGGCGGGGTTAGGGTTACGGCTAAAGGCGGCAAAATGGACGTTGAGGAGCGGATCAGGTGCTGTATCGAGAGAATGGTCGTCGGAGATGGGGAAAGGTGTTCGTCGATTCTCTACTGAAACAGAGAACGATGTTCCAACTTCAGGAATCAGTAGACCACTCGCTGAGATTCTCAAGGAGCTTAACAAAAAGGTTCCAGATTCAGTCATCCGAACTCGAGTTGAAGATGGGTGCTCCATCAAATACATCCCTTGGTAATCTCTTTCCTCAGGGTTTAGGGTTCTTTAATTGGGGTTTTTGGGTCAATACTTATACTCTTTTCTTGTGTTGATTCTCAGGCACATTGTGAATCGGATCATGAATATGCATGCTCCAGGTTTGCTAAACCCTCTCTTGTTCTTCTGGGGTTCGTTGTTGGGTTTTGGTTTTGACATTTTGGTGTATTATT
>ICE61
GAAGTGAAGATTAGTGACCCTGGATGGGCCTTCGTGGGCTTCTATTTGGGTTTAGTGTTTAAAGCCCATTTCCTCTTTATTGTCGTGTACTTAAGCTTTTCTTCTTCTCTGTAAACGAGTATCAAAAAGATCAATCAAAATCAACAATCATCTTCTTCTGATTTCTCACCTCTTTCTTCTACTTCTCATCATAATTCTGTTAGTTCTTTGATAAGCCCATTTCGTGCCTATCAGACGACAACTAAACCCTACACGCTTACATAAAAACGCGACCTTTGAGAATTTTGTCCGGCGACAGAAATGGCGGGGTTAGGGTTACGGCTAAAGGCGGCAAAATGGACGTTGAGGAGCGGATCAGGTGCTGTATCGAGAGAATGGTCGTCGGAGATGGGGAAAGGTGTTCGTCGATTCTCTACTGAAACAGAGAACGATGTTCCAACTTCAGGAATCAGTAGACCACTCGCTGAGATTCTCAAGGAGCTTAACAAAAAGGTTCCAGATTCAGTCATCCGAACTCGAGTTGAAGATGGGTGCTCCATCAAATACATCCCTTGGTAATCTCTTTCCTCAGGGTTTAGGGTTCTTTAATTGGGGTTTTTGGGTCAATACTTATACTCTTTTCTTGTGTTGATTCTCAGGCACATTGTGAATCGGATCATGAATATGCATGCTCCAGGTTTGCTAAACCCTCTCTTGTTCTTCTGGGGTTCGTTGTTGGGTTTTGGTTTTGACATTTTGGTGTATTATT
>ICE63
GAAGTGAAGATTAGTGACCCTGGATGGGCCTTCGTGGGCTTCTATTTGGGTTTAGTGTTTAAAGCCCATTTCCTCTTTATTGTCGTGTACTTAAGCTTTTCTTCTTCTCTGTAAACGAGTATCAAAAAGATCAATCAAAATCAACAATCATCTTCTTCTGATTTCTCACCTCTTTCTTCTACTTCTCATCATAATTCTGTTAGTTCTTTGATAAGCCCATTTCGTGCCTATCAGACGACAACTAAACCCTACACGCTTACATAAAAACGCGACCTTTGAGAATTTTGTCCGGCGACAGAAATGGCGGGGTTAGGGTTACGGCTAAAGGCGGCAAAATGGACGTTGAGGAGCGGATCAGGTGCTGTATCGAGAGAATGGTCGTCGGAGATGGGGAAAGGTGTTCGTCGATTCTCTACTGAAACAGAGAACGATGTTCCAACTTCAGGAATCAGTAGACCACTCGCTGAGATTCTCAAGGAGCTTAACAAAAAGGTTCCAGATTCAGTCATCCGAACTCGAGTTGAAGATGGGTGCTCCATCAAATACATCCCTTGGTAATCTCTTTCCTCAGGGTTTAGGGTTCTTTAATTGGGGTTTTTGGGTCAATACTTATACTCTTTTCTTGTGTTGATTCTCAGGCACATTGTGAATCGGATCATGAATATGCATGCTCCAGGTTTGCTAAACCCTCTCTTGTTCTTCTGGGGTTCGTTGTTGGGTTTTGGTTTTGACATTTTGGTGTATTATT
>ICE70
GAAGTGAAGATTAGTGACCCTGGATGGGCCTTCGTGGGCTTCTATTTGGGTTTAGTGTTTAAAGCCCATTTCCTCTTTATTGTCGTGTACTTAAGCTTTTCTTCTTCTCTGTAAACGAGTATCAAAAAGATCAATCAAAATCAACAATCATCTTCTTCTGATTTCTCACCTCTTTCTTCTACTTCTCATCATAATTCTGTTAGTTCTTTGATAAGCCCATTTCGTGCCTATCAGACGACAACTAAACCCTACACGCTTACATAAAAACGCGACCTTTGAGAATTTTGTCCGGCGACAGAAATGGCGGGGTTAGGGTTACGGCTAAAGGCGGCAAAATGGACGTTGAGGAGCGGATCAGGTGCTGTATCGAGAGAATGGTCGTCGGAGATGGGGAAAGGTGTTCGTCGATTCTCTACTGAAACAGAGAACGATGTTCCAACTTCAGGAATCAGTAGACCACTCGCTGAGATTCTCAAGGAGCTTAACAAAAAGGTTCCAGATTCAGTCATCCGAACTCGAGTTGAAGATGGGTGCTCCATCAAATACATCCCTTGGTAATCTCTTTCCTCAGGGTTTAGGGTTCTTTAATTGGGGTTTTTGGGTCAATACTTATACTCTTTTCTTGTGTTGATTCTCAGGCACATTGTGAATCGGATCATGAATATGCATGCTCCAGGTTTGCTAAACCCTCTCTTGTTCTTCTGGGGTTCGTTGTTGGGTTTTGGTTTTGACATTTTGGTGTATTATT
>ICE71
GAAGTGAAGATTAGTGACCCTGGATGGGCCTTCGTGGGCTTCTATTTGGGTTTAGTGTTTAAAGCCCATTTCCTCTTTATTGTCGTGTACTTAAGCTTTTCTTCTTCTCTGTAAACGAGTATCAAAAAGATCAATCAAAATCAACAATCATCTTCTTCTGATTTCTCACCTCTTTCTTCTACTTCTCATCATAATTCTGTTAGTTCTTTGATAAGCCCATTTCGTGCCTATCAGACGACAACTAAACCCTACACGCTTACATAAAAACGCGACCTTTGAGAATTTTGTCCGGCGACAGAAATGGCGGGGTTAGGGTTACGGCTAAAGGCGGCAAAATGGACGTTGAGGAGCGGATCAGGTGCTGTATCGAGAGAATGGTCGTCGGAGATGGGGAAAGGTGTTCGTCGATTCTCTACTGAAACAGAGAACGATGTTCCAACTTCAGGAATCAGTAGACCACTCGCTGAGATTCTCAAGGAGCTTAACAAAAAGGTTCCAGATTCAGTCATCCGAACTCGAGTTGAAGATGGGTGCTCCATCAAATACATCCCTTGGTAATCTCTTTCCTCAGGGTTTAGGGTTCTTTAATTGGGGTTTTTGGGTCAATACTTATACTCTTTTCTTGTGTTGATTCTCAGGCACATTGTGAATCGGATCATGAATATGCATGCTCCAGGTTTGCTAAACCCTCTCTTGTTCTTCTGGGGTTCGTTGTTGGGTTTTGGTTTTGACATTTTGGTGTATTATT
>ICE73
GAAGTGAAGATTAGTGACCCTGGATGGGCCTTCGTGGGCTTCTATTTGGGTTTAGTGTTTAAAGCCCATTTCCTCTTTATTGTCGTGTACTTAAGCTTTTCTTCTTCTCTGTAAACGAGTATCAAAAAGATCAATCAAAATCAACAATCATCTTCTTCTGATTTCTCACCTCTTTCTTCTACTTCTCATCATAATTCTGTTAGTTCTTTGATAAGCCCATTTCGTGCCTATCAGACGACAACTAAACCCTACACGCTTACATAAAAACGCGACCTTTGAGAATTTTGTCCGGCGACAGAAATGGCGGGGTTAGGGTTACGGCTAAAGGCGGCAAAATGGACGTTGAGGAGCGGATCAGGTGCTGTATCGAGAGAATGGTCGTCGGAGATGGGGAAAGGTGTTCGTCGATTCTCTACTGAAACAGAGAACGATGTTCCAACTTCAGGAATCAGTAGACCACTCGCTGAGATTCTCAAGGAGCTTAACAAAAAGGTTCCAGATTCAGTCATCCGAACTCGAGTTGAAGATGGGTGCTCCATCAAATACATCCCTTGGTAATCTCTTTCCTCAGGGTTTAGGGTTCTTTAATTGGGGTTTTTGGGTCAATACTTATACTCTTTTCTTGTGTTGATTCTCAGGCACATTGTGAATCGGATCATGAATATGCATGCTCCAGGTTTGCTAAACCCTCTCTTGTTCTTCTGGGGTTCGTTGTTGGGTTTTGGTTTTGACATTTTGGTGTATTATT
>ICE75
GAAGTGAAGATTAGTGACCCTGGATGGGCCTTCGTGGGCTTCTATTTGGGTTTAGTGTTTAAAGCCCATTTCCTCTTTATTGTCGTGTACTTAAGCTTTTCTTCTTCTCTGTAAACGAGTATCAAAAAGATCAATCAAAATCAACAATCATCTTCTTCTGATTTCTCACCTCTTTCTTCTACTTCTCATCATAATTCTGTTAGTTCTTTGATAAGCCCATTTCGTGCCTATCAGACGACAACTAAACCCTACACGCTTACATAAAAACGCGACCTTTGAGAATTTTGTCCGGCGACAGAAATGGCGGGGTTAGGGTTACGGCTAAAGGCGGCAAAATGGACGTTGAGGAGCGGATCAGGTGCTGTATCGAGAGAATGGTCGTCGGAGATGGGGAAAGGTGTTCGTCGATTCTCTACTGAAACAGAGAACGATGTTCCAACTTCAGGAATCAGTAGACCACTCGCTGAGATTCTCAAGGAGCTTAACAAAAAGGTTCCAGATTCAGTCATCCGAACTCGAGTTGAAGATGGGTGCTCCATCAAATACATCCCTTGGTAATCTCTTTCCTCAGGGTTTAGGGTTCTTTAATTGGGGTTTTTGGGTCAATACTTATACTCTTTTCTTGTGTTGATTCTCAGGCACATTGTGAATCGGATCATGAATATGCATGCTCCAGGTTTGCTAAACCCTCTCTTGTTCTTCTGGGGTTCGTTGTTGGGTTTTGGTTTTGACATTTTGGTGTATTATT
>ICE79
GAAGTGAAGATTAGTGACCCTGGATGGGCCTTCGTGGGCTTCTATTTGGGTTTAGTGTTTAAAGCCCATTTCCTCTTTATTGTCGTGTACTTAAGCTTTTCTTCTTCTCTGTAAACGAGTATCAAAAAGATCAATCAAAATCAACAATCATCTTCTTCTGATTTCTCACCTCTTTCTTCTACTTCTCATCATAATTCTGTTAGTTCTTTGATAAGCCCATTTCGTGCCTATCAGACGACAACTAAACCCTACACGCTTACATAAAAACGCGACCTTTGAGAATTTTGTCCGGCGACAGAAATGGCGGGGTTAGGGTTACGGCTAAAGGCGGCAAAATGGACGTTGAGGAGCGGATCAGGTGCTGTATCGAGAGAATGGTCGTCGGAGATGGGGAAAGGTGTTCGTCGATTCTCTACTGAAACAGAGAACGATGTTCCAACTTCAGGAATCAGTAGACCACTCGCTGAGATTCTCAAGGAGCTTAACAAAAAGGTTCCAGATTCAGTCATCCGAACTCGAGTTGAAGATGGGTGCTCCATCAAATACATCCCTTGGTAATCTCTTTCCTCAGGGTTTAGGGTTCTTTAATTGGGGTTTTTGGGTCAATACTTATACTCTTTTCTTGTGTTGATTCTCAGGCACATTGTGAATCGGATCATGAATATGCATGCTCCAGGTTTGCTAAACCCTCTCTTGTTCTTCTGGGGTTCGTTGTTGGGTTTTGGTTTTGACATTTTGGTGTATTATT
>ICE98
GAAGTGAAGATTAGTGACCCTGGATGGGCCTTCGTGGGCTTCTATTTGGGTTTAGTGTTTAAAGCCCATTTCCTCTTTATTGTCGTGTACTTAAGCTTTTCTTCTTCTCTGTAAACGAGTATCAAAAAGATCAATCAAAATCAACAATCATCTTCTTCTGATTTCTCACCTCTTTCTTCTACTTCTCATCATAATTCTGTTAGTTCTTTGATAAGCCCATTTCGTGCCTATCAGACGACAACTAAACCCTACACGCTTACATAAAAACGCGACCTTTGAGAATTTTGTCCGGCGACAGAAATGGCGGGGTTAGGGTTACGGCTAAAGGCGGCAAAATGGACGTTGAGGAGCGGATCAGGTGCTGTATCGAGAGAATGGTCGTCGGAGATGGGGAAAGGTGTTCGTCGATTCTCTACTGAAACAGAGAACGATGTTCCAACTTCAGGAATCAGTAGACCACTCGCTGAGATTCTCAAGGAGCTTAACAAAAAGGTTCCAGATTCAGTCATCCGAACTCGAGTTGAAGATGGGTGCTCCATCAAATACATCCCTTGGTAATCTCTTTCCTCAGGGTTTAGGGTTCTTTAATTGGGGTTTTTGGGTCAATACTTATACTCTTTTCTTGTGTTGATTCTCAGGCACATTGTGAATCGGATCATGAATATGCATGCTCCAGGTTTGCTAAACCCTCTCTTGTTCTTCTGGGGTTCGTTGTTGGGTTTTGGTTTTGACATTTTGGTGTATTATT
>In_0
GAAGTGAAGATTAGTGACCCTGGATGGGCCTTCGTGGGCTTCTATTTGGGTTTAGTGTTTAAAGCCCATTTCCTCTTTATTGTCGTGTACTTAAGCTTTTCTTCTTCTCTGTAAACGAGTATCAAAAAGATCAATCAAAATCAACAATCATCTTCTTCTGATTTCTCACCTCTTTCTTCTACTTCTCATCATAATTCTGTTAGTTCTTTGATAAGCCCATTTCGTGCCTATCAGACGACAACTAAACCCTACACGCTTACATAAAAACGCGACCTTTGAGAATTTTGTCCGGCGACAGAAATGGCGGGGTTAGGGTTACGGCTAAAGGCGGCAAAATGGACGTTGAGGAGCGGATCAGGTGCTGTATCGAGAGAATGGTCGTCGGAGATGGGGAAAGGTGTTCGTCGATTCTCTACTGAAACAGAGAACGATGTTCCAACTTCAGGAATCAGTAGACCACTCGCTGAGATTCTCAAGGAGCTTAACAAAAAGGTTCCAGATTCAGTCATCCGAACTCGAGTTGAAGATGGGTGCTCCATCAAATACATCCCTTGGTAATCTCTTTCCTCAGGGTTTAGGGTTCTTTAATTGGGGTTTTTGGGTCAATACTTATACTCTTTTCTTGTGTTGATTCTCAGGCACATTGTGAATCGGATCATGAATATGCATGCTCCAGGTTTGCTAAACCCTCTCTTGTTCTTCTGGGGTTCGTTGTTGGGTTTTGGTTTTGACATTTTGGTGTATTATT
>Is_0
GAAGTGAAGATTAGTGACCCTGGATGGGCCTTCGTGGGCTTCTATTTGGGTTTAGTGTTTAAAGCCCATTTCCTCTTTATTGTCGTGTACTTAAGCTTTTCTTCTTCTCTGTAAACGAGTATCAAAAAGATCAATCAAAATCAACAATCATCTTCTTCTGATTTCTCACCTCTTTCTTCTACTTCTCATCATAATTCTGTTAGTTCTTTGATAAGCCCATTTCGTGCCTATCAGACGACAACTAAACCCTACACGCTTACATAAAAACGCGACCTTTGAGAATTTTGTCCGGCGACAGAAATGGCGGGGTTAGGGTTACGGCTAAAGGCGGCAAAATGGACGTTGAGGAGCGGATCAGGTGCTGTATCGAGAGAATGGTCGTCGGAGATGGGGAAAGGTGTTCGTCGATTCTCTACTGAAACAGAGAACGATGTTCCAACTTCAGGAATCAGTAGACCACTCGCTGAGATTCTCAAGGAGCTTAACAAAAAGGTTCCAGATTCAGTCATCCGAACTCGAGTTGAAGATGGGTGCTCCATCAAATACATCCCTTGGTAATCTCTTTCCTCAGGGTTTAGGGTTCTTTAATTGGGGTTTTTGGGTCAATACTTATACTCTTTTCTTGTGTTGATTCTCAGGCACATTGTGAATCGGATCATGAATATGCATGCTCCAGGTTTGCTAAACCCTCTCTTGTTCTTCTGGGGTTCGTTGTTGGGTTTTGGTTTTGACATTTTGGTGTATTATT
>Je_0
GAAGTGAAGATTAGTGACCCTGGATGGGCCTTCGTGGGCTTCTATTTGGGTTTAGTGTTTAAAGCCCATTTCCTCTTTATTGTCGTGTACTTAAGCTTTTCTTCTTCTCTGTAAACGAGTATCAAAAAGATCAATCAAAATCAACAATCATCTTCTTCTGATTTCTCACCTCTTTCTTCTACTTCTCATCATAATTCTGTTAGTTCTTTGATAAGCCCATTTCGTGCCTATCAGACGACAACTAAACCCTACACGCTTACATAAAAACGCGACCTTTGAGAATTTTGTCCGGCGACAGAAATGGCGGGGTTAGGGTTACGGCTAAAGGCGGCAAAATGGACGTTGAGGAGCGGATCAGGTGCTGTATCGAGAGAATGGTCGTCGGAGATGGGGAAAGGTGTTCGTCGATTCTCTACTGAAACAGAGAACGATGTTCCAACTTCAGGAATCAGTAGACCACTCGCTGAGATTCTCAAGGAGCTTAACAAAAAGGTTCCAGATTCAGTCATCCGAACTCGAGTTGAAGATGGGTGCTCCATCAAATACATCCCTTGGTAATCTCTTTCCTCAGGGTTTAGGGTTCTTTAATTGGGGTTTTTGGGTCAATACTTATACTCTTTTCTTGTGTTGATTCTCAGGCACATTGTGAATCGGATCATGAATATGCATGCTCCAGGTTTGCTAAACCCTCTCTTGTTCTTCTGGGGTTCGTTGTTGGGTTTTGGTTTTGACATTTTGGTGTATTATT
>Jea
GAAGTGAAGATTAGTGACCCTGGATGGGCCTTCGTGGGCTTCTATTTGGGTTTAGTGTTTAAAGCCCATTTCCTCTTTATTGTCGTGTACTTAAGCTTTTCTTCTTCTCTGTAAACGAGTATCAAAAAGATCAATCAAAATCAACAATCATCTTCTTCTGATTTCTCACCTCTTTCTTCTACTTCTCATCATAATTCTGTTAGTTCTTTGATAAGCCCATTTCGTGCCTATCAGACGACAACTAAACCCTACACGCTTACATAAAAACGCGACCTTTGAGAATTTTGTCCGGCGACAGAAATGGCGGGGTTAGGGTTACGGCTAAAGGCGGCAAAATGGACGTTGAGGAGCGGATCAGGTGCTGTATCGAGAGAATGGTCGTCGGAGATGGGGAAAGGTGTTCGTCGATTCTCTACTGAAACAGAGAACGATGTTCCAACTTCAGGAATCAGTAGACCACTCGCTGAGATTCTCAAGGAGCTTAACAAAAAGGTTCCAGATTCAGTCATCCGAACTCGAGTTGAAGATGGGTGCTCCATCAAATACATCCCTTGGTAATCTCTTTCCTCAGGGTTTAGGGTTCTTTAATTGGGGTTTTTGGGTCAATACTTATACTCTTTTCTTGTGTTGATTCTCAGGCACATTGTGAATCGGATCATGAATATGCATGCTCCAGGTTTGCTAAACCCTCTCTTGTTCTTCTGGGGTTCGTTGTTGGGTTTTGGTTTTGACATTTTGGTGTATTATT
>Kar_1
GAAGTGAAGATTAGTGACCCTGGATGGGCCTTCGTGGGCTTCTATTTGGGTTTAGTGTTTAAAGCCCATTTCCTCTTTATTGTCGTGTACTTAAGCTTTTCTTCTTCTCTGTAAACGAGTATCAAAAAGATCAATCAAAATCAACAATCATCTTCTTCTGATTTCTCACCTCTTTCTTCTACTTCTCATCATAATTCTGTTAGTTCTTTGATAAGCCCATTTCGTGCCTATCAGACGACAACTAAACCCTACACGCTTACATAAAAACGCGACCTTTGAGAATTTTGTCCGGCGACAGAAATGGCGGGGTTAGGGTTACGGCTAAAGGCGGCAAAATGGACGTTGAGGAGCGGATCAGGTGCTGTATCGAGAGAATGGTCGTCGGAGATGGGGAAAGGTGTTCGTCGATTCTCTACTGAAACAGAGAACGATGTTCCAACTTCAGGAATCAGTAGACCACTCGCTGAGATTCTCAAGGAGCTTAACAAAAAGGTTCCAGATTCAGTCATCCGAACTCGAGTTGAAGATGGGTGCTCCATCAAATACATCCCTTGGTAATCTCTTTCCTCAGGGTTTAGGGTTCTTTAATTGGGGTTTTTGGGTCAATACTTATACTCTTTTCTTGTGTTGATTCTCAGGCACATTGTGAATCGGATCATGAATATGCATGCTCCAGGTTTGCTAAACCCTCTCTTGTTCTTCTGGGGTTCGTTGTTGGGTTTTGGTTTTGACATTTTGGTGTATTATT
>Kas_1
GAAGTGAAGATTAGTGACCCTGGATGGGCCTTCGTGGGCTTCTATTTGGGTTTAGTGTTTAAAGCCCATTTCCTCTTTATTGTCGTGTACTTAAGCTTTTCTTCTTCTCTGTAAACGAGTATCAAAAAGATCAATCAAAATCAACAATCATCTTCTTCTGATTTCTCACCTCTTTCTTCTACTTCTCATCATAATTCTGTTAGTTCTTTGATAAGCCCATTTCGTGCCTATCAGACGACAACTAAACCCTACACGCTTACATAAAAACGCGACCTTTGAGAATTTTGTCCGGCGACAGAAATGGCGGGGTTAGGGTTACGGCTAAAGGCGGCAAAATGGACGTTGAGGAGCGGATCAGGTGCTGTATCGAGAGAATGGTCGTCGGAGATGGGGAAAGGTGTTCGTCGATTCTCTACTGAAACAGAGAACGATGTTCCAACTTCAGGAATCAGTAGACCACTCGCTGAGATTCTCAAGGAGCTTAACAAAAAGGTTCCAGATTCAGTCATCCGAACTCGAGTTGAAGATGGGTGCTCCATCAAATACATCCCTTGGTAATCTCTTTCCTCAGGGTTTAGGGTTCTTTAATTGGGGTTTTTGGGTCAATACTTATACTCTTTTCTTGTGTTGATTCTCAGGCACATTGTGAATCGGATCATGAATATGCATGCTCCAGGTTTGCTAAACCCTCTCTTGTTCTTCTGGGGTTCGTTGTTGGGTTTTGGTTTTGACATTTTGGTGTATTATT
>Kas_2
GAAGTGAAGATTAGTGACCCTGGATGGGCCTTCGTGGGCTTCTATTTGGGTTTAGTGTTTAAAGCCCATTTCCTCTTTATTGTCGTGTACTTAAGCTTTTCTTCTTCTCTGTAAACGAGTATCAAAAAGATCAATCAAAATCAACAATCATCTTCTTCTGATTTCTCACCTCTTTCTTCTACTTCTCATCATAATTCTGTTAGTTCTTTGATAAGCCCATTTCGTGCCTATCAGACGACAACTAAACCCTACACGCTTACATAAAAACGCGACCTTTGAGAATTTTGTCCGGCGACAGAAATGGCGGGGTTAGGGTTACGGCTAAAGGCGGCAAAATGGACGTTGAGGAGCGGATCAGGTGCTGTATCGAGAGAATGGTCGTCGGAGATGGGGAAAGGTGTTCGTCGATTCTCTACTGAAACAGAGAACGATGTTCCAACTTCAGGAATCAGTAGACCACTCGCTGAGATTCTCAAGGAGCTTAACAAAAAGGTTCCAGATTCAGTCATCCGAACTCGAGTTGAAGATGGGTGCTCCATCAAATACATCCCTTGGTAATCTCTTTCCTCAGGGTTTAGGGTTCTTTAATTGGGGTTTTTGGGTCAATACTTATACTCTTTTCTTGTGTTGATTCTCAGGCACATTGTGAATCGGATCATGAATATGCATGCTCCAGGTTTGCTAAACCCTCTCTTGTTCTTCTGGGGTTCGTTGTTGGGTTTTGGTTTTGACATTTTGGTGTATTATT
>Kelsterbach_4
GAAGTGAAGATTAGTGACCCTGGATGGGCCTTCGTGGGCTTCTATTTGGGTTTAGTGTTTAAAGCCCATTTCCTCTTTATTGTCGTGTACTTAAGCTTTTCTTCTTCTCTGTAAACGAGTATCAAAAAGATCAATCAAAATCAACAATCATCTTCTTCTGATTTCTCACCTCTTTCTTCTACTTCTCATCATAATTCTGTTAGTTCTTTGATAAGCCCATTTCGTGCCTATCAGACGACAACTAAACCCTACACGCTTACATAAAAACGCGACCTTTGAGAATTTTGTCCGGCGACAGAAATGGCGGGGTTAGGGTTACGGCTAAAGGCGGCAAAATGGACGTTGAGGAGCGGATCAGGTGCTGTATCGAGAGAATGGTCGTCGGAGATGGGGAAAGGTGTTCGTCGATTCTCTACTGAAACAGAGAACGATGTTCCAACTTCAGGAATCAGTAGACCACTCGCTGAGATTCTCAAGGAGCTTAACAAAAAGGTTCCAGATTCAGTCATCCGAACTCGAGTTGAAGATGGGTGCTCCATCAAATACATCCCTTGGTAATCTCTTTCCTCAGGGTTTAGGGTTCTTTAATTGGGGTTTTTGGGTCAATACTTATACTCTTTTCTTGTGTTGATTCTCAGGCACATTGTGAATCGGATCATGAATATGCATGCTCCAGGTTTGCTAAACCCTCTCTTGTTCTTCTGGGGTTCGTTGTTGGGTTTTGGTTTTGACATTTTGGTGTATTATT
>Kin_0
GAAGTGAAGATTAGTGACCCTGGATGGGCCTTCGTGGGCTTCTATTTGGGTTTAGTGTTTAAAGCCCATTTCCTCTTTATTGTCGTGTACTTAAGCTTTTCTTCTTCTCTGTAAACGAGTATCAAAAAGATCAATCAAAATCAACAATCATCTTCTTCTGATTTCTCACCTCTTTCTTCTACTTCTCATCATAATTCTGTTAGTTCTTTGATAAGCCCATTTCGTGCCTATCAGACGACAACTAAACCCTACACGCTTACATAAAAACGCGACCTTTGAGAATTTTGTCCGGCGACAGAAATGGCGGGGTTAGGGTTACGGCTAAAGGCGGCAAAATGGACGTTGAGGAGCGGATCAGGTGCTGTATCGAGAGAATGGTCGTCGGAGATGGGGAAAGGTGTTCGTCGATTCTCTACTGAAACAGAGAACGATGTTCCAACTTCAGGAATCAGTAGACCACTCGCTGAGATTCTCAAGGAGCTTAACAAAAAGGTTCCAGATTCAGTCATCCGAACTCGAGTTGAAGATGGGTGCTCCATCAAATACATCCCTTGGTAATCTCTTTCCTCAGGGTTTAGGGTTCTTTAATTGGGGTTTTTGGGTCAATACTTATACTCTTTTCTTGTGTTGATTCTCAGGCACATTGTGAATCGGATCATGAATATGCATGCTCCAGGTTTGCTAAACCCTCTCTTGTTCTTCTGGGGTTCGTTGTTGGGTTTTGGTTTTGACATTTTGGTGTATTATT
>Kn-0
GAAGTGAAGATTAGTGACCCTGGATGGGCCTTCGTGGGCTTCTATTTGGGTTTAGTGTTTAAAGCCCATTTCCTCTTTATTGTCGTGTACTTAAGCTTTTCTTCTTCTCTGTAAACGAGTATCAAAAAGATCAATCAAAATCAACAATCATCTTCTTCTGATTTCTCACCTCTTTCTTCTACTTCTCATCATAATTCTGTTAGTTCTTTGATAAGCCCATTTCGTGCCTATCAGACGACAACTAAACCCTACACGCTTACATAAAAACGCGACCTTTGAGAATTTTGTCCGGCGACAGAAATGGCGGGGTTAGGGTTACGGCTAAAGGCGGCAAAATGGACGTTGAGGAGCGGATCAGGTGCTGTATCGAGAGAATGGTCGTCGGAGATGGGGAAAGGTGTTCGTCGATTCTCTACTGAAACAGAGAACGATGTTCCAACTTCAGGAATCAGTAGACCACTCGCTGAGATTCTCAAGGAGCTTAACAAAAAGGTTCCAGATTCAGTCATCCGAACTCGAGTTGAAGATGGGTGCTCCATCAAATACATCCCTTGGTAATCTCTTTCCTCAGGGTTTAGGGTTCTTTAATTGGGGTTTTTGGGTCAATACTTATACTCTTTTCTTGTGTTGATTCTCAGGCACATTGTGAATCGGATCATGAATATGCATGCTCCAGGTTTGCTAAACCCTCTCTTGTTCTTCTGGGGTTCGTTGTTGGGTTTTGGTTTTGACATTTTGGTGTATTATT
>Kni-1
GAAGTGAAGATTAGTGACCCTGGATGGGCCTTCGTGGGCTTCTATTTGGGTTTAGTGTTTAAAGCCCATTTCCTCTTTATTGTCGTGTACTTAAGCTTTTCTTCTTCTCTGTAAACGAGTATCAAAAAGATCAATCAAAATCAACAATCATCTTCTTCTGATTTCTCACCTCTTTCTTCTACTTCTCATCATAATTCTGTTAGTTCTTTGATAAGCCCATTTCGTGCCTATCAGACGACAACTAAACCCTACACGCTTACATAAAAACGCGACCTTTGAGAATTTTGTCCGGCGACAGAAATGGCGGGGTTAGGGTTACGGCTAAAGGCGGCAAAATGGACGTTGAGGAGCGGATCAGGTGCTGTATCGAGAGAATGGTCGTCGGAGATGGGGAAAGGTGTTCGTCGATTCTCTACTGAAACAGAGAACGATGTTCCAACTTCAGGAATCAGTAGACCACTCGCTGAGATTCTCAAGGAGCTTAACAAAAAGGTTCCAGATTCAGTCATCCGAACTCGAGTTGAAGATGGGTGCTCCATCAAATACATCCCTTGGTAATCTCTTTCCTCAGGGTTTAGGGTTCTTTAATTGGGGTTTTTGGGTCAATACTTATACTCTTTTCTTGTGTTGATTCTCAGGCACATTGTGAATCGGATCATGAATATGCATGCTCCAGGTTTGCTAAACCCTCTCTTGTTCTTCTGGGGTTCGTTGTTGGGTTTTGGTTTTGACATTTTGGTGTATTATT
>Knox_10
GAAGTGAAGATTAGTGACCCTGGATGGGCCTTCGTGGGCTTCTATTTGGGTTTAGTGTTTAAAGCCCATTTCCTCTTTATTGTCGTGTACTTAAGCTTTTCTTCTTCTCTGTAAACGAGTATCAAAAAGATCAATCAAAATCAACAATCATCTTCTTCTGATTTCTCACCTCTTTCTTCTACTTCTCATCATAATTCTGTTAGTTCTTTGATAAGCCCATTTCGTGCCTATCAGACGACAACTAAACCCTACACGCTTACATAAAAACGCGACCTTTGAGAATTTTGTCCGGCGACAGAAATGGCGGGGTTAGGGTTACGGCTAAAGGCGGCAAAATGGACGTTGAGGAGCGGATCAGGTGCTGTATCGAGAGAATGGTCGTCGGAGATGGGGAAAGGTGTTCGTCGATTCTCTACTGAAACAGAGAACGATGTTCCAACTTCAGGAATCAGTAGACCACTCGCTGAGATTCTCAAGGAGCTTAACAAAAAGGTTCCAGATTCAGTCATCCGAACTCGAGTTGAAGATGGGTGCTCCATCAAATACATCCCTTGGTAATCTCTTTCCTCAGGGTTTAGGGTTCTTTAATTGGGGTTTTTGGGTCAATACTTATACTCTTTTCTTGTGTTGATTCTCAGGCACATTGTGAATCGGATCATGAATATGCATGCTCCAGGTTTGCTAAACCCTCTCTTGTTCTTCTGGGGTTCGTTGTTGGGTTTTGGTTTTGACATTTTGGTGTATTATT
>Koln
GAAGTGAAGATTAGTGACCCTGGATGGGCCTTCGTGGGCTTCTATTTGGGTTTAGTGTTTAAAGCCCATTTCCTCTTTATTGTCGTGTACTTAAGCTTTTCTTCTTCTCTGTAAACGAGTATCAAAAAGATCAATCAAAATCAACAATCATCTTCTTCTGATTTCTCACCTCTTTCTTCTACTTCTCATCATAATTCTGTTAGTTCTTTGATAAGCCCATTTCGTGCCTATCAGACGACAACTAAACCCTACACGCTTACATAAAAACGCGACCTTTGAGAATTTTGTCCGGCGACAGAAATGGCGGGGTTAGGGTTACGGCTAAAGGCGGCAAAATGGACGTTGAGGAGCGGATCAGGTGCTGTATCGAGAGAATGGTCGTCGGAGATGGGGAAAGGTGTTCGTCGATTCTCTACTGAAACAGAGAACGATGTTCCAACTTCAGGAATCAGTAGACCACTCGCTGAGATTCTCAAGGAGCTTAACAAAAAGGTTCCAGATTCAGTCATCCGAACTCGAGTTGAAGATGGGTGCTCCATCAAATACATCCCTTGGTAATCTCTTTCCTCAGGGTTTAGGGTTCTTTAATTGGGGTTTTTGGGTCAATACTTATACTCTTTTCTTGTGTTGATTCTCAGGCACATTGTGAATCGGATCATGAATATGCATGCTCCAGGTTTGCTAAACCCTCTCTTGTTCTTCTGGGGTTCGTTGTTGGGTTTTGGTTTTGACATTTTGGTGTATTATT
>Kondara
GAAGTGAAGATTAGTGACCCTGGATGGGCCTTCGTGGGCTTCTATTTGGGTTTAGTGTTTAAAGCCCATTTCCTCTTTATTGTCGTGTACTTAAGCTTTTCTTCTTCTCTGTAAACGAGTATCAAAAAGATCAATCAAAATCAACAATCATCTTCTTCTGATTTCTCACCTCTTTCTTCTACTTCTCATCATAATTCTGTTAGTTCTTTGATAAGCCCATTTCGTGCCTATCAGACGACAACTAAACCCTACACGCTTACATAAAAACGCGACCTTTGAGAATTTTGTCCGGCGACAGAAATGGCGGGGTTAGGGTTACGGCTAAAGGCGGCAAAATGGACGTTGAGGAGCGGATCAGGTGCTGTATCGAGAGAATGGTCGTCGGAGATGGGGAAAGGTGTTCGTCGATTCTCTACTGAAACAGAGAACGATGTTCCAACTTCAGGAATCAGTAGACCACTCGCTGAGATTCTCAAGGAGCTTAACAAAAAGGTTCCAGATTCAGTCATCCGAACTCGAGTTGAAGATGGGTGCTCCATCAAATACATCCCTTGGTAATCTCTTTCCTCAGGGTTTAGGGTTCTTTAATTGGGGTTTTTGGGTCAATACTTATACTCTTTTCTTGTGTTGATTCTCAGGCACATTGTGAATCGGATCATGAATATGCATGCTCCAGGTTTGCTAAACCCTCTCTTGTTCTTCTGGGGTTCGTTGTTGGGTTTTGGTTTTGACATTTTGGTGTATTATT
>Kor-3
GAAGTGAAGATTAGTGACCCTGGATGGGCCTTCGTGGGCTTCTATTTGGGTTTAGTGTTTAAAGCCCATTTCCTCTTTATTGTCGTGTACTTAAGCTTTTCTTCTTCTCTGTAAACGAGTATCAAAAAGATCAATCAAAATCAACAATCATCTTCTTCTGATTTCTCACCTCTTTCTTCTACTTCTCATCATAATTCTGTTAGTTCTTTGATAAGCCCATTTCGTGCCTATCAGACGACAACTAAACCCTACACGCTTACATAAAAACGCGACCTTTGAGAATTTTGTCCGGCGACAGAAATGGCGGGGTTAGGGTTACGGCTAAAGGCGGCAAAATGGACGTTGAGGAGCGGATCAGGTGCTGTATCGAGAGAATGGTCGTCGGAGATGGGGAAAGGTGTTCGTCGATTCTCTACTGAAACAGAGAACGATGTTCCAACTTCAGGAATCAGTAGACCACTCGCTGAGATTCTCAAGGAGCTTAACAAAAAGGTTCCAGATTCAGTCATCCGAACTCGAGTTGAAGATGGGTGCTCCATCAAATACATCCCTTGGTAATCTCTTTCCTCAGGGTTTAGGGTTCTTTAATTGGGGTTTTTGGGTCAATACTTATACTCTTTTCTTGTGTTGATTCTCAGGCACATTGTGAATCGGATCATGAATATGCATGCTCCAGGTTTGCTAAACCCTCTCTTGTTCTTCTGGGGTTCGTTGTTGGGTTTTGGTTTTGACATTTTGGTGTATTATT
>Kro-0
GAAGTGAAGATTAGTGACCCTGGATGGGCCTTCGTGGGCTTCTATTTGGGTTTAGTGTTTAAAGCCCATTTCCTCTTTATTGTCGTGTACTTAAGCTTTTCTTCTTCTCTGTAAACGAGTATCAAAAAGATCAATCAAAATCAACAATCATCTTCTTCTGATTTCTCACCTCTTTCTTCTACTTCTCATCATAATTCTGTTAGTTCTTTGATAAGCCCATTTCGTGCCTATCAGACGACAACTAAACCCTACACGCTTACATAAAAACGCGACCTTTGAGAATTTTGTCCGGCGACAGAAATGGCGGGGTTAGGGTTACGGCTAAAGGCGGCAAAATGGACGTTGAGGAGCGGATCAGGTGCTGTATCGAGAGAATGGTCGTCGGAGATGGGGAAAGGTGTTCGTCGATTCTCTACTGAAACAGAGAACGATGTTCCAACTTCAGGAATCAGTAGACCACTCGCTGAGATTCTCAAGGAGCTTAACAAAAAGGTTCCAGATTCAGTCATCCGAACTCGAGTTGAAGATGGGTGCTCCATCAAATACATCCCTTGGTAATCTCTTTCCTCAGGGTTTAGGGTTCTTTAATTGGGGTTTTTGGGTCAATACTTATACTCTTTTCTTGTGTTGATTCTCAGGCACATTGTGAATCGGATCATGAATATGCATGCTCCAGGTTTGCTAAACCCTCTCTTGTTCTTCTGGGGTTCGTTGTTGGGTTTTGGTTTTGACATTTTGGTGTATTATT
>Kro_0
GAAGTGAAGATTAGTGACCCTGGATGGGCCTTCGTGGGCTTCTATTTGGGTTTAGTGTTTAAAGCCCATTTCCTCTTTATTGTCGTGTACTTAAGCTTTTCTTCTTCTCTGTAAACGAGTATCAAAAAGATCAATCAAAATCAACAATCATCTTCTTCTGATTTCTCACCTCTTTCTTCTACTTCTCATCATAATTCTGTTAGTTCTTTGATAAGCCCATTTCGTGCCTATCAGACGACAACTAAACCCTACACGCTTACATAAAAACGCGACCTTTGAGAATTTTGTCCGGCGACAGAAATGGCGGGGTTAGGGTTACGGCTAAAGGCGGCAAAATGGACGTTGAGGAGCGGATCAGGTGCTGTATCGAGAGAATGGTCGTCGGAGATGGGGAAAGGTGTTCGTCGATTCTCTACTGAAACAGAGAACGATGTTCCAACTTCAGGAATCAGTAGACCACTCGCTGAGATTCTCAAGGAGCTTAACAAAAAGGTTCCAGATTCAGTCATCCGAACTCGAGTTGAAGATGGGTGCTCCATCAAATACATCCCTTGGTAATCTCTTTCCTCAGGGTTTAGGGTTCTTTAATTGGGGTTTTTGGGTCAATACTTATACTCTTTTCTTGTGTTGATTCTCAGGCACATTGTGAATCGGATCATGAATATGCATGCTCCAGGTTTGCTAAACCCTCTCTTGTTCTTCTGGGGTTCGTTGTTGGGTTTTGGTTTTGACATTTTGGTGTATTATT
>Kru-3
GAAGTGAAGATTAGTGACCCTGGATGGGCCTTCGTGGGCTTCTATTTGGGTTTAGTGTTTAAAGCCCATTTCCTCTTTATTGTCGTGTACTTAAGCTTTTCTTCTTCTCTGTAAACGAGTATCAAAAAGATCAATCAAAATCAACAATCATCTTCTTCTGATTTCTCACCTCTTTCTTCTACTTCTCATCATAATTCTGTTAGTTCTTTGATAAGCCCATTTCGTGCCTATCAGACGACAACTAAACCCTACACGCTTACATAAAAACGCGACCTTTGAGAATTTTGTCCGGCGACAGAAATGGCGGGGTTAGGGTTACGGCTAAAGGCGGCAAAATGGACGTTGAGGAGCGGATCAGGTGCTGTATCGAGAGAATGGTCGTCGGAGATGGGGAAAGGTGTTCGTCGATTCTCTACTGAAACAGAGAACGATGTTCCAACTTCAGGAATCAGTAGACCACTCGCTGAGATTCTCAAGGAGCTTAACAAAAAGGTTCCAGATTCAGTCATCCGAACTCGAGTTGAAGATGGGTGCTCCATCAAATACATCCCTTGGTAATCTCTTTCCTCAGGGTTTAGGGTTCTTTAATTGGGGTTTTTGGGTCAATACTTATACTCTTTTCTTGTGTTGATTCTCAGGCACATTGTGAATCGGATCATGAATATGCATGCTCCAGGTTTGCTAAACCCTCTCTTGTTCTTCTGGGGTTCGTTGTTGGGTTTTGGTTTTGACATTTTGGTGTATTATT
>Kz_9
GAAGTGAAGATTAGTGACCCTGGATGGGCCTTCGTGGGCTTCTATTTGGGTTTAGTGTTTAAAGCCCATTTCCTCTTTATTGTCGTGTACTTAAGCTTTTCTTCTTCTCTGTAAACGAGTATCAAAAAGATCAATCAAAATCAACAATCATCTTCTTCTGATTTCTCACCTCTTTCTTCTACTTCTCATCATAATTCTGTTAGTTCTTTGATAAGCCCATTTCGTGCCTATCAGACGACAACTAAACCCTACACGCTTACATAAAAACGCGACCTTTGAGAATTTTGTCCGGCGACAGAAATGGCGGGGTTAGGGTTACGGCTAAAGGCGGCAAAATGGACGTTGAGGAGCGGATCAGGTGCTGTATCGAGAGAATGGTCGTCGGAGATGGGGAAAGGTGTTCGTCGATTCTCTACTGAAACAGAGAACGATGTTCCAACTTCAGGAATCAGTAGACCACTCGCTGAGATTCTCAAGGAGCTTAACAAAAAGGTTCCAGATTCAGTCATCCGAACTCGAGTTGAAGATGGGTGCTCCATCAAATACATCCCTTGGTAATCTCTTTCCTCAGGGTTTAGGGTTCTTTAATTGGGGTTTTTGGGTCAATACTTATACTCTTTTCTTGTGTTGATTCTCAGGCACATTGTGAATCGGATCATGAATATGCATGCTCCAGGTTTGCTAAACCCTCTCTTGTTCTTCTGGGGTTCGTTGTTGGGTTTTGGTTTTGACATTTTGGTGTATTATT
>LL_0
GAAGTGAAGATTAGTGACCCTGGATGGGCCTTCGTGGGCTTCTATTTGGGTTTAGTGTTTAAAGCCCATTTCCTCTTTATTGTCGTGTACTTAAGCTTTTCTTCTTCTCTGTAAACGAGTATCAAAAAGATCAATCAAAATCAACAATCATCTTCTTCTGATTTCTCACCTCTTTCTTCTACTTCTCATCATAATTCTGTTAGTTCTTTGATAAGCCCATTTCGTGCCTATCAGACGACAACTAAACCCTACACGCTTACATAAAAACGCGACCTTTGAGAATTTTGTCCGGCGACAGAAATGGCGGGGTTAGGGTTACGGCTAAAGGCGGCAAAATGGACGTTGAGGAGCGGATCAGGTGCTGTATCGAGAGAATGGTCGTCGGAGATGGGGAAAGGTGTTCGTCGATTCTCTACTGAAACAGAGAACGATGTTCCAACTTCAGGAATCAGTAGACCACTCGCTGAGATTCTCAAGGAGCTTAACAAAAAGGTTCCAGATTCAGTCATCCGAACTCGAGTTGAAGATGGGTGCTCCATCAAATACATCCCTTGGTAATCTCTTTCCTCAGGGTTTAGGGTTCTTTAATTGGGGTTTTTGGGTCAATACTTATACTCTTTTCTTGTGTTGATTCTCAGGCACATTGTGAATCGGATCATGAATATGCATGCTCCAGGTTTGCTAAACCCTCTCTTGTTCTTCTGGGGTTCGTTGTTGGGTTTTGGTTTTGACATTTTGGTGTATTATT
>La_0
GAAGTGAAGATTAGTGACCCTGGATGGGCCTTCGTGGGCTTCTATTTGGGTTTAGTGTTTAAAGCCCATTTCCTCTTTATTGTCGTGTACTTAAGCTTTTCTTCTTCTCTGTAAACGAGTATCAAAAAGATCAATCAAAATCAACAATCATCTTCTTCTGATTTCTCACCTCTTTCTTCTACTTCTCATCATAATTCTGTTAGTTCTTTGATAAGCCCATTTCGTGCCTATCAGACGACAACTAAACCCTACACGCTTACATAAAAACGCGACCTTTGAGAATTTTGTCCGGCGACAGAAATGGCGGGGTTAGGGTTACGGCTAAAGGCGGCAAAATGGACGTTGAGGAGCGGATCAGGTGCTGTATCGAGAGAATGGTCGTCGGAGATGGGGAAAGGTGTTCGTCGATTCTCTACTGAAACAGAGAACGATGTTCCAACTTCAGGAATCAGTAGACCACTCGCTGAGATTCTCAAGGAGCTTAACAAAAAGGTTCCAGATTCAGTCATCCGAACTCGAGTTGAAGATGGGTGCTCCATCAAATACATCCCTTGGTAATCTCTTTCCTCAGGGTTTAGGGTTCTTTAATTGGGGTTTTTGGGTCAATACTTATACTCTTTTCTTGTGTTGATTCTCAGGCACATTGTGAATCGGATCATGAATATGCATGCTCCAGGTTTGCTAAACCCTCTCTTGTTCTTCTGGGGTTCGTTGTTGGGTTTTGGTTTTGACATTTTGGTGTATTATT
>Lan-1
GAAGTGAAGATTAGTGACCCTGGATGGGCCTTCGTGGGCTTCTATTTGGGTTTAGTGTTTAAAGCCCATTTCCTCTTTATTGTCGTGTACTTAAGCTTTTCTTCTTCTCTGTAAACGAGTATCAAAAAGATCAATCAAAATCAACAATCATCTTCTTCTGATTTCTCACCTCTTTCTTCTACTTCTCATCATAATTCTGTTAGTTCTTTGATAAGCCCATTTCGTGCCTATCAGACGACAACTAAACCCTACACGCTTACATAAAAACGCGACCTTTGAGAATTTTGTCCGGCGACAGAAATGGCGGGGTTAGGGTTACGGCTAAAGGCGGCAAAATGGACGTTGAGGAGCGGATCAGGTGCTGTATCGAGAGAATGGTCGTCGGAGATGGGGAAAGGTGTTCGTCGATTCTCTACTGAAACAGAGAACGATGTTCCAACTTCAGGAATCAGTAGACCACTCGCTGAGATTCTCAAGGAGCTTAACAAAAAGGTTCCAGATTCAGTCATCCGAACTCGAGTTGAAGATGGGTGCTCCATCAAATACATCCCTTGGTAATCTCTTTCCTCAGGGTTTAGGGTTCTTTAATTGGGGTTTTTGGGTCAATACTTATACTCTTTTCTTGTGTTGATTCTCAGGCACATTGTGAATCGGATCATGAATATGCATGCTCCAGGTTTGCTAAACCCTCTCTTGTTCTTCTGGGGTTCGTTGTTGGGTTTTGGTTTTGACATTTTGGTGTATTATT
>Lan_0
GAAGTGAAGATTAGTGACCCTGGATGGGCCTTCGTGGGCTTCTATTTGGGTTTAGTGTTTAAAGCCCATTTCCTCTTTATTGTCGTGTACTTAAGCTTTTCTTCTTCTCTGTAAACGAGTATCAAAAAGATCAATCAAAATCAACAATCATCTTCTTCTGATTTCTCACCTCTTTCTTCTACTTCTCATCATAATTCTGTTAGTTCTTTGATAAGCCCATTTCGTGCCTATCAGACGACAACTAAACCCTACACGCTTACATAAAAACGCGACCTTTGAGAATTTTGTCCGGCGACAGAAATGGCGGGGTTAGGGTTACGGCTAAAGGCGGCAAAATGGACGTTGAGGAGCGGATCAGGTGCTGTATCGAGAGAATGGTCGTCGGAGATGGGGAAAGGTGTTCGTCGATTCTCTACTGAAACAGAGAACGATGTTCCAACTTCAGGAATCAGTAGACCACTCGCTGAGATTCTCAAGGAGCTTAACAAAAAGGTTCCAGATTCAGTCATCCGAACTCGAGTTGAAGATGGGTGCTCCATCAAATACATCCCTTGGTAATCTCTTTCCTCAGGGTTTAGGGTTCTTTAATTGGGGTTTTTGGGTCAATACTTATACTCTTTTCTTGTGTTGATTCTCAGGCACATTGTGAATCGGATCATGAATATGCATGCTCCAGGTTTGCTAAACCCTCTCTTGTTCTTCTGGGGTTCGTTGTTGGGTTTTGGTTTTGACATTTTGGTGTATTATT
>Ler-1_1
GAAGTGAAGATTAGTGACCCTGGATGGGCCTTCGTGGGCTTCTATTTGGGTTTAGTGTTTAAAGCCCATTTCCTCTTTATTGTCGTGTACTTAAGCTTTTCTTCTTCTCTGTAAACGAGTATCAAAAAGATCAATCAAAATCAACAATCATCTTCTTCTGATTTCTCACCTCTTTCTTCTACTTCTCATCATAATTCTGTTAGTTCTTTGATAAGCCCATTTCGTGCCTATCAGACGACAACTAAACCCTACACGCTTACATAAAAACGCGACCTTTGAGAATTTTGTCCGGCGACAGAAATGGCGGGGTTAGGGTTACGGCTAAAGGCGGCAAAATGGACGTTGAGGAGCGGATCAGGTGCTGTATCGAGAGAATGGTCGTCGGAGATGGGGAAAGGTGTTCGTCGATTCTCTACTGAAACAGAGAACGATGTTCCAACTTCAGGAATCAGTAGACCACTCGCTGAGATTCTCAAGGAGCTTAACAAAAAGGTTCCAGATTCAGTCATCCGAACTCGAGTTGAAGATGGGTGCTCCATCAAATACATCCCTTGGTAATCTCTTTCCTCAGGGTTTAGGGTTCTTTAATTGGGGTTTTTGGGTCAATACTTATACTCTTTTCTTGTGTTGATTCTCAGGCACATTGTGAATCGGATCATGAATATGCATGCTCCAGGTTTGCTAAACCCTCTCTTGTTCTTCTGGGGTTCGTTGTTGGGTTTTGGTTTTGACATTTTGGTGTATTATT
>Ler-1_2
GAAGTGAAGATTAGTGACCCTGGATGGGCCTTCGTGGGCTTCTATTTGGGTTTAGTGTTTAAAGCCCATTTCCTCTTTATTGTCGTGTACTTAAGCTTTTCTTCTTCTCTGTAAACGAGTATCAAAAAGATCAATCAAAATCAACAATCATCTTCTTCTGATTTCTCACCTCTTTCTTCTACTTCTCATCATAATTCTGTTAGTTCTTTGATAAGCCCATTTCGTGCCTATCAGACGACAACTAAACCCTACACGCTTACATAAAAACGCGACCTTTGAGAATTTTGTCCGGCGACAGAAATGGCGGGGTTAGGGTTACGGCTAAAGGCGGCAAAATGGACGTTGAGGAGCGGATCAGGTGCTGTATCGAGAGAATGGTCGTCGGAGATGGGGAAAGGTGTTCGTCGATTCTCTACTGAAACAGAGAACGATGTTCCAACTTCAGGAATCAGTAGACCACTCGCTGAGATTCTCAAGGAGCTTAACAAAAAGGTTCCAGATTCAGTCATCCGAACTCGAGTTGAAGATGGGTGCTCCATCAAATACATCCCTTGGTAATCTCTTTCCTCAGGGTTTAGGGTTCTTTAATTGGGGTTTTTGGGTCAATACTTATACTCTTTTCTTGTGTTGATTCTCAGGCACATTGTGAATCGGATCATGAATATGCATGCTCCAGGTTTGCTAAACCCTCTCTTGTTCTTCTGGGGTTCGTTGTTGGGTTTTGGTTTTGACATTTTGGTGTATTATT
>Li_2:1
GAAGTGAAGATTAGTGACCCTGGATGGGCCTTCGTGGGCTTCTATTTGGGTTTAGTGTTTAAAGCCCATTTCCTCTTTATTGTCGTGTACTTAAGCTTTTCTTCTTCTCTGTAAACGAGTATCAAAAAGATCAATCAAAATCAACAATCATCTTCTTCTGATTTCTCACCTCTTTCTTCTACTTCTCATCATAATTCTGTTAGTTCTTTGATAAGCCCATTTCGTGCCTATCAGACGACAACTAAACCCTACACGCTTACATAAAAACGCGACCTTTGAGAATTTTGTCCGGCGACAGAAATGGCGGGGTTAGGGTTACGGCTAAAGGCGGCAAAATGGACGTTGAGGAGCGGATCAGGTGCTGTATCGAGAGAATGGTCGTCGGAGATGGGGAAAGGTGTTCGTCGATTCTCTACTGAAACAGAGAACGATGTTCCAACTTCAGGAATCAGTAGACCACTCGCTGAGATTCTCAAGGAGCTTAACAAAAAGGTTCCAGATTCAGTCATCCGAACTCGAGTTGAAGATGGGTGCTCCATCAAATACATCCCTTGGTAATCTCTTTCCTCAGGGTTTAGGGTTCTTTAATTGGGGTTTTTGGGTCAATACTTATACTCTTTTCTTGTGTTGATTCTCAGGCACATTGTGAATCGGATCATGAATATGCATGCTCCAGGTTTGCTAAACCCTCTCTTGTTCTTCTGGGGTTCGTTGTTGGGTTTTGGTTTTGACATTTTGGTGTATTATT
>Lis-2
GAAGTGAAGATTAGTGACCCTGGATGGGCCTTCGTGGGCTTCTATTTGGGTTTAGTGTTTAAAGCCCATTTCCTCTTTATTGTCGTGTACTTAAGCTTTTCTTCTTCTCTGTAAACGAGTATCAAAAAGATCAATCAAAATCAACAATCATCTTCTTCTGATTTCTCACCTCTTTCTTCTACTTCTCATCATAATTCTGTTAGTTCTTTGATAAGCCCATTTCGTGCCTATCAGACGACAACTAAACCCTACACGCTTACATAAAAACGCGACCTTTGAGAATTTTGTCCGGCGACAGAAATGGCGGGGTTAGGGTTACGGCTAAAGGCGGCAAAATGGACGTTGAGGAGCGGATCAGGTGCTGTATCGAGAGAATGGTCGTCGGAGATGGGGAAAGGTGTTCGTCGATTCTCTACTGAAACAGAGAACGATGTTCCAACTTCAGGAATCAGTAGACCACTCGCTGAGATTCTCAAGGAGCTTAACAAAAAGGTTCCAGATTCAGTCATCCGAACTCGAGTTGAAGATGGGTGCTCCATCAAATACATCCCTTGGTAATCTCTTTCCTCAGGGTTTAGGGTTCTTTAATTGGGGTTTTTGGGTCAATACTTATACTCTTTTCTTGTGTTGATTCTCAGGCACATTGTGAATCGGATCATGAATATGCATGCTCCAGGTTTGCTAAACCCTCTCTTGTTCTTCTGGGGTTCGTTGTTGGGTTTTGGTTTTGACATTTTGGTGTATTATT
>Lisse
GAAGTGAAGATTAGTGACCCTGGATGGGCCTTCGTGGGCTTCTATTTGGGTTTAGTGTTTAAAGCCCATTTCCTCTTTATTGTCGTGTACTTAAGCTTTTCTTCTTCTCTGTAAACGAGTATCAAAAAGATCAATCAAAATCAACAATCATCTTCTTCTGATTTCTCACCTCTTTCTTCTACTTCTCATCATAATTCTGTTAGTTCTTTGATAAGCCCATTTCGTGCCTATCAGACGACAACTAAACCCTACACGCTTACATAAAAACGCGACCTTTGAGAATTTTGTCCGGCGACAGAAATGGCGGGGTTAGGGTTACGGCTAAAGGCGGCAAAATGGACGTTGAGGAGCGGATCAGGTGCTGTATCGAGAGAATGGTCGTCGGAGATGGGGAAAGGTGTTCGTCGATTCTCTACTGAAACAGAGAACGATGTTCCAACTTCAGGAATCAGTAGACCACTCGCTGAGATTCTCAAGGAGCTTAACAAAAAGGTTCCAGATTCAGTCATCCGAACTCGAGTTGAAGATGGGTGCTCCATCAAATACATCCCTTGGTAATCTCTTTCCTCAGGGTTTAGGGTTCTTTAATTGGGGTTTTTGGGTCAATACTTATACTCTTTTCTTGTGTTGATTCTCAGGCACATTGTGAATCGGATCATGAATATGCATGCTCCAGGTTTGCTAAACCCTCTCTTGTTCTTCTGGGGTTCGTTGTTGGGTTTTGGTTTTGACATTTTGGTGTATTATT
>Lm_2
GAAGTGAAGATTAGTGACCCTGGATGGGCCTTCGTGGGCTTCTATTTGGGTTTAGTGTTTAAAGCCCATTTCCTCTTTATTGTCGTGTACTTAAGCTTTTCTTCTTCTCTGTAAACGAGTATCAAAAAGATCAATCAAAATCAACAATCATCTTCTTCTGATTTCTCACCTCTTTCTTCTACTTCTCATCATAATTCTGTTAGTTCTTTGATAAGCCCATTTCGTGCCTATCAGACGACAACTAAACCCTACACGCTTACATAAAAACGCGACCTTTGAGAATTTTGTCCGGCGACAGAAATGGCGGGGTTAGGGTTACGGCTAAAGGCGGCAAAATGGACGTTGAGGAGCGGATCAGGTGCTGTATCGAGAGAATGGTCGTCGGAGATGGGGAAAGGTGTTCGTCGATTCTCTACTGAAACAGAGAACGATGTTCCAACTTCAGGAATCAGTAGACCACTCGCTGAGATTCTCAAGGAGCTTAACAAAAAGGTTCCAGATTCAGTCATCCGAACTCGAGTTGAAGATGGGTGCTCCATCAAATACATCCCTTGGTAATCTCTTTCCTCAGGGTTTAGGGTTCTTTAATTGGGGTTTTTGGGTCAATACTTATACTCTTTTCTTGTGTTGATTCTCAGGCACATTGTGAATCGGATCATGAATATGCATGCTCCAGGTTTGCTAAACCCTCTCTTGTTCTTCTGGGGTTCGTTGTTGGGTTTTGGTTTTGACATTTTGGTGTATTATT
>Lp2_6
GAAGTGAAGATTAGTGACCCTGGATGGGCCTTCGTGGGCTTCTATTTGGGTTTAGTGTTTAAAGCCCATTTCCTCTTTATTGTCGTGTACTTAAGCTTTTCTTCTTCTCTGTAAACGAGTATCAAAAAGATCAATCAAAATCAACAATCATCTTCTTCTGATTTCTCACCTCTTTCTTCTACTTCTCATCATAATTCTGTTAGTTCTTTGATAAGCCCATTTCGTGCCTATCAGACGACAACTAAACCCTACACGCTTACATAAAAACGCGACCTTTGAGAATTTTGTCCGGCGACAGAAATGGCGGGGTTAGGGTTACGGCTAAAGGCGGCAAAATGGACGTTGAGGAGCGGATCAGGTGCTGTATCGAGAGAATGGTCGTCGGAGATGGGGAAAGGTGTTCGTCGATTCTCTACTGAAACAGAGAACGATGTTCCAACTTCAGGAATCAGTAGACCACTCGCTGAGATTCTCAAGGAGCTTAACAAAAAGGTTCCAGATTCAGTCATCCGAACTCGAGTTGAAGATGGGTGCTCCATCAAATACATCCCTTGGTAATCTCTTTCCTCAGGGTTTAGGGTTCTTTAATTGGGGTTTTTGGGTCAATACTTATACTCTTTTCTTGTGTTGATTCTCAGGCACATTGTGAATCGGATCATGAATATGCATGCTCCAGGTTTGCTAAACCCTCTCTTGTTCTTCTGGGGTTCGTTGTTGGGTTTTGGTTTTGACATTTTGGTGTATTATT
>Mc_0
GAAGTGAAGATTAGTGACCCTGGATGGGCCTTCGTGGGCTTCTATTTGGGTTTAGTGTTTAAAGCCCATTTCCTCTTTATTGTCGTGTACTTAAGCTTTTCTTCTTCTCTGTAAACGAGTATCAAAAAGATCAATCAAAATCAACAATCATCTTCTTCTGATTTCTCACCTCTTTCTTCTACTTCTCATCATAATTCTGTTAGTTCTTTGATAAGCCCATTTCGTGCCTATCAGACGACAACTAAACCCTACACGCTTACATAAAAACGCGACCTTTGAGAATTTTGTCCGGCGACAGAAATGGCGGGGTTAGGGTTACGGCTAAAGGCGGCAAAATGGACGTTGAGGAGCGGATCAGGTGCTGTATCGAGAGAATGGTCGTCGGAGATGGGGAAAGGTGTTCGTCGATTCTCTACTGAAACAGAGAACGATGTTCCAACTTCAGGAATCAGTAGACCACTCGCTGAGATTCTCAAGGAGCTTAACAAAAAGGTTCCAGATTCAGTCATCCGAACTCGAGTTGAAGATGGGTGCTCCATCAAATACATCCCTTGGTAATCTCTTTCCTCAGGGTTTAGGGTTCTTTAATTGGGGTTTTTGGGTCAATACTTATACTCTTTTCTTGTGTTGATTCTCAGGCACATTGTGAATCGGATCATGAATATGCATGCTCCAGGTTTGCTAAACCCTCTCTTGTTCTTCTGGGGTTCGTTGTTGGGTTTTGGTTTTGACATTTTGGTGTATTATT
>Mh_0
GAAGTGAAGATTAGTGACCCTGGATGGGCCTTCGTGGGCTTCTATTTGGGTTTAGTGTTTAAAGCCCATTTCCTCTTTATTGTCGTGTACTTAAGCTTTTCTTCTTCTCTGTAAACGAGTATCAAAAAGATCAATCAAAATCAACAATCATCTTCTTCTGATTTCTCACCTCTTTCTTCTACTTCTCATCATAATTCTGTTAGTTCTTTGATAAGCCCATTTCGTGCCTATCAGACGACAACTAAACCCTACACGCTTACATAAAAACGCGACCTTTGAGAATTTTGTCCGGCGACAGAAATGGCGGGGTTAGGGTTACGGCTAAAGGCGGCAAAATGGACGTTGAGGAGCGGATCAGGTGCTGTATCGAGAGAATGGTCGTCGGAGATGGGGAAAGGTGTTCGTCGATTCTCTACTGAAACAGAGAACGATGTTCCAACTTCAGGAATCAGTAGACCACTCGCTGAGATTCTCAAGGAGCTTAACAAAAAGGTTCCAGATTCAGTCATCCGAACTCGAGTTGAAGATGGGTGCTCCATCAAATACATCCCTTGGTAATCTCTTTCCTCAGGGTTTAGGGTTCTTTAATTGGGGTTTTTGGGTCAATACTTATACTCTTTTCTTGTGTTGATTCTCAGGCACATTGTGAATCGGATCATGAATATGCATGCTCCAGGTTTGCTAAACCCTCTCTTGTTCTTCTGGGGTTCGTTGTTGGGTTTTGGTTTTGACATTTTGGTGTATTATT
>Mir_0
GAAGTGAAGATTAGTGACCCTGGATGGGCCTTCGTGGGCTTCTATTTGGGTTTAGTGTTTAAAGCCCATTTCCTCTTTATTGTCGTGTACTTAAGCTTTTCTTCTTCTCTGTAAACGAGTATCAAAAAGATCAATCAAAATCAACAATCATCTTCTTCTGATTTCTCACCTCTTTCTTCTACTTCTCATCATAATTCTGTTAGTTCTTTGATAAGCCCATTTCGTGCCTATCAGACGACAACTAAACCCTACACGCTTACATAAAAACGCGACCTTTGAGAATTTTGTCCGGCGACAGAAATGGCGGGGTTAGGGTTACGGCTAAAGGCGGCAAAATGGACGTTGAGGAGCGGATCAGGTGCTGTATCGAGAGAATGGTCGTCGGAGATGGGGAAAGGTGTTCGTCGATTCTCTACTGAAACAGAGAACGATGTTCCAACTTCAGGAATCAGTAGACCACTCGCTGAGATTCTCAAGGAGCTTAACAAAAAGGTTCCAGATTCAGTCATCCGAACTCGAGTTGAAGATGGGTGCTCCATCAAATACATCCCTTGGTAATCTCTTTCCTCAGGGTTTAGGGTTCTTTAATTGGGGTTTTTGGGTCAATACTTATACTCTTTTCTTGTGTTGATTCTCAGGCACATTGTGAATCGGATCATGAATATGCATGCTCCAGGTTTGCTAAACCCTCTCTTGTTCTTCTGGGGTTCGTTGTTGGGTTTTGGTTTTGACATTTTGGTGTATTATT
>Mt-0
GAAGTGAAGATTAGTGACCCTGGATGGGCCTTCGTGGGCTTCTATTTGGGTTTAGTGTTTAAAGCCCATTTCCTCTTTATTGTCGTGTACTTAAGCTTTTCTTCTTCTCTGTAAACGAGTATCAAAAAGATCAATCAAAATCAACAATCATCTTCTTCTGATTTCTCACCTCTTTCTTCTACTTCTCATCATAATTCTGTTAGTTCTTTGATAAGCCCATTTCGTGCCTATCAGACGACAACTAAACCCTACACGCTTACATAAAAACGCGACCTTTGAGAATTTTGTCCGGCGACAGAAATGGCGGGGTTAGGGTTACGGCTAAAGGCGGCAAAATGGACGTTGAGGAGCGGATCAGGTGCTGTATCGAGAGAATGGTCGTCGGAGATGGGGAAAGGTGTTCGTCGATTCTCTACTGAAACAGAGAACGATGTTCCAACTTCAGGAATCAGTAGACCACTCGCTGAGATTCTCAAGGAGCTTAACAAAAAGGTTCCAGATTCAGTCATCCGAACTCGAGTTGAAGATGGGTGCTCCATCAAATACATCCCTTGGTAATCTCTTTCCTCAGGGTTTAGGGTTCTTTAATTGGGGTTTTTGGGTCAATACTTATACTCTTTTCTTGTGTTGATTCTCAGGCACATTGTGAATCGGATCATGAATATGCATGCTCCAGGTTTGCTAAACCCTCTCTTGTTCTTCTGGGGTTCGTTGTTGGGTTTTGGTTTTGACATTTTGGTGTATTATT
>Mv_0
GAAGTGAAGATTAGTGACCCTGGATGGGCCTTCGTGGGCTTCTATTTGGGTTTAGTGTTTAAAGCCCATTTCCTCTTTATTGTCGTGTACTTAAGCTTTTCTTCTTCTCTGTAAACGAGTATCAAAAAGATCAATCAAAATCAACAATCATCTTCTTCTGATTTCTCACCTCTTTCTTCTACTTCTCATCATAATTCTGTTAGTTCTTTGATAAGCCCATTTCGTGCCTATCAGACGACAACTAAACCCTACACGCTTACATAAAAACGCGACCTTTGAGAATTTTGTCCGGCGACAGAAATGGCGGGGTTAGGGTTACGGCTAAAGGCGGCAAAATGGACGTTGAGGAGCGGATCAGGTGCTGTATCGAGAGAATGGTCGTCGGAGATGGGGAAAGGTGTTCGTCGATTCTCTACTGAAACAGAGAACGATGTTCCAACTTCAGGAATCAGTAGACCACTCGCTGAGATTCTCAAGGAGCTTAACAAAAAGGTTCCAGATTCAGTCATCCGAACTCGAGTTGAAGATGGGTGCTCCATCAAATACATCCCTTGGTAATCTCTTTCCTCAGGGTTTAGGGTTCTTTAATTGGGGTTTTTGGGTCAATACTTATACTCTTTTCTTGTGTTGATTCTCAGGCACATTGTGAATCGGATCATGAATATGCATGCTCCAGGTTTGCTAAACCCTCTCTTGTTCTTCTGGGGTTCGTTGTTGGGTTTTGGTTTTGACATTTTGGTGTATTATT
>Mz_0
GAAGTGAAGATTAGTGACCCTGGATGGGCCTTCGTGGGCTTCTATTTGGGTTTAGTGTTTAAAGCCCATTTCCTCTTTATTGTCGTGTACTTAAGCTTTTCTTCTTCTCTGTAAACGAGTATCAAAAAGATCAATCAAAATCAACAATCATCTTCTTCTGATTTCTCACCTCTTTCTTCTACTTCTCATCATAATTCTGTTAGTTCTTTGATAAGCCCATTTCGTGCCTATCAGACGACAACTAAACCCTACACGCTTACATAAAAACGCGACCTTTGAGAATTTTGTCCGGCGACAGAAATGGCGGGGTTAGGGTTACGGCTAAAGGCGGCAAAATGGACGTTGAGGAGCGGATCAGGTGCTGTATCGAGAGAATGGTCGTCGGAGATGGGGAAAGGTGTTCGTCGATTCTCTACTGAAACAGAGAACGATGTTCCAACTTCAGGAATCAGTAGACCACTCGCTGAGATTCTCAAGGAGCTTAACAAAAAGGTTCCAGATTCAGTCATCCGAACTCGAGTTGAAGATGGGTGCTCCATCAAATACATCCCTTGGTAATCTCTTTCCTCAGGGTTTAGGGTTCTTTAATTGGGGTTTTTGGGTCAATACTTATACTCTTTTCTTGTGTTGATTCTCAGGCACATTGTGAATCGGATCATGAATATGCATGCTCCAGGTTTGCTAAACCCTCTCTTGTTCTTCTGGGGTTCGTTGTTGGGTTTTGGTTTTGACATTTTGGTGTATTATT
>NC_6
GAAGTGAAGATTAGTGACCCTGGATGGGCCTTCGTGGGCTTCTATTTGGGTTTAGTGTTTAAAGCCCATTTCCTCTTTATTGTCGTGTACTTAAGCTTTTCTTCTTCTCTGTAAACGAGTATCAAAAAGATCAATCAAAATCAACAATCATCTTCTTCTGATTTCTCACCTCTTTCTTCTACTTCTCATCATAATTCTGTTAGTTCTTTGATAAGCCCATTTCGTGCCTATCAGACGACAACTAAACCCTACACGCTTACATAAAAACGCGACCTTTGAGAATTTTGTCCGGCGACAGAAATGGCGGGGTTAGGGTTACGGCTAAAGGCGGCAAAATGGACGTTGAGGAGCGGATCAGGTGCTGTATCGAGAGAATGGTCGTCGGAGATGGGGAAAGGTGTTCGTCGATTCTCTACTGAAACAGAGAACGATGTTCCAACTTCAGGAATCAGTAGACCACTCGCTGAGATTCTCAAGGAGCTTAACAAAAAGGTTCCAGATTCAGTCATCCGAACTCGAGTTGAAGATGGGTGCTCCATCAAATACATCCCTTGGTAATCTCTTTCCTCAGGGTTTAGGGTTCTTTAATTGGGGTTTTTGGGTCAATACTTATACTCTTTTCTTGTGTTGATTCTCAGGCACATTGTGAATCGGATCATGAATATGCATGCTCCAGGTTTGCTAAACCCTCTCTTGTTCTTCTGGGGTTCGTTGTTGGGTTTTGGTTTTGACATTTTGGTGTATTATT
>NFA_10
GAAGTGAAGATTAGTGACCCTGGATGGGCCTTCGTGGGCTTCTATTTGGGTTTAGTGTTTAAAGCCCATTTCCTCTTTATTGTCGTGTACTTAAGCTTTTCTTCTTCTCTGTAAACGAGTATCAAAAAGATCAATCAAAATCAACAATCATCTTCTTCTGATTTCTCACCTCTTTCTTCTACTTCTCATCATAATTCTGTTAGTTCTTTGATAAGCCCATTTCGTGCCTATCAGACGACAACTAAACCCTACACGCTTACATAAAAACGCGACCTTTGAGAATTTTGTCCGGCGACAGAAATGGCGGGGTTAGGGTTACGGCTAAAGGCGGCAAAATGGACGTTGAGGAGCGGATCAGGTGCTGTATCGAGAGAATGGTCGTCGGAGATGGGGAAAGGTGTTCGTCGATTCTCTACTGAAACAGAGAACGATGTTCCAACTTCAGGAATCAGTAGACCACTCGCTGAGATTCTCAAGGAGCTTAACAAAAAGGTTCCAGATTCAGTCATCCGAACTCGAGTTGAAGATGGGTGCTCCATCAAATACATCCCTTGGTAATCTCTTTCCTCAGGGTTTAGGGTTCTTTAATTGGGGTTTTTGGGTCAATACTTATACTCTTTTCTTGTGTTGATTCTCAGGCACATTGTGAATCGGATCATGAATATGCATGCTCCAGGTTTGCTAAACCCTCTCTTGTTCTTCTGGGGTTCGTTGTTGGGTTTTGGTTTTGACATTTTGGTGTATTATT
>Naes-2
GAAGTGAAGATTAGTGACCCTGGATGGGCCTTCGTGGGCTTCTATTTGGGTTTAGTGTTTAAAGCCCATTTCCTCTTTATTGTCGTGTACTTAAGCTTTTCTTCTTCTCTGTAAACGAGTATCAAAAAGATCAATCAAAATCAACAATCATCTTCTTCTGATTTCTCACCTCTTTCTTCTACTTCTCATCATAATTCTGTTAGTTCTTTGATAAGCCCATTTCGTGCCTATCAGACGACAACTAAACCCTACACGCTTACATAAAAACGCGACCTTTGAGAATTTTGTCCGGCGACAGAAATGGCGGGGTTAGGGTTACGGCTAAAGGCGGCAAAATGGACGTTGAGGAGCGGATCAGGTGCTGTATCGAGAGAATGGTCGTCGGAGATGGGGAAAGGTGTTCGTCGATTCTCTACTGAAACAGAGAACGATGTTCCAACTTCAGGAATCAGTAGACCACTCGCTGAGATTCTCAAGGAGCTTAACAAAAAGGTTCCAGATTCAGTCATCCGAACTCGAGTTGAAGATGGGTGCTCCATCAAATACATCCCTTGGTAATCTCTTTCCTCAGGGTTTAGGGTTCTTTAATTGGGGTTTTTGGGTCAATACTTATACTCTTTTCTTGTGTTGATTCTCAGGCACATTGTGAATCGGATCATGAATATGCATGCTCCAGGTTTGCTAAACCCTCTCTTGTTCTTCTGGGGTTCGTTGTTGGGTTTTGGTTTTGACATTTTGGTGTATTATT
>Neo_6
GAAGTGAAGATTAGTGACCCTGGATGGGCCTTCGTGGGCTTCTATTTGGGTTTAGTGTTTAAAGCCCATTTCCTCTTTATTGTCGTGTACTTAAGCTTTTCTTCTTCTCTGTAAACGAGTATCAAAAAGATCAATCAAAATCAACAATCATCTTCTTCTGATTTCTCACCTCTTTCTTCTACTTCTCATCATAATTCTGTTAGTTCTTTGATAAGCCCATTTCGTGCCTATCAGACGACAACTAAACCCTACACGCTTACATAAAAACGCGACCTTTGAGAATTTTGTCCGGCGACAGAAATGGCGGGGTTAGGGTTACGGCTAAAGGCGGCAAAATGGACGTTGAGGAGCGGATCAGGTGCTGTATCGAGAGAATGGTCGTCGGAGATGGGGAAAGGTGTTCGTCGATTCTCTACTGAAACAGAGAACGATGTTCCAACTTCAGGAATCAGTAGACCACTCGCTGAGATTCTCAAGGAGCTTAACAAAAAGGTTCCAGATTCAGTCATCCGAACTCGAGTTGAAGATGGGTGCTCCATCAAATACATCCCTTGGTAATCTCTTTCCTCAGGGTTTAGGGTTCTTTAATTGGGGTTTTTGGGTCAATACTTATACTCTTTTCTTGTGTTGATTCTCAGGCACATTGTGAATCGGATCATGAATATGCATGCTCCAGGTTTGCTAAACCCTCTCTTGTTCTTCTGGGGTTCGTTGTTGGGTTTTGGTTTTGACATTTTGGTGTATTATT
>Nie1-2
GAAGTGAAGATTAGTGACCCTGGATGGGCCTTCGTGGGCTTCTATTTGGGTTTAGTGTTTAAAGCCCATTTCCTCTTTATTGTCGTGTACTTAAGCTTTTCTTCTTCTCTGTAAACGAGTATCAAAAAGATCAATCAAAATCAACAATCATCTTCTTCTGATTTCTCACCTCTTTCTTCTACTTCTCATCATAATTCTGTTAGTTCTTTGATAAGCCCATTTCGTGCCTATCAGACGACAACTAAACCCTACACGCTTACATAAAAACGCGACCTTTGAGAATTTTGTCCGGCGACAGAAATGGCGGGGTTAGGGTTACGGCTAAAGGCGGCAAAATGGACGTTGAGGAGCGGATCAGGTGCTGTATCGAGAGAATGGTCGTCGGAGATGGGGAAAGGTGTTCGTCGATTCTCTACTGAAACAGAGAACGATGTTCCAACTTCAGGAATCAGTAGACCACTCGCTGAGATTCTCAAGGAGCTTAACAAAAAGGTTCCAGATTCAGTCATCCGAACTCGAGTTGAAGATGGGTGCTCCATCAAATACATCCCTTGGTAATCTCTTTCCTCAGGGTTTAGGGTTCTTTAATTGGGGTTTTTGGGTCAATACTTATACTCTTTTCTTGTGTTGATTCTCAGGCACATTGTGAATCGGATCATGAATATGCATGCTCCAGGTTTGCTAAACCCTCTCTTGTTCTTCTGGGGTTCGTTGTTGGGTTTTGGTTTTGACATTTTGGTGTATTATT
>Np_0
GAAGTGAAGATTAGTGACCCTGGATGGGCCTTCGTGGGCTTCTATTTGGGTTTAGTGTTTAAAGCCCATTTCCTCTTTATTGTCGTGTACTTAAGCTTTTCTTCTTCTCTGTAAACGAGTATCAAAAAGATCAATCAAAATCAACAATCATCTTCTTCTGATTTCTCACCTCTTTCTTCTACTTCTCATCATAATTCTGTTAGTTCTTTGATAAGCCCATTTCGTGCCTATCAGACGACAACTAAACCCTACACGCTTACATAAAAACGCGACCTTTGAGAATTTTGTCCGGCGACAGAAATGGCGGGGTTAGGGTTACGGCTAAAGGCGGCAAAATGGACGTTGAGGAGCGGATCAGGTGCTGTATCGAGAGAATGGTCGTCGGAGATGGGGAAAGGTGTTCGTCGATTCTCTACTGAAACAGAGAACGATGTTCCAACTTCAGGAATCAGTAGACCACTCGCTGAGATTCTCAAGGAGCTTAACAAAAAGGTTCCAGATTCAGTCATCCGAACTCGAGTTGAAGATGGGTGCTCCATCAAATACATCCCTTGGTAATCTCTTTCCTCAGGGTTTAGGGTTCTTTAATTGGGGTTTTTGGGTCAATACTTATACTCTTTTCTTGTGTTGATTCTCAGGCACATTGTGAATCGGATCATGAATATGCATGCTCCAGGTTTGCTAAACCCTCTCTTGTTCTTCTGGGGTTCGTTGTTGGGTTTTGGTTTTGACATTTTGGTGTATTATT
>Nyl-13
GAAGTGAAGATTAGTGACCCTGGATGGGCCTTCGTGGGCTTCTATTTGGGTTTAGTGTTTAAAGCCCATTTCCTCTTTATTGTCGTGTACTTAAGCTTTTCTTCTTCTCTGTAAACGAGTATCAAAAAGATCAATCAAAATCAACAATCATCTTCTTCTGATTTCTCACCTCTTTCTTCTACTTCTCATCATAATTCTGTTAGTTCTTTGATAAGCCCATTTCGTGCCTATCAGACGACAACTAAACCCTACACGCTTACATAAAAACGCGACCTTTGAGAATTTTGTCCGGCGACAGAAATGGCGGGGTTAGGGTTACGGCTAAAGGCGGCAAAATGGACGTTGAGGAGCGGATCAGGTGCTGTATCGAGAGAATGGTCGTCGGAGATGGGGAAAGGTGTTCGTCGATTCTCTACTGAAACAGAGAACGATGTTCCAACTTCAGGAATCAGTAGACCACTCGCTGAGATTCTCAAGGAGCTTAACAAAAAGGTTCCAGATTCAGTCATCCGAACTCGAGTTGAAGATGGGTGCTCCATCAAATACATCCCTTGGTAATCTCTTTCCTCAGGGTTTAGGGTTCTTTAATTGGGGTTTTTGGGTCAATACTTATACTCTTTTCTTGTGTTGATTCTCAGGCACATTGTGAATCGGATCATGAATATGCATGCTCCAGGTTTGCTAAACCCTCTCTTGTTCTTCTGGGGTTCGTTGTTGGGTTTTGGTTTTGACATTTTGGTGTATTATT
>Nyl-2
GAAGTGAAGATTAGTGACCCTGGATGGGCCTTCGTGGGCTTCTATTTGGGTTTAGTGTTTAAAGCCCATTTCCTCTTTATTGTCGTGTACTTAAGCTTTTCTTCTTCTCTGTAAACGAGTATCAAAAAGATCAATCAAAATCAACAATCATCTTCTTCTGATTTCTCACCTCTTTCTTCTACTTCTCATCATAATTCTGTTAGTTCTTTGATAAGCCCATTTCGTGCCTATCAGACGACAACTAAACCCTACACGCTTACATAAAAACGCGACCTTTGAGAATTTTGTCCGGCGACAGAAATGGCGGGGTTAGGGTTACGGCTAAAGGCGGCAAAATGGACGTTGAGGAGCGGATCAGGTGCTGTATCGAGAGAATGGTCGTCGGAGATGGGGAAAGGTGTTCGTCGATTCTCTACTGAAACAGAGAACGATGTTCCAACTTCAGGAATCAGTAGACCACTCGCTGAGATTCTCAAGGAGCTTAACAAAAAGGTTCCAGATTCAGTCATCCGAACTCGAGTTGAAGATGGGTGCTCCATCAAATACATCCCTTGGTAATCTCTTTCCTCAGGGTTTAGGGTTCTTTAATTGGGGTTTTTGGGTCAATACTTATACTCTTTTCTTGTGTTGATTCTCAGGCACATTGTGAATCGGATCATGAATATGCATGCTCCAGGTTTGCTAAACCCTCTCTTGTTCTTCTGGGGTTCGTTGTTGGGTTTTGGTTTTGACATTTTGGTGTATTATT
>Nyl-7
GAAGTGAAGATTAGTGACCCTGGATGGGCCTTCGTGGGCTTCTATTTGGGTTTAGTGTTTAAAGCCCATTTCCTCTTTATTGTCGTGTACTTAAGCTTTTCTTCTTCTCTGTAAACGAGTATCAAAAAGATCAATCAAAATCAACAATCATCTTCTTCTGATTTCTCACCTCTTTCTTCTACTTCTCATCATAATTCTGTTAGTTCTTTGATAAGCCCATTTCGTGCCTATCAGACGACAACTAAACCCTACACGCTTACATAAAAACGCGACCTTTGAGAATTTTGTCCGGCGACAGAAATGGCGGGGTTAGGGTTACGGCTAAAGGCGGCAAAATGGACGTTGAGGAGCGGATCAGGTGCTGTATCGAGAGAATGGTCGTCGGAGATGGGGAAAGGTGTTCGTCGATTCTCTACTGAAACAGAGAACGATGTTCCAACTTCAGGAATCAGTAGACCACTCGCTGAGATTCTCAAGGAGCTTAACAAAAAGGTTCCAGATTCAGTCATCCGAACTCGAGTTGAAGATGGGTGCTCCATCAAATACATCCCTTGGTAATCTCTTTCCTCAGGGTTTAGGGTTCTTTAATTGGGGTTTTTGGGTCAATACTTATACTCTTTTCTTGTGTTGATTCTCAGGCACATTGTGAATCGGATCATGAATATGCATGCTCCAGGTTTGCTAAACCCTCTCTTGTTCTTCTGGGGTTCGTTGTTGGGTTTTGGTTTTGACATTTTGGTGTATTATT
>Oede-2
GAAGTGAAGATTAGTGACCCTGGATGGGCCTTCGTGGGCTTCTATTTGGGTTTAGTGTTTAAAGCCCATTTCCTCTTTATTGTCGTGTACTTAAGCTTTTCTTCTTCTCTGTAAACGAGTATCAAAAAGATCAATCAAAATCAACAATCATCTTCTTCTGATTTCTCACCTCTTTCTTCTACTTCTCATCATAATTCTGTTAGTTCTTTGATAAGCCCATTTCGTGCCTATCAGACGACAACTAAACCCTACACGCTTACATAAAAACGCGACCTTTGAGAATTTTGTCCGGCGACAGAAATGGCGGGGTTAGGGTTACGGCTAAAGGCGGCAAAATGGACGTTGAGGAGCGGATCAGGTGCTGTATCGAGAGAATGGTCGTCGGAGATGGGGAAAGGTGTTCGTCGATTCTCTACTGAAACAGAGAACGATGTTCCAACTTCAGGAATCAGTAGACCACTCGCTGAGATTCTCAAGGAGCTTAACAAAAAGGTTCCAGATTCAGTCATCCGAACTCGAGTTGAAGATGGGTGCTCCATCAAATACATCCCTTGGTAATCTCTTTCCTCAGGGTTTAGGGTTCTTTAATTGGGGTTTTTGGGTCAATACTTATACTCTTTTCTTGTGTTGATTCTCAGGCACATTGTGAATCGGATCATGAATATGCATGCTCCAGGTTTGCTAAACCCTCTCTTGTTCTTCTGGGGTTCGTTGTTGGGTTTTGGTTTTGACATTTTGGTGTATTATT
>Oer-1
GAAGTGAAGATTAGTGACCCTGGATGGGCCTTCGTGGGCTTCTATTTGGGTTTAGTGTTTAAAGCCCATTTCCTCTTTATTGTCGTGTACTTAAGCTTTTCTTCTTCTCTGTAAACGAGTATCAAAAAGATCAATCAAAATCAACAATCATCTTCTTCTGATTTCTCACCTCTTTCTTCTACTTCTCATCATAATTCTGTTAGTTCTTTGATAAGCCCATTTCGTGCCTATCAGACGACAACTAAACCCTACACGCTTACATAAAAACGCGACCTTTGAGAATTTTGTCCGGCGACAGAAATGGCGGGGTTAGGGTTACGGCTAAAGGCGGCAAAATGGACGTTGAGGAGCGGATCAGGTGCTGTATCGAGAGAATGGTCGTCGGAGATGGGGAAAGGTGTTCGTCGATTCTCTACTGAAACAGAGAACGATGTTCCAACTTCAGGAATCAGTAGACCACTCGCTGAGATTCTCAAGGAGCTTAACAAAAAGGTTCCAGATTCAGTCATCCGAACTCGAGTTGAAGATGGGTGCTCCATCAAATACATCCCTTGGTAATCTCTTTCCTCAGGGTTTAGGGTTCTTTAATTGGGGTTTTTGGGTCAATACTTATACTCTTTTCTTGTGTTGATTCTCAGGCACATTGTGAATCGGATCATGAATATGCATGCTCCAGGTTTGCTAAACCCTCTCTTGTTCTTCTGGGGTTCGTTGTTGGGTTTTGGTTTTGACATTTTGGTGTATTATT
>Old_1
GAAGTGAAGATTAGTGACCCTGGATGGGCCTTCGTGGGCTTCTATTTGGGTTTAGTGTTTAAAGCCCATTTCCTCTTTATTGTCGTGTACTTAAGCTTTTCTTCTTCTCTGTAAACGAGTATCAAAAAGATCAATCAAAATCAACAATCATCTTCTTCTGATTTCTCACCTCTTTCTTCTACTTCTCATCATAATTCTGTTAGTTCTTTGATAAGCCCATTTCGTGCCTATCAGACGACAACTAAACCCTACACGCTTACATAAAAACGCGACCTTTGAGAATTTTGTCCGGCGACAGAAATGGCGGGGTTAGGGTTACGGCTAAAGGCGGCAAAATGGACGTTGAGGAGCGGATCAGGTGCTGTATCGAGAGAATGGTCGTCGGAGATGGGGAAAGGTGTTCGTCGATTCTCTACTGAAACAGAGAACGATGTTCCAACTTCAGGAATCAGTAGACCACTCGCTGAGATTCTCAAGGAGCTTAACAAAAAGGTTCCAGATTCAGTCATCCGAACTCGAGTTGAAGATGGGTGCTCCATCAAATACATCCCTTGGTAATCTCTTTCCTCAGGGTTTAGGGTTCTTTAATTGGGGTTTTTGGGTCAATACTTATACTCTTTTCTTGTGTTGATTCTCAGGCACATTGTGAATCGGATCATGAATATGCATGCTCCAGGTTTGCTAAACCCTCTCTTGTTCTTCTGGGGTTCGTTGTTGGGTTTTGGTTTTGACATTTTGGTGTATTATT
>Omn-1
GAAGTGAAGATTAGTGACCCTGGATGGGCCTTCGTGGGCTTCTATTTGGGTTTAGTGTTTAAAGCCCATTTCCTCTTTATTGTCGTGTACTTAAGCTTTTCTTCTTCTCTGTAAACGAGTATCAAAAAGATCAATCAAAATCAACAATCATCTTCTTCTGATTTCTCACCTCTTTCTTCTACTTCTCATCATAATTCTGTTAGTTCTTTGATAAGCCCATTTCGTGCCTATCAGACGACAACTAAACCCTACACGCTTACATAAAAACGCGACCTTTGAGAATTTTGTCCGGCGACAGAAATGGCGGGGTTAGGGTTACGGCTAAAGGCGGCAAAATGGACGTTGAGGAGCGGATCAGGTGCTGTATCGAGAGAATGGTCGTCGGAGATGGGGAAAGGTGTTCGTCGATTCTCTACTGAAACAGAGAACGATGTTCCAACTTCAGGAATCAGTAGACCACTCGCTGAGATTCTCAAGGAGCTTAACAAAAAGGTTCCAGATTCAGTCATCCGAACTCGAGTTGAAGATGGGTGCTCCATCAAATACATCCCTTGGTAATCTCTTTCCTCAGGGTTTAGGGTTCTTTAATTGGGGTTTTTGGGTCAATACTTATACTCTTTTCTTGTGTTGATTCTCAGGCACATTGTGAATCGGATCATGAATATGCATGCTCCAGGTTTGCTAAACCCTCTCTTGTTCTTCTGGGGTTCGTTGTTGGGTTTTGGTTTTGACATTTTGGTGTATTATT
>Omn-5
GAAGTGAAGATTAGTGACCCTGGATGGGCCTTCGTGGGCTTCTATTTGGGTTTAGTGTTTAAAGCCCATTTCCTCTTTATTGTCGTGTACTTAAGCTTTTCTTCTTCTCTGTAAACGAGTATCAAAAAGATCAATCAAAATCAACAATCATCTTCTTCTGATTTCTCACCTCTTTCTTCTACTTCTCATCATAATTCTGTTAGTTCTTTGATAAGCCCATTTCGTGCCTATCAGACGACAACTAAACCCTACACGCTTACATAAAAACGCGACCTTTGAGAATTTTGTCCGGCGACAGAAATGGCGGGGTTAGGGTTACGGCTAAAGGCGGCAAAATGGACGTTGAGGAGCGGATCAGGTGCTGTATCGAGAGAATGGTCGTCGGAGATGGGGAAAGGTGTTCGTCGATTCTCTACTGAAACAGAGAACGATGTTCCAACTTCAGGAATCAGTAGACCACTCGCTGAGATTCTCAAGGAGCTTAACAAAAAGGTTCCAGATTCAGTCATCCGAACTCGAGTTGAAGATGGGTGCTCCATCAAATACATCCCTTGGTAATCTCTTTCCTCAGGGTTTAGGGTTCTTTAATTGGGGTTTTTGGGTCAATACTTATACTCTTTTCTTGTGTTGATTCTCAGGCACATTGTGAATCGGATCATGAATATGCATGCTCCAGGTTTGCTAAACCCTCTCTTGTTCTTCTGGGGTTCGTTGTTGGGTTTTGGTTTTGACATTTTGGTGTATTATT
>Or_0
GAAGTGAAGATTAGTGACCCTGGATGGGCCTTCGTGGGCTTCTATTTGGGTTTAGTGTTTAAAGCCCATTTCCTCTTTATTGTCGTGTACTTAAGCTTTTCTTCTTCTCTGTAAACGAGTATCAAAAAGATCAATCAAAATCAACAATCATCTTCTTCTGATTTCTCACCTCTTTCTTCTACTTCTCATCATAATTCTGTTAGTTCTTTGATAAGCCCATTTCGTGCCTATCAGACGACAACTAAACCCTACACGCTTACATAAAAACGCGACCTTTGAGAATTTTGTCCGGCGACAGAAATGGCGGGGTTAGGGTTACGGCTAAAGGCGGCAAAATGGACGTTGAGGAGCGGATCAGGTGCTGTATCGAGAGAATGGTCGTCGGAGATGGGGAAAGGTGTTCGTCGATTCTCTACTGAAACAGAGAACGATGTTCCAACTTCAGGAATCAGTAGACCACTCGCTGAGATTCTCAAGGAGCTTAACAAAAAGGTTCCAGATTCAGTCATCCGAACTCGAGTTGAAGATGGGTGCTCCATCAAATACATCCCTTGGTAATCTCTTTCCTCAGGGTTTAGGGTTCTTTAATTGGGGTTTTTGGGTCAATACTTATACTCTTTTCTTGTGTTGATTCTCAGGCACATTGTGAATCGGATCATGAATATGCATGCTCCAGGTTTGCTAAACCCTCTCTTGTTCTTCTGGGGTTCGTTGTTGGGTTTTGGTTTTGACATTTTGGTGTATTATT
>Oy-0_1
GAAGTGAAGATTAGTGACCCTGGATGGGCCTTCGTGGGCTTCTATTTGGGTTTAGTGTTTAAAGCCCATTTCCTCTTTATTGTCGTGTACTTAAGCTTTTCTTCTTCTCTGTAAACGAGTATCAAAAAGATCAATCAAAATCAACAATCATCTTCTTCTGATTTCTCACCTCTTTCTTCTACTTCTCATCATAATTCTGTTAGTTCTTTGATAAGCCCATTTCGTGCCTATCAGACGACAACTAAACCCTACACGCTTACATAAAAACGCGACCTTTGAGAATTTTGTCCGGCGACAGAAATGGCGGGGTTAGGGTTACGGCTAAAGGCGGCAAAATGGACGTTGAGGAGCGGATCAGGTGCTGTATCGAGAGAATGGTCGTCGGAGATGGGGAAAGGTGTTCGTCGATTCTCTACTGAAACAGAGAACGATGTTCCAACTTCAGGAATCAGTAGACCACTCGCTGAGATTCTCAAGGAGCTTAACAAAAAGGTTCCAGATTCAGTCATCCGAACTCGAGTTGAAGATGGGTGCTCCATCAAATACATCCCTTGGTAATCTCTTTCCTCAGGGTTTAGGGTTCTTTAATTGGGGTTTTTGGGTCAATACTTATACTCTTTTCTTGTGTTGATTCTCAGGCACATTGTGAATCGGATCATGAATATGCATGCTCCAGGTTTGCTAAACCCTCTCTTGTTCTTCTGGGGTTCGTTGTTGGGTTTTGGTTTTGACATTTTGGTGTATTATT
>Oy-0_2
GAAGTGAAGATTAGTGACCCTGGATGGGCCTTCGTGGGCTTCTATTTGGGTTTAGTGTTTAAAGCCCATTTCCTCTTTATTGTCGTGTACTTAAGCTTTTCTTCTTCTCTGTAAACGAGTATCAAAAAGATCAATCAAAATCAACAATCATCTTCTTCTGATTTCTCACCTCTTTCTTCTACTTCTCATCATAATTCTGTTAGTTCTTTGATAAGCCCATTTCGTGCCTATCAGACGACAACTAAACCCTACACGCTTACATAAAAACGCGACCTTTGAGAATTTTGTCCGGCGACAGAAATGGCGGGGTTAGGGTTACGGCTAAAGGCGGCAAAATGGACGTTGAGGAGCGGATCAGGTGCTGTATCGAGAGAATGGTCGTCGGAGATGGGGAAAGGTGTTCGTCGATTCTCTACTGAAACAGAGAACGATGTTCCAACTTCAGGAATCAGTAGACCACTCGCTGAGATTCTCAAGGAGCTTAACAAAAAGGTTCCAGATTCAGTCATCCGAACTCGAGTTGAAGATGGGTGCTCCATCAAATACATCCCTTGGTAATCTCTTTCCTCAGGGTTTAGGGTTCTTTAATTGGGGTTTTTGGGTCAATACTTATACTCTTTTCTTGTGTTGATTCTCAGGCACATTGTGAATCGGATCATGAATATGCATGCTCCAGGTTTGCTAAACCCTCTCTTGTTCTTCTGGGGTTCGTTGTTGGGTTTTGGTTTTGACATTTTGGTGTATTATT
>PHW_34
GAAGTGAAGATTAGTGACCCTGGATGGGCCTTCGTGGGCTTCTATTTGGGTTTAGTGTTTAAAGCCCATTTCCTCTTTATTGTCGTGTACTTAAGCTTTTCTTCTTCTCTGTAAACGAGTATCAAAAAGATCAATCAAAATCAACAATCATCTTCTTCTGATTTCTCACCTCTTTCTTCTACTTCTCATCATAATTCTGTTAGTTCTTTGATAAGCCCATTTCGTGCCTATCAGACGACAACTAAACCCTACACGCTTACATAAAAACGCGACCTTTGAGAATTTTGTCCGGCGACAGAAATGGCGGGGTTAGGGTTACGGCTAAAGGCGGCAAAATGGACGTTGAGGAGCGGATCAGGTGCTGTATCGAGAGAATGGTCGTCGGAGATGGGGAAAGGTGTTCGTCGATTCTCTACTGAAACAGAGAACGATGTTCCAACTTCAGGAATCAGTAGACCACTCGCTGAGATTCTCAAGGAGCTTAACAAAAAGGTTCCAGATTCAGTCATCCGAACTCGAGTTGAAGATGGGTGCTCCATCAAATACATCCCTTGGTAATCTCTTTCCTCAGGGTTTAGGGTTCTTTAATTGGGGTTTTTGGGTCAATACTTATACTCTTTTCTTGTGTTGATTCTCAGGCACATTGTGAATCGGATCATGAATATGCATGCTCCAGGTTTGCTAAACCCTCTCTTGTTCTTCTGGGGTTCGTTGTTGGGTTTTGGTTTTGACATTTTGGTGTATTATT
>Per_1
GAAGTGAAGATTAGTGACCCTGGATGGGCCTTCGTGGGCTTCTATTTGGGTTTAGTGTTTAAAGCCCATTTCCTCTTTATTGTCGTGTACTTAAGCTTTTCTTCTTCTCTGTAAACGAGTATCAAAAAGATCAATCAAAATCAACAATCATCTTCTTCTGATTTCTCACCTCTTTCTTCTACTTCTCATCATAATTCTGTTAGTTCTTTGATAAGCCCATTTCGTGCCTATCAGACGACAACTAAACCCTACACGCTTACATAAAAACGCGACCTTTGAGAATTTTGTCCGGCGACAGAAATGGCGGGGTTAGGGTTACGGCTAAAGGCGGCAAAATGGACGTTGAGGAGCGGATCAGGTGCTGTATCGAGAGAATGGTCGTCGGAGATGGGGAAAGGTGTTCGTCGATTCTCTACTGAAACAGAGAACGATGTTCCAACTTCAGGAATCAGTAGACCACTCGCTGAGATTCTCAAGGAGCTTAACAAAAAGGTTCCAGATTCAGTCATCCGAACTCGAGTTGAAGATGGGTGCTCCATCAAATACATCCCTTGGTAATCTCTTTCCTCAGGGTTTAGGGTTCTTTAATTGGGGTTTTTGGGTCAATACTTATACTCTTTTCTTGTGTTGATTCTCAGGCACATTGTGAATCGGATCATGAATATGCATGCTCCAGGTTTGCTAAACCCTCTCTTGTTCTTCTGGGGTTCGTTGTTGGGTTTTGGTTTTGACATTTTGGTGTATTATT
>Pla_0
GAAGTGAAGATTAGTGACCCTGGATGGGCCTTCGTGGGCTTCTATTTGGGTTTAGTGTTTAAAGCCCATTTCCTCTTTATTGTCGTGTACTTAAGCTTTTCTTCTTCTCTGTAAACGAGTATCAAAAAGATCAATCAAAATCAACAATCATCTTCTTCTGATTTCTCACCTCTTTCTTCTACTTCTCATCATAATTCTGTTAGTTCTTTGATAAGCCCATTTCGTGCCTATCAGACGACAACTAAACCCTACACGCTTACATAAAAACGCGACCTTTGAGAATTTTGTCCGGCGACAGAAATGGCGGGGTTAGGGTTACGGCTAAAGGCGGCAAAATGGACGTTGAGGAGCGGATCAGGTGCTGTATCGAGAGAATGGTCGTCGGAGATGGGGAAAGGTGTTCGTCGATTCTCTACTGAAACAGAGAACGATGTTCCAACTTCAGGAATCAGTAGACCACTCGCTGAGATTCTCAAGGAGCTTAACAAAAAGGTTCCAGATTCAGTCATCCGAACTCGAGTTGAAGATGGGTGCTCCATCAAATACATCCCTTGGTAATCTCTTTCCTCAGGGTTTAGGGTTCTTTAATTGGGGTTTTTGGGTCAATACTTATACTCTTTTCTTGTGTTGATTCTCAGGCACATTGTGAATCGGATCATGAATATGCATGCTCCAGGTTTGCTAAACCCTCTCTTGTTCTTCTGGGGTTCGTTGTTGGGTTTTGGTTTTGACATTTTGGTGTATTATT
>Pna_10
GAAGTGAAGATTAGTGACCCTGGATGGGCCTTCGTGGGCTTCTATTTGGGTTTAGTGTTTAAAGCCCATTTCCTCTTTATTGTCGTGTACTTAAGCTTTTCTTCTTCTCTGTAAACGAGTATCAAAAAGATCAATCAAAATCAACAATCATCTTCTTCTGATTTCTCACCTCTTTCTTCTACTTCTCATCATAATTCTGTTAGTTCTTTGATAAGCCCATTTCGTGCCTATCAGACGACAACTAAACCCTACACGCTTACATAAAAACGCGACCTTTGAGAATTTTGTCCGGCGACAGAAATGGCGGGGTTAGGGTTACGGCTAAAGGCGGCAAAATGGACGTTGAGGAGCGGATCAGGTGCTGTATCGAGAGAATGGTCGTCGGAGATGGGGAAAGGTGTTCGTCGATTCTCTACTGAAACAGAGAACGATGTTCCAACTTCAGGAATCAGTAGACCACTCGCTGAGATTCTCAAGGAGCTTAACAAAAAGGTTCCAGATTCAGTCATCCGAACTCGAGTTGAAGATGGGTGCTCCATCAAATACATCCCTTGGTAATCTCTTTCCTCAGGGTTTAGGGTTCTTTAATTGGGGTTTTTGGGTCAATACTTATACTCTTTTCTTGTGTTGATTCTCAGGCACATTGTGAATCGGATCATGAATATGCATGCTCCAGGTTTGCTAAACCCTCTCTTGTTCTTCTGGGGTTCGTTGTTGGGTTTTGGTTTTGACATTTTGGTGTATTATT
>Pna_17
GAAGTGAAGATTAGTGACCCTGGATGGGCCTTCGTGGGCTTCTATTTGGGTTTAGTGTTTAAAGCCCATTTCCTCTTTATTGTCGTGTACTTAAGCTTTTCTTCTTCTCTGTAAACGAGTATCAAAAAGATCAATCAAAATCAACAATCATCTTCTTCTGATTTCTCACCTCTTTCTTCTACTTCTCATCATAATTCTGTTAGTTCTTTGATAAGCCCATTTCGTGCCTATCAGACGACAACTAAACCCTACACGCTTACATAAAAACGCGACCTTTGAGAATTTTGTCCGGCGACAGAAATGGCGGGGTTAGGGTTACGGCTAAAGGCGGCAAAATGGACGTTGAGGAGCGGATCAGGTGCTGTATCGAGAGAATGGTCGTCGGAGATGGGGAAAGGTGTTCGTCGATTCTCTACTGAAACAGAGAACGATGTTCCAACTTCAGGAATCAGTAGACCACTCGCTGAGATTCTCAAGGAGCTTAACAAAAAGGTTCCAGATTCAGTCATCCGAACTCGAGTTGAAGATGGGTGCTCCATCAAATACATCCCTTGGTAATCTCTTTCCTCAGGGTTTAGGGTTCTTTAATTGGGGTTTTTGGGTCAATACTTATACTCTTTTCTTGTGTTGATTCTCAGGCACATTGTGAATCGGATCATGAATATGCATGCTCCAGGTTTGCTAAACCCTCTCTTGTTCTTCTGGGGTTCGTTGTTGGGTTTTGGTTTTGACATTTTGGTGTATTATT
>Po-0
GAAGTGAAGATTAGTGACCCTGGATGGGCCTTCGTGGGCTTCTATTTGGGTTTAGTGTTTAAAGCCCATTTCCTCTTTATTGTCGTGTACTTAAGCTTTTCTTCTTCTCTGTAAACGAGTATCAAAAAGATCAATCAAAATCAACAATCATCTTCTTCTGATTTCTCACCTCTTTCTTCTACTTCTCATCATAATTCTGTTAGTTCTTTGATAAGCCCATTTCGTGCCTATCAGACGACAACTAAACCCTACACGCTTACATAAAAACGCGACCTTTGAGAATTTTGTCCGGCGACAGAAATGGCGGGGTTAGGGTTACGGCTAAAGGCGGCAAAATGGACGTTGAGGAGCGGATCAGGTGCTGTATCGAGAGAATGGTCGTCGGAGATGGGGAAAGGTGTTCGTCGATTCTCTACTGAAACAGAGAACGATGTTCCAACTTCAGGAATCAGTAGACCACTCGCTGAGATTCTCAAGGAGCTTAACAAAAAGGTTCCAGATTCAGTCATCCGAACTCGAGTTGAAGATGGGTGCTCCATCAAATACATCCCTTGGTAATCTCTTTCCTCAGGGTTTAGGGTTCTTTAATTGGGGTTTTTGGGTCAATACTTATACTCTTTTCTTGTGTTGATTCTCAGGCACATTGTGAATCGGATCATGAATATGCATGCTCCAGGTTTGCTAAACCCTCTCTTGTTCTTCTGGGGTTCGTTGTTGGGTTTTGGTTTTGACATTTTGGTGTATTATT
>Pog_0
GAAGTGAAGATTAGTGACCCTGGATGGGCCTTCGTGGGCTTCTATTTGGGTTTAGTGTTTAAAGCCCATTTCCTCTTTATTGTCGTGTACTTAAGCTTTTCTTCTTCTCTGTAAACGAGTATCAAAAAGATCAATCAAAATCAACAATCATCTTCTTCTGATTTCTCACCTCTTTCTTCTACTTCTCATCATAATTCTGTTAGTTCTTTGATAAGCCCATTTCGTGCCTATCAGACGACAACTAAACCCTACACGCTTACATAAAAACGCGACCTTTGAGAATTTTGTCCGGCGACAGAAATGGCGGGGTTAGGGTTACGGCTAAAGGCGGCAAAATGGACGTTGAGGAGCGGATCAGGTGCTGTATCGAGAGAATGGTCGTCGGAGATGGGGAAAGGTGTTCGTCGATTCTCTACTGAAACAGAGAACGATGTTCCAACTTCAGGAATCAGTAGACCACTCGCTGAGATTCTCAAGGAGCTTAACAAAAAGGTTCCAGATTCAGTCATCCGAACTCGAGTTGAAGATGGGTGCTCCATCAAATACATCCCTTGGTAATCTCTTTCCTCAGGGTTTAGGGTTCTTTAATTGGGGTTTTTGGGTCAATACTTATACTCTTTTCTTGTGTTGATTCTCAGGCACATTGTGAATCGGATCATGAATATGCATGCTCCAGGTTTGCTAAACCCTCTCTTGTTCTTCTGGGGTTCGTTGTTGGGTTTTGGTTTTGACATTTTGGTGTATTATT
>Pra-6
GAAGTGAAGATTAGTGACCCTGGATGGGCCTTCGTGGGCTTCTATTTGGGTTTAGTGTTTAAAGCCCATTTCCTCTTTATTGTCGTGTACTTAAGCTTTTCTTCTTCTCTGTAAACGAGTATCAAAAAGATCAATCAAAATCAACAATCATCTTCTTCTGATTTCTCACCTCTTTCTTCTACTTCTCATCATAATTCTGTTAGTTCTTTGATAAGCCCATTTCGTGCCTATCAGACGACAACTAAACCCTACACGCTTACATAAAAACGCGACCTTTGAGAATTTTGTCCGGCGACAGAAATGGCGGGGTTAGGGTTACGGCTAAAGGCGGCAAAATGGACGTTGAGGAGCGGATCAGGTGCTGTATCGAGAGAATGGTCGTCGGAGATGGGGAAAGGTGTTCGTCGATTCTCTACTGAAACAGAGAACGATGTTCCAACTTCAGGAATCAGTAGACCACTCGCTGAGATTCTCAAGGAGCTTAACAAAAAGGTTCCAGATTCAGTCATCCGAACTCGAGTTGAAGATGGGTGCTCCATCAAATACATCCCTTGGTAATCTCTTTCCTCAGGGTTTAGGGTTCTTTAATTGGGGTTTTTGGGTCAATACTTATACTCTTTTCTTGTGTTGATTCTCAGGCACATTGTGAATCGGATCATGAATATGCATGCTCCAGGTTTGCTAAACCCTCTCTTGTTCTTCTGGGGTTCGTTGTTGGGTTTTGGTTTTGACATTTTGGTGTATTATT
>Pro_0
GAAGTGAAGATTAGTGACCCTGGATGGGCCTTCGTGGGCTTCTATTTGGGTTTAGTGTTTAAAGCCCATTTCCTCTTTATTGTCGTGTACTTAAGCTTTTCTTCTTCTCTGTAAACGAGTATCAAAAAGATCAATCAAAATCAACAATCATCTTCTTCTGATTTCTCACCTCTTTCTTCTACTTCTCATCATAATTCTGTTAGTTCTTTGATAAGCCCATTTCGTGCCTATCAGACGACAACTAAACCCTACACGCTTACATAAAAACGCGACCTTTGAGAATTTTGTCCGGCGACAGAAATGGCGGGGTTAGGGTTACGGCTAAAGGCGGCAAAATGGACGTTGAGGAGCGGATCAGGTGCTGTATCGAGAGAATGGTCGTCGGAGATGGGGAAAGGTGTTCGTCGATTCTCTACTGAAACAGAGAACGATGTTCCAACTTCAGGAATCAGTAGACCACTCGCTGAGATTCTCAAGGAGCTTAACAAAAAGGTTCCAGATTCAGTCATCCGAACTCGAGTTGAAGATGGGTGCTCCATCAAATACATCCCTTGGTAATCTCTTTCCTCAGGGTTTAGGGTTCTTTAATTGGGGTTTTTGGGTCAATACTTATACTCTTTTCTTGTGTTGATTCTCAGGCACATTGTGAATCGGATCATGAATATGCATGCTCCAGGTTTGCTAAACCCTCTCTTGTTCTTCTGGGGTTCGTTGTTGGGTTTTGGTTTTGACATTTTGGTGTATTATT
>Pt_0
GAAGTGAAGATTAGTGACCCTGGATGGGCCTTCGTGGGCTTCTATTTGGGTTTAGTGTTTAAAGCCCATTTCCTCTTTATTGTCGTGTACTTAAGCTTTTCTTCTTCTCTGTAAACGAGTATCAAAAAGATCAATCAAAATCAACAATCATCTTCTTCTGATTTCTCACCTCTTTCTTCTACTTCTCATCATAATTCTGTTAGTTCTTTGATAAGCCCATTTCGTGCCTATCAGACGACAACTAAACCCTACACGCTTACATAAAAACGCGACCTTTGAGAATTTTGTCCGGCGACAGAAATGGCGGGGTTAGGGTTACGGCTAAAGGCGGCAAAATGGACGTTGAGGAGCGGATCAGGTGCTGTATCGAGAGAATGGTCGTCGGAGATGGGGAAAGGTGTTCGTCGATTCTCTACTGAAACAGAGAACGATGTTCCAACTTCAGGAATCAGTAGACCACTCGCTGAGATTCTCAAGGAGCTTAACAAAAAGGTTCCAGATTCAGTCATCCGAACTCGAGTTGAAGATGGGTGCTCCATCAAATACATCCCTTGGTAATCTCTTTCCTCAGGGTTTAGGGTTCTTTAATTGGGGTTTTTGGGTCAATACTTATACTCTTTTCTTGTGTTGATTCTCAGGCACATTGTGAATCGGATCATGAATATGCATGCTCCAGGTTTGCTAAACCCTCTCTTGTTCTTCTGGGGTTCGTTGTTGGGTTTTGGTTTTGACATTTTGGTGTATTATT
>Puk-2
GAAGTGAAGATTAGTGACCCTGGATGGGCCTTCGTGGGCTTCTATTTGGGTTTAGTGTTTAAAGCCCATTTCCTCTTTATTGTCGTGTACTTAAGCTTTTCTTCTTCTCTGTAAACGAGTATCAAAAAGATCAATCAAAATCAACAATCATCTTCTTCTGATTTCTCACCTCTTTCTTCTACTTCTCATCATAATTCTGTTAGTTCTTTGATAAGCCCATTTCGTGCCTATCAGACGACAACTAAACCCTACACGCTTACATAAAAACGCGACCTTTGAGAATTTTGTCCGGCGACAGAAATGGCGGGGTTAGGGTTACGGCTAAAGGCGGCAAAATGGACGTTGAGGAGCGGATCAGGTGCTGTATCGAGAGAATGGTCGTCGGAGATGGGGAAAGGTGTTCGTCGATTCTCTACTGAAACAGAGAACGATGTTCCAACTTCAGGAATCAGTAGACCACTCGCTGAGATTCTCAAGGAGCTTAACAAAAAGGTTCCAGATTCAGTCATCCGAACTCGAGTTGAAGATGGGTGCTCCATCAAATACATCCCTTGGTAATCTCTTTCCTCAGGGTTTAGGGTTCTTTAATTGGGGTTTTTGGGTCAATACTTATACTCTTTTCTTGTGTTGATTCTCAGGCACATTGTGAATCGGATCATGAATATGCATGCTCCAGGTTTGCTAAACCCTCTCTTGTTCTTCTGGGGTTCGTTGTTGGGTTTTGGTTTTGACATTTTGGTGTATTATT
>Qui-0
GAAGTGAAGATTAGTGACCCTGGATGGGCCTTCGTGGGCTTCTATTTGGGTTTAGTGTTTAAAGCCCATTTCCTCTTTATTGTCGTGTACTTAAGCTTTTCTTCTTCTCTGTAAACGAGTATCAAAAAGATCAATCAAAATCAACAATCATCTTCTTCTGATTTCTCACCTCTTTCTTCTACTTCTCATCATAATTCTGTTAGTTCTTTGATAAGCCCATTTCGTGCCTATCAGACGACAACTAAACCCTACACGCTTACATAAAAACGCGACCTTTGAGAATTTTGTCCGGCGACAGAAATGGCGGGGTTAGGGTTACGGCTAAAGGCGGCAAAATGGACGTTGAGGAGCGGATCAGGTGCTGTATCGAGAGAATGGTCGTCGGAGATGGGGAAAGGTGTTCGTCGATTCTCTACTGAAACAGAGAACGATGTTCCAACTTCAGGAATCAGTAGACCACTCGCTGAGATTCTCAAGGAGCTTAACAAAAAGGTTCCAGATTCAGTCATCCGAACTCGAGTTGAAGATGGGTGCTCCATCAAATACATCCCTTGGTAATCTCTTTCCTCAGGGTTTAGGGTTCTTTAATTGGGGTTTTTGGGTCAATACTTATACTCTTTTCTTGTGTTGATTCTCAGGCACATTGTGAATCGGATCATGAATATGCATGCTCCAGGTTTGCTAAACCCTCTCTTGTTCTTCTGGGGTTCGTTGTTGGGTTTTGGTTTTGACATTTTGGTGTATTATT
>RRS_7
GAAGTGAAGATTAGTGACCCTGGATGGGCCTTCGTGGGCTTCTATTTGGGTTTAGTGTTTAAAGCCCATTTCCTCTTTATTGTCGTGTACTTAAGCTTTTCTTCTTCTCTGTAAACGAGTATCAAAAAGATCAATCAAAATCAACAATCATCTTCTTCTGATTTCTCACCTCTTTCTTCTACTTCTCATCATAATTCTGTTAGTTCTTTGATAAGCCCATTTCGTGCCTATCAGACGACAACTAAACCCTACACGCTTACATAAAAACGCGACCTTTGAGAATTTTGTCCGGCGACAGAAATGGCGGGGTTAGGGTTACGGCTAAAGGCGGCAAAATGGACGTTGAGGAGCGGATCAGGTGCTGTATCGAGAGAATGGTCGTCGGAGATGGGGAAAGGTGTTCGTCGATTCTCTACTGAAACAGAGAACGATGTTCCAACTTCAGGAATCAGTAGACCACTCGCTGAGATTCTCAAGGAGCTTAACAAAAAGGTTCCAGATTCAGTCATCCGAACTCGAGTTGAAGATGGGTGCTCCATCAAATACATCCCTTGGTAATCTCTTTCCTCAGGGTTTAGGGTTCTTTAATTGGGGTTTTTGGGTCAATACTTATACTCTTTTCTTGTGTTGATTCTCAGGCACATTGTGAATCGGATCATGAATATGCATGCTCCAGGTTTGCTAAACCCTCTCTTGTTCTTCTGGGGTTCGTTGTTGGGTTTTGGTTTTGACATTTTGGTGTATTATT
>RRs_10
GAAGTGAAGATTAGTGACCCTGGATGGGCCTTCGTGGGCTTCTATTTGGGTTTAGTGTTTAAAGCCCATTTCCTCTTTATTGTCGTGTACTTAAGCTTTTCTTCTTCTCTGTAAACGAGTATCAAAAAGATCAATCAAAATCAACAATCATCTTCTTCTGATTTCTCACCTCTTTCTTCTACTTCTCATCATAATTCTGTTAGTTCTTTGATAAGCCCATTTCGTGCCTATCAGACGACAACTAAACCCTACACGCTTACATAAAAACGCGACCTTTGAGAATTTTGTCCGGCGACAGAAATGGCGGGGTTAGGGTTACGGCTAAAGGCGGCAAAATGGACGTTGAGGAGCGGATCAGGTGCTGTATCGAGAGAATGGTCGTCGGAGATGGGGAAAGGTGTTCGTCGATTCTCTACTGAAACAGAGAACGATGTTCCAACTTCAGGAATCAGTAGACCACTCGCTGAGATTCTCAAGGAGCTTAACAAAAAGGTTCCAGATTCAGTCATCCGAACTCGAGTTGAAGATGGGTGCTCCATCAAATACATCCCTTGGTAATCTCTTTCCTCAGGGTTTAGGGTTCTTTAATTGGGGTTTTTGGGTCAATACTTATACTCTTTTCTTGTGTTGATTCTCAGGCACATTGTGAATCGGATCATGAATATGCATGCTCCAGGTTTGCTAAACCCTCTCTTGTTCTTCTGGGGTTCGTTGTTGGGTTTTGGTTTTGACATTTTGGTGTATTATT
>Ra_0
GAAGTGAAGATTAGTGACCCTGGATGGGCCTTCGTGGGCTTCTATTTGGGTTTAGTGTTTAAAGCCCATTTCCTCTTTATTGTCGTGTACTTAAGCTTTTCTTCTTCTCTGTAAACGAGTATCAAAAAGATCAATCAAAATCAACAATCATCTTCTTCTGATTTCTCACCTCTTTCTTCTACTTCTCATCATAATTCTGTTAGTTCTTTGATAAGCCCATTTCGTGCCTATCAGACGACAACTAAACCCTACACGCTTACATAAAAACGCGACCTTTGAGAATTTTGTCCGGCGACAGAAATGGCGGGGTTAGGGTTACGGCTAAAGGCGGCAAAATGGACGTTGAGGAGCGGATCAGGTGCTGTATCGAGAGAATGGTCGTCGGAGATGGGGAAAGGTGTTCGTCGATTCTCTACTGAAACAGAGAACGATGTTCCAACTTCAGGAATCAGTAGACCACTCGCTGAGATTCTCAAGGAGCTTAACAAAAAGGTTCCAGATTCAGTCATCCGAACTCGAGTTGAAGATGGGTGCTCCATCAAATACATCCCTTGGTAATCTCTTTCCTCAGGGTTTAGGGTTCTTTAATTGGGGTTTTTGGGTCAATACTTATACTCTTTTCTTGTGTTGATTCTCAGGCACATTGTGAATCGGATCATGAATATGCATGCTCCAGGTTTGCTAAACCCTCTCTTGTTCTTCTGGGGTTCGTTGTTGGGTTTTGGTTTTGACATTTTGGTGTATTATT
>Rd_0
GAAGTGAAGATTAGTGACCCTGGATGGGCCTTCGTGGGCTTCTATTTGGGTTTAGTGTTTAAAGCCCATTTCCTCTTTATTGTCGTGTACTTAAGCTTTTCTTCTTCTCTGTAAACGAGTATCAAAAAGATCAATCAAAATCAACAATCATCTTCTTCTGATTTCTCACCTCTTTCTTCTACTTCTCATCATAATTCTGTTAGTTCTTTGATAAGCCCATTTCGTGCCTATCAGACGACAACTAAACCCTACACGCTTACATAAAAACGCGACCTTTGAGAATTTTGTCCGGCGACAGAAATGGCGGGGTTAGGGTTACGGCTAAAGGCGGCAAAATGGACGTTGAGGAGCGGATCAGGTGCTGTATCGAGAGAATGGTCGTCGGAGATGGGGAAAGGTGTTCGTCGATTCTCTACTGAAACAGAGAACGATGTTCCAACTTCAGGAATCAGTAGACCACTCGCTGAGATTCTCAAGGAGCTTAACAAAAAGGTTCCAGATTCAGTCATCCGAACTCGAGTTGAAGATGGGTGCTCCATCAAATACATCCCTTGGTAATCTCTTTCCTCAGGGTTTAGGGTTCTTTAATTGGGGTTTTTGGGTCAATACTTATACTCTTTTCTTGTGTTGATTCTCAGGCACATTGTGAATCGGATCATGAATATGCATGCTCCAGGTTTGCTAAACCCTCTCTTGTTCTTCTGGGGTTCGTTGTTGGGTTTTGGTTTTGACATTTTGGTGTATTATT
>Rhen_1
GAAGTGAAGATTAGTGACCCTGGATGGGCCTTCGTGGGCTTCTATTTGGGTTTAGTGTTTAAAGCCCATTTCCTCTTTATTGTCGTGTACTTAAGCTTTTCTTCTTCTCTGTAAACGAGTATCAAAAAGATCAATCAAAATCAACAATCATCTTCTTCTGATTTCTCACCTCTTTCTTCTACTTCTCATCATAATTCTGTTAGTTCTTTGATAAGCCCATTTCGTGCCTATCAGACGACAACTAAACCCTACACGCTTACATAAAAACGCGACCTTTGAGAATTTTGTCCGGCGACAGAAATGGCGGGGTTAGGGTTACGGCTAAAGGCGGCAAAATGGACGTTGAGGAGCGGATCAGGTGCTGTATCGAGAGAATGGTCGTCGGAGATGGGGAAAGGTGTTCGTCGATTCTCTACTGAAACAGAGAACGATGTTCCAACTTCAGGAATCAGTAGACCACTCGCTGAGATTCTCAAGGAGCTTAACAAAAAGGTTCCAGATTCAGTCATCCGAACTCGAGTTGAAGATGGGTGCTCCATCAAATACATCCCTTGGTAATCTCTTTCCTCAGGGTTTAGGGTTCTTTAATTGGGGTTTTTGGGTCAATACTTATACTCTTTTCTTGTGTTGATTCTCAGGCACATTGTGAATCGGATCATGAATATGCATGCTCCAGGTTTGCTAAACCCTCTCTTGTTCTTCTGGGGTTCGTTGTTGGGTTTTGGTTTTGACATTTTGGTGTATTATT
>Ri-0
GAAGTGAAGATTAGTGACCCTGGATGGGCCTTCGTGGGCTTCTATTTGGGTTTAGTGTTTAAAGCCCATTTCCTCTTTATTGTCGTGTACTTAAGCTTTTCTTCTTCTCTGTAAACGAGTATCAAAAAGATCAATCAAAATCAACAATCATCTTCTTCTGATTTCTCACCTCTTTCTTCTACTTCTCATCATAATTCTGTTAGTTCTTTGATAAGCCCATTTCGTGCCTATCAGACGACAACTAAACCCTACACGCTTACATAAAAACGCGACCTTTGAGAATTTTGTCCGGCGACAGAAATGGCGGGGTTAGGGTTACGGCTAAAGGCGGCAAAATGGACGTTGAGGAGCGGATCAGGTGCTGTATCGAGAGAATGGTCGTCGGAGATGGGGAAAGGTGTTCGTCGATTCTCTACTGAAACAGAGAACGATGTTCCAACTTCAGGAATCAGTAGACCACTCGCTGAGATTCTCAAGGAGCTTAACAAAAAGGTTCCAGATTCAGTCATCCGAACTCGAGTTGAAGATGGGTGCTCCATCAAATACATCCCTTGGTAATCTCTTTCCTCAGGGTTTAGGGTTCTTTAATTGGGGTTTTTGGGTCAATACTTATACTCTTTTCTTGTGTTGATTCTCAGGCACATTGTGAATCGGATCATGAATATGCATGCTCCAGGTTTGCTAAACCCTCTCTTGTTCTTCTGGGGTTCGTTGTTGGGTTTTGGTTTTGACATTTTGGTGTATTATT
>Rld_1
GAAGTGAAGATTAGTGACCCTGGATGGGCCTTCGTGGGCTTCTATTTGGGTTTAGTGTTTAAAGCCCATTTCCTCTTTATTGTCGTGTACTTAAGCTTTTCTTCTTCTCTGTAAACGAGTATCAAAAAGATCAATCAAAATCAACAATCATCTTCTTCTGATTTCTCACCTCTTTCTTCTACTTCTCATCATAATTCTGTTAGTTCTTTGATAAGCCCATTTCGTGCCTATCAGACGACAACTAAACCCTACACGCTTACATAAAAACGCGACCTTTGAGAATTTTGTCCGGCGACAGAAATGGCGGGGTTAGGGTTACGGCTAAAGGCGGCAAAATGGACGTTGAGGAGCGGATCAGGTGCTGTATCGAGAGAATGGTCGTCGGAGATGGGGAAAGGTGTTCGTCGATTCTCTACTGAAACAGAGAACGATGTTCCAACTTCAGGAATCAGTAGACCACTCGCTGAGATTCTCAAGGAGCTTAACAAAAAGGTTCCAGATTCAGTCATCCGAACTCGAGTTGAAGATGGGTGCTCCATCAAATACATCCCTTGGTAATCTCTTTCCTCAGGGTTTAGGGTTCTTTAATTGGGGTTTTTGGGTCAATACTTATACTCTTTTCTTGTGTTGATTCTCAGGCACATTGTGAATCGGATCATGAATATGCATGCTCCAGGTTTGCTAAACCCTCTCTTGTTCTTCTGGGGTTCGTTGTTGGGTTTTGGTTTTGACATTTTGGTGTATTATT
>Rmx_A02
GAAGTGAAGATTAGTGACCCTGGATGGGCCTTCGTGGGCTTCTATTTGGGTTTAGTGTTTAAAGCCCATTTCCTCTTTATTGTCGTGTACTTAAGCTTTTCTTCTTCTCTGTAAACGAGTATCAAAAAGATCAATCAAAATCAACAATCATCTTCTTCTGATTTCTCACCTCTTTCTTCTACTTCTCATCATAATTCTGTTAGTTCTTTGATAAGCCCATTTCGTGCCTATCAGACGACAACTAAACCCTACACGCTTACATAAAAACGCGACCTTTGAGAATTTTGTCCGGCGACAGAAATGGCGGGGTTAGGGTTACGGCTAAAGGCGGCAAAATGGACGTTGAGGAGCGGATCAGGTGCTGTATCGAGAGAATGGTCGTCGGAGATGGGGAAAGGTGTTCGTCGATTCTCTACTGAAACAGAGAACGATGTTCCAACTTCAGGAATCAGTAGACCACTCGCTGAGATTCTCAAGGAGCTTAACAAAAAGGTTCCAGATTCAGTCATCCGAACTCGAGTTGAAGATGGGTGCTCCATCAAATACATCCCTTGGTAATCTCTTTCCTCAGGGTTTAGGGTTCTTTAATTGGGGTTTTTGGGTCAATACTTATACTCTTTTCTTGTGTTGATTCTCAGGCACATTGTGAATCGGATCATGAATATGCATGCTCCAGGTTTGCTAAACCCTCTCTTGTTCTTCTGGGGTTCGTTGTTGGGTTTTGGTTTTGACATTTTGGTGTATTATT
>Rmx_A180
GAAGTGAAGATTAGTGACCCTGGATGGGCCTTCGTGGGCTTCTATTTGGGTTTAGTGTTTAAAGCCCATTTCCTCTTTATTGTCGTGTACTTAAGCTTTTCTTCTTCTCTGTAAACGAGTATCAAAAAGATCAATCAAAATCAACAATCATCTTCTTCTGATTTCTCACCTCTTTCTTCTACTTCTCATCATAATTCTGTTAGTTCTTTGATAAGCCCATTTCGTGCCTATCAGACGACAACTAAACCCTACACGCTTACATAAAAACGCGACCTTTGAGAATTTTGTCCGGCGACAGAAATGGCGGGGTTAGGGTTACGGCTAAAGGCGGCAAAATGGACGTTGAGGAGCGGATCAGGTGCTGTATCGAGAGAATGGTCGTCGGAGATGGGGAAAGGTGTTCGTCGATTCTCTACTGAAACAGAGAACGATGTTCCAACTTCAGGAATCAGTAGACCACTCGCTGAGATTCTCAAGGAGCTTAACAAAAAGGTTCCAGATTCAGTCATCCGAACTCGAGTTGAAGATGGGTGCTCCATCAAATACATCCCTTGGTAATCTCTTTCCTCAGGGTTTAGGGTTCTTTAATTGGGGTTTTTGGGTCAATACTTATACTCTTTTCTTGTGTTGATTCTCAGGCACATTGTGAATCGGATCATGAATATGCATGCTCCAGGTTTGCTAAACCCTCTCTTGTTCTTCTGGGGTTCGTTGTTGGGTTTTGGTTTTGACATTTTGGTGTATTATT
>Rubeznhoe_1
GAAGTGAAGATTAGTGACCCTGGATGGGCCTTCGTGGGCTTCTATTTGGGTTTAGTGTTTAAAGCCCATTTCCTCTTTATTGTCGTGTACTTAAGCTTTTCTTCTTCTCTGTAAACGAGTATCAAAAAGATCAATCAAAATCAACAATCATCTTCTTCTGATTTCTCACCTCTTTCTTCTACTTCTCATCATAATTCTGTTAGTTCTTTGATAAGCCCATTTCGTGCCTATCAGACGACAACTAAACCCTACACGCTTACATAAAAACGCGACCTTTGAGAATTTTGTCCGGCGACAGAAATGGCGGGGTTAGGGTTACGGCTAAAGGCGGCAAAATGGACGTTGAGGAGCGGATCAGGTGCTGTATCGAGAGAATGGTCGTCGGAGATGGGGAAAGGTGTTCGTCGATTCTCTACTGAAACAGAGAACGATGTTCCAACTTCAGGAATCAGTAGACCACTCGCTGAGATTCTCAAGGAGCTTAACAAAAAGGTTCCAGATTCAGTCATCCGAACTCGAGTTGAAGATGGGTGCTCCATCAAATACATCCCTTGGTAATCTCTTTCCTCAGGGTTTAGGGTTCTTTAATTGGGGTTTTTGGGTCAATACTTATACTCTTTTCTTGTGTTGATTCTCAGGCACATTGTGAATCGGATCATGAATATGCATGCTCCAGGTTTGCTAAACCCTCTCTTGTTCTTCTGGGGTTCGTTGTTGGGTTTTGGTTTTGACATTTTGGTGTATTATT
>Rue3-1-31
GAAGTGAAGATTAGTGACCCTGGATGGGCCTTCGTGGGCTTCTATTTGGGTTTAGTGTTTAAAGCCCATTTCCTCTTTATTGTCGTGTACTTAAGCTTTTCTTCTTCTCTGTAAACGAGTATCAAAAAGATCAATCAAAATCAACAATCATCTTCTTCTGATTTCTCACCTCTTTCTTCTACTTCTCATCATAATTCTGTTAGTTCTTTGATAAGCCCATTTCGTGCCTATCAGACGACAACTAAACCCTACACGCTTACATAAAAACGCGACCTTTGAGAATTTTGTCCGGCGACAGAAATGGCGGGGTTAGGGTTACGGCTAAAGGCGGCAAAATGGACGTTGAGGAGCGGATCAGGTGCTGTATCGAGAGAATGGTCGTCGGAGATGGGGAAAGGTGTTCGTCGATTCTCTACTGAAACAGAGAACGATGTTCCAACTTCAGGAATCAGTAGACCACTCGCTGAGATTCTCAAGGAGCTTAACAAAAAGGTTCCAGATTCAGTCATCCGAACTCGAGTTGAAGATGGGTGCTCCATCAAATACATCCCTTGGTAATCTCTTTCCTCAGGGTTTAGGGTTCTTTAATTGGGGTTTTTGGGTCAATACTTATACTCTTTTCTTGTGTTGATTCTCAGGCACATTGTGAATCGGATCATGAATATGCATGCTCCAGGTTTGCTAAACCCTCTCTTGTTCTTCTGGGGTTCGTTGTTGGGTTTTGGTTTTGACATTTTGGTGTATTATT
>Sanna-2
GAAGTGAAGATTAGTGACCCTGGATGGGCCTTCGTGGGCTTCTATTTGGGTTTAGTGTTTAAAGCCCATTTCCTCTTTATTGTCGTGTACTTAAGCTTTTCTTCTTCTCTGTAAACGAGTATCAAAAAGATCAATCAAAATCAACAATCATCTTCTTCTGATTTCTCACCTCTTTCTTCTACTTCTCATCATAATTCTGTTAGTTCTTTGATAAGCCCATTTCGTGCCTATCAGACGACAACTAAACCCTACACGCTTACATAAAAACGCGACCTTTGAGAATTTTGTCCGGCGACAGAAATGGCGGGGTTAGGGTTACGGCTAAAGGCGGCAAAATGGACGTTGAGGAGCGGATCAGGTGCTGTATCGAGAGAATGGTCGTCGGAGATGGGGAAAGGTGTTCGTCGATTCTCTACTGAAACAGAGAACGATGTTCCAACTTCAGGAATCAGTAGACCACTCGCTGAGATTCTCAAGGAGCTTAACAAAAAGGTTCCAGATTCAGTCATCCGAACTCGAGTTGAAGATGGGTGCTCCATCAAATACATCCCTTGGTAATCTCTTTCCTCAGGGTTTAGGGTTCTTTAATTGGGGTTTTTGGGTCAATACTTATACTCTTTTCTTGTGTTGATTCTCAGGCACATTGTGAATCGGATCATGAATATGCATGCTCCAGGTTTGCTAAACCCTCTCTTGTTCTTCTGGGGTTCGTTGTTGGGTTTTGGTTTTGACATTTTGGTGTATTATT
>Se_0
GAAGTGAAGATTAGTGACCCTGGATGGGCCTTCGTGGGCTTCTATTTGGGTTTAGTGTTTAAAGCCCATTTCCTCTTTATTGTCGTGTACTTAAGCTTTTCTTCTTCTCTGTAAACGAGTATCAAAAAGATCAATCAAAATCAACAATCATCTTCTTCTGATTTCTCACCTCTTTCTTCTACTTCTCATCATAATTCTGTTAGTTCTTTGATAAGCCCATTTCGTGCCTATCAGACGACAACTAAACCCTACACGCTTACATAAAAACGCGACCTTTGAGAATTTTGTCCGGCGACAGAAATGGCGGGGTTAGGGTTACGGCTAAAGGCGGCAAAATGGACGTTGAGGAGCGGATCAGGTGCTGTATCGAGAGAATGGTCGTCGGAGATGGGGAAAGGTGTTCGTCGATTCTCTACTGAAACAGAGAACGATGTTCCAACTTCAGGAATCAGTAGACCACTCGCTGAGATTCTCAAGGAGCTTAACAAAAAGGTTCCAGATTCAGTCATCCGAACTCGAGTTGAAGATGGGTGCTCCATCAAATACATCCCTTGGTAATCTCTTTCCTCAGGGTTTAGGGTTCTTTAATTGGGGTTTTTGGGTCAATACTTATACTCTTTTCTTGTGTTGATTCTCAGGCACATTGTGAATCGGATCATGAATATGCATGCTCCAGGTTTGCTAAACCCTCTCTTGTTCTTCTGGGGTTCGTTGTTGGGTTTTGGTTTTGACATTTTGGTGTATTATT
>Seattle_0
GAAGTGAAGATTAGTGACCCTGGATGGGCCTTCGTGGGCTTCTATTTGGGTTTAGTGTTTAAAGCCCATTTCCTCTTTATTGTCGTGTACTTAAGCTTTTCTTCTTCTCTGTAAACGAGTATCAAAAAGATCAATCAAAATCAACAATCATCTTCTTCTGATTTCTCACCTCTTTCTTCTACTTCTCATCATAATTCTGTTAGTTCTTTGATAAGCCCATTTCGTGCCTATCAGACGACAACTAAACCCTACACGCTTACATAAAAACGCGACCTTTGAGAATTTTGTCCGGCGACAGAAATGGCGGGGTTAGGGTTACGGCTAAAGGCGGCAAAATGGACGTTGAGGAGCGGATCAGGTGCTGTATCGAGAGAATGGTCGTCGGAGATGGGGAAAGGTGTTCGTCGATTCTCTACTGAAACAGAGAACGATGTTCCAACTTCAGGAATCAGTAGACCACTCGCTGAGATTCTCAAGGAGCTTAACAAAAAGGTTCCAGATTCAGTCATCCGAACTCGAGTTGAAGATGGGTGCTCCATCAAATACATCCCTTGGTAATCTCTTTCCTCAGGGTTTAGGGTTCTTTAATTGGGGTTTTTGGGTCAATACTTATACTCTTTTCTTGTGTTGATTCTCAGGCACATTGTGAATCGGATCATGAATATGCATGCTCCAGGTTTGCTAAACCCTCTCTTGTTCTTCTGGGGTTCGTTGTTGGGTTTTGGTTTTGACATTTTGGTGTATTATT
>Sei_0
GAAGTGAAGATTAGTGACCCTGGATGGGCCTTCGTGGGCTTCTATTTGGGTTTAGTGTTTAAAGCCCATTTCCTCTTTATTGTCGTGTACTTAAGCTTTTCTTCTTCTCTGTAAACGAGTATCAAAAAGATCAATCAAAATCAACAATCATCTTCTTCTGATTTCTCACCTCTTTCTTCTACTTCTCATCATAATTCTGTTAGTTCTTTGATAAGCCCATTTCGTGCCTATCAGACGACAACTAAACCCTACACGCTTACATAAAAACGCGACCTTTGAGAATTTTGTCCGGCGACAGAAATGGCGGGGTTAGGGTTACGGCTAAAGGCGGCAAAATGGACGTTGAGGAGCGGATCAGGTGCTGTATCGAGAGAATGGTCGTCGGAGATGGGGAAAGGTGTTCGTCGATTCTCTACTGAAACAGAGAACGATGTTCCAACTTCAGGAATCAGTAGACCACTCGCTGAGATTCTCAAGGAGCTTAACAAAAAGGTTCCAGATTCAGTCATCCGAACTCGAGTTGAAGATGGGTGCTCCATCAAATACATCCCTTGGTAATCTCTTTCCTCAGGGTTTAGGGTTCTTTAATTGGGGTTTTTGGGTCAATACTTATACTCTTTTCTTGTGTTGATTCTCAGGCACATTGTGAATCGGATCATGAATATGCATGCTCCAGGTTTGCTAAACCCTCTCTTGTTCTTCTGGGGTTCGTTGTTGGGTTTTGGTTTTGACATTTTGGTGTATTATT
>Sf-2
GAAGTGAAGATTAGTGACCCTGGATGGGCCTTCGTGGGCTTCTATTTGGGTTTAGTGTTTAAAGCCCATTTCCTCTTTATTGTCGTGTACTTAAGCTTTTCTTCTTCTCTGTAAACGAGTATCAAAAAGATCAATCAAAATCAACAATCATCTTCTTCTGATTTCTCACCTCTTTCTTCTACTTCTCATCATAATTCTGTTAGTTCTTTGATAAGCCCATTTCGTGCCTATCAGACGACAACTAAACCCTACACGCTTACATAAAAACGCGACCTTTGAGAATTTTGTCCGGCGACAGAAATGGCGGGGTTAGGGTTACGGCTAAAGGCGGCAAAATGGACGTTGAGGAGCGGATCAGGTGCTGTATCGAGAGAATGGTCGTCGGAGATGGGGAAAGGTGTTCGTCGATTCTCTACTGAAACAGAGAACGATGTTCCAACTTCAGGAATCAGTAGACCACTCGCTGAGATTCTCAAGGAGCTTAACAAAAAGGTTCCAGATTCAGTCATCCGAACTCGAGTTGAAGATGGGTGCTCCATCAAATACATCCCTTGGTAATCTCTTTCCTCAGGGTTTAGGGTTCTTTAATTGGGGTTTTTGGGTCAATACTTATACTCTTTTCTTGTGTTGATTCTCAGGCACATTGTGAATCGGATCATGAATATGCATGCTCCAGGTTTGCTAAACCCTCTCTTGTTCTTCTGGGGTTCGTTGTTGGGTTTTGGTTTTGACATTTTGGTGTATTATT
>Sg_1
GAAGTGAAGATTAGTGACCCTGGATGGGCCTTCGTGGGCTTCTATTTGGGTTTAGTGTTTAAAGCCCATTTCCTCTTTATTGTCGTGTACTTAAGCTTTTCTTCTTCTCTGTAAACGAGTATCAAAAAGATCAATCAAAATCAACAATCATCTTCTTCTGATTTCTCACCTCTTTCTTCTACTTCTCATCATAATTCTGTTAGTTCTTTGATAAGCCCATTTCGTGCCTATCAGACGACAACTAAACCCTACACGCTTACATAAAAACGCGACCTTTGAGAATTTTGTCCGGCGACAGAAATGGCGGGGTTAGGGTTACGGCTAAAGGCGGCAAAATGGACGTTGAGGAGCGGATCAGGTGCTGTATCGAGAGAATGGTCGTCGGAGATGGGGAAAGGTGTTCGTCGATTCTCTACTGAAACAGAGAACGATGTTCCAACTTCAGGAATCAGTAGACCACTCGCTGAGATTCTCAAGGAGCTTAACAAAAAGGTTCCAGATTCAGTCATCCGAACTCGAGTTGAAGATGGGTGCTCCATCAAATACATCCCTTGGTAATCTCTTTCCTCAGGGTTTAGGGTTCTTTAATTGGGGTTTTTGGGTCAATACTTATACTCTTTTCTTGTGTTGATTCTCAGGCACATTGTGAATCGGATCATGAATATGCATGCTCCAGGTTTGCTAAACCCTCTCTTGTTCTTCTGGGGTTCGTTGTTGGGTTTTGGTTTTGACATTTTGGTGTATTATT
>Sha_1
GAAGTGAAGATTAGTGACCCTGGATGGGCCTTCGTGGGCTTCTATTTGGGTTTAGTGTTTAAAGCCCATTTCCTCTTTATTGTCGTGTACTTAAGCTTTTCTTCTTCTCTGTAAACGAGTATCAAAAAGATCAATCAAAATCAACAATCATCTTCTTCTGATTTCTCACCTCTTTCTTCTACTTCTCATCATAATTCTGTTAGTTCTTTGATAAGCCCATTTCGTGCCTATCAGACGACAACTAAACCCTACACGCTTACATAAAAACGCGACCTTTGAGAATTTTGTCCGGCGACAGAAATGGCGGGGTTAGGGTTACGGCTAAAGGCGGCAAAATGGACGTTGAGGAGCGGATCAGGTGCTGTATCGAGAGAATGGTCGTCGGAGATGGGGAAAGGTGTTCGTCGATTCTCTACTGAAACAGAGAACGATGTTCCAACTTCAGGAATCAGTAGACCACTCGCTGAGATTCTCAAGGAGCTTAACAAAAAGGTTCCAGATTCAGTCATCCGAACTCGAGTTGAAGATGGGTGCTCCATCAAATACATCCCTTGGTAATCTCTTTCCTCAGGGTTTAGGGTTCTTTAATTGGGGTTTTTGGGTCAATACTTATACTCTTTTCTTGTGTTGATTCTCAGGCACATTGTGAATCGGATCATGAATATGCATGCTCCAGGTTTGCTAAACCCTCTCTTGTTCTTCTGGGGTTCGTTGTTGGGTTTTGGTTTTGACATTTTGGTGTATTATT
>Sha_2
GAAGTGAAGATTAGTGACCCTGGATGGGCCTTCGTGGGCTTCTATTTGGGTTTAGTGTTTAAAGCCCATTTCCTCTTTATTGTCGTGTACTTAAGCTTTTCTTCTTCTCTGTAAACGAGTATCAAAAAGATCAATCAAAATCAACAATCATCTTCTTCTGATTTCTCACCTCTTTCTTCTACTTCTCATCATAATTCTGTTAGTTCTTTGATAAGCCCATTTCGTGCCTATCAGACGACAACTAAACCCTACACGCTTACATAAAAACGCGACCTTTGAGAATTTTGTCCGGCGACAGAAATGGCGGGGTTAGGGTTACGGCTAAAGGCGGCAAAATGGACGTTGAGGAGCGGATCAGGTGCTGTATCGAGAGAATGGTCGTCGGAGATGGGGAAAGGTGTTCGTCGATTCTCTACTGAAACAGAGAACGATGTTCCAACTTCAGGAATCAGTAGACCACTCGCTGAGATTCTCAAGGAGCTTAACAAAAAGGTTCCAGATTCAGTCATCCGAACTCGAGTTGAAGATGGGTGCTCCATCAAATACATCCCTTGGTAATCTCTTTCCTCAGGGTTTAGGGTTCTTTAATTGGGGTTTTTGGGTCAATACTTATACTCTTTTCTTGTGTTGATTCTCAGGCACATTGTGAATCGGATCATGAATATGCATGCTCCAGGTTTGCTAAACCCTCTCTTGTTCTTCTGGGGTTCGTTGTTGGGTTTTGGTTTTGACATTTTGGTGTATTATT
>Si_0
GAAGTGAAGATTAGTGACCCTGGATGGGCCTTCGTGGGCTTCTATTTGGGTTTAGTGTTTAAAGCCCATTTCCTCTTTATTGTCGTGTACTTAAGCTTTTCTTCTTCTCTGTAAACGAGTATCAAAAAGATCAATCAAAATCAACAATCATCTTCTTCTGATTTCTCACCTCTTTCTTCTACTTCTCATCATAATTCTGTTAGTTCTTTGATAAGCCCATTTCGTGCCTATCAGACGACAACTAAACCCTACACGCTTACATAAAAACGCGACCTTTGAGAATTTTGTCCGGCGACAGAAATGGCGGGGTTAGGGTTACGGCTAAAGGCGGCAAAATGGACGTTGAGGAGCGGATCAGGTGCTGTATCGAGAGAATGGTCGTCGGAGATGGGGAAAGGTGTTCGTCGATTCTCTACTGAAACAGAGAACGATGTTCCAACTTCAGGAATCAGTAGACCACTCGCTGAGATTCTCAAGGAGCTTAACAAAAAGGTTCCAGATTCAGTCATCCGAACTCGAGTTGAAGATGGGTGCTCCATCAAATACATCCCTTGGTAATCTCTTTCCTCAGGGTTTAGGGTTCTTTAATTGGGGTTTTTGGGTCAATACTTATACTCTTTTCTTGTGTTGATTCTCAGGCACATTGTGAATCGGATCATGAATATGCATGCTCCAGGTTTGCTAAACCCTCTCTTGTTCTTCTGGGGTTCGTTGTTGGGTTTTGGTTTTGACATTTTGGTGTATTATT
>Sim-1
GAAGTGAAGATTAGTGACCCTGGATGGGCCTTCGTGGGCTTCTATTTGGGTTTAGTGTTTAAAGCCCATTTCCTCTTTATTGTCGTGTACTTAAGCTTTTCTTCTTCTCTGTAAACGAGTATCAAAAAGATCAATCAAAATCAACAATCATCTTCTTCTGATTTCTCACCTCTTTCTTCTACTTCTCATCATAATTCTGTTAGTTCTTTGATAAGCCCATTTCGTGCCTATCAGACGACAACTAAACCCTACACGCTTACATAAAAACGCGACCTTTGAGAATTTTGTCCGGCGACAGAAATGGCGGGGTTAGGGTTACGGCTAAAGGCGGCAAAATGGACGTTGAGGAGCGGATCAGGTGCTGTATCGAGAGAATGGTCGTCGGAGATGGGGAAAGGTGTTCGTCGATTCTCTACTGAAACAGAGAACGATGTTCCAACTTCAGGAATCAGTAGACCACTCGCTGAGATTCTCAAGGAGCTTAACAAAAAGGTTCCAGATTCAGTCATCCGAACTCGAGTTGAAGATGGGTGCTCCATCAAATACATCCCTTGGTAATCTCTTTCCTCAGGGTTTAGGGTTCTTTAATTGGGGTTTTTGGGTCAATACTTATACTCTTTTCTTGTGTTGATTCTCAGGCACATTGTGAATCGGATCATGAATATGCATGCTCCAGGTTTGCTAAACCCTCTCTTGTTCTTCTGGGGTTCGTTGTTGGGTTTTGGTTTTGACATTTTGGTGTATTATT
>Sorbo
GAAGTGAAGATTAGTGACCCTGGATGGGCCTTCGTGGGCTTCTATTTGGGTTTAGTGTTTAAAGCCCATTTCCTCTTTATTGTCGTGTACTTAAGCTTTTCTTCTTCTCTGTAAACGAGTATCAAAAAGATCAATCAAAATCAACAATCATCTTCTTCTGATTTCTCACCTCTTTCTTCTACTTCTCATCATAATTCTGTTAGTTCTTTGATAAGCCCATTTCGTGCCTATCAGACGACAACTAAACCCTACACGCTTACATAAAAACGCGACCTTTGAGAATTTTGTCCGGCGACAGAAATGGCGGGGTTAGGGTTACGGCTAAAGGCGGCAAAATGGACGTTGAGGAGCGGATCAGGTGCTGTATCGAGAGAATGGTCGTCGGAGATGGGGAAAGGTGTTCGTCGATTCTCTACTGAAACAGAGAACGATGTTCCAACTTCAGGAATCAGTAGACCACTCGCTGAGATTCTCAAGGAGCTTAACAAAAAGGTTCCAGATTCAGTCATCCGAACTCGAGTTGAAGATGGGTGCTCCATCAAATACATCCCTTGGTAATCTCTTTCCTCAGGGTTTAGGGTTCTTTAATTGGGGTTTTTGGGTCAATACTTATACTCTTTTCTTGTGTTGATTCTCAGGCACATTGTGAATCGGATCATGAATATGCATGCTCCAGGTTTGCTAAACCCTCTCTTGTTCTTCTGGGGTTCGTTGTTGGGTTTTGGTTTTGACATTTTGGTGTATTATT
>Sparta-1
GAAGTGAAGATTAGTGACCCTGGATGGGCCTTCGTGGGCTTCTATTTGGGTTTAGTGTTTAAAGCCCATTTCCTCTTTATTGTCGTGTACTTAAGCTTTTCTTCTTCTCTGTAAACGAGTATCAAAAAGATCAATCAAAATCAACAATCATCTTCTTCTGATTTCTCACCTCTTTCTTCTACTTCTCATCATAATTCTGTTAGTTCTTTGATAAGCCCATTTCGTGCCTATCAGACGACAACTAAACCCTACACGCTTACATAAAAACGCGACCTTTGAGAATTTTGTCCGGCGACAGAAATGGCGGGGTTAGGGTTACGGCTAAAGGCGGCAAAATGGACGTTGAGGAGCGGATCAGGTGCTGTATCGAGAGAATGGTCGTCGGAGATGGGGAAAGGTGTTCGTCGATTCTCTACTGAAACAGAGAACGATGTTCCAACTTCAGGAATCAGTAGACCACTCGCTGAGATTCTCAAGGAGCTTAACAAAAAGGTTCCAGATTCAGTCATCCGAACTCGAGTTGAAGATGGGTGCTCCATCAAATACATCCCTTGGTAATCTCTTTCCTCAGGGTTTAGGGTTCTTTAATTGGGGTTTTTGGGTCAATACTTATACTCTTTTCTTGTGTTGATTCTCAGGCACATTGTGAATCGGATCATGAATATGCATGCTCCAGGTTTGCTAAACCCTCTCTTGTTCTTCTGGGGTTCGTTGTTGGGTTTTGGTTTTGACATTTTGGTGTATTATT
>Spr1-2
GAAGTGAAGATTAGTGACCCTGGATGGGCCTTCGTGGGCTTCTATTTGGGTTTAGTGTTTAAAGCCCATTTCCTCTTTATTGTCGTGTACTTAAGCTTTTCTTCTTCTCTGTAAACGAGTATCAAAAAGATCAATCAAAATCAACAATCATCTTCTTCTGATTTCTCACCTCTTTCTTCTACTTCTCATCATAATTCTGTTAGTTCTTTGATAAGCCCATTTCGTGCCTATCAGACGACAACTAAACCCTACACGCTTACATAAAAACGCGACCTTTGAGAATTTTGTCCGGCGACAGAAATGGCGGGGTTAGGGTTACGGCTAAAGGCGGCAAAATGGACGTTGAGGAGCGGATCAGGTGCTGTATCGAGAGAATGGTCGTCGGAGATGGGGAAAGGTGTTCGTCGATTCTCTACTGAAACAGAGAACGATGTTCCAACTTCAGGAATCAGTAGACCACTCGCTGAGATTCTCAAGGAGCTTAACAAAAAGGTTCCAGATTCAGTCATCCGAACTCGAGTTGAAGATGGGTGCTCCATCAAATACATCCCTTGGTAATCTCTTTCCTCAGGGTTTAGGGTTCTTTAATTGGGGTTTTTGGGTCAATACTTATACTCTTTTCTTGTGTTGATTCTCAGGCACATTGTGAATCGGATCATGAATATGCATGCTCCAGGTTTGCTAAACCCTCTCTTGTTCTTCTGGGGTTCGTTGTTGGGTTTTGGTTTTGACATTTTGGTGTATTATT
>Spro-1
GAAGTGAAGATTAGTGACCCTGGATGGGCCTTCGTGGGCTTCTATTTGGGTTTAGTGTTTAAAGCCCATTTCCTCTTTATTGTCGTGTACTTAAGCTTTTCTTCTTCTCTGTAAACGAGTATCAAAAAGATCAATCAAAATCAACAATCATCTTCTTCTGATTTCTCACCTCTTTCTTCTACTTCTCATCATAATTCTGTTAGTTCTTTGATAAGCCCATTTCGTGCCTATCAGACGACAACTAAACCCTACACGCTTACATAAAAACGCGACCTTTGAGAATTTTGTCCGGCGACAGAAATGGCGGGGTTAGGGTTACGGCTAAAGGCGGCAAAATGGACGTTGAGGAGCGGATCAGGTGCTGTATCGAGAGAATGGTCGTCGGAGATGGGGAAAGGTGTTCGTCGATTCTCTACTGAAACAGAGAACGATGTTCCAACTTCAGGAATCAGTAGACCACTCGCTGAGATTCTCAAGGAGCTTAACAAAAAGGTTCCAGATTCAGTCATCCGAACTCGAGTTGAAGATGGGTGCTCCATCAAATACATCCCTTGGTAATCTCTTTCCTCAGGGTTTAGGGTTCTTTAATTGGGGTTTTTGGGTCAATACTTATACTCTTTTCTTGTGTTGATTCTCAGGCACATTGTGAATCGGATCATGAATATGCATGCTCCAGGTTTGCTAAACCCTCTCTTGTTCTTCTGGGGTTCGTTGTTGGGTTTTGGTTTTGACATTTTGGTGTATTATT
>St-0
GAAGTGAAGATTAGTGACCCTGGATGGGCCTTCGTGGGCTTCTATTTGGGTTTAGTGTTTAAAGCCCATTTCCTCTTTATTGTCGTGTACTTAAGCTTTTCTTCTTCTCTGTAAACGAGTATCAAAAAGATCAATCAAAATCAACAATCATCTTCTTCTGATTTCTCACCTCTTTCTTCTACTTCTCATCATAATTCTGTTAGTTCTTTGATAAGCCCATTTCGTGCCTATCAGACGACAACTAAACCCTACACGCTTACATAAAAACGCGACCTTTGAGAATTTTGTCCGGCGACAGAAATGGCGGGGTTAGGGTTACGGCTAAAGGCGGCAAAATGGACGTTGAGGAGCGGATCAGGTGCTGTATCGAGAGAATGGTCGTCGGAGATGGGGAAAGGTGTTCGTCGATTCTCTACTGAAACAGAGAACGATGTTCCAACTTCAGGAATCAGTAGACCACTCGCTGAGATTCTCAAGGAGCTTAACAAAAAGGTTCCAGATTCAGTCATCCGAACTCGAGTTGAAGATGGGTGCTCCATCAAATACATCCCTTGGTAATCTCTTTCCTCAGGGTTTAGGGTTCTTTAATTGGGGTTTTTGGGTCAATACTTATACTCTTTTCTTGTGTTGATTCTCAGGCACATTGTGAATCGGATCATGAATATGCATGCTCCAGGTTTGCTAAACCCTCTCTTGTTCTTCTGGGGTTCGTTGTTGGGTTTTGGTTTTGACATTTTGGTGTATTATT
>Star-8
GAAGTGAAGATTAGTGACCCTGGATGGGCCTTCGTGGGCTTCTATTTGGGTTTAGTGTTTAAAGCCCATTTCCTCTTTATTGTCGTGTACTTAAGCTTTTCTTCTTCTCTGTAAACGAGTATCAAAAAGATCAATCAAAATCAACAATCATCTTCTTCTGATTTCTCACCTCTTTCTTCTACTTCTCATCATAATTCTGTTAGTTCTTTGATAAGCCCATTTCGTGCCTATCAGACGACAACTAAACCCTACACGCTTACATAAAAACGCGACCTTTGAGAATTTTGTCCGGCGACAGAAATGGCGGGGTTAGGGTTACGGCTAAAGGCGGCAAAATGGACGTTGAGGAGCGGATCAGGTGCTGTATCGAGAGAATGGTCGTCGGAGATGGGGAAAGGTGTTCGTCGATTCTCTACTGAAACAGAGAACGATGTTCCAACTTCAGGAATCAGTAGACCACTCGCTGAGATTCTCAAGGAGCTTAACAAAAAGGTTCCAGATTCAGTCATCCGAACTCGAGTTGAAGATGGGTGCTCCATCAAATACATCCCTTGGTAATCTCTTTCCTCAGGGTTTAGGGTTCTTTAATTGGGGTTTTTGGGTCAATACTTATACTCTTTTCTTGTGTTGATTCTCAGGCACATTGTGAATCGGATCATGAATATGCATGCTCCAGGTTTGCTAAACCCTCTCTTGTTCTTCTGGGGTTCGTTGTTGGGTTTTGGTTTTGACATTTTGGTGTATTATT
>Ste-3
GAAGTGAAGATTAGTGACCCTGGATGGGCCTTCGTGGGCTTCTATTTGGGTTTAGTGTTTAAAGCCCATTTCCTCTTTATTGTCGTGTACTTAAGCTTTTCTTCTTCTCTGTAAACGAGTATCAAAAAGATCAATCAAAATCAACAATCATCTTCTTCTGATTTCTCACCTCTTTCTTCTACTTCTCATCATAATTCTGTTAGTTCTTTGATAAGCCCATTTCGTGCCTATCAGACGACAACTAAACCCTACACGCTTACATAAAAACGCGACCTTTGAGAATTTTGTCCGGCGACAGAAATGGCGGGGTTAGGGTTACGGCTAAAGGCGGCAAAATGGACGTTGAGGAGCGGATCAGGTGCTGTATCGAGAGAATGGTCGTCGGAGATGGGGAAAGGTGTTCGTCGATTCTCTACTGAAACAGAGAACGATGTTCCAACTTCAGGAATCAGTAGACCACTCGCTGAGATTCTCAAGGAGCTTAACAAAAAGGTTCCAGATTCAGTCATCCGAACTCGAGTTGAAGATGGGTGCTCCATCAAATACATCCCTTGGTAATCTCTTTCCTCAGGGTTTAGGGTTCTTTAATTGGGGTTTTTGGGTCAATACTTATACTCTTTTCTTGTGTTGATTCTCAGGCACATTGTGAATCGGATCATGAATATGCATGCTCCAGGTTTGCTAAACCCTCTCTTGTTCTTCTGGGGTTCGTTGTTGGGTTTTGGTTTTGACATTTTGGTGTATTATT
>Sus_1
GAAGTGAAGATTAGTGACCCTGGATGGGCCTTCGTGGGCTTCTATTTGGGTTTAGTGTTTAAAGCCCATTTCCTCTTTATTGTCGTGTACTTAAGCTTTTCTTCTTCTCTGTAAACGAGTATCAAAAAGATCAATCAAAATCAACAATCATCTTCTTCTGATTTCTCACCTCTTTCTTCTACTTCTCATCATAATTCTGTTAGTTCTTTGATAAGCCCATTTCGTGCCTATCAGACGACAACTAAACCCTACACGCTTACATAAAAACGCGACCTTTGAGAATTTTGTCCGGCGACAGAAATGGCGGGGTTAGGGTTACGGCTAAAGGCGGCAAAATGGACGTTGAGGAGCGGATCAGGTGCTGTATCGAGAGAATGGTCGTCGGAGATGGGGAAAGGTGTTCGTCGATTCTCTACTGAAACAGAGAACGATGTTCCAACTTCAGGAATCAGTAGACCACTCGCTGAGATTCTCAAGGAGCTTAACAAAAAGGTTCCAGATTCAGTCATCCGAACTCGAGTTGAAGATGGGTGCTCCATCAAATACATCCCTTGGTAATCTCTTTCCTCAGGGTTTAGGGTTCTTTAATTGGGGTTTTTGGGTCAATACTTATACTCTTTTCTTGTGTTGATTCTCAGGCACATTGTGAATCGGATCATGAATATGCATGCTCCAGGTTTGCTAAACCCTCTCTTGTTCTTCTGGGGTTCGTTGTTGGGTTTTGGTTTTGACATTTTGGTGTATTATT
>T1070
GAAGTGAAGATTAGTGACCCTGGATGGGCCTTCGTGGGCTTCTATTTGGGTTTAGTGTTTAAAGCCCATTTCCTCTTTATTGTCGTGTACTTAAGCTTTTCTTCTTCTCTGTAAACGAGTATCAAAAAGATCAATCAAAATCAACAATCATCTTCTTCTGATTTCTCACCTCTTTCTTCTACTTCTCATCATAATTCTGTTAGTTCTTTGATAAGCCCATTTCGTGCCTATCAGACGACAACTAAACCCTACACGCTTACATAAAAACGCGACCTTTGAGAATTTTGTCCGGCGACAGAAATGGCGGGGTTAGGGTTACGGCTAAAGGCGGCAAAATGGACGTTGAGGAGCGGATCAGGTGCTGTATCGAGAGAATGGTCGTCGGAGATGGGGAAAGGTGTTCGTCGATTCTCTACTGAAACAGAGAACGATGTTCCAACTTCAGGAATCAGTAGACCACTCGCTGAGATTCTCAAGGAGCTTAACAAAAAGGTTCCAGATTCAGTCATCCGAACTCGAGTTGAAGATGGGTGCTCCATCAAATACATCCCTTGGTAATCTCTTTCCTCAGGGTTTAGGGTTCTTTAATTGGGGTTTTTGGGTCAATACTTATACTCTTTTCTTGTGTTGATTCTCAGGCACATTGTGAATCGGATCATGAATATGCATGCTCCAGGTTTGCTAAACCCTCTCTTGTTCTTCTGGGGTTCGTTGTTGGGTTTTGGTTTTGACATTTTGGTGTATTATT
>T1110
GAAGTGAAGATTAGTGACCCTGGATGGGCCTTCGTGGGCTTCTATTTGGGTTTAGTGTTTAAAGCCCATTTCCTCTTTATTGTCGTGTACTTAAGCTTTTCTTCTTCTCTGTAAACGAGTATCAAAAAGATCAATCAAAATCAACAATCATCTTCTTCTGATTTCTCACCTCTTTCTTCTACTTCTCATCATAATTCTGTTAGTTCTTTGATAAGCCCATTTCGTGCCTATCAGACGACAACTAAACCCTACACGCTTACATAAAAACGCGACCTTTGAGAATTTTGTCCGGCGACAGAAATGGCGGGGTTAGGGTTACGGCTAAAGGCGGCAAAATGGACGTTGAGGAGCGGATCAGGTGCTGTATCGAGAGAATGGTCGTCGGAGATGGGGAAAGGTGTTCGTCGATTCTCTACTGAAACAGAGAACGATGTTCCAACTTCAGGAATCAGTAGACCACTCGCTGAGATTCTCAAGGAGCTTAACAAAAAGGTTCCAGATTCAGTCATCCGAACTCGAGTTGAAGATGGGTGCTCCATCAAATACATCCCTTGGTAATCTCTTTCCTCAGGGTTTAGGGTTCTTTAATTGGGGTTTTTGGGTCAATACTTATACTCTTTTCTTGTGTTGATTCTCAGGCACATTGTGAATCGGATCATGAATATGCATGCTCCAGGTTTGCTAAACCCTCTCTTGTTCTTCTGGGGTTCGTTGTTGGGTTTTGGTTTTGACATTTTGGTGTATTATT
>T1160
GAAGTGAAGATTAGTGACCCTGGATGGGCCTTCGTGGGCTTCTATTTGGGTTTAGTGTTTAAAGCCCATTTCCTCTTTATTGTCGTGTACTTAAGCTTTTCTTCTTCTCTGTAAACGAGTATCAAAAAGATCAATCAAAATCAACAATCATCTTCTTCTGATTTCTCACCTCTTTCTTCTACTTCTCATCATAATTCTGTTAGTTCTTTGATAAGCCCATTTCGTGCCTATCAGACGACAACTAAACCCTACACGCTTACATAAAAACGCGACCTTTGAGAATTTTGTCCGGCGACAGAAATGGCGGGGTTAGGGTTACGGCTAAAGGCGGCAAAATGGACGTTGAGGAGCGGATCAGGTGCTGTATCGAGAGAATGGTCGTCGGAGATGGGGAAAGGTGTTCGTCGATTCTCTACTGAAACAGAGAACGATGTTCCAACTTCAGGAATCAGTAGACCACTCGCTGAGATTCTCAAGGAGCTTAACAAAAAGGTTCCAGATTCAGTCATCCGAACTCGAGTTGAAGATGGGTGCTCCATCAAATACATCCCTTGGTAATCTCTTTCCTCAGGGTTTAGGGTTCTTTAATTGGGGTTTTTGGGTCAATACTTATACTCTTTTCTTGTGTTGATTCTCAGGCACATTGTGAATCGGATCATGAATATGCATGCTCCAGGTTTGCTAAACCCTCTCTTGTTCTTCTGGGGTTCGTTGTTGGGTTTTGGTTTTGACATTTTGGTGTATTATT
>T460
GAAGTGAAGATTAGTGACCCTGGATGGGCCTTCGTGGGCTTCTATTTGGGTTTAGTGTTTAAAGCCCATTTCCTCTTTATTGTCGTGTACTTAAGCTTTTCTTCTTCTCTGTAAACGAGTATCAAAAAGATCAATCAAAATCAACAATCATCTTCTTCTGATTTCTCACCTCTTTCTTCTACTTCTCATCATAATTCTGTTAGTTCTTTGATAAGCCCATTTCGTGCCTATCAGACGACAACTAAACCCTACACGCTTACATAAAAACGCGACCTTTGAGAATTTTGTCCGGCGACAGAAATGGCGGGGTTAGGGTTACGGCTAAAGGCGGCAAAATGGACGTTGAGGAGCGGATCAGGTGCTGTATCGAGAGAATGGTCGTCGGAGATGGGGAAAGGTGTTCGTCGATTCTCTACTGAAACAGAGAACGATGTTCCAACTTCAGGAATCAGTAGACCACTCGCTGAGATTCTCAAGGAGCTTAACAAAAAGGTTCCAGATTCAGTCATCCGAACTCGAGTTGAAGATGGGTGCTCCATCAAATACATCCCTTGGTAATCTCTTTCCTCAGGGTTTAGGGTTCTTTAATTGGGGTTTTTGGGTCAATACTTATACTCTTTTCTTGTGTTGATTCTCAGGCACATTGTGAATCGGATCATGAATATGCATGCTCCAGGTTTGCTAAACCCTCTCTTGTTCTTCTGGGGTTCGTTGTTGGGTTTTGGTTTTGACATTTTGGTGTATTATT
>T480
GAAGTGAAGATTAGTGACCCTGGATGGGCCTTCGTGGGCTTCTATTTGGGTTTAGTGTTTAAAGCCCATTTCCTCTTTATTGTCGTGTACTTAAGCTTTTCTTCTTCTCTGTAAACGAGTATCAAAAAGATCAATCAAAATCAACAATCATCTTCTTCTGATTTCTCACCTCTTTCTTCTACTTCTCATCATAATTCTGTTAGTTCTTTGATAAGCCCATTTCGTGCCTATCAGACGACAACTAAACCCTACACGCTTACATAAAAACGCGACCTTTGAGAATTTTGTCCGGCGACAGAAATGGCGGGGTTAGGGTTACGGCTAAAGGCGGCAAAATGGACGTTGAGGAGCGGATCAGGTGCTGTATCGAGAGAATGGTCGTCGGAGATGGGGAAAGGTGTTCGTCGATTCTCTACTGAAACAGAGAACGATGTTCCAACTTCAGGAATCAGTAGACCACTCGCTGAGATTCTCAAGGAGCTTAACAAAAAGGTTCCAGATTCAGTCATCCGAACTCGAGTTGAAGATGGGTGCTCCATCAAATACATCCCTTGGTAATCTCTTTCCTCAGGGTTTAGGGTTCTTTAATTGGGGTTTTTGGGTCAATACTTATACTCTTTTCTTGTGTTGATTCTCAGGCACATTGTGAATCGGATCATGAATATGCATGCTCCAGGTTTGCTAAACCCTCTCTTGTTCTTCTGGGGTTCGTTGTTGGGTTTTGGTTTTGACATTTTGGTGTATTATT
>T530
GAAGTGAAGATTAGTGACCCTGGATGGGCCTTCGTGGGCTTCTATTTGGGTTTAGTGTTTAAAGCCCATTTCCTCTTTATTGTCGTGTACTTAAGCTTTTCTTCTTCTCTGTAAACGAGTATCAAAAAGATCAATCAAAATCAACAATCATCTTCTTCTGATTTCTCACCTCTTTCTTCTACTTCTCATCATAATTCTGTTAGTTCTTTGATAAGCCCATTTCGTGCCTATCAGACGACAACTAAACCCTACACGCTTACATAAAAACGCGACCTTTGAGAATTTTGTCCGGCGACAGAAATGGCGGGGTTAGGGTTACGGCTAAAGGCGGCAAAATGGACGTTGAGGAGCGGATCAGGTGCTGTATCGAGAGAATGGTCGTCGGAGATGGGGAAAGGTGTTCGTCGATTCTCTACTGAAACAGAGAACGATGTTCCAACTTCAGGAATCAGTAGACCACTCGCTGAGATTCTCAAGGAGCTTAACAAAAAGGTTCCAGATTCAGTCATCCGAACTCGAGTTGAAGATGGGTGCTCCATCAAATACATCCCTTGGTAATCTCTTTCCTCAGGGTTTAGGGTTCTTTAATTGGGGTTTTTGGGTCAATACTTATACTCTTTTCTTGTGTTGATTCTCAGGCACATTGTGAATCGGATCATGAATATGCATGCTCCAGGTTTGCTAAACCCTCTCTTGTTCTTCTGGGGTTCGTTGTTGGGTTTTGGTTTTGACATTTTGGTGTATTATT
>T540
GAAGTGAAGATTAGTGACCCTGGATGGGCCTTCGTGGGCTTCTATTTGGGTTTAGTGTTTAAAGCCCATTTCCTCTTTATTGTCGTGTACTTAAGCTTTTCTTCTTCTCTGTAAACGAGTATCAAAAAGATCAATCAAAATCAACAATCATCTTCTTCTGATTTCTCACCTCTTTCTTCTACTTCTCATCATAATTCTGTTAGTTCTTTGATAAGCCCATTTCGTGCCTATCAGACGACAACTAAACCCTACACGCTTACATAAAAACGCGACCTTTGAGAATTTTGTCCGGCGACAGAAATGGCGGGGTTAGGGTTACGGCTAAAGGCGGCAAAATGGACGTTGAGGAGCGGATCAGGTGCTGTATCGAGAGAATGGTCGTCGGAGATGGGGAAAGGTGTTCGTCGATTCTCTACTGAAACAGAGAACGATGTTCCAACTTCAGGAATCAGTAGACCACTCGCTGAGATTCTCAAGGAGCTTAACAAAAAGGTTCCAGATTCAGTCATCCGAACTCGAGTTGAAGATGGGTGCTCCATCAAATACATCCCTTGGTAATCTCTTTCCTCAGGGTTTAGGGTTCTTTAATTGGGGTTTTTGGGTCAATACTTATACTCTTTTCTTGTGTTGATTCTCAGGCACATTGTGAATCGGATCATGAATATGCATGCTCCAGGTTTGCTAAACCCTCTCTTGTTCTTCTGGGGTTCGTTGTTGGGTTTTGGTTTTGACATTTTGGTGTATTATT
>T550
GAAGTGAAGATTAGTGACCCTGGATGGGCCTTCGTGGGCTTCTATTTGGGTTTAGTGTTTAAAGCCCATTTCCTCTTTATTGTCGTGTACTTAAGCTTTTCTTCTTCTCTGTAAACGAGTATCAAAAAGATCAATCAAAATCAACAATCATCTTCTTCTGATTTCTCACCTCTTTCTTCTACTTCTCATCATAATTCTGTTAGTTCTTTGATAAGCCCATTTCGTGCCTATCAGACGACAACTAAACCCTACACGCTTACATAAAAACGCGACCTTTGAGAATTTTGTCCGGCGACAGAAATGGCGGGGTTAGGGTTACGGCTAAAGGCGGCAAAATGGACGTTGAGGAGCGGATCAGGTGCTGTATCGAGAGAATGGTCGTCGGAGATGGGGAAAGGTGTTCGTCGATTCTCTACTGAAACAGAGAACGATGTTCCAACTTCAGGAATCAGTAGACCACTCGCTGAGATTCTCAAGGAGCTTAACAAAAAGGTTCCAGATTCAGTCATCCGAACTCGAGTTGAAGATGGGTGCTCCATCAAATACATCCCTTGGTAATCTCTTTCCTCAGGGTTTAGGGTTCTTTAATTGGGGTTTTTGGGTCAATACTTATACTCTTTTCTTGTGTTGATTCTCAGGCACATTGTGAATCGGATCATGAATATGCATGCTCCAGGTTTGCTAAACCCTCTCTTGTTCTTCTGGGGTTCGTTGTTGGGTTTTGGTTTTGACATTTTGGTGTATTATT
>T570
GAAGTGAAGATTAGTGACCCTGGATGGGCCTTCGTGGGCTTCTATTTGGGTTTAGTGTTTAAAGCCCATTTCCTCTTTATTGTCGTGTACTTAAGCTTTTCTTCTTCTCTGTAAACGAGTATCAAAAAGATCAATCAAAATCAACAATCATCTTCTTCTGATTTCTCACCTCTTTCTTCTACTTCTCATCATAATTCTGTTAGTTCTTTGATAAGCCCATTTCGTGCCTATCAGACGACAACTAAACCCTACACGCTTACATAAAAACGCGACCTTTGAGAATTTTGTCCGGCGACAGAAATGGCGGGGTTAGGGTTACGGCTAAAGGCGGCAAAATGGACGTTGAGGAGCGGATCAGGTGCTGTATCGAGAGAATGGTCGTCGGAGATGGGGAAAGGTGTTCGTCGATTCTCTACTGAAACAGAGAACGATGTTCCAACTTCAGGAATCAGTAGACCACTCGCTGAGATTCTCAAGGAGCTTAACAAAAAGGTTCCAGATTCAGTCATCCGAACTCGAGTTGAAGATGGGTGCTCCATCAAATACATCCCTTGGTAATCTCTTTCCTCAGGGTTTAGGGTTCTTTAATTGGGGTTTTTGGGTCAATACTTATACTCTTTTCTTGTGTTGATTCTCAGGCACATTGTGAATCGGATCATGAATATGCATGCTCCAGGTTTGCTAAACCCTCTCTTGTTCTTCTGGGGTTCGTTGTTGGGTTTTGGTTTTGACATTTTGGTGTATTATT
>T780
GAAGTGAAGATTAGTGACCCTGGATGGGCCTTCGTGGGCTTCTATTTGGGTTTAGTGTTTAAAGCCCATTTCCTCTTTATTGTCGTGTACTTAAGCTTTTCTTCTTCTCTGTAAACGAGTATCAAAAAGATCAATCAAAATCAACAATCATCTTCTTCTGATTTCTCACCTCTTTCTTCTACTTCTCATCATAATTCTGTTAGTTCTTTGATAAGCCCATTTCGTGCCTATCAGACGACAACTAAACCCTACACGCTTACATAAAAACGCGACCTTTGAGAATTTTGTCCGGCGACAGAAATGGCGGGGTTAGGGTTACGGCTAAAGGCGGCAAAATGGACGTTGAGGAGCGGATCAGGTGCTGTATCGAGAGAATGGTCGTCGGAGATGGGGAAAGGTGTTCGTCGATTCTCTACTGAAACAGAGAACGATGTTCCAACTTCAGGAATCAGTAGACCACTCGCTGAGATTCTCAAGGAGCTTAACAAAAAGGTTCCAGATTCAGTCATCCGAACTCGAGTTGAAGATGGGTGCTCCATCAAATACATCCCTTGGTAATCTCTTTCCTCAGGGTTTAGGGTTCTTTAATTGGGGTTTTTGGGTCAATACTTATACTCTTTTCTTGTGTTGATTCTCAGGCACATTGTGAATCGGATCATGAATATGCATGCTCCAGGTTTGCTAAACCCTCTCTTGTTCTTCTGGGGTTCGTTGTTGGGTTTTGGTTTTGACATTTTGGTGTATTATT
>T790
GAAGTGAAGATTAGTGACCCTGGATGGGCCTTCGTGGGCTTCTATTTGGGTTTAGTGTTTAAAGCCCATTTCCTCTTTATTGTCGTGTACTTAAGCTTTTCTTCTTCTCTGTAAACGAGTATCAAAAAGATCAATCAAAATCAACAATCATCTTCTTCTGATTTCTCACCTCTTTCTTCTACTTCTCATCATAATTCTGTTAGTTCTTTGATAAGCCCATTTCGTGCCTATCAGACGACAACTAAACCCTACACGCTTACATAAAAACGCGACCTTTGAGAATTTTGTCCGGCGACAGAAATGGCGGGGTTAGGGTTACGGCTAAAGGCGGCAAAATGGACGTTGAGGAGCGGATCAGGTGCTGTATCGAGAGAATGGTCGTCGGAGATGGGGAAAGGTGTTCGTCGATTCTCTACTGAAACAGAGAACGATGTTCCAACTTCAGGAATCAGTAGACCACTCGCTGAGATTCTCAAGGAGCTTAACAAAAAGGTTCCAGATTCAGTCATCCGAACTCGAGTTGAAGATGGGTGCTCCATCAAATACATCCCTTGGTAATCTCTTTCCTCAGGGTTTAGGGTTCTTTAATTGGGGTTTTTGGGTCAATACTTATACTCTTTTCTTGTGTTGATTCTCAGGCACATTGTGAATCGGATCATGAATATGCATGCTCCAGGTTTGCTAAACCCTCTCTTGTTCTTCTGGGGTTCGTTGTTGGGTTTTGGTTTTGACATTTTGGTGTATTATT
>T960
GAAGTGAAGATTAGTGACCCTGGATGGGCCTTCGTGGGCTTCTATTTGGGTTTAGTGTTTAAAGCCCATTTCCTCTTTATTGTCGTGTACTTAAGCTTTTCTTCTTCTCTGTAAACGAGTATCAAAAAGATCAATCAAAATCAACAATCATCTTCTTCTGATTTCTCACCTCTTTCTTCTACTTCTCATCATAATTCTGTTAGTTCTTTGATAAGCCCATTTCGTGCCTATCAGACGACAACTAAACCCTACACGCTTACATAAAAACGCGACCTTTGAGAATTTTGTCCGGCGACAGAAATGGCGGGGTTAGGGTTACGGCTAAAGGCGGCAAAATGGACGTTGAGGAGCGGATCAGGTGCTGTATCGAGAGAATGGTCGTCGGAGATGGGGAAAGGTGTTCGTCGATTCTCTACTGAAACAGAGAACGATGTTCCAACTTCAGGAATCAGTAGACCACTCGCTGAGATTCTCAAGGAGCTTAACAAAAAGGTTCCAGATTCAGTCATCCGAACTCGAGTTGAAGATGGGTGCTCCATCAAATACATCCCTTGGTAATCTCTTTCCTCAGGGTTTAGGGTTCTTTAATTGGGGTTTTTGGGTCAATACTTATACTCTTTTCTTGTGTTGATTCTCAGGCACATTGTGAATCGGATCATGAATATGCATGCTCCAGGTTTGCTAAACCCTCTCTTGTTCTTCTGGGGTTCGTTGTTGGGTTTTGGTTTTGACATTTTGGTGTATTATT
>TAAD-01
GAAGTGAAGATTAGTGACCCTGGATGGGCCTTCGTGGGCTTCTATTTGGGTTTAGTGTTTAAAGCCCATTTCCTCTTTATTGTCGTGTACTTAAGCTTTTCTTCTTCTCTGTAAACGAGTATCAAAAAGATCAATCAAAATCAACAATCATCTTCTTCTGATTTCTCACCTCTTTCTTCTACTTCTCATCATAATTCTGTTAGTTCTTTGATAAGCCCATTTCGTGCCTATCAGACGACAACTAAACCCTACACGCTTACATAAAAACGCGACCTTTGAGAATTTTGTCCGGCGACAGAAATGGCGGGGTTAGGGTTACGGCTAAAGGCGGCAAAATGGACGTTGAGGAGCGGATCAGGTGCTGTATCGAGAGAATGGTCGTCGGAGATGGGGAAAGGTGTTCGTCGATTCTCTACTGAAACAGAGAACGATGTTCCAACTTCAGGAATCAGTAGACCACTCGCTGAGATTCTCAAGGAGCTTAACAAAAAGGTTCCAGATTCAGTCATCCGAACTCGAGTTGAAGATGGGTGCTCCATCAAATACATCCCTTGGTAATCTCTTTCCTCAGGGTTTAGGGTTCTTTAATTGGGGTTTTTGGGTCAATACTTATACTCTTTTCTTGTGTTGATTCTCAGGCACATTGTGAATCGGATCATGAATATGCATGCTCCAGGTTTGCTAAACCCTCTCTTGTTCTTCTGGGGTTCGTTGTTGGGTTTTGGTTTTGACATTTTGGTGTATTATT
>TAAD-03
GAAGTGAAGATTAGTGACCCTGGATGGGCCTTCGTGGGCTTCTATTTGGGTTTAGTGTTTAAAGCCCATTTCCTCTTTATTGTCGTGTACTTAAGCTTTTCTTCTTCTCTGTAAACGAGTATCAAAAAGATCAATCAAAATCAACAATCATCTTCTTCTGATTTCTCACCTCTTTCTTCTACTTCTCATCATAATTCTGTTAGTTCTTTGATAAGCCCATTTCGTGCCTATCAGACGACAACTAAACCCTACACGCTTACATAAAAACGCGACCTTTGAGAATTTTGTCCGGCGACAGAAATGGCGGGGTTAGGGTTACGGCTAAAGGCGGCAAAATGGACGTTGAGGAGCGGATCAGGTGCTGTATCGAGAGAATGGTCGTCGGAGATGGGGAAAGGTGTTCGTCGATTCTCTACTGAAACAGAGAACGATGTTCCAACTTCAGGAATCAGTAGACCACTCGCTGAGATTCTCAAGGAGCTTAACAAAAAGGTTCCAGATTCAGTCATCCGAACTCGAGTTGAAGATGGGTGCTCCATCAAATACATCCCTTGGTAATCTCTTTCCTCAGGGTTTAGGGTTCTTTAATTGGGGTTTTTGGGTCAATACTTATACTCTTTTCTTGTGTTGATTCTCAGGCACATTGTGAATCGGATCATGAATATGCATGCTCCAGGTTTGCTAAACCCTCTCTTGTTCTTCTGGGGTTCGTTGTTGGGTTTTGGTTTTGACATTTTGGTGTATTATT
>TAAD-04
GAAGTGAAGATTAGTGACCCTGGATGGGCCTTCGTGGGCTTCTATTTGGGTTTAGTGTTTAAAGCCCATTTCCTCTTTATTGTCGTGTACTTAAGCTTTTCTTCTTCTCTGTAAACGAGTATCAAAAAGATCAATCAAAATCAACAATCATCTTCTTCTGATTTCTCACCTCTTTCTTCTACTTCTCATCATAATTCTGTTAGTTCTTTGATAAGCCCATTTCGTGCCTATCAGACGACAACTAAACCCTACACGCTTACATAAAAACGCGACCTTTGAGAATTTTGTCCGGCGACAGAAATGGCGGGGTTAGGGTTACGGCTAAAGGCGGCAAAATGGACGTTGAGGAGCGGATCAGGTGCTGTATCGAGAGAATGGTCGTCGGAGATGGGGAAAGGTGTTCGTCGATTCTCTACTGAAACAGAGAACGATGTTCCAACTTCAGGAATCAGTAGACCACTCGCTGAGATTCTCAAGGAGCTTAACAAAAAGGTTCCAGATTCAGTCATCCGAACTCGAGTTGAAGATGGGTGCTCCATCAAATACATCCCTTGGTAATCTCTTTCCTCAGGGTTTAGGGTTCTTTAATTGGGGTTTTTGGGTCAATACTTATACTCTTTTCTTGTGTTGATTCTCAGGCACATTGTGAATCGGATCATGAATATGCATGCTCCAGGTTTGCTAAACCCTCTCTTGTTCTTCTGGGGTTCGTTGTTGGGTTTTGGTTTTGACATTTTGGTGTATTATT
>TAAD-05
GAAGTGAAGATTAGTGACCCTGGATGGGCCTTCGTGGGCTTCTATTTGGGTTTAGTGTTTAAAGCCCATTTCCTCTTTATTGTCGTGTACTTAAGCTTTTCTTCTTCTCTGTAAACGAGTATCAAAAAGATCAATCAAAATCAACAATCATCTTCTTCTGATTTCTCACCTCTTTCTTCTACTTCTCATCATAATTCTGTTAGTTCTTTGATAAGCCCATTTCGTGCCTATCAGACGACAACTAAACCCTACACGCTTACATAAAAACGCGACCTTTGAGAATTTTGTCCGGCGACAGAAATGGCGGGGTTAGGGTTACGGCTAAAGGCGGCAAAATGGACGTTGAGGAGCGGATCAGGTGCTGTATCGAGAGAATGGTCGTCGGAGATGGGGAAAGGTGTTCGTCGATTCTCTACTGAAACAGAGAACGATGTTCCAACTTCAGGAATCAGTAGACCACTCGCTGAGATTCTCAAGGAGCTTAACAAAAAGGTTCCAGATTCAGTCATCCGAACTCGAGTTGAAGATGGGTGCTCCATCAAATACATCCCTTGGTAATCTCTTTCCTCAGGGTTTAGGGTTCTTTAATTGGGGTTTTTGGGTCAATACTTATACTCTTTTCTTGTGTTGATTCTCAGGCACATTGTGAATCGGATCATGAATATGCATGCTCCAGGTTTGCTAAACCCTCTCTTGTTCTTCTGGGGTTCGTTGTTGGGTTTTGGTTTTGACATTTTGGTGTATTATT
>TAAD-06
GAAGTGAAGATTAGTGACCCTGGATGGGCCTTCGTGGGCTTCTATTTGGGTTTAGTGTTTAAAGCCCATTTCCTCTTTATTGTCGTGTACTTAAGCTTTTCTTCTTCTCTGTAAACGAGTATCAAAAAGATCAATCAAAATCAACAATCATCTTCTTCTGATTTCTCACCTCTTTCTTCTACTTCTCATCATAATTCTGTTAGTTCTTTGATAAGCCCATTTCGTGCCTATCAGACGACAACTAAACCCTACACGCTTACATAAAAACGCGACCTTTGAGAATTTTGTCCGGCGACAGAAATGGCGGGGTTAGGGTTACGGCTAAAGGCGGCAAAATGGACGTTGAGGAGCGGATCAGGTGCTGTATCGAGAGAATGGTCGTCGGAGATGGGGAAAGGTGTTCGTCGATTCTCTACTGAAACAGAGAACGATGTTCCAACTTCAGGAATCAGTAGACCACTCGCTGAGATTCTCAAGGAGCTTAACAAAAAGGTTCCAGATTCAGTCATCCGAACTCGAGTTGAAGATGGGTGCTCCATCAAATACATCCCTTGGTAATCTCTTTCCTCAGGGTTTAGGGTTCTTTAATTGGGGTTTTTGGGTCAATACTTATACTCTTTTCTTGTGTTGATTCTCAGGCACATTGTGAATCGGATCATGAATATGCATGCTCCAGGTTTGCTAAACCCTCTCTTGTTCTTCTGGGGTTCGTTGTTGGGTTTTGGTTTTGACATTTTGGTGTATTATT
>TAAL-03
GAAGTGAAGATTAGTGACCCTGGATGGGCCTTCGTGGGCTTCTATTTGGGTTTAGTGTTTAAAGCCCATTTCCTCTTTATTGTCGTGTACTTAAGCTTTTCTTCTTCTCTGTAAACGAGTATCAAAAAGATCAATCAAAATCAACAATCATCTTCTTCTGATTTCTCACCTCTTTCTTCTACTTCTCATCATAATTCTGTTAGTTCTTTGATAAGCCCATTTCGTGCCTATCAGACGACAACTAAACCCTACACGCTTACATAAAAACGCGACCTTTGAGAATTTTGTCCGGCGACAGAAATGGCGGGGTTAGGGTTACGGCTAAAGGCGGCAAAATGGACGTTGAGGAGCGGATCAGGTGCTGTATCGAGAGAATGGTCGTCGGAGATGGGGAAAGGTGTTCGTCGATTCTCTACTGAAACAGAGAACGATGTTCCAACTTCAGGAATCAGTAGACCACTCGCTGAGATTCTCAAGGAGCTTAACAAAAAGGTTCCAGATTCAGTCATCCGAACTCGAGTTGAAGATGGGTGCTCCATCAAATACATCCCTTGGTAATCTCTTTCCTCAGGGTTTAGGGTTCTTTAATTGGGGTTTTTGGGTCAATACTTATACTCTTTTCTTGTGTTGATTCTCAGGCACATTGTGAATCGGATCATGAATATGCATGCTCCAGGTTTGCTAAACCCTCTCTTGTTCTTCTGGGGTTCGTTGTTGGGTTTTGGTTTTGACATTTTGGTGTATTATT
>TAAL-07
GAAGTGAAGATTAGTGACCCTGGATGGGCCTTCGTGGGCTTCTATTTGGGTTTAGTGTTTAAAGCCCATTTCCTCTTTATTGTCGTGTACTTAAGCTTTTCTTCTTCTCTGTAAACGAGTATCAAAAAGATCAATCAAAATCAACAATCATCTTCTTCTGATTTCTCACCTCTTTCTTCTACTTCTCATCATAATTCTGTTAGTTCTTTGATAAGCCCATTTCGTGCCTATCAGACGACAACTAAACCCTACACGCTTACATAAAAACGCGACCTTTGAGAATTTTGTCCGGCGACAGAAATGGCGGGGTTAGGGTTACGGCTAAAGGCGGCAAAATGGACGTTGAGGAGCGGATCAGGTGCTGTATCGAGAGAATGGTCGTCGGAGATGGGGAAAGGTGTTCGTCGATTCTCTACTGAAACAGAGAACGATGTTCCAACTTCAGGAATCAGTAGACCACTCGCTGAGATTCTCAAGGAGCTTAACAAAAAGGTTCCAGATTCAGTCATCCGAACTCGAGTTGAAGATGGGTGCTCCATCAAATACATCCCTTGGTAATCTCTTTCCTCAGGGTTTAGGGTTCTTTAATTGGGGTTTTTGGGTCAATACTTATACTCTTTTCTTGTGTTGATTCTCAGGCACATTGTGAATCGGATCATGAATATGCATGCTCCAGGTTTGCTAAACCCTCTCTTGTTCTTCTGGGGTTCGTTGTTGGGTTTTGGTTTTGACATTTTGGTGTATTATT
>TBO-01
GAAGTGAAGATTAGTGACCCTGGATGGGCCTTCGTGGGCTTCTATTTGGGTTTAGTGTTTAAAGCCCATTTCCTCTTTATTGTCGTGTACTTAAGCTTTTCTTCTTCTCTGTAAACGAGTATCAAAAAGATCAATCAAAATCAACAATCATCTTCTTCTGATTTCTCACCTCTTTCTTCTACTTCTCATCATAATTCTGTTAGTTCTTTGATAAGCCCATTTCGTGCCTATCAGACGACAACTAAACCCTACACGCTTACATAAAAACGCGACCTTTGAGAATTTTGTCCGGCGACAGAAATGGCGGGGTTAGGGTTACGGCTAAAGGCGGCAAAATGGACGTTGAGGAGCGGATCAGGTGCTGTATCGAGAGAATGGTCGTCGGAGATGGGGAAAGGTGTTCGTCGATTCTCTACTGAAACAGAGAACGATGTTCCAACTTCAGGAATCAGTAGACCACTCGCTGAGATTCTCAAGGAGCTTAACAAAAAGGTTCCAGATTCAGTCATCCGAACTCGAGTTGAAGATGGGTGCTCCATCAAATACATCCCTTGGTAATCTCTTTCCTCAGGGTTTAGGGTTCTTTAATTGGGGTTTTTGGGTCAATACTTATACTCTTTTCTTGTGTTGATTCTCAGGCACATTGTGAATCGGATCATGAATATGCATGCTCCAGGTTTGCTAAACCCTCTCTTGTTCTTCTGGGGTTCGTTGTTGGGTTTTGGTTTTGACATTTTGGTGTATTATT
>TDr-1
GAAGTGAAGATTAGTGACCCTGGATGGGCCTTCGTGGGCTTCTATTTGGGTTTAGTGTTTAAAGCCCATTTCCTCTTTATTGTCGTGTACTTAAGCTTTTCTTCTTCTCTGTAAACGAGTATCAAAAAGATCAATCAAAATCAACAATCATCTTCTTCTGATTTCTCACCTCTTTCTTCTACTTCTCATCATAATTCTGTTAGTTCTTTGATAAGCCCATTTCGTGCCTATCAGACGACAACTAAACCCTACACGCTTACATAAAAACGCGACCTTTGAGAATTTTGTCCGGCGACAGAAATGGCGGGGTTAGGGTTACGGCTAAAGGCGGCAAAATGGACGTTGAGGAGCGGATCAGGTGCTGTATCGAGAGAATGGTCGTCGGAGATGGGGAAAGGTGTTCGTCGATTCTCTACTGAAACAGAGAACGATGTTCCAACTTCAGGAATCAGTAGACCACTCGCTGAGATTCTCAAGGAGCTTAACAAAAAGGTTCCAGATTCAGTCATCCGAACTCGAGTTGAAGATGGGTGCTCCATCAAATACATCCCTTGGTAATCTCTTTCCTCAGGGTTTAGGGTTCTTTAATTGGGGTTTTTGGGTCAATACTTATACTCTTTTCTTGTGTTGATTCTCAGGCACATTGTGAATCGGATCATGAATATGCATGCTCCAGGTTTGCTAAACCCTCTCTTGTTCTTCTGGGGTTCGTTGTTGGGTTTTGGTTTTGACATTTTGGTGTATTATT
>TDr-13
GAAGTGAAGATTAGTGACCCTGGATGGGCCTTCGTGGGCTTCTATTTGGGTTTAGTGTTTAAAGCCCATTTCCTCTTTATTGTCGTGTACTTAAGCTTTTCTTCTTCTCTGTAAACGAGTATCAAAAAGATCAATCAAAATCAACAATCATCTTCTTCTGATTTCTCACCTCTTTCTTCTACTTCTCATCATAATTCTGTTAGTTCTTTGATAAGCCCATTTCGTGCCTATCAGACGACAACTAAACCCTACACGCTTACATAAAAACGCGACCTTTGAGAATTTTGTCCGGCGACAGAAATGGCGGGGTTAGGGTTACGGCTAAAGGCGGCAAAATGGACGTTGAGGAGCGGATCAGGTGCTGTATCGAGAGAATGGTCGTCGGAGATGGGGAAAGGTGTTCGTCGATTCTCTACTGAAACAGAGAACGATGTTCCAACTTCAGGAATCAGTAGACCACTCGCTGAGATTCTCAAGGAGCTTAACAAAAAGGTTCCAGATTCAGTCATCCGAACTCGAGTTGAAGATGGGTGCTCCATCAAATACATCCCTTGGTAATCTCTTTCCTCAGGGTTTAGGGTTCTTTAATTGGGGTTTTTGGGTCAATACTTATACTCTTTTCTTGTGTTGATTCTCAGGCACATTGTGAATCGGATCATGAATATGCATGCTCCAGGTTTGCTAAACCCTCTCTTGTTCTTCTGGGGTTCGTTGTTGGGTTTTGGTTTTGACATTTTGGTGTATTATT
>TDr-2
GAAGTGAAGATTAGTGACCCTGGATGGGCCTTCGTGGGCTTCTATTTGGGTTTAGTGTTTAAAGCCCATTTCCTCTTTATTGTCGTGTACTTAAGCTTTTCTTCTTCTCTGTAAACGAGTATCAAAAAGATCAATCAAAATCAACAATCATCTTCTTCTGATTTCTCACCTCTTTCTTCTACTTCTCATCATAATTCTGTTAGTTCTTTGATAAGCCCATTTCGTGCCTATCAGACGACAACTAAACCCTACACGCTTACATAAAAACGCGACCTTTGAGAATTTTGTCCGGCGACAGAAATGGCGGGGTTAGGGTTACGGCTAAAGGCGGCAAAATGGACGTTGAGGAGCGGATCAGGTGCTGTATCGAGAGAATGGTCGTCGGAGATGGGGAAAGGTGTTCGTCGATTCTCTACTGAAACAGAGAACGATGTTCCAACTTCAGGAATCAGTAGACCACTCGCTGAGATTCTCAAGGAGCTTAACAAAAAGGTTCCAGATTCAGTCATCCGAACTCGAGTTGAAGATGGGTGCTCCATCAAATACATCCCTTGGTAATCTCTTTCCTCAGGGTTTAGGGTTCTTTAATTGGGGTTTTTGGGTCAATACTTATACTCTTTTCTTGTGTTGATTCTCAGGCACATTGTGAATCGGATCATGAATATGCATGCTCCAGGTTTGCTAAACCCTCTCTTGTTCTTCTGGGGTTCGTTGTTGGGTTTTGGTTTTGACATTTTGGTGTATTATT
>TDr-7
GAAGTGAAGATTAGTGACCCTGGATGGGCCTTCGTGGGCTTCTATTTGGGTTTAGTGTTTAAAGCCCATTTCCTCTTTATTGTCGTGTACTTAAGCTTTTCTTCTTCTCTGTAAACGAGTATCAAAAAGATCAATCAAAATCAACAATCATCTTCTTCTGATTTCTCACCTCTTTCTTCTACTTCTCATCATAATTCTGTTAGTTCTTTGATAAGCCCATTTCGTGCCTATCAGACGACAACTAAACCCTACACGCTTACATAAAAACGCGACCTTTGAGAATTTTGTCCGGCGACAGAAATGGCGGGGTTAGGGTTACGGCTAAAGGCGGCAAAATGGACGTTGAGGAGCGGATCAGGTGCTGTATCGAGAGAATGGTCGTCGGAGATGGGGAAAGGTGTTCGTCGATTCTCTACTGAAACAGAGAACGATGTTCCAACTTCAGGAATCAGTAGACCACTCGCTGAGATTCTCAAGGAGCTTAACAAAAAGGTTCCAGATTCAGTCATCCGAACTCGAGTTGAAGATGGGTGCTCCATCAAATACATCCCTTGGTAATCTCTTTCCTCAGGGTTTAGGGTTCTTTAATTGGGGTTTTTGGGTCAATACTTATACTCTTTTCTTGTGTTGATTCTCAGGCACATTGTGAATCGGATCATGAATATGCATGCTCCAGGTTTGCTAAACCCTCTCTTGTTCTTCTGGGGTTCGTTGTTGGGTTTTGGTTTTGACATTTTGGTGTATTATT
>TDr-8
GAAGTGAAGATTAGTGACCCTGGATGGGCCTTCGTGGGCTTCTATTTGGGTTTAGTGTTTAAAGCCCATTTCCTCTTTATTGTCGTGTACTTAAGCTTTTCTTCTTCTCTGTAAACGAGTATCAAAAAGATCAATCAAAATCAACAATCATCTTCTTCTGATTTCTCACCTCTTTCTTCTACTTCTCATCATAATTCTGTTAGTTCTTTGATAAGCCCATTTCGTGCCTATCAGACGACAACTAAACCCTACACGCTTACATAAAAACGCGACCTTTGAGAATTTTGTCCGGCGACAGAAATGGCGGGGTTAGGGTTACGGCTAAAGGCGGCAAAATGGACGTTGAGGAGCGGATCAGGTGCTGTATCGAGAGAATGGTCGTCGGAGATGGGGAAAGGTGTTCGTCGATTCTCTACTGAAACAGAGAACGATGTTCCAACTTCAGGAATCAGTAGACCACTCGCTGAGATTCTCAAGGAGCTTAACAAAAAGGTTCCAGATTCAGTCATCCGAACTCGAGTTGAAGATGGGTGCTCCATCAAATACATCCCTTGGTAATCTCTTTCCTCAGGGTTTAGGGTTCTTTAATTGGGGTTTTTGGGTCAATACTTATACTCTTTTCTTGTGTTGATTCTCAGGCACATTGTGAATCGGATCATGAATATGCATGCTCCAGGTTTGCTAAACCCTCTCTTGTTCTTCTGGGGTTCGTTGTTGGGTTTTGGTTTTGACATTTTGGTGTATTATT
>TDr-9
GAAGTGAAGATTAGTGACCCTGGATGGGCCTTCGTGGGCTTCTATTTGGGTTTAGTGTTTAAAGCCCATTTCCTCTTTATTGTCGTGTACTTAAGCTTTTCTTCTTCTCTGTAAACGAGTATCAAAAAGATCAATCAAAATCAACAATCATCTTCTTCTGATTTCTCACCTCTTTCTTCTACTTCTCATCATAATTCTGTTAGTTCTTTGATAAGCCCATTTCGTGCCTATCAGACGACAACTAAACCCTACACGCTTACATAAAAACGCGACCTTTGAGAATTTTGTCCGGCGACAGAAATGGCGGGGTTAGGGTTACGGCTAAAGGCGGCAAAATGGACGTTGAGGAGCGGATCAGGTGCTGTATCGAGAGAATGGTCGTCGGAGATGGGGAAAGGTGTTCGTCGATTCTCTACTGAAACAGAGAACGATGTTCCAACTTCAGGAATCAGTAGACCACTCGCTGAGATTCTCAAGGAGCTTAACAAAAAGGTTCCAGATTCAGTCATCCGAACTCGAGTTGAAGATGGGTGCTCCATCAAATACATCCCTTGGTAATCTCTTTCCTCAGGGTTTAGGGTTCTTTAATTGGGGTTTTTGGGTCAATACTTATACTCTTTTCTTGTGTTGATTCTCAGGCACATTGTGAATCGGATCATGAATATGCATGCTCCAGGTTTGCTAAACCCTCTCTTGTTCTTCTGGGGTTCGTTGTTGGGTTTTGGTTTTGACATTTTGGTGTATTATT
>TEDEN-02
GAAGTGAAGATTAGTGACCCTGGATGGGCCTTCGTGGGCTTCTATTTGGGTTTAGTGTTTAAAGCCCATTTCCTCTTTATTGTCGTGTACTTAAGCTTTTCTTCTTCTCTGTAAACGAGTATCAAAAAGATCAATCAAAATCAACAATCATCTTCTTCTGATTTCTCACCTCTTTCTTCTACTTCTCATCATAATTCTGTTAGTTCTTTGATAAGCCCATTTCGTGCCTATCAGACGACAACTAAACCCTACACGCTTACATAAAAACGCGACCTTTGAGAATTTTGTCCGGCGACAGAAATGGCGGGGTTAGGGTTACGGCTAAAGGCGGCAAAATGGACGTTGAGGAGCGGATCAGGTGCTGTATCGAGAGAATGGTCGTCGGAGATGGGGAAAGGTGTTCGTCGATTCTCTACTGAAACAGAGAACGATGTTCCAACTTCAGGAATCAGTAGACCACTCGCTGAGATTCTCAAGGAGCTTAACAAAAAGGTTCCAGATTCAGTCATCCGAACTCGAGTTGAAGATGGGTGCTCCATCAAATACATCCCTTGGTAATCTCTTTCCTCAGGGTTTAGGGTTCTTTAATTGGGGTTTTTGGGTCAATACTTATACTCTTTTCTTGTGTTGATTCTCAGGCACATTGTGAATCGGATCATGAATATGCATGCTCCAGGTTTGCTAAACCCTCTCTTGTTCTTCTGGGGTTCGTTGTTGGGTTTTGGTTTTGACATTTTGGTGTATTATT
>TEDEN-03
GAAGTGAAGATTAGTGACCCTGGATGGGCCTTCGTGGGCTTCTATTTGGGTTTAGTGTTTAAAGCCCATTTCCTCTTTATTGTCGTGTACTTAAGCTTTTCTTCTTCTCTGTAAACGAGTATCAAAAAGATCAATCAAAATCAACAATCATCTTCTTCTGATTTCTCACCTCTTTCTTCTACTTCTCATCATAATTCTGTTAGTTCTTTGATAAGCCCATTTCGTGCCTATCAGACGACAACTAAACCCTACACGCTTACATAAAAACGCGACCTTTGAGAATTTTGTCCGGCGACAGAAATGGCGGGGTTAGGGTTACGGCTAAAGGCGGCAAAATGGACGTTGAGGAGCGGATCAGGTGCTGTATCGAGAGAATGGTCGTCGGAGATGGGGAAAGGTGTTCGTCGATTCTCTACTGAAACAGAGAACGATGTTCCAACTTCAGGAATCAGTAGACCACTCGCTGAGATTCTCAAGGAGCTTAACAAAAAGGTTCCAGATTCAGTCATCCGAACTCGAGTTGAAGATGGGTGCTCCATCAAATACATCCCTTGGTAATCTCTTTCCTCAGGGTTTAGGGTTCTTTAATTGGGGTTTTTGGGTCAATACTTATACTCTTTTCTTGTGTTGATTCTCAGGCACATTGTGAATCGGATCATGAATATGCATGCTCCAGGTTTGCTAAACCCTCTCTTGTTCTTCTGGGGTTCGTTGTTGGGTTTTGGTTTTGACATTTTGGTGTATTATT
>TOM-04
GAAGTGAAGATTAGTGACCCTGGATGGGCCTTCGTGGGCTTCTATTTGGGTTTAGTGTTTAAAGCCCATTTCCTCTTTATTGTCGTGTACTTAAGCTTTTCTTCTTCTCTGTAAACGAGTATCAAAAAGATCAATCAAAATCAACAATCATCTTCTTCTGATTTCTCACCTCTTTCTTCTACTTCTCATCATAATTCTGTTAGTTCTTTGATAAGCCCATTTCGTGCCTATCAGACGACAACTAAACCCTACACGCTTACATAAAAACGCGACCTTTGAGAATTTTGTCCGGCGACAGAAATGGCGGGGTTAGGGTTACGGCTAAAGGCGGCAAAATGGACGTTGAGGAGCGGATCAGGTGCTGTATCGAGAGAATGGTCGTCGGAGATGGGGAAAGGTGTTCGTCGATTCTCTACTGAAACAGAGAACGATGTTCCAACTTCAGGAATCAGTAGACCACTCGCTGAGATTCTCAAGGAGCTTAACAAAAAGGTTCCAGATTCAGTCATCCGAACTCGAGTTGAAGATGGGTGCTCCATCAAATACATCCCTTGGTAATCTCTTTCCTCAGGGTTTAGGGTTCTTTAATTGGGGTTTTTGGGTCAATACTTATACTCTTTTCTTGTGTTGATTCTCAGGCACATTGTGAATCGGATCATGAATATGCATGCTCCAGGTTTGCTAAACCCTCTCTTGTTCTTCTGGGGTTCGTTGTTGGGTTTTGGTTTTGACATTTTGGTGTATTATT
>TOM-06
GAAGTGAAGATTAGTGACCCTGGATGGGCCTTCGTGGGCTTCTATTTGGGTTTAGTGTTTAAAGCCCATTTCCTCTTTATTGTCGTGTACTTAAGCTTTTCTTCTTCTCTGTAAACGAGTATCAAAAAGATCAATCAAAATCAACAATCATCTTCTTCTGATTTCTCACCTCTTTCTTCTACTTCTCATCATAATTCTGTTAGTTCTTTGATAAGCCCATTTCGTGCCTATCAGACGACAACTAAACCCTACACGCTTACATAAAAACGCGACCTTTGAGAATTTTGTCCGGCGACAGAAATGGCGGGGTTAGGGTTACGGCTAAAGGCGGCAAAATGGACGTTGAGGAGCGGATCAGGTGCTGTATCGAGAGAATGGTCGTCGGAGATGGGGAAAGGTGTTCGTCGATTCTCTACTGAAACAGAGAACGATGTTCCAACTTCAGGAATCAGTAGACCACTCGCTGAGATTCTCAAGGAGCTTAACAAAAAGGTTCCAGATTCAGTCATCCGAACTCGAGTTGAAGATGGGTGCTCCATCAAATACATCCCTTGGTAATCTCTTTCCTCAGGGTTTAGGGTTCTTTAATTGGGGTTTTTGGGTCAATACTTATACTCTTTTCTTGTGTTGATTCTCAGGCACATTGTGAATCGGATCATGAATATGCATGCTCCAGGTTTGCTAAACCCTCTCTTGTTCTTCTGGGGTTCGTTGTTGGGTTTTGGTTTTGACATTTTGGTGTATTATT
>TOM-07
GAAGTGAAGATTAGTGACCCTGGATGGGCCTTCGTGGGCTTCTATTTGGGTTTAGTGTTTAAAGCCCATTTCCTCTTTATTGTCGTGTACTTAAGCTTTTCTTCTTCTCTGTAAACGAGTATCAAAAAGATCAATCAAAATCAACAATCATCTTCTTCTGATTTCTCACCTCTTTCTTCTACTTCTCATCATAATTCTGTTAGTTCTTTGATAAGCCCATTTCGTGCCTATCAGACGACAACTAAACCCTACACGCTTACATAAAAACGCGACCTTTGAGAATTTTGTCCGGCGACAGAAATGGCGGGGTTAGGGTTACGGCTAAAGGCGGCAAAATGGACGTTGAGGAGCGGATCAGGTGCTGTATCGAGAGAATGGTCGTCGGAGATGGGGAAAGGTGTTCGTCGATTCTCTACTGAAACAGAGAACGATGTTCCAACTTCAGGAATCAGTAGACCACTCGCTGAGATTCTCAAGGAGCTTAACAAAAAGGTTCCAGATTCAGTCATCCGAACTCGAGTTGAAGATGGGTGCTCCATCAAATACATCCCTTGGTAATCTCTTTCCTCAGGGTTTAGGGTTCTTTAATTGGGGTTTTTGGGTCAATACTTATACTCTTTTCTTGTGTTGATTCTCAGGCACATTGTGAATCGGATCATGAATATGCATGCTCCAGGTTTGCTAAACCCTCTCTTGTTCTTCTGGGGTTCGTTGTTGGGTTTTGGTTTTGACATTTTGGTGTATTATT
>TV-10
GAAGTGAAGATTAGTGACCCTGGATGGGCCTTCGTGGGCTTCTATTTGGGTTTAGTGTTTAAAGCCCATTTCCTCTTTATTGTCGTGTACTTAAGCTTTTCTTCTTCTCTGTAAACGAGTATCAAAAAGATCAATCAAAATCAACAATCATCTTCTTCTGATTTCTCACCTCTTTCTTCTACTTCTCATCATAATTCTGTTAGTTCTTTGATAAGCCCATTTCGTGCCTATCAGACGACAACTAAACCCTACACGCTTACATAAAAACGCGACCTTTGAGAATTTTGTCCGGCGACAGAAATGGCGGGGTTAGGGTTACGGCTAAAGGCGGCAAAATGGACGTTGAGGAGCGGATCAGGTGCTGTATCGAGAGAATGGTCGTCGGAGATGGGGAAAGGTGTTCGTCGATTCTCTACTGAAACAGAGAACGATGTTCCAACTTCAGGAATCAGTAGACCACTCGCTGAGATTCTCAAGGAGCTTAACAAAAAGGTTCCAGATTCAGTCATCCGAACTCGAGTTGAAGATGGGTGCTCCATCAAATACATCCCTTGGTAATCTCTTTCCTCAGGGTTTAGGGTTCTTTAATTGGGGTTTTTGGGTCAATACTTATACTCTTTTCTTGTGTTGATTCTCAGGCACATTGTGAATCGGATCATGAATATGCATGCTCCAGGTTTGCTAAACCCTCTCTTGTTCTTCTGGGGTTCGTTGTTGGGTTTTGGTTTTGACATTTTGGTGTATTATT
>TV-22
GAAGTGAAGATTAGTGACCCTGGATGGGCCTTCGTGGGCTTCTATTTGGGTTTAGTGTTTAAAGCCCATTTCCTCTTTATTGTCGTGTACTTAAGCTTTTCTTCTTCTCTGTAAACGAGTATCAAAAAGATCAATCAAAATCAACAATCATCTTCTTCTGATTTCTCACCTCTTTCTTCTACTTCTCATCATAATTCTGTTAGTTCTTTGATAAGCCCATTTCGTGCCTATCAGACGACAACTAAACCCTACACGCTTACATAAAAACGCGACCTTTGAGAATTTTGTCCGGCGACAGAAATGGCGGGGTTAGGGTTACGGCTAAAGGCGGCAAAATGGACGTTGAGGAGCGGATCAGGTGCTGTATCGAGAGAATGGTCGTCGGAGATGGGGAAAGGTGTTCGTCGATTCTCTACTGAAACAGAGAACGATGTTCCAACTTCAGGAATCAGTAGACCACTCGCTGAGATTCTCAAGGAGCTTAACAAAAAGGTTCCAGATTCAGTCATCCGAACTCGAGTTGAAGATGGGTGCTCCATCAAATACATCCCTTGGTAATCTCTTTCCTCAGGGTTTAGGGTTCTTTAATTGGGGTTTTTGGGTCAATACTTATACTCTTTTCTTGTGTTGATTCTCAGGCACATTGTGAATCGGATCATGAATATGCATGCTCCAGGTTTGCTAAACCCTCTCTTGTTCTTCTGGGGTTCGTTGTTGGGTTTTGGTTTTGACATTTTGGTGTATTATT
>TV-30
GAAGTGAAGATTAGTGACCCTGGATGGGCCTTCGTGGGCTTCTATTTGGGTTTAGTGTTTAAAGCCCATTTCCTCTTTATTGTCGTGTACTTAAGCTTTTCTTCTTCTCTGTAAACGAGTATCAAAAAGATCAATCAAAATCAACAATCATCTTCTTCTGATTTCTCACCTCTTTCTTCTACTTCTCATCATAATTCTGTTAGTTCTTTGATAAGCCCATTTCGTGCCTATCAGACGACAACTAAACCCTACACGCTTACATAAAAACGCGACCTTTGAGAATTTTGTCCGGCGACAGAAATGGCGGGGTTAGGGTTACGGCTAAAGGCGGCAAAATGGACGTTGAGGAGCGGATCAGGTGCTGTATCGAGAGAATGGTCGTCGGAGATGGGGAAAGGTGTTCGTCGATTCTCTACTGAAACAGAGAACGATGTTCCAACTTCAGGAATCAGTAGACCACTCGCTGAGATTCTCAAGGAGCTTAACAAAAAGGTTCCAGATTCAGTCATCCGAACTCGAGTTGAAGATGGGTGCTCCATCAAATACATCCCTTGGTAATCTCTTTCCTCAGGGTTTAGGGTTCTTTAATTGGGGTTTTTGGGTCAATACTTATACTCTTTTCTTGTGTTGATTCTCAGGCACATTGTGAATCGGATCATGAATATGCATGCTCCAGGTTTGCTAAACCCTCTCTTGTTCTTCTGGGGTTCGTTGTTGGGTTTTGGTTTTGACATTTTGGTGTATTATT
>TV-7
GAAGTGAAGATTAGTGACCCTGGATGGGCCTTCGTGGGCTTCTATTTGGGTTTAGTGTTTAAAGCCCATTTCCTCTTTATTGTCGTGTACTTAAGCTTTTCTTCTTCTCTGTAAACGAGTATCAAAAAGATCAATCAAAATCAACAATCATCTTCTTCTGATTTCTCACCTCTTTCTTCTACTTCTCATCATAATTCTGTTAGTTCTTTGATAAGCCCATTTCGTGCCTATCAGACGACAACTAAACCCTACACGCTTACATAAAAACGCGACCTTTGAGAATTTTGTCCGGCGACAGAAATGGCGGGGTTAGGGTTACGGCTAAAGGCGGCAAAATGGACGTTGAGGAGCGGATCAGGTGCTGTATCGAGAGAATGGTCGTCGGAGATGGGGAAAGGTGTTCGTCGATTCTCTACTGAAACAGAGAACGATGTTCCAACTTCAGGAATCAGTAGACCACTCGCTGAGATTCTCAAGGAGCTTAACAAAAAGGTTCCAGATTCAGTCATCCGAACTCGAGTTGAAGATGGGTGCTCCATCAAATACATCCCTTGGTAATCTCTTTCCTCAGGGTTTAGGGTTCTTTAATTGGGGTTTTTGGGTCAATACTTATACTCTTTTCTTGTGTTGATTCTCAGGCACATTGTGAATCGGATCATGAATATGCATGCTCCAGGTTTGCTAAACCCTCTCTTGTTCTTCTGGGGTTCGTTGTTGGGTTTTGGTTTTGACATTTTGGTGTATTATT
>Ta_0
GAAGTGAAGATTAGTGACCCTGGATGGGCCTTCGTGGGCTTCTATTTGGGTTTAGTGTTTAAAGCCCATTTCCTCTTTATTGTCGTGTACTTAAGCTTTTCTTCTTCTCTGTAAACGAGTATCAAAAAGATCAATCAAAATCAACAATCATCTTCTTCTGATTTCTCACCTCTTTCTTCTACTTCTCATCATAATTCTGTTAGTTCTTTGATAAGCCCATTTCGTGCCTATCAGACGACAACTAAACCCTACACGCTTACATAAAAACGCGACCTTTGAGAATTTTGTCCGGCGACAGAAATGGCGGGGTTAGGGTTACGGCTAAAGGCGGCAAAATGGACGTTGAGGAGCGGATCAGGTGCTGTATCGAGAGAATGGTCGTCGGAGATGGGGAAAGGTGTTCGTCGATTCTCTACTGAAACAGAGAACGATGTTCCAACTTCAGGAATCAGTAGACCACTCGCTGAGATTCTCAAGGAGCTTAACAAAAAGGTTCCAGATTCAGTCATCCGAACTCGAGTTGAAGATGGGTGCTCCATCAAATACATCCCTTGGTAATCTCTTTCCTCAGGGTTTAGGGTTCTTTAATTGGGGTTTTTGGGTCAATACTTATACTCTTTTCTTGTGTTGATTCTCAGGCACATTGTGAATCGGATCATGAATATGCATGCTCCAGGTTTGCTAAACCCTCTCTTGTTCTTCTGGGGTTCGTTGTTGGGTTTTGGTTTTGACATTTTGGTGTATTATT
>Tamm-2
GAAGTGAAGATTAGTGACCCTGGATGGGCCTTCGTGGGCTTCTATTTGGGTTTAGTGTTTAAAGCCCATTTCCTCTTTATTGTCGTGTACTTAAGCTTTTCTTCTTCTCTGTAAACGAGTATCAAAAAGATCAATCAAAATCAACAATCATCTTCTTCTGATTTCTCACCTCTTTCTTCTACTTCTCATCATAATTCTGTTAGTTCTTTGATAAGCCCATTTCGTGCCTATCAGACGACAACTAAACCCTACACGCTTACATAAAAACGCGACCTTTGAGAATTTTGTCCGGCGACAGAAATGGCGGGGTTAGGGTTACGGCTAAAGGCGGCAAAATGGACGTTGAGGAGCGGATCAGGTGCTGTATCGAGAGAATGGTCGTCGGAGATGGGGAAAGGTGTTCGTCGATTCTCTACTGAAACAGAGAACGATGTTCCAACTTCAGGAATCAGTAGACCACTCGCTGAGATTCTCAAGGAGCTTAACAAAAAGGTTCCAGATTCAGTCATCCGAACTCGAGTTGAAGATGGGTGCTCCATCAAATACATCCCTTGGTAATCTCTTTCCTCAGGGTTTAGGGTTCTTTAATTGGGGTTTTTGGGTCAATACTTATACTCTTTTCTTGTGTTGATTCTCAGGCACATTGTGAATCGGATCATGAATATGCATGCTCCAGGTTTGCTAAACCCTCTCTTGTTCTTCTGGGGTTCGTTGTTGGGTTTTGGTTTTGACATTTTGGTGTATTATT
>Tamm_2
GAAGTGAAGATTAGTGACCCTGGATGGGCCTTCGTGGGCTTCTATTTGGGTTTAGTGTTTAAAGCCCATTTCCTCTTTATTGTCGTGTACTTAAGCTTTTCTTCTTCTCTGTAAACGAGTATCAAAAAGATCAATCAAAATCAACAATCATCTTCTTCTGATTTCTCACCTCTTTCTTCTACTTCTCATCATAATTCTGTTAGTTCTTTGATAAGCCCATTTCGTGCCTATCAGACGACAACTAAACCCTACACGCTTACATAAAAACGCGACCTTTGAGAATTTTGTCCGGCGACAGAAATGGCGGGGTTAGGGTTACGGCTAAAGGCGGCAAAATGGACGTTGAGGAGCGGATCAGGTGCTGTATCGAGAGAATGGTCGTCGGAGATGGGGAAAGGTGTTCGTCGATTCTCTACTGAAACAGAGAACGATGTTCCAACTTCAGGAATCAGTAGACCACTCGCTGAGATTCTCAAGGAGCTTAACAAAAAGGTTCCAGATTCAGTCATCCGAACTCGAGTTGAAGATGGGTGCTCCATCAAATACATCCCTTGGTAATCTCTTTCCTCAGGGTTTAGGGTTCTTTAATTGGGGTTTTTGGGTCAATACTTATACTCTTTTCTTGTGTTGATTCTCAGGCACATTGTGAATCGGATCATGAATATGCATGCTCCAGGTTTGCTAAACCCTCTCTTGTTCTTCTGGGGTTCGTTGTTGGGTTTTGGTTTTGACATTTTGGTGTATTATT
>Tamm_27
GAAGTGAAGATTAGTGACCCTGGATGGGCCTTCGTGGGCTTCTATTTGGGTTTAGTGTTTAAAGCCCATTTCCTCTTTATTGTCGTGTACTTAAGCTTTTCTTCTTCTCTGTAAACGAGTATCAAAAAGATCAATCAAAATCAACAATCATCTTCTTCTGATTTCTCACCTCTTTCTTCTACTTCTCATCATAATTCTGTTAGTTCTTTGATAAGCCCATTTCGTGCCTATCAGACGACAACTAAACCCTACACGCTTACATAAAAACGCGACCTTTGAGAATTTTGTCCGGCGACAGAAATGGCGGGGTTAGGGTTACGGCTAAAGGCGGCAAAATGGACGTTGAGGAGCGGATCAGGTGCTGTATCGAGAGAATGGTCGTCGGAGATGGGGAAAGGTGTTCGTCGATTCTCTACTGAAACAGAGAACGATGTTCCAACTTCAGGAATCAGTAGACCACTCGCTGAGATTCTCAAGGAGCTTAACAAAAAGGTTCCAGATTCAGTCATCCGAACTCGAGTTGAAGATGGGTGCTCCATCAAATACATCCCTTGGTAATCTCTTTCCTCAGGGTTTAGGGTTCTTTAATTGGGGTTTTTGGGTCAATACTTATACTCTTTTCTTGTGTTGATTCTCAGGCACATTGTGAATCGGATCATGAATATGCATGCTCCAGGTTTGCTAAACCCTCTCTTGTTCTTCTGGGGTTCGTTGTTGGGTTTTGGTTTTGACATTTTGGTGTATTATT
>Tgr-01
GAAGTGAAGATTAGTGACCCTGGATGGGCCTTCGTGGGCTTCTATTTGGGTTTAGTGTTTAAAGCCCATTTCCTCTTTATTGTCGTGTACTTAAGCTTTTCTTCTTCTCTGTAAACGAGTATCAAAAAGATCAATCAAAATCAACAATCATCTTCTTCTGATTTCTCACCTCTTTCTTCTACTTCTCATCATAATTCTGTTAGTTCTTTGATAAGCCCATTTCGTGCCTATCAGACGACAACTAAACCCTACACGCTTACATAAAAACGCGACCTTTGAGAATTTTGTCCGGCGACAGAAATGGCGGGGTTAGGGTTACGGCTAAAGGCGGCAAAATGGACGTTGAGGAGCGGATCAGGTGCTGTATCGAGAGAATGGTCGTCGGAGATGGGGAAAGGTGTTCGTCGATTCTCTACTGAAACAGAGAACGATGTTCCAACTTCAGGAATCAGTAGACCACTCGCTGAGATTCTCAAGGAGCTTAACAAAAAGGTTCCAGATTCAGTCATCCGAACTCGAGTTGAAGATGGGTGCTCCATCAAATACATCCCTTGGTAATCTCTTTCCTCAGGGTTTAGGGTTCTTTAATTGGGGTTTTTGGGTCAATACTTATACTCTTTTCTTGTGTTGATTCTCAGGCACATTGTGAATCGGATCATGAATATGCATGCTCCAGGTTTGCTAAACCCTCTCTTGTTCTTCTGGGGTTCGTTGTTGGGTTTTGGTTTTGACATTTTGGTGTATTATT
>Tol_0
GAAGTGAAGATTAGTGACCCTGGATGGGCCTTCGTGGGCTTCTATTTGGGTTTAGTGTTTAAAGCCCATTTCCTCTTTATTGTCGTGTACTTAAGCTTTTCTTCTTCTCTGTAAACGAGTATCAAAAAGATCAATCAAAATCAACAATCATCTTCTTCTGATTTCTCACCTCTTTCTTCTACTTCTCATCATAATTCTGTTAGTTCTTTGATAAGCCCATTTCGTGCCTATCAGACGACAACTAAACCCTACACGCTTACATAAAAACGCGACCTTTGAGAATTTTGTCCGGCGACAGAAATGGCGGGGTTAGGGTTACGGCTAAAGGCGGCAAAATGGACGTTGAGGAGCGGATCAGGTGCTGTATCGAGAGAATGGTCGTCGGAGATGGGGAAAGGTGTTCGTCGATTCTCTACTGAAACAGAGAACGATGTTCCAACTTCAGGAATCAGTAGACCACTCGCTGAGATTCTCAAGGAGCTTAACAAAAAGGTTCCAGATTCAGTCATCCGAACTCGAGTTGAAGATGGGTGCTCCATCAAATACATCCCTTGGTAATCTCTTTCCTCAGGGTTTAGGGTTCTTTAATTGGGGTTTTTGGGTCAATACTTATACTCTTTTCTTGTGTTGATTCTCAGGCACATTGTGAATCGGATCATGAATATGCATGCTCCAGGTTTGCTAAACCCTCTCTTGTTCTTCTGGGGTTCGTTGTTGGGTTTTGGTTTTGACATTTTGGTGTATTATT
>Tomegap-2
GAAGTGAAGATTAGTGACCCTGGATGGGCCTTCGTGGGCTTCTATTTGGGTTTAGTGTTTAAAGCCCATTTCCTCTTTATTGTCGTGTACTTAAGCTTTTCTTCTTCTCTGTAAACGAGTATCAAAAAGATCAATCAAAATCAACAATCATCTTCTTCTGATTTCTCACCTCTTTCTTCTACTTCTCATCATAATTCTGTTAGTTCTTTGATAAGCCCATTTCGTGCCTATCAGACGACAACTAAACCCTACACGCTTACATAAAAACGCGACCTTTGAGAATTTTGTCCGGCGACAGAAATGGCGGGGTTAGGGTTACGGCTAAAGGCGGCAAAATGGACGTTGAGGAGCGGATCAGGTGCTGTATCGAGAGAATGGTCGTCGGAGATGGGGAAAGGTGTTCGTCGATTCTCTACTGAAACAGAGAACGATGTTCCAACTTCAGGAATCAGTAGACCACTCGCTGAGATTCTCAAGGAGCTTAACAAAAAGGTTCCAGATTCAGTCATCCGAACTCGAGTTGAAGATGGGTGCTCCATCAAATACATCCCTTGGTAATCTCTTTCCTCAGGGTTTAGGGTTCTTTAATTGGGGTTTTTGGGTCAATACTTATACTCTTTTCTTGTGTTGATTCTCAGGCACATTGTGAATCGGATCATGAATATGCATGCTCCAGGTTTGCTAAACCCTCTCTTGTTCTTCTGGGGTTCGTTGTTGGGTTTTGGTTTTGACATTTTGGTGTATTATT
>Ts_1
GAAGTGAAGATTAGTGACCCTGGATGGGCCTTCGTGGGCTTCTATTTGGGTTTAGTGTTTAAAGCCCATTTCCTCTTTATTGTCGTGTACTTAAGCTTTTCTTCTTCTCTGTAAACGAGTATCAAAAAGATCAATCAAAATCAACAATCATCTTCTTCTGATTTCTCACCTCTTTCTTCTACTTCTCATCATAATTCTGTTAGTTCTTTGATAAGCCCATTTCGTGCCTATCAGACGACAACTAAACCCTACACGCTTACATAAAAACGCGACCTTTGAGAATTTTGTCCGGCGACAGAAATGGCGGGGTTAGGGTTACGGCTAAAGGCGGCAAAATGGACGTTGAGGAGCGGATCAGGTGCTGTATCGAGAGAATGGTCGTCGGAGATGGGGAAAGGTGTTCGTCGATTCTCTACTGAAACAGAGAACGATGTTCCAACTTCAGGAATCAGTAGACCACTCGCTGAGATTCTCAAGGAGCTTAACAAAAAGGTTCCAGATTCAGTCATCCGAACTCGAGTTGAAGATGGGTGCTCCATCAAATACATCCCTTGGTAATCTCTTTCCTCAGGGTTTAGGGTTCTTTAATTGGGGTTTTTGGGTCAATACTTATACTCTTTTCTTGTGTTGATTCTCAGGCACATTGTGAATCGGATCATGAATATGCATGCTCCAGGTTTGCTAAACCCTCTCTTGTTCTTCTGGGGTTCGTTGTTGGGTTTTGGTTTTGACATTTTGGTGTATTATT
>Ts_5
GAAGTGAAGATTAGTGACCCTGGATGGGCCTTCGTGGGCTTCTATTTGGGTTTAGTGTTTAAAGCCCATTTCCTCTTTATTGTCGTGTACTTAAGCTTTTCTTCTTCTCTGTAAACGAGTATCAAAAAGATCAATCAAAATCAACAATCATCTTCTTCTGATTTCTCACCTCTTTCTTCTACTTCTCATCATAATTCTGTTAGTTCTTTGATAAGCCCATTTCGTGCCTATCAGACGACAACTAAACCCTACACGCTTACATAAAAACGCGACCTTTGAGAATTTTGTCCGGCGACAGAAATGGCGGGGTTAGGGTTACGGCTAAAGGCGGCAAAATGGACGTTGAGGAGCGGATCAGGTGCTGTATCGAGAGAATGGTCGTCGGAGATGGGGAAAGGTGTTCGTCGATTCTCTACTGAAACAGAGAACGATGTTCCAACTTCAGGAATCAGTAGACCACTCGCTGAGATTCTCAAGGAGCTTAACAAAAAGGTTCCAGATTCAGTCATCCGAACTCGAGTTGAAGATGGGTGCTCCATCAAATACATCCCTTGGTAATCTCTTTCCTCAGGGTTTAGGGTTCTTTAATTGGGGTTTTTGGGTCAATACTTATACTCTTTTCTTGTGTTGATTCTCAGGCACATTGTGAATCGGATCATGAATATGCATGCTCCAGGTTTGCTAAACCCTCTCTTGTTCTTCTGGGGTTCGTTGTTGGGTTTTGGTTTTGACATTTTGGTGTATTATT
>Tsu-0
GAAGTGAAGATTAGTGACCCTGGATGGGCCTTCGTGGGCTTCTATTTGGGTTTAGTGTTTAAAGCCCATTTCCTCTTTATTGTCGTGTACTTAAGCTTTTCTTCTTCTCTGTAAACGAGTATCAAAAAGATCAATCAAAATCAACAATCATCTTCTTCTGATTTCTCACCTCTTTCTTCTACTTCTCATCATAATTCTGTTAGTTCTTTGATAAGCCCATTTCGTGCCTATCAGACGACAACTAAACCCTACACGCTTACATAAAAACGCGACCTTTGAGAATTTTGTCCGGCGACAGAAATGGCGGGGTTAGGGTTACGGCTAAAGGCGGCAAAATGGACGTTGAGGAGCGGATCAGGTGCTGTATCGAGAGAATGGTCGTCGGAGATGGGGAAAGGTGTTCGTCGATTCTCTACTGAAACAGAGAACGATGTTCCAACTTCAGGAATCAGTAGACCACTCGCTGAGATTCTCAAGGAGCTTAACAAAAAGGTTCCAGATTCAGTCATCCGAACTCGAGTTGAAGATGGGTGCTCCATCAAATACATCCCTTGGTAATCTCTTTCCTCAGGGTTTAGGGTTCTTTAATTGGGGTTTTTGGGTCAATACTTATACTCTTTTCTTGTGTTGATTCTCAGGCACATTGTGAATCGGATCATGAATATGCATGCTCCAGGTTTGCTAAACCCTCTCTTGTTCTTCTGGGGTTCGTTGTTGGGTTTTGGTTTTGACATTTTGGTGTATTATT
>Tsu-1
GAAGTGAAGATTAGTGACCCTGGATGGGCCTTCGTGGGCTTCTATTTGGGTTTAGTGTTTAAAGCCCATTTCCTCTTTATTGTCGTGTACTTAAGCTTTTCTTCTTCTCTGTAAACGAGTATCAAAAAGATCAATCAAAATCAACAATCATCTTCTTCTGATTTCTCACCTCTTTCTTCTACTTCTCATCATAATTCTGTTAGTTCTTTGATAAGCCCATTTCGTGCCTATCAGACGACAACTAAACCCTACACGCTTACATAAAAACGCGACCTTTGAGAATTTTGTCCGGCGACAGAAATGGCGGGGTTAGGGTTACGGCTAAAGGCGGCAAAATGGACGTTGAGGAGCGGATCAGGTGCTGTATCGAGAGAATGGTCGTCGGAGATGGGGAAAGGTGTTCGTCGATTCTCTACTGAAACAGAGAACGATGTTCCAACTTCAGGAATCAGTAGACCACTCGCTGAGATTCTCAAGGAGCTTAACAAAAAGGTTCCAGATTCAGTCATCCGAACTCGAGTTGAAGATGGGTGCTCCATCAAATACATCCCTTGGTAATCTCTTTCCTCAGGGTTTAGGGTTCTTTAATTGGGGTTTTTGGGTCAATACTTATACTCTTTTCTTGTGTTGATTCTCAGGCACATTGTGAATCGGATCATGAATATGCATGCTCCAGGTTTGCTAAACCCTCTCTTGTTCTTCTGGGGTTCGTTGTTGGGTTTTGGTTTTGACATTTTGGTGTATTATT
>Tu_0
GAAGTGAAGATTAGTGACCCTGGATGGGCCTTCGTGGGCTTCTATTTGGGTTTAGTGTTTAAAGCCCATTTCCTCTTTATTGTCGTGTACTTAAGCTTTTCTTCTTCTCTGTAAACGAGTATCAAAAAGATCAATCAAAATCAACAATCATCTTCTTCTGATTTCTCACCTCTTTCTTCTACTTCTCATCATAATTCTGTTAGTTCTTTGATAAGCCCATTTCGTGCCTATCAGACGACAACTAAACCCTACACGCTTACATAAAAACGCGACCTTTGAGAATTTTGTCCGGCGACAGAAATGGCGGGGTTAGGGTTACGGCTAAAGGCGGCAAAATGGACGTTGAGGAGCGGATCAGGTGCTGTATCGAGAGAATGGTCGTCGGAGATGGGGAAAGGTGTTCGTCGATTCTCTACTGAAACAGAGAACGATGTTCCAACTTCAGGAATCAGTAGACCACTCGCTGAGATTCTCAAGGAGCTTAACAAAAAGGTTCCAGATTCAGTCATCCGAACTCGAGTTGAAGATGGGTGCTCCATCAAATACATCCCTTGGTAATCTCTTTCCTCAGGGTTTAGGGTTCTTTAATTGGGGTTTTTGGGTCAATACTTATACTCTTTTCTTGTGTTGATTCTCAGGCACATTGTGAATCGGATCATGAATATGCATGCTCCAGGTTTGCTAAACCCTCTCTTGTTCTTCTGGGGTTCGTTGTTGGGTTTTGGTTTTGACATTTTGGTGTATTATT
>TueSB30-3
GAAGTGAAGATTAGTGACCCTGGATGGGCCTTCGTGGGCTTCTATTTGGGTTTAGTGTTTAAAGCCCATTTCCTCTTTATTGTCGTGTACTTAAGCTTTTCTTCTTCTCTGTAAACGAGTATCAAAAAGATCAATCAAAATCAACAATCATCTTCTTCTGATTTCTCACCTCTTTCTTCTACTTCTCATCATAATTCTGTTAGTTCTTTGATAAGCCCATTTCGTGCCTATCAGACGACAACTAAACCCTACACGCTTACATAAAAACGCGACCTTTGAGAATTTTGTCCGGCGACAGAAATGGCGGGGTTAGGGTTACGGCTAAAGGCGGCAAAATGGACGTTGAGGAGCGGATCAGGTGCTGTATCGAGAGAATGGTCGTCGGAGATGGGGAAAGGTGTTCGTCGATTCTCTACTGAAACAGAGAACGATGTTCCAACTTCAGGAATCAGTAGACCACTCGCTGAGATTCTCAAGGAGCTTAACAAAAAGGTTCCAGATTCAGTCATCCGAACTCGAGTTGAAGATGGGTGCTCCATCAAATACATCCCTTGGTAATCTCTTTCCTCAGGGTTTAGGGTTCTTTAATTGGGGTTTTTGGGTCAATACTTATACTCTTTTCTTGTGTTGATTCTCAGGCACATTGTGAATCGGATCATGAATATGCATGCTCCAGGTTTGCTAAACCCTCTCTTGTTCTTCTGGGGTTCGTTGTTGGGTTTTGGTTTTGACATTTTGGTGTATTATT
>Tuescha9
GAAGTGAAGATTAGTGACCCTGGATGGGCCTTCGTGGGCTTCTATTTGGGTTTAGTGTTTAAAGCCCATTTCCTCTTTATTGTCGTGTACTTAAGCTTTTCTTCTTCTCTGTAAACGAGTATCAAAAAGATCAATCAAAATCAACAATCATCTTCTTCTGATTTCTCACCTCTTTCTTCTACTTCTCATCATAATTCTGTTAGTTCTTTGATAAGCCCATTTCGTGCCTATCAGACGACAACTAAACCCTACACGCTTACATAAAAACGCGACCTTTGAGAATTTTGTCCGGCGACAGAAATGGCGGGGTTAGGGTTACGGCTAAAGGCGGCAAAATGGACGTTGAGGAGCGGATCAGGTGCTGTATCGAGAGAATGGTCGTCGGAGATGGGGAAAGGTGTTCGTCGATTCTCTACTGAAACAGAGAACGATGTTCCAACTTCAGGAATCAGTAGACCACTCGCTGAGATTCTCAAGGAGCTTAACAAAAAGGTTCCAGATTCAGTCATCCGAACTCGAGTTGAAGATGGGTGCTCCATCAAATACATCCCTTGGTAATCTCTTTCCTCAGGGTTTAGGGTTCTTTAATTGGGGTTTTTGGGTCAATACTTATACTCTTTTCTTGTGTTGATTCTCAGGCACATTGTGAATCGGATCATGAATATGCATGCTCCAGGTTTGCTAAACCCTCTCTTGTTCTTCTGGGGTTCGTTGTTGGGTTTTGGTTTTGACATTTTGGTGTATTATT
>Tul_0
GAAGTGAAGATTAGTGACCCTGGATGGGCCTTCGTGGGCTTCTATTTGGGTTTAGTGTTTAAAGCCCATTTCCTCTTTATTGTCGTGTACTTAAGCTTTTCTTCTTCTCTGTAAACGAGTATCAAAAAGATCAATCAAAATCAACAATCATCTTCTTCTGATTTCTCACCTCTTTCTTCTACTTCTCATCATAATTCTGTTAGTTCTTTGATAAGCCCATTTCGTGCCTATCAGACGACAACTAAACCCTACACGCTTACATAAAAACGCGACCTTTGAGAATTTTGTCCGGCGACAGAAATGGCGGGGTTAGGGTTACGGCTAAAGGCGGCAAAATGGACGTTGAGGAGCGGATCAGGTGCTGTATCGAGAGAATGGTCGTCGGAGATGGGGAAAGGTGTTCGTCGATTCTCTACTGAAACAGAGAACGATGTTCCAACTTCAGGAATCAGTAGACCACTCGCTGAGATTCTCAAGGAGCTTAACAAAAAGGTTCCAGATTCAGTCATCCGAACTCGAGTTGAAGATGGGTGCTCCATCAAATACATCCCTTGGTAATCTCTTTCCTCAGGGTTTAGGGTTCTTTAATTGGGGTTTTTGGGTCAATACTTATACTCTTTTCTTGTGTTGATTCTCAGGCACATTGTGAATCGGATCATGAATATGCATGCTCCAGGTTTGCTAAACCCTCTCTTGTTCTTCTGGGGTTCGTTGTTGGGTTTTGGTTTTGACATTTTGGTGTATTATT
>Tur-4
GAAGTGAAGATTAGTGACCCTGGATGGGCCTTCGTGGGCTTCTATTTGGGTTTAGTGTTTAAAGCCCATTTCCTCTTTATTGTCGTGTACTTAAGCTTTTCTTCTTCTCTGTAAACGAGTATCAAAAAGATCAATCAAAATCAACAATCATCTTCTTCTGATTTCTCACCTCTTTCTTCTACTTCTCATCATAATTCTGTTAGTTCTTTGATAAGCCCATTTCGTGCCTATCAGACGACAACTAAACCCTACACGCTTACATAAAAACGCGACCTTTGAGAATTTTGTCCGGCGACAGAAATGGCGGGGTTAGGGTTACGGCTAAAGGCGGCAAAATGGACGTTGAGGAGCGGATCAGGTGCTGTATCGAGAGAATGGTCGTCGGAGATGGGGAAAGGTGTTCGTCGATTCTCTACTGAAACAGAGAACGATGTTCCAACTTCAGGAATCAGTAGACCACTCGCTGAGATTCTCAAGGAGCTTAACAAAAAGGTTCCAGATTCAGTCATCCGAACTCGAGTTGAAGATGGGTGCTCCATCAAATACATCCCTTGGTAATCTCTTTCCTCAGGGTTTAGGGTTCTTTAATTGGGGTTTTTGGGTCAATACTTATACTCTTTTCTTGTGTTGATTCTCAGGCACATTGTGAATCGGATCATGAATATGCATGCTCCAGGTTTGCTAAACCCTCTCTTGTTCTTCTGGGGTTCGTTGTTGGGTTTTGGTTTTGACATTTTGGTGTATTATT
>Ty_0
GAAGTGAAGATTAGTGACCCTGGATGGGCCTTCGTGGGCTTCTATTTGGGTTTAGTGTTTAAAGCCCATTTCCTCTTTATTGTCGTGTACTTAAGCTTTTCTTCTTCTCTGTAAACGAGTATCAAAAAGATCAATCAAAATCAACAATCATCTTCTTCTGATTTCTCACCTCTTTCTTCTACTTCTCATCATAATTCTGTTAGTTCTTTGATAAGCCCATTTCGTGCCTATCAGACGACAACTAAACCCTACACGCTTACATAAAAACGCGACCTTTGAGAATTTTGTCCGGCGACAGAAATGGCGGGGTTAGGGTTACGGCTAAAGGCGGCAAAATGGACGTTGAGGAGCGGATCAGGTGCTGTATCGAGAGAATGGTCGTCGGAGATGGGGAAAGGTGTTCGTCGATTCTCTACTGAAACAGAGAACGATGTTCCAACTTCAGGAATCAGTAGACCACTCGCTGAGATTCTCAAGGAGCTTAACAAAAAGGTTCCAGATTCAGTCATCCGAACTCGAGTTGAAGATGGGTGCTCCATCAAATACATCCCTTGGTAATCTCTTTCCTCAGGGTTTAGGGTTCTTTAATTGGGGTTTTTGGGTCAATACTTATACTCTTTTCTTGTGTTGATTCTCAGGCACATTGTGAATCGGATCATGAATATGCATGCTCCAGGTTTGCTAAACCCTCTCTTGTTCTTCTGGGGTTCGTTGTTGGGTTTTGGTTTTGACATTTTGGTGTATTATT
>Ull-A-1
GAAGTGAAGATTAGTGACCCTGGATGGGCCTTCGTGGGCTTCTATTTGGGTTTAGTGTTTAAAGCCCATTTCCTCTTTATTGTCGTGTACTTAAGCTTTTCTTCTTCTCTGTAAACGAGTATCAAAAAGATCAATCAAAATCAACAATCATCTTCTTCTGATTTCTCACCTCTTTCTTCTACTTCTCATCATAATTCTGTTAGTTCTTTGATAAGCCCATTTCGTGCCTATCAGACGACAACTAAACCCTACACGCTTACATAAAAACGCGACCTTTGAGAATTTTGTCCGGCGACAGAAATGGCGGGGTTAGGGTTACGGCTAAAGGCGGCAAAATGGACGTTGAGGAGCGGATCAGGTGCTGTATCGAGAGAATGGTCGTCGGAGATGGGGAAAGGTGTTCGTCGATTCTCTACTGAAACAGAGAACGATGTTCCAACTTCAGGAATCAGTAGACCACTCGCTGAGATTCTCAAGGAGCTTAACAAAAAGGTTCCAGATTCAGTCATCCGAACTCGAGTTGAAGATGGGTGCTCCATCAAATACATCCCTTGGTAATCTCTTTCCTCAGGGTTTAGGGTTCTTTAATTGGGGTTTTTGGGTCAATACTTATACTCTTTTCTTGTGTTGATTCTCAGGCACATTGTGAATCGGATCATGAATATGCATGCTCCAGGTTTGCTAAACCCTCTCTTGTTCTTCTGGGGTTCGTTGTTGGGTTTTGGTTTTGACATTTTGGTGTATTATT
>Ull2-3
GAAGTGAAGATTAGTGACCCTGGATGGGCCTTCGTGGGCTTCTATTTGGGTTTAGTGTTTAAAGCCCATTTCCTCTTTATTGTCGTGTACTTAAGCTTTTCTTCTTCTCTGTAAACGAGTATCAAAAAGATCAATCAAAATCAACAATCATCTTCTTCTGATTTCTCACCTCTTTCTTCTACTTCTCATCATAATTCTGTTAGTTCTTTGATAAGCCCATTTCGTGCCTATCAGACGACAACTAAACCCTACACGCTTACATAAAAACGCGACCTTTGAGAATTTTGTCCGGCGACAGAAATGGCGGGGTTAGGGTTACGGCTAAAGGCGGCAAAATGGACGTTGAGGAGCGGATCAGGTGCTGTATCGAGAGAATGGTCGTCGGAGATGGGGAAAGGTGTTCGTCGATTCTCTACTGAAACAGAGAACGATGTTCCAACTTCAGGAATCAGTAGACCACTCGCTGAGATTCTCAAGGAGCTTAACAAAAAGGTTCCAGATTCAGTCATCCGAACTCGAGTTGAAGATGGGTGCTCCATCAAATACATCCCTTGGTAATCTCTTTCCTCAGGGTTTAGGGTTCTTTAATTGGGGTTTTTGGGTCAATACTTATACTCTTTTCTTGTGTTGATTCTCAGGCACATTGTGAATCGGATCATGAATATGCATGCTCCAGGTTTGCTAAACCCTCTCTTGTTCTTCTGGGGTTCGTTGTTGGGTTTTGGTTTTGACATTTTGGTGTATTATT
>Uod_7
GAAGTGAAGATTAGTGACCCTGGATGGGCCTTCGTGGGCTTCTATTTGGGTTTAGTGTTTAAAGCCCATTTCCTCTTTATTGTCGTGTACTTAAGCTTTTCTTCTTCTCTGTAAACGAGTATCAAAAAGATCAATCAAAATCAACAATCATCTTCTTCTGATTTCTCACCTCTTTCTTCTACTTCTCATCATAATTCTGTTAGTTCTTTGATAAGCCCATTTCGTGCCTATCAGACGACAACTAAACCCTACACGCTTACATAAAAACGCGACCTTTGAGAATTTTGTCCGGCGACAGAAATGGCGGGGTTAGGGTTACGGCTAAAGGCGGCAAAATGGACGTTGAGGAGCGGATCAGGTGCTGTATCGAGAGAATGGTCGTCGGAGATGGGGAAAGGTGTTCGTCGATTCTCTACTGAAACAGAGAACGATGTTCCAACTTCAGGAATCAGTAGACCACTCGCTGAGATTCTCAAGGAGCTTAACAAAAAGGTTCCAGATTCAGTCATCCGAACTCGAGTTGAAGATGGGTGCTCCATCAAATACATCCCTTGGTAATCTCTTTCCTCAGGGTTTAGGGTTCTTTAATTGGGGTTTTTGGGTCAATACTTATACTCTTTTCTTGTGTTGATTCTCAGGCACATTGTGAATCGGATCATGAATATGCATGCTCCAGGTTTGCTAAACCCTCTCTTGTTCTTCTGGGGTTCGTTGTTGGGTTTTGGTTTTGACATTTTGGTGTATTATT
>Utrecht
GAAGTGAAGATTAGTGACCCTGGATGGGCCTTCGTGGGCTTCTATTTGGGTTTAGTGTTTAAAGCCCATTTCCTCTTTATTGTCGTGTACTTAAGCTTTTCTTCTTCTCTGTAAACGAGTATCAAAAAGATCAATCAAAATCAACAATCATCTTCTTCTGATTTCTCACCTCTTTCTTCTACTTCTCATCATAATTCTGTTAGTTCTTTGATAAGCCCATTTCGTGCCTATCAGACGACAACTAAACCCTACACGCTTACATAAAAACGCGACCTTTGAGAATTTTGTCCGGCGACAGAAATGGCGGGGTTAGGGTTACGGCTAAAGGCGGCAAAATGGACGTTGAGGAGCGGATCAGGTGCTGTATCGAGAGAATGGTCGTCGGAGATGGGGAAAGGTGTTCGTCGATTCTCTACTGAAACAGAGAACGATGTTCCAACTTCAGGAATCAGTAGACCACTCGCTGAGATTCTCAAGGAGCTTAACAAAAAGGTTCCAGATTCAGTCATCCGAACTCGAGTTGAAGATGGGTGCTCCATCAAATACATCCCTTGGTAATCTCTTTCCTCAGGGTTTAGGGTTCTTTAATTGGGGTTTTTGGGTCAATACTTATACTCTTTTCTTGTGTTGATTCTCAGGCACATTGTGAATCGGATCATGAATATGCATGCTCCAGGTTTGCTAAACCCTCTCTTGTTCTTCTGGGGTTCGTTGTTGGGTTTTGGTTTTGACATTTTGGTGTATTATT
>Vaar-1
GAAGTGAAGATTAGTGACCCTGGATGGGCCTTCGTGGGCTTCTATTTGGGTTTAGTGTTTAAAGCCCATTTCCTCTTTATTGTCGTGTACTTAAGCTTTTCTTCTTCTCTGTAAACGAGTATCAAAAAGATCAATCAAAATCAACAATCATCTTCTTCTGATTTCTCACCTCTTTCTTCTACTTCTCATCATAATTCTGTTAGTTCTTTGATAAGCCCATTTCGTGCCTATCAGACGACAACTAAACCCTACACGCTTACATAAAAACGCGACCTTTGAGAATTTTGTCCGGCGACAGAAATGGCGGGGTTAGGGTTACGGCTAAAGGCGGCAAAATGGACGTTGAGGAGCGGATCAGGTGCTGTATCGAGAGAATGGTCGTCGGAGATGGGGAAAGGTGTTCGTCGATTCTCTACTGAAACAGAGAACGATGTTCCAACTTCAGGAATCAGTAGACCACTCGCTGAGATTCTCAAGGAGCTTAACAAAAAGGTTCCAGATTCAGTCATCCGAACTCGAGTTGAAGATGGGTGCTCCATCAAATACATCCCTTGGTAATCTCTTTCCTCAGGGTTTAGGGTTCTTTAATTGGGGTTTTTGGGTCAATACTTATACTCTTTTCTTGTGTTGATTCTCAGGCACATTGTGAATCGGATCATGAATATGCATGCTCCAGGTTTGCTAAACCCTCTCTTGTTCTTCTGGGGTTCGTTGTTGGGTTTTGGTTTTGACATTTTGGTGTATTATT
>Vaar2-1
GAAGTGAAGATTAGTGACCCTGGATGGGCCTTCGTGGGCTTCTATTTGGGTTTAGTGTTTAAAGCCCATTTCCTCTTTATTGTCGTGTACTTAAGCTTTTCTTCTTCTCTGTAAACGAGTATCAAAAAGATCAATCAAAATCAACAATCATCTTCTTCTGATTTCTCACCTCTTTCTTCTACTTCTCATCATAATTCTGTTAGTTCTTTGATAAGCCCATTTCGTGCCTATCAGACGACAACTAAACCCTACACGCTTACATAAAAACGCGACCTTTGAGAATTTTGTCCGGCGACAGAAATGGCGGGGTTAGGGTTACGGCTAAAGGCGGCAAAATGGACGTTGAGGAGCGGATCAGGTGCTGTATCGAGAGAATGGTCGTCGGAGATGGGGAAAGGTGTTCGTCGATTCTCTACTGAAACAGAGAACGATGTTCCAACTTCAGGAATCAGTAGACCACTCGCTGAGATTCTCAAGGAGCTTAACAAAAAGGTTCCAGATTCAGTCATCCGAACTCGAGTTGAAGATGGGTGCTCCATCAAATACATCCCTTGGTAATCTCTTTCCTCAGGGTTTAGGGTTCTTTAATTGGGGTTTTTGGGTCAATACTTATACTCTTTTCTTGTGTTGATTCTCAGGCACATTGTGAATCGGATCATGAATATGCATGCTCCAGGTTTGCTAAACCCTCTCTTGTTCTTCTGGGGTTCGTTGTTGGGTTTTGGTTTTGACATTTTGGTGTATTATT
>Vaar2-6
GAAGTGAAGATTAGTGACCCTGGATGGGCCTTCGTGGGCTTCTATTTGGGTTTAGTGTTTAAAGCCCATTTCCTCTTTATTGTCGTGTACTTAAGCTTTTCTTCTTCTCTGTAAACGAGTATCAAAAAGATCAATCAAAATCAACAATCATCTTCTTCTGATTTCTCACCTCTTTCTTCTACTTCTCATCATAATTCTGTTAGTTCTTTGATAAGCCCATTTCGTGCCTATCAGACGACAACTAAACCCTACACGCTTACATAAAAACGCGACCTTTGAGAATTTTGTCCGGCGACAGAAATGGCGGGGTTAGGGTTACGGCTAAAGGCGGCAAAATGGACGTTGAGGAGCGGATCAGGTGCTGTATCGAGAGAATGGTCGTCGGAGATGGGGAAAGGTGTTCGTCGATTCTCTACTGAAACAGAGAACGATGTTCCAACTTCAGGAATCAGTAGACCACTCGCTGAGATTCTCAAGGAGCTTAACAAAAAGGTTCCAGATTCAGTCATCCGAACTCGAGTTGAAGATGGGTGCTCCATCAAATACATCCCTTGGTAATCTCTTTCCTCAGGGTTTAGGGTTCTTTAATTGGGGTTTTTGGGTCAATACTTATACTCTTTTCTTGTGTTGATTCTCAGGCACATTGTGAATCGGATCATGAATATGCATGCTCCAGGTTTGCTAAACCCTCTCTTGTTCTTCTGGGGTTCGTTGTTGGGTTTTGGTTTTGACATTTTGGTGTATTATT
>Vaestervik
GAAGTGAAGATTAGTGACCCTGGATGGGCCTTCGTGGGCTTCTATTTGGGTTTAGTGTTTAAAGCCCATTTCCTCTTTATTGTCGTGTACTTAAGCTTTTCTTCTTCTCTGTAAACGAGTATCAAAAAGATCAATCAAAATCAACAATCATCTTCTTCTGATTTCTCACCTCTTTCTTCTACTTCTCATCATAATTCTGTTAGTTCTTTGATAAGCCCATTTCGTGCCTATCAGACGACAACTAAACCCTACACGCTTACATAAAAACGCGACCTTTGAGAATTTTGTCCGGCGACAGAAATGGCGGGGTTAGGGTTACGGCTAAAGGCGGCAAAATGGACGTTGAGGAGCGGATCAGGTGCTGTATCGAGAGAATGGTCGTCGGAGATGGGGAAAGGTGTTCGTCGATTCTCTACTGAAACAGAGAACGATGTTCCAACTTCAGGAATCAGTAGACCACTCGCTGAGATTCTCAAGGAGCTTAACAAAAAGGTTCCAGATTCAGTCATCCGAACTCGAGTTGAAGATGGGTGCTCCATCAAATACATCCCTTGGTAATCTCTTTCCTCAGGGTTTAGGGTTCTTTAATTGGGGTTTTTGGGTCAATACTTATACTCTTTTCTTGTGTTGATTCTCAGGCACATTGTGAATCGGATCATGAATATGCATGCTCCAGGTTTGCTAAACCCTCTCTTGTTCTTCTGGGGTTCGTTGTTGGGTTTTGGTTTTGACATTTTGGTGTATTATT
>Vie-0
GAAGTGAAGATTAGTGACCCTGGATGGGCCTTCGTGGGCTTCTATTTGGGTTTAGTGTTTAAAGCCCATTTCCTCTTTATTGTCGTGTACTTAAGCTTTTCTTCTTCTCTGTAAACGAGTATCAAAAAGATCAATCAAAATCAACAATCATCTTCTTCTGATTTCTCACCTCTTTCTTCTACTTCTCATCATAATTCTGTTAGTTCTTTGATAAGCCCATTTCGTGCCTATCAGACGACAACTAAACCCTACACGCTTACATAAAAACGCGACCTTTGAGAATTTTGTCCGGCGACAGAAATGGCGGGGTTAGGGTTACGGCTAAAGGCGGCAAAATGGACGTTGAGGAGCGGATCAGGTGCTGTATCGAGAGAATGGTCGTCGGAGATGGGGAAAGGTGTTCGTCGATTCTCTACTGAAACAGAGAACGATGTTCCAACTTCAGGAATCAGTAGACCACTCGCTGAGATTCTCAAGGAGCTTAACAAAAAGGTTCCAGATTCAGTCATCCGAACTCGAGTTGAAGATGGGTGCTCCATCAAATACATCCCTTGGTAATCTCTTTCCTCAGGGTTTAGGGTTCTTTAATTGGGGTTTTTGGGTCAATACTTATACTCTTTTCTTGTGTTGATTCTCAGGCACATTGTGAATCGGATCATGAATATGCATGCTCCAGGTTTGCTAAACCCTCTCTTGTTCTTCTGGGGTTCGTTGTTGGGTTTTGGTTTTGACATTTTGGTGTATTATT
>Vind_1
GAAGTGAAGATTAGTGACCCTGGATGGGCCTTCGTGGGCTTCTATTTGGGTTTAGTGTTTAAAGCCCATTTCCTCTTTATTGTCGTGTACTTAAGCTTTTCTTCTTCTCTGTAAACGAGTATCAAAAAGATCAATCAAAATCAACAATCATCTTCTTCTGATTTCTCACCTCTTTCTTCTACTTCTCATCATAATTCTGTTAGTTCTTTGATAAGCCCATTTCGTGCCTATCAGACGACAACTAAACCCTACACGCTTACATAAAAACGCGACCTTTGAGAATTTTGTCCGGCGACAGAAATGGCGGGGTTAGGGTTACGGCTAAAGGCGGCAAAATGGACGTTGAGGAGCGGATCAGGTGCTGTATCGAGAGAATGGTCGTCGGAGATGGGGAAAGGTGTTCGTCGATTCTCTACTGAAACAGAGAACGATGTTCCAACTTCAGGAATCAGTAGACCACTCGCTGAGATTCTCAAGGAGCTTAACAAAAAGGTTCCAGATTCAGTCATCCGAACTCGAGTTGAAGATGGGTGCTCCATCAAATACATCCCTTGGTAATCTCTTTCCTCAGGGTTTAGGGTTCTTTAATTGGGGTTTTTGGGTCAATACTTATACTCTTTTCTTGTGTTGATTCTCAGGCACATTGTGAATCGGATCATGAATATGCATGCTCCAGGTTTGCTAAACCCTCTCTTGTTCTTCTGGGGTTCGTTGTTGGGTTTTGGTTTTGACATTTTGGTGTATTATT
>Vinsloev
GAAGTGAAGATTAGTGACCCTGGATGGGCCTTCGTGGGCTTCTATTTGGGTTTAGTGTTTAAAGCCCATTTCCTCTTTATTGTCGTGTACTTAAGCTTTTCTTCTTCTCTGTAAACGAGTATCAAAAAGATCAATCAAAATCAACAATCATCTTCTTCTGATTTCTCACCTCTTTCTTCTACTTCTCATCATAATTCTGTTAGTTCTTTGATAAGCCCATTTCGTGCCTATCAGACGACAACTAAACCCTACACGCTTACATAAAAACGCGACCTTTGAGAATTTTGTCCGGCGACAGAAATGGCGGGGTTAGGGTTACGGCTAAAGGCGGCAAAATGGACGTTGAGGAGCGGATCAGGTGCTGTATCGAGAGAATGGTCGTCGGAGATGGGGAAAGGTGTTCGTCGATTCTCTACTGAAACAGAGAACGATGTTCCAACTTCAGGAATCAGTAGACCACTCGCTGAGATTCTCAAGGAGCTTAACAAAAAGGTTCCAGATTCAGTCATCCGAACTCGAGTTGAAGATGGGTGCTCCATCAAATACATCCCTTGGTAATCTCTTTCCTCAGGGTTTAGGGTTCTTTAATTGGGGTTTTTGGGTCAATACTTATACTCTTTTCTTGTGTTGATTCTCAGGCACATTGTGAATCGGATCATGAATATGCATGCTCCAGGTTTGCTAAACCCTCTCTTGTTCTTCTGGGGTTCGTTGTTGGGTTTTGGTTTTGACATTTTGGTGTATTATT
>WalhaesB4
GAAGTGAAGATTAGTGACCCTGGATGGGCCTTCGTGGGCTTCTATTTGGGTTTAGTGTTTAAAGCCCATTTCCTCTTTATTGTCGTGTACTTAAGCTTTTCTTCTTCTCTGTAAACGAGTATCAAAAAGATCAATCAAAATCAACAATCATCTTCTTCTGATTTCTCACCTCTTTCTTCTACTTCTCATCATAATTCTGTTAGTTCTTTGATAAGCCCATTTCGTGCCTATCAGACGACAACTAAACCCTACACGCTTACATAAAAACGCGACCTTTGAGAATTTTGTCCGGCGACAGAAATGGCGGGGTTAGGGTTACGGCTAAAGGCGGCAAAATGGACGTTGAGGAGCGGATCAGGTGCTGTATCGAGAGAATGGTCGTCGGAGATGGGGAAAGGTGTTCGTCGATTCTCTACTGAAACAGAGAACGATGTTCCAACTTCAGGAATCAGTAGACCACTCGCTGAGATTCTCAAGGAGCTTAACAAAAAGGTTCCAGATTCAGTCATCCGAACTCGAGTTGAAGATGGGTGCTCCATCAAATACATCCCTTGGTAATCTCTTTCCTCAGGGTTTAGGGTTCTTTAATTGGGGTTTTTGGGTCAATACTTATACTCTTTTCTTGTGTTGATTCTCAGGCACATTGTGAATCGGATCATGAATATGCATGCTCCAGGTTTGCTAAACCCTCTCTTGTTCTTCTGGGGTTCGTTGTTGGGTTTTGGTTTTGACATTTTGGTGTATTATT
>Wei_0
GAAGTGAAGATTAGTGACCCTGGATGGGCCTTCGTGGGCTTCTATTTGGGTTTAGTGTTTAAAGCCCATTTCCTCTTTATTGTCGTGTACTTAAGCTTTTCTTCTTCTCTGTAAACGAGTATCAAAAAGATCAATCAAAATCAACAATCATCTTCTTCTGATTTCTCACCTCTTTCTTCTACTTCTCATCATAATTCTGTTAGTTCTTTGATAAGCCCATTTCGTGCCTATCAGACGACAACTAAACCCTACACGCTTACATAAAAACGCGACCTTTGAGAATTTTGTCCGGCGACAGAAATGGCGGGGTTAGGGTTACGGCTAAAGGCGGCAAAATGGACGTTGAGGAGCGGATCAGGTGCTGTATCGAGAGAATGGTCGTCGGAGATGGGGAAAGGTGTTCGTCGATTCTCTACTGAAACAGAGAACGATGTTCCAACTTCAGGAATCAGTAGACCACTCGCTGAGATTCTCAAGGAGCTTAACAAAAAGGTTCCAGATTCAGTCATCCGAACTCGAGTTGAAGATGGGTGCTCCATCAAATACATCCCTTGGTAATCTCTTTCCTCAGGGTTTAGGGTTCTTTAATTGGGGTTTTTGGGTCAATACTTATACTCTTTTCTTGTGTTGATTCTCAGGCACATTGTGAATCGGATCATGAATATGCATGCTCCAGGTTTGCTAAACCCTCTCTTGTTCTTCTGGGGTTCGTTGTTGGGTTTTGGTTTTGACATTTTGGTGTATTATT
>Westkar_4
GAAGTGAAGATTAGTGACCCTGGATGGGCCTTCGTGGGCTTCTATTTGGGTTTAGTGTTTAAAGCCCATTTCCTCTTTATTGTCGTGTACTTAAGCTTTTCTTCTTCTCTGTAAACGAGTATCAAAAAGATCAATCAAAATCAACAATCATCTTCTTCTGATTTCTCACCTCTTTCTTCTACTTCTCATCATAATTCTGTTAGTTCTTTGATAAGCCCATTTCGTGCCTATCAGACGACAACTAAACCCTACACGCTTACATAAAAACGCGACCTTTGAGAATTTTGTCCGGCGACAGAAATGGCGGGGTTAGGGTTACGGCTAAAGGCGGCAAAATGGACGTTGAGGAGCGGATCAGGTGCTGTATCGAGAGAATGGTCGTCGGAGATGGGGAAAGGTGTTCGTCGATTCTCTACTGAAACAGAGAACGATGTTCCAACTTCAGGAATCAGTAGACCACTCGCTGAGATTCTCAAGGAGCTTAACAAAAAGGTTCCAGATTCAGTCATCCGAACTCGAGTTGAAGATGGGTGCTCCATCAAATACATCCCTTGGTAATCTCTTTCCTCAGGGTTTAGGGTTCTTTAATTGGGGTTTTTGGGTCAATACTTATACTCTTTTCTTGTGTTGATTCTCAGGCACATTGTGAATCGGATCATGAATATGCATGCTCCAGGTTTGCTAAACCCTCTCTTGTTCTTCTGGGGTTCGTTGTTGGGTTTTGGTTTTGACATTTTGGTGTATTATT
>Wil-2
GAAGTGAAGATTAGTGACCCTGGATGGGCCTTCGTGGGCTTCTATTTGGGTTTAGTGTTTAAAGCCCATTTCCTCTTTATTGTCGTGTACTTAAGCTTTTCTTCTTCTCTGTAAACGAGTATCAAAAAGATCAATCAAAATCAACAATCATCTTCTTCTGATTTCTCACCTCTTTCTTCTACTTCTCATCATAATTCTGTTAGTTCTTTGATAAGCCCATTTCGTGCCTATCAGACGACAACTAAACCCTACACGCTTACATAAAAACGCGACCTTTGAGAATTTTGTCCGGCGACAGAAATGGCGGGGTTAGGGTTACGGCTAAAGGCGGCAAAATGGACGTTGAGGAGCGGATCAGGTGCTGTATCGAGAGAATGGTCGTCGGAGATGGGGAAAGGTGTTCGTCGATTCTCTACTGAAACAGAGAACGATGTTCCAACTTCAGGAATCAGTAGACCACTCGCTGAGATTCTCAAGGAGCTTAACAAAAAGGTTCCAGATTCAGTCATCCGAACTCGAGTTGAAGATGGGTGCTCCATCAAATACATCCCTTGGTAATCTCTTTCCTCAGGGTTTAGGGTTCTTTAATTGGGGTTTTTGGGTCAATACTTATACTCTTTTCTTGTGTTGATTCTCAGGCACATTGTGAATCGGATCATGAATATGCATGCTCCAGGTTTGCTAAACCCTCTCTTGTTCTTCTGGGGTTCGTTGTTGGGTTTTGGTTTTGACATTTTGGTGTATTATT
>Wil_1
GAAGTGAAGATTAGTGACCCTGGATGGGCCTTCGTGGGCTTCTATTTGGGTTTAGTGTTTAAAGCCCATTTCCTCTTTATTGTCGTGTACTTAAGCTTTTCTTCTTCTCTGTAAACGAGTATCAAAAAGATCAATCAAAATCAACAATCATCTTCTTCTGATTTCTCACCTCTTTCTTCTACTTCTCATCATAATTCTGTTAGTTCTTTGATAAGCCCATTTCGTGCCTATCAGACGACAACTAAACCCTACACGCTTACATAAAAACGCGACCTTTGAGAATTTTGTCCGGCGACAGAAATGGCGGGGTTAGGGTTACGGCTAAAGGCGGCAAAATGGACGTTGAGGAGCGGATCAGGTGCTGTATCGAGAGAATGGTCGTCGGAGATGGGGAAAGGTGTTCGTCGATTCTCTACTGAAACAGAGAACGATGTTCCAACTTCAGGAATCAGTAGACCACTCGCTGAGATTCTCAAGGAGCTTAACAAAAAGGTTCCAGATTCAGTCATCCGAACTCGAGTTGAAGATGGGTGCTCCATCAAATACATCCCTTGGTAATCTCTTTCCTCAGGGTTTAGGGTTCTTTAATTGGGGTTTTTGGGTCAATACTTATACTCTTTTCTTGTGTTGATTCTCAGGCACATTGTGAATCGGATCATGAATATGCATGCTCCAGGTTTGCTAAACCCTCTCTTGTTCTTCTGGGGTTCGTTGTTGGGTTTTGGTTTTGACATTTTGGTGTATTATT
>Wl_0
GAAGTGAAGATTAGTGACCCTGGATGGGCCTTCGTGGGCTTCTATTTGGGTTTAGTGTTTAAAGCCCATTTCCTCTTTATTGTCGTGTACTTAAGCTTTTCTTCTTCTCTGTAAACGAGTATCAAAAAGATCAATCAAAATCAACAATCATCTTCTTCTGATTTCTCACCTCTTTCTTCTACTTCTCATCATAATTCTGTTAGTTCTTTGATAAGCCCATTTCGTGCCTATCAGACGACAACTAAACCCTACACGCTTACATAAAAACGCGACCTTTGAGAATTTTGTCCGGCGACAGAAATGGCGGGGTTAGGGTTACGGCTAAAGGCGGCAAAATGGACGTTGAGGAGCGGATCAGGTGCTGTATCGAGAGAATGGTCGTCGGAGATGGGGAAAGGTGTTCGTCGATTCTCTACTGAAACAGAGAACGATGTTCCAACTTCAGGAATCAGTAGACCACTCGCTGAGATTCTCAAGGAGCTTAACAAAAAGGTTCCAGATTCAGTCATCCGAACTCGAGTTGAAGATGGGTGCTCCATCAAATACATCCCTTGGTAATCTCTTTCCTCAGGGTTTAGGGTTCTTTAATTGGGGTTTTTGGGTCAATACTTATACTCTTTTCTTGTGTTGATTCTCAGGCACATTGTGAATCGGATCATGAATATGCATGCTCCAGGTTTGCTAAACCCTCTCTTGTTCTTCTGGGGTTCGTTGTTGGGTTTTGGTTTTGACATTTTGGTGTATTATT
>Wt_5
GAAGTGAAGATTAGTGACCCTGGATGGGCCTTCGTGGGCTTCTATTTGGGTTTAGTGTTTAAAGCCCATTTCCTCTTTATTGTCGTGTACTTAAGCTTTTCTTCTTCTCTGTAAACGAGTATCAAAAAGATCAATCAAAATCAACAATCATCTTCTTCTGATTTCTCACCTCTTTCTTCTACTTCTCATCATAATTCTGTTAGTTCTTTGATAAGCCCATTTCGTGCCTATCAGACGACAACTAAACCCTACACGCTTACATAAAAACGCGACCTTTGAGAATTTTGTCCGGCGACAGAAATGGCGGGGTTAGGGTTACGGCTAAAGGCGGCAAAATGGACGTTGAGGAGCGGATCAGGTGCTGTATCGAGAGAATGGTCGTCGGAGATGGGGAAAGGTGTTCGTCGATTCTCTACTGAAACAGAGAACGATGTTCCAACTTCAGGAATCAGTAGACCACTCGCTGAGATTCTCAAGGAGCTTAACAAAAAGGTTCCAGATTCAGTCATCCGAACTCGAGTTGAAGATGGGTGCTCCATCAAATACATCCCTTGGTAATCTCTTTCCTCAGGGTTTAGGGTTCTTTAATTGGGGTTTTTGGGTCAATACTTATACTCTTTTCTTGTGTTGATTCTCAGGCACATTGTGAATCGGATCATGAATATGCATGCTCCAGGTTTGCTAAACCCTCTCTTGTTCTTCTGGGGTTCGTTGTTGGGTTTTGGTTTTGACATTTTGGTGTATTATT
>Yeg-1
GAAGTGAAGATTAGTGACCCTGGATGGGCCTTCGTGGGCTTCTATTTGGGTTTAGTGTTTAAAGCCCATTTCCTCTTTATTGTCGTGTACTTAAGCTTTTCTTCTTCTCTGTAAACGAGTATCAAAAAGATCAATCAAAATCAACAATCATCTTCTTCTGATTTCTCACCTCTTTCTTCTACTTCTCATCATAATTCTGTTAGTTCTTTGATAAGCCCATTTCGTGCCTATCAGACGACAACTAAACCCTACACGCTTACATAAAAACGCGACCTTTGAGAATTTTGTCCGGCGACAGAAATGGCGGGGTTAGGGTTACGGCTAAAGGCGGCAAAATGGACGTTGAGGAGCGGATCAGGTGCTGTATCGAGAGAATGGTCGTCGGAGATGGGGAAAGGTGTTCGTCGATTCTCTACTGAAACAGAGAACGATGTTCCAACTTCAGGAATCAGTAGACCACTCGCTGAGATTCTCAAGGAGCTTAACAAAAAGGTTCCAGATTCAGTCATCCGAACTCGAGTTGAAGATGGGTGCTCCATCAAATACATCCCTTGGTAATCTCTTTCCTCAGGGTTTAGGGTTCTTTAATTGGGGTTTTTGGGTCAATACTTATACTCTTTTCTTGTGTTGATTCTCAGGCACATTGTGAATCGGATCATGAATATGCATGCTCCAGGTTTGCTAAACCCTCTCTTGTTCTTCTGGGGTTCGTTGTTGGGTTTTGGTTTTGACATTTTGGTGTATTATT
>Yo_0
GAAGTGAAGATTAGTGACCCTGGATGGGCCTTCGTGGGCTTCTATTTGGGTTTAGTGTTTAAAGCCCATTTCCTCTTTATTGTCGTGTACTTAAGCTTTTCTTCTTCTCTGTAAACGAGTATCAAAAAGATCAATCAAAATCAACAATCATCTTCTTCTGATTTCTCACCTCTTTCTTCTACTTCTCATCATAATTCTGTTAGTTCTTTGATAAGCCCATTTCGTGCCTATCAGACGACAACTAAACCCTACACGCTTACATAAAAACGCGACCTTTGAGAATTTTGTCCGGCGACAGAAATGGCGGGGTTAGGGTTACGGCTAAAGGCGGCAAAATGGACGTTGAGGAGCGGATCAGGTGCTGTATCGAGAGAATGGTCGTCGGAGATGGGGAAAGGTGTTCGTCGATTCTCTACTGAAACAGAGAACGATGTTCCAACTTCAGGAATCAGTAGACCACTCGCTGAGATTCTCAAGGAGCTTAACAAAAAGGTTCCAGATTCAGTCATCCGAACTCGAGTTGAAGATGGGTGCTCCATCAAATACATCCCTTGGTAATCTCTTTCCTCAGGGTTTAGGGTTCTTTAATTGGGGTTTTTGGGTCAATACTTATACTCTTTTCTTGTGTTGATTCTCAGGCACATTGTGAATCGGATCATGAATATGCATGCTCCAGGTTTGCTAAACCCTCTCTTGTTCTTCTGGGGTTCGTTGTTGGGTTTTGGTTTTGACATTTTGGTGTATTATT
>Zal_1
GAAGTGAAGATTAGTGACCCTGGATGGGCCTTCGTGGGCTTCTATTTGGGTTTAGTGTTTAAAGCCCATTTCCTCTTTATTGTCGTGTACTTAAGCTTTTCTTCTTCTCTGTAAACGAGTATCAAAAAGATCAATCAAAATCAACAATCATCTTCTTCTGATTTCTCACCTCTTTCTTCTACTTCTCATCATAATTCTGTTAGTTCTTTGATAAGCCCATTTCGTGCCTATCAGACGACAACTAAACCCTACACGCTTACATAAAAACGCGACCTTTGAGAATTTTGTCCGGCGACAGAAATGGCGGGGTTAGGGTTACGGCTAAAGGCGGCAAAATGGACGTTGAGGAGCGGATCAGGTGCTGTATCGAGAGAATGGTCGTCGGAGATGGGGAAAGGTGTTCGTCGATTCTCTACTGAAACAGAGAACGATGTTCCAACTTCAGGAATCAGTAGACCACTCGCTGAGATTCTCAAGGAGCTTAACAAAAAGGTTCCAGATTCAGTCATCCGAACTCGAGTTGAAGATGGGTGCTCCATCAAATACATCCCTTGGTAATCTCTTTCCTCAGGGTTTAGGGTTCTTTAATTGGGGTTTTTGGGTCAATACTTATACTCTTTTCTTGTGTTGATTCTCAGGCACATTGTGAATCGGATCATGAATATGCATGCTCCAGGTTTGCTAAACCCTCTCTTGTTCTTCTGGGGTTCGTTGTTGGGTTTTGGTTTTGACATTTTGGTGTATTATT
>Zu-0
GAAGTGAAGATTAGTGACCCTGGATGGGCCTTCGTGGGCTTCTATTTGGGTTTAGTGTTTAAAGCCCATTTCCTCTTTATTGTCGTGTACTTAAGCTTTTCTTCTTCTCTGTAAACGAGTATCAAAAAGATCAATCAAAATCAACAATCATCTTCTTCTGATTTCTCACCTCTTTCTTCTACTTCTCATCATAATTCTGTTAGTTCTTTGATAAGCCCATTTCGTGCCTATCAGACGACAACTAAACCCTACACGCTTACATAAAAACGCGACCTTTGAGAATTTTGTCCGGCGACAGAAATGGCGGGGTTAGGGTTACGGCTAAAGGCGGCAAAATGGACGTTGAGGAGCGGATCAGGTGCTGTATCGAGAGAATGGTCGTCGGAGATGGGGAAAGGTGTTCGTCGATTCTCTACTGAAACAGAGAACGATGTTCCAACTTCAGGAATCAGTAGACCACTCGCTGAGATTCTCAAGGAGCTTAACAAAAAGGTTCCAGATTCAGTCATCCGAACTCGAGTTGAAGATGGGTGCTCCATCAAATACATCCCTTGGTAATCTCTTTCCTCAGGGTTTAGGGTTCTTTAATTGGGGTTTTTGGGTCAATACTTATACTCTTTTCTTGTGTTGATTCTCAGGCACATTGTGAATCGGATCATGAATATGCATGCTCCAGGTTTGCTAAACCCTCTCTTGTTCTTCTGGGGTTCGTTGTTGGGTTTTGGTTTTGACATTTTGGTGTATTATT
>Anz_0
GAAGTGAAGATTAGTGACCCTGGATGGGCCTTCGTGGGCTTCTATTTGGGTTTAGTGTTTAAAGCCCATGTCCTCTTTATTGTCGTGTACTTAAGCTTTTCTTCTTCTCTGTAAACGAGTATCAAAAAGATCAATCAAAATCAACAATCATCTTCTTCTGATTTCTCACCTCTTTCTTCTACTTCTCATCATAATTCTGTTAGTTCTTTGATAAGCCCATTTCGTGCCTATCAGACGACAACTAAACCCTACACGCTTACATAAAAACGCGACCTTTGAGAATTTTGTCCGGCGACAGAAATGGCGGGGTTAGGGTTACGGCTAAAGGCGGCAAAATGGACGTTGAGGAGCGGATCAGGTGCTGTATCGAGAGAATGGTCGTCGGAGATGGGGAAAGGTGTTCGTCGATTCTCTACTGAAACAGAGAACGATGTTCCAACTTCAGGAATCAGTAGACCACTCGCTGAGATTCTCAAGGAGCTTAACAAAAAGGTTCCAGATTCAGTCATCCGAACTCGAGTTGAAGATGGGTGCTCCATCAAATACATCCCTTGGTAATCTCTTTCCTCAGGGTTTAGGGTTCTTTAATTGGGGTTTTTGGGTCAATACTTATACTCTTTTCTTGTGTTGATTCTCAGGCACATTGTGAATCGGATCATGAATATGCATGCTCCAGGTTTGCTAAACCCTCTCTTGTTCTTCTGGGGTTCGTTGTTGGGTTTTGGTTTTGACATTTTGGTGTATTATT
>Baa_1
GAAGTGAAGATTAGTGACCCTGGATGGGCCTTCGTGGGCTTCTATTTGGGTTTAGTGTTTAAAGCCCATTTCCTCTTTATTGTCGTGTACTTAAGCTTTTCTTCTTCTCTGTAAACGAGTATCAAAAAGATCAATCAAAATCAACAATCATCTTCTTCTGATTTCTCACCTCTTTCTTCTACTTCTCATCATAATTCTGTTAGTTCTTTGATAAGCCCATTTCGTGCCTATCAGACGACAACTAAACCCTACACGCTTACATAAAAACGCGACCTTTGAGAATTTTGTCCGGCGACAGAAATGGCGGGGTTAGGGTTACGGCTAAAGGCGGCAAAATGGACGTTGAGAAGCGGATCAGGTGCTGTATCGAGAGAATGGTCGTCGGAGATGGGGAAAGGTGTTCGTCGATTCTCTACTGAAACAGAGAACGATGTTCCAACTTCAGGAATCAGTAGACCACTCGCTGAGATTCTCAAGGAGCTTAACAAAAAGGTTCCAGATTCAGTCATCCGAACTCGAGTTGAAGATGGGTGCTCCATCAAATACATCCCTTGGTAATCTCTTTCCTCAGGGTTTAGGGTTCTTTAATTGGGGTTTTTGGGTCAATACTTATACTCTTTTCTTGTGTTGATTCTCAGGCACATTGTGAATCGGATCATGAATATGCATGCTCCAGGTTTGCTAAACCCTCTCTTGTTCTTCTGGGGTTCGTTGTTGGGTTTTGGTTTTGACATTTTGGTGTATTATT
>Bak-2
GAAGTGAAGATTAGTGACCCTGGATGGGCCTTCGTGGGCTTCTATTTGGGTTTAGTGTTTAAAGCCCATTTCCTCTTTATTGTCGGGTACTTAAGCTTTTCTTCTTCTCTGTAAACGAGTATCAAAAAGATCAATCAAAATCAACAATCATCTTCTTCTGATTTCTCACCTCTTTCTTCTACTTCTCATCATAATTCTGTTAGTTCTTTGATAAGCCCATTTCGTGCCTATCAGACGACAACTAAACCCTACACGCTTACATAAAAACGCGACCTTTGAGAATTTTGTCCGGCGACAGAAATGGCGGGGTTAGGGTTACGGCTAAAGGCGGCAAAATGGACGTTGAGGAGCGGATCAGGTGCTGTATCGAGAGAATGGTCGTCGGAGATGGGGAAAGGTGTTCGTCGATTCTCTACTGAAACAGAGAACGATGTTCCAACTTCAGGAATCAGTAGACCACTCGCTGAGATTCTCAAGGAGCTTAACAAAAAGGTTCCAGATTCAGTCATCCGAACTCGAGTTGAAGATGGGTGCTCCATCAAATACATCCCTTGGTAATCTCTTTCCTCAGGGTTTAGGGTTCTTTAATTGGGGTTTTTGGGTCAATACTTATACTCTTTTCTTGTGTTGATTCTCAGGCACATTGTGAATCGGATCATGAATATGCATGCTCCAGGTTTGCTAAACCCTCTCTTGTTCTTCTGGGGTTCGTTGTTGGGTTTTGGTTTTGACATTTTGGTGTATTATT
>Bu_0
GAAGTGAAGATTAGTGACCCTGGATGGGCCTTCGTGGGCTTCTATTTGGGTTTAGTGTTTAAAGCCCATTTCCTCTTTATTGTCGTGTACTTAAGCTTTTCTT?TTCTCTGTAAACGAGTATCAAAAAGATCAATCAAAATCAACAATCATCTTCTTCTGATTTCTCACCTCTTTCTTCTACTTCTCATCATAATTCTGTTAGTTCTTTGATAAGCCCATTTCGTGCCTATCAGACGACAACTAAACCCTACACGCTTACATAAAAACGCGACCTTTGAGAATTTTGTCCGGCGACAGAAATGGCGGGGTTAGGGTTACGGCTAAAGGCGGCAAAATGGACGTTGAGGAGCGGATCAGGTGCTGTATCGAGAGAATGGTCGTCGGAGATGGGGAAAGGTGTTCGTCGATTCTCTACTGAAACAGAGAACGATGTTCCAACTTCAGGAATCAGTAGACCACTCGCTGAGATTCTCAAGGAGCTTAACAAAAAGGTTCCAGATTCAGTCATCCGAACTCGAGTTGAAGATGGGTGCTCCATCAAATACATCCCTTGGTAATCTCTTTCCTCAGGGTTTAGGGTTCTTTAATTGGGGTTTTTGGGTCAATACTTATACTCTTTTCTTGTGTTGATTCTCAGGCACATTGTGAATCGGATCATGAATATGCATGCTCCAGGTTTGCTAAACCCTCTCTTGTTCTTCTGGGGTTCGTTGTTGGGTTTTGGTTTTGACATTTTGGTGTATTATT
>C24
GAAGTGAAGATTAGTGACCCTGGATGGGCCTTCGTGGGCTTCTATTTGGGTTTAGTGTTTAAAGCCCATTTCCTCTTTATTGTCGTGTACTTAAGCTTTTCTTCATCTCTGTAAACGAGTATCAAAAAGATCAATCAAAATCAACAATCATCTTCTTCTGATTTCTCACCTCTTTCTTCTACTTCTCATCATAATTCTGTTAGTTCTTTGATAAGCCCATTTCGTGCCTATCAGACGACAACTAAACCCTACACGCTTACATAAAAACGCGACCTTTGAGAATTTTGTCCGGCGACAGAAATGGCGGGGTTAGGGTTACGGCTAAAGGCGGCAAAATGGACGTTGAGGAGCGGATCAGGTGCTGTATCGAGAGAATGGTCGTCGGAGATGGGGAAAGGTGTTCGTCGATTCTCTACTGAAACAGAGAACGATGTTCCAACTTCAGGAATCAGTAGACCACTCGCTGAGATTCTCAAGGAGCTTAACAAAAAGGTTCCAGATTCAGTCATCCGAACTCGAGTTGAAGATGGGTGCTCCATCAAATACATCCCTTGGTAATCTCTTTCCTCAGGGTTTAGGGTTCTTTAATTGGGGTTTTTGGGTCAATACTTATACTCTTTTCTTGTGTTGATTCTCAGGCACATTGTGAATCGGATCATGAATATGCATGCTCCAGGTTTGCTAAACCCTCTCTTGTTCTTCTGGGGTTCGTTGTTGGGTTTTGGTTTTGACATTTTGGTGTATTATT
>CIBC_17
GAAGTGAAGATTAGTGACCCTGGATGGGCCTTCGTGGGCTTCTATTTGGGTTTAGTGTTTAAAGCCCATTTCCTCTTTATTGTCGTGTACTTAAGCTTTTCTTCTTCTCTGTAAACGAGTATCAAAAAGATCAATCAAAATCAACAATCATCTTCTTCTGATTTCTCACCTCTTTCTTCTACTTCTCATCATAATTCTGTTAGTTCTTTGATAAGCCCATTTCGTGCCTATCAGACGACAACTAAACCCTACACGCTTACATAAAAACGCGACCTTTGAGAATTTTGTCCGGCGACAGAAATGGCGGGGTTAGGGTTACGGCTAAAGGCGGCAAAATGGACGTTGAGGAGCGGATCAGGTTCTGTATCGAGAGAATGGTCGTCGGAGATGGGGAAAGGTGTTCGTCGATTCTCTACTGAAACAGAGAACGATGTTCCAACTTCAGGAATCAGTAGACCACTCGCTGAGATTCTCAAGGAGCTTAACAAAAAGGTTCCAGATTCAGTCATCCGAACTCGAGTTGAAGATGGGTGCTCCATCAAATACATCCCTTGGTAATCTCTTTCCTCAGGGTTTAGGGTTCTTTAATTGGGGTTTTTGGGTCAATACTTATACTCTTTTCTTGTGTTGATTCTCAGGCACATTGTGAATCGGATCATGAATATGCATGCTCCAGGTTTGCTAAACCCTCTCTTGTTCTTCTGGGGTTCGTTGTTGGGTTTTGGTTTTGACATTTTGGTGTATTATT
>Com_1
GAAGTGAAGATTAGTGACCCTGGATGGGCCTTCGTGGGCTTCTATTTGGGTTTAGTGTTTAAAGCCCATTTCCTCTTTATTGTCGTGTACTTAAGCTTTTTTTCTTCTCTGTAAACGAGTATCAAAAAGATCAATCAAAATCAACAATCATCTTCTTCTGATTTCTCACCTCTTTCTTCTACTTCTCATCATAATTCTGTTAGTTCTTTGATAAGCCCATTTCGTGCCTATCAGACGACAACTAAACCCTACACGCTTACATAAAAACGCGACCTTTGAGAATTTTGTCCGGCGACAGAAATGGCGGGGTTAGGGTTACGGCTAAAGGCGGCAAAATGGACGTTGAGGAGCGGATCAGGTGCTGTATCGAGAGAATGGTCGTCGGAGATGGGGAAAGGTGTTCGTCGATTCTCTACTGAAACAGAGAACGATGTTCCAACTTCAGGAATCAGTAGACCACTCGCTGAGATTCTCAAGGAGCTTAACAAAAAGGTTCCAGATTCAGTCATCCGAACTCGAGTTGAAGATGGGTGCTCCATCAAATACATCCCTTGGTAATCTCTTTCCTCAGGGTTTAGGGTTCTTTAATTGGGGTTTTTGGGTCAATACTTATACTCTTTTCTTGTGTTGATTCTCAGGCACATTGTGAATCGGATCATGAATATGCATGCTCCAGGTTTGCTAAACCCTCTCTTGTTCTTCTGGGGTTCGTTGTTGGGTTTTGGTTTTGACATTTTGGTGTATTATT
>Dog-4
GAAGTGAAGATTAGTGACCCTGGATGGGCCTTCGTGGGTTTCTATTTGGGTTTAGTGTTTAAAGCCCATTTCCTCTTTATTGTCGTGTACTTAAGCTTTTCTTCTTCTCTGTAAACGAGTATCAAAAAGATCAATCAAAATCAACAATCATCTTCTTCTGATTTCTCACCTCTTTCTTCTACTTCTCATCATAATTCTGTTAGTTCTTTGATAAGCCCATTTCGTGCCTATCAGACGACAACTAAACCCTACACGCTTACATAAAAACGCGACCTTTGAGAATTTTGTCCGGCGACAGAAATGGCGGGGTTAGGGTTACGGCTAAAGGCGGCAAAATGGACGTTGAGGAGCGGATCAGGTGCTGTATCGAGAGAATGGTCGTCGGAGATGGGGAAAGGTGTTCGTCGATTCTCTACTGAAACAGAGAACGATGTTCCAACTTCAGGAATCAGTAGACCACTCGCTGAGATTCTCAAGGAGCTTAACAAAAAGGTTCCAGATTCAGTCATCCGAACTCGAGTTGAAGATGGGTGCTCCATCAAATACATCCCTTGGTAATCTCTTTCCTCAGGGTTTAGGGTTCTTTAATTGGGGTTTTTGGGTCAATACTTATACTCTTTTCTTGTGTTGATTCTCAGGCACATTGTGAATCGGATCATGAATATGCATGCTCCAGGTTTGCTAAACCCTCTCTTGTTCTTCTGGGGTTCGTTGTTGGGTTTTGGTTTTGACATTTTGGTGTATTATT
>Eds-1
GAAGTGAAGATTAATGACCCTGGATGGGCCTTCGTGGGCTTCTATTTGGGTTTAGTGTTTAAAGCCCATTTCCTCTTTATTGTCGTGTACTTAAGCTTTTCTTCTTCTCTGTAAACGAGTATCAAAAAGATCAATCAAAATCAACAATCATCTTCTTCTGATTTCTCACCTCTTTCTTCTACTTCTCATCATAATTCTGTTAGTTCTTTGATAAGCCCATTTCGTGCCTATCAGACGACAACTAAACCCTACACGCTTACATAAAAACGCGACCTTTGAGAATTTTGTCCGGCGACAGAAATGGCGGGGTTAGGGTTACGGCTAAAGGCGGCAAAATGGACGTTGAGGAGCGGATCAGGTGCTGTATCGAGAGAATGGTCGTCGGAGATGGGGAAAGGTGTTCGTCGATTCTCTACTGAAACAGAGAACGATGTTCCAACTTCAGGAATCAGTAGACCACTCGCTGAGATTCTCAAGGAGCTTAACAAAAAGGTTCCAGATTCAGTCATCCGAACTCGAGTTGAAGATGGGTGCTCCATCAAATACATCCCTTGGTAATCTCTTTCCTCAGGGTTTAGGGTTCTTTAATTGGGGTTTTTGGGTCAATACTTATACTCTTTTCTTGTGTTGATTCTCAGGCACATTGTGAATCGGATCATGAATATGCATGCTCCAGGTTTGCTAAACCCTCTCTTGTTCTTCTGGGGTTCGTTGTTGGGTTTTGGTTTTGACATTTTGGTGTATTATT
>Fjae1-5
GAAGTGAAGATTAGTGACCCTGGATGGGCCTTCGTGGGCTTCTATTTGGGTTTAGTGTTTAAAGCCCATTTCCTCTTTATTGTCGTGTACTTAAGCTTTTCTTCATCTCTGTAAACGAGTATCAAAAAGATCAATCAAAATCAACAATCATCTTCTTCTGATTTCTCACCTCTTTCTTCTACTTCTCATCATAATTCTGTTAGTTCTTTGATAAGCCCATTTCGTGCCTATCAGACGACAACTAAACCCTACACGCTTACATAAAAACGCGACCTTTGAGAATTTTGTCCGGCGACAGAAATGGCGGGGTTAGGGTTACGGCTAAAGGCGGCAAAATGGACGTTGAGGAGCGGATCAGGTGCTGTATCGAGAGAATGGTCGTCGGAGATGGGGAAAGGTGTTCGTCGATTCTCTACTGAAACAGAGAACGATGTTCCAACTTCAGGAATCAGTAGACCACTCGCTGAGATTCTCAAGGAGCTTAACAAAAAGGTTCCAGATTCAGTCATCCGAACTCGAGTTGAAGATGGGTGCTCCATCAAATACATCCCTTGGTAATCTCTTTCCTCAGGGTTTAGGGTTCTTTAATTGGGGTTTTTGGGTCAATACTTATACTCTTTTCTTGTGTTGATTCTCAGGCACATTGTGAATCGGATCATGAATATGCATGCTCCAGGTTTGCTAAACCCTCTCTTGTTCTTCTGGGGTTCGTTGTTGGGTTTTGGTTTTGACATTTTGGTGTATTATT
>Hal-1
GAAGTGAAGATTAGTGACCCTGGATGGGCCTTCGTGGGCTTCTATTTGGGTTTAGTGTTTAAAGCCCATTTCCTCTTTATTGTCGTGTACTTAAGCTTTTCTTCATCTCTGTAAACGAGTATCAAAAAGATCAATCAAAATCAACAATCATCTTCTTCTGATTTCTCACCTCTTTCTTCTACTTCTCATCATAATTCTGTTAGTTCTTTGATAAGCCCATTTCGTGCCTATCAGACGACAACTAAACCCTACACGCTTACATAAAAACGCGACCTTTGAGAATTTTGTCCGGCGACAGAAATGGCGGGGTTAGGGTTACGGCTAAAGGCGGCAAAATGGACGTTGAGGAGCGGATCAGGTGCTGTATCGAGAGAATGGTCGTCGGAGATGGGGAAAGGTGTTCGTCGATTCTCTACTGAAACAGAGAACGATGTTCCAACTTCAGGAATCAGTAGACCACTCGCTGAGATTCTCAAGGAGCTTAACAAAAAGGTTCCAGATTCAGTCATCCGAACTCGAGTTGAAGATGGGTGCTCCATCAAATACATCCCTTGGTAATCTCTTTCCTCAGGGTTTAGGGTTCTTTAATTGGGGTTTTTGGGTCAATACTTATACTCTTTTCTTGTGTTGATTCTCAGGCACATTGTGAATCGGATCATGAATATGCATGCTCCAGGTTTGCTAAACCCTCTCTTGTTCTTCTGGGGTTCGTTGTTGGGTTTTGGTTTTGACATTTTGGTGTATTATT
>Ham-1
GAAGTGAAGATTAGTGACCCTGGATGGGCCTTCGTGGGCTTCTATTTGGGTTTAGTGTTTAAAGCCCATTTCCTCTTTATTGTCGTGTACTTAAGCTTTTCTTCATCTCTGTAAACGAGTATCAAAAAGATCAATCAAAATCAACAATCATCTTCTTCTGATTTCTCACCTCTTTCTTCTACTTCTCATCATAATTCTGTTAGTTCTTTGATAAGCCCATTTCGTGCCTATCAGACGACAACTAAACCCTACACGCTTACATAAAAACGCGACCTTTGAGAATTTTGTCCGGCGACAGAAATGGCGGGGTTAGGGTTACGGCTAAAGGCGGCAAAATGGACGTTGAGGAGCGGATCAGGTGCTGTATCGAGAGAATGGTCGTCGGAGATGGGGAAAGGTGTTCGTCGATTCTCTACTGAAACAGAGAACGATGTTCCAACTTCAGGAATCAGTAGACCACTCGCTGAGATTCTCAAGGAGCTTAACAAAAAGGTTCCAGATTCAGTCATCCGAACTCGAGTTGAAGATGGGTGCTCCATCAAATACATCCCTTGGTAATCTCTTTCCTCAGGGTTTAGGGTTCTTTAATTGGGGTTTTTGGGTCAATACTTATACTCTTTTCTTGTGTTGATTCTCAGGCACATTGTGAATCGGATCATGAATATGCATGCTCCAGGTTTGCTAAACCCTCTCTTGTTCTTCTGGGGTTCGTTGTTGGGTTTTGGTTTTGACATTTTGGTGTATTATT
>Hod
GAAGTGAAGATTAGTGACCCTGGATGGGCCTTCGTGGGCTTCTATTTGGGTTTAGTGTTTAAAGCCCATGTCCTCTTTATTGTCGTGTACTTAAGCTTTTCTTCTTCTCTGTAAACGAGTATCAAAAAGATCAATCAAAATCAACAATCATCTTCTTCTGATTTCTCACCTCTTTCTTCTACTTCTCATCATAATTCTGTTAGTTCTTTGATAAGCCCATTTCGTGCCTATCAGACGACAACTAAACCCTACACGCTTACATAAAAACGCGACCTTTGAGAATTTTGTCCGGCGACAGAAATGGCGGGGTTAGGGTTACGGCTAAAGGCGGCAAAATGGACGTTGAGGAGCGGATCAGGTGCTGTATCGAGAGAATGGTCGTCGGAGATGGGGAAAGGTGTTCGTCGATTCTCTACTGAAACAGAGAACGATGTTCCAACTTCAGGAATCAGTAGACCACTCGCTGAGATTCTCAAGGAGCTTAACAAAAAGGTTCCAGATTCAGTCATCCGAACTCGAGTTGAAGATGGGTGCTCCATCAAATACATCCCTTGGTAATCTCTTTCCTCAGGGTTTAGGGTTCTTTAATTGGGGTTTTTGGGTCAATACTTATACTCTTTTCTTGTGTTGATTCTCAGGCACATTGTGAATCGGATCATGAATATGCATGCTCCAGGTTTGCTAAACCCTCTCTTGTTCTTCTGGGGTTCGTTGTTGGGTTTTGGTTTTGACATTTTGGTGTATTATT
>Hola-2-2
GAAGTGAAGATTAGTGACCCTGGATGGGCCTTCGTGGGCTTCTATTTGGGTTTAGTGTTTAAAGCCCATTTCCTCTTTATTGTCGTGTACTTAAGCTTTTCTTCATCTCTGTAAACGAGTATCAAAAAGATCAATCAAAATCAACAATCATCTTCTTCTGATTTCTCACCTCTTTCTTCTACTTCTCATCATAATTCTGTTAGTTCTTTGATAAGCCCATTTCGTGCCTATCAGACGACAACTAAACCCTACACGCTTACATAAAAACGCGACCTTTGAGAATTTTGTCCGGCGACAGAAATGGCGGGGTTAGGGTTACGGCTAAAGGCGGCAAAATGGACGTTGAGGAGCGGATCAGGTGCTGTATCGAGAGAATGGTCGTCGGAGATGGGGAAAGGTGTTCGTCGATTCTCTACTGAAACAGAGAACGATGTTCCAACTTCAGGAATCAGTAGACCACTCGCTGAGATTCTCAAGGAGCTTAACAAAAAGGTTCCAGATTCAGTCATCCGAACTCGAGTTGAAGATGGGTGCTCCATCAAATACATCCCTTGGTAATCTCTTTCCTCAGGGTTTAGGGTTCTTTAATTGGGGTTTTTGGGTCAATACTTATACTCTTTTCTTGTGTTGATTCTCAGGCACATTGTGAATCGGATCATGAATATGCATGCTCCAGGTTTGCTAAACCCTCTCTTGTTCTTCTGGGGTTCGTTGTTGGGTTTTGGTTTTGACATTTTGGTGTATTATT
>Hov1-10
GAAGTGAAGATTAGTGACCCTGGATGGGCCTTCGTGGGCTTCTATTTGGGTTTAGTGTTTAAAGCCCATTTCCTCTTTATTGTCGTGTACTTAAGCTTTTCTTCATCTCTGTAAACGAGTATCAAAAAGATCAATCAAAATCAACAATCATCTTCTTCTGATTTCTCACCTCTTTCTTCTACTTCTCATCATAATTCTGTTAGTTCTTTGATAAGCCCATTTCGTGCCTATCAGACGACAACTAAACCCTACACGCTTACATAAAAACGCGACCTTTGAGAATTTTGTCCGGCGACAGAAATGGCGGGGTTAGGGTTACGGCTAAAGGCGGCAAAATGGACGTTGAGGAGCGGATCAGGTGCTGTATCGAGAGAATGGTCGTCGGAGATGGGGAAAGGTGTTCGTCGATTCTCTACTGAAACAGAGAACGATGTTCCAACTTCAGGAATCAGTAGACCACTCGCTGAGATTCTCAAGGAGCTTAACAAAAAGGTTCCAGATTCAGTCATCCGAACTCGAGTTGAAGATGGGTGCTCCATCAAATACATCCCTTGGTAATCTCTTTCCTCAGGGTTTAGGGTTCTTTAATTGGGGTTTTTGGGTCAATACTTATACTCTTTTCTTGTGTTGATTCTCAGGCACATTGTGAATCGGATCATGAATATGCATGCTCCAGGTTTGCTAAACCCTCTCTTGTTCTTCTGGGGTTCGTTGTTGGGTTTTGGTTTTGACATTTTGGTGTATTATT
>Hov1-7
GAAGTGAAGATTAGTGACCCTGGATGGGCCTTCGTGGGCTTCTATTTGGGTTTAGTGTTTAAAGCCCATTTCCTCTTTATTGTCGTGTACTTAAGCTTTTCTTCATCTCTGTAAACGAGTATCAAAAAGATCAATCAAAATCAACAATCATCTTCTTCTGATTTCTCACCTCTTTCTTCTACTTCTCATCATAATTCTGTTAGTTCTTTGATAAGCCCATTTCGTGCCTATCAGACGACAACTAAACCCTACACGCTTACATAAAAACGCGACCTTTGAGAATTTTGTCCGGCGACAGAAATGGCGGGGTTAGGGTTACGGCTAAAGGCGGCAAAATGGACGTTGAGGAGCGGATCAGGTGCTGTATCGAGAGAATGGTCGTCGGAGATGGGGAAAGGTGTTCGTCGATTCTCTACTGAAACAGAGAACGATGTTCCAACTTCAGGAATCAGTAGACCACTCGCTGAGATTCTCAAGGAGCTTAACAAAAAGGTTCCAGATTCAGTCATCCGAACTCGAGTTGAAGATGGGTGCTCCATCAAATACATCCCTTGGTAATCTCTTTCCTCAGGGTTTAGGGTTCTTTAATTGGGGTTTTTGGGTCAATACTTATACTCTTTTCTTGTGTTGATTCTCAGGCACATTGTGAATCGGATCATGAATATGCATGCTCCAGGTTTGCTAAACCCTCTCTTGTTCTTCTGGGGTTCGTTGTTGGGTTTTGGTTTTGACATTTTGGTGTATTATT
>ICE169
GAAGTGAAGATTAGTGACCCTGGATGGGCCTTCGTGGGCTTCTATTTGGGTTTAGTGTTTAAAGCCCATTTCCTCTTTATTGTCGTGTACTTAAGCTTTTCTTCTTCTCTGTAAACGAGTATCAAAAAGATCAATCAAAATCAACAATCATCTTCTTCTGATTTCTCACCTCTTTCTTCTACTTCTCATCATAATTCTGTTAGTTCTTTGATAAGCCCATTTCGTGCCTATCAGACGACAACTAAACCCTACACGCTTACATAAAAACGCGACCTTTGAGAATTTTGTCCGGCGACAGAAATGGCGGGGTTAGGGTTACGGCTAAAGGCGGCAAAATGGACGTTGAGGAGCGGATCAGGTGCTGTATCGAGAGAATGGTCGTCGGAGATGGGGAAAGGTGTTCGTCGATTCTCTACTGAAACAGAGAACGATGTTCCAACTTCAGGAATCAGTAGACCACTCGCTGAGATTCTCAAGGAGCTTAACAAAAAGGTTCCAGATTCAGTCATCCGAACTCGAGTAGAAGATGGGTGCTCCATCAAATACATCCCTTGGTAATCTCTTTCCTCAGGGTTTAGGGTTCTTTAATTGGGGTTTTTGGGTCAATACTTATACTCTTTTCTTGTGTTGATTCTCAGGCACATTGTGAATCGGATCATGAATATGCATGCTCCAGGTTTGCTAAACCCTCTCTTGTTCTTCTGGGGTTCGTTGTTGGGTTTTGGTTTTGACATTTTGGTGTATTATT
>ICE173
GAAGTGAAGATTAGTGACCCTGGATGGGCCTTCGTGGGCTTCTATTTGGGTTTAGTGTTTAAAGCCCATTTCCTCTTTATTGTCGTGTACTTAAGCTTTTCTTCTTCTCTGTAAACGAGTATCAAAAAGATCAATCAAAATCAACAATCATCTTCTTCTGATTTCTCACCTCTTTCTTCTACTTCTCATCATAATTCTGTTAGTTCTTTGATAAGCCCATTTCGTGCCTATCAGACGACAACTAAACCCTACACGCTTACATAAAAACGCGACCTTTGAGAATTTTGTCCGGCGACAGAAATGGCGGGGTTAGGGTTACGGCTAAAGGCGGCAAAATGGACGTTGAGGAGCGGATCAGGTGCTGTATCGAGAGAATGGTCGTCGGAGATGGGGAAAGGTGTTCGTCGATTCTCTACTGAAACAGAGAACGATGTTCCAACTTCAGGAATCAGTAGACCACTCGCTGAGATTCTCAAGGAGCTTAACAAAAAGGTTCCAGATTCAGTCATCCGAACTCGAGTAGAAGATGGGTGCTCCATCAAATACATCCCTTGGTAATCTCTTTCCTCAGGGTTTAGGGTTCTTTAATTGGGGTTTTTGGGTCAATACTTATACTCTTTTCTTGTGTTGATTCTCAGGCACATTGTGAATCGGATCATGAATATGCATGCTCCAGGTTTGCTAAACCCTCTCTTGTTCTTCTGGGGTTCGTTGTTGGGTTTTGGTTTTGACATTTTGGTGTATTATT
>ICE7
GAAGTGAAGATTAGTGACCCTGGATGGGCCTTCGTGGGCTTCTATTTGGGTTTAGTGTTTAAAGCCCATTTCCTCTTTATTGTCGTGTACTTAAGCTTTTCTTCTTCTCTGTAAACGAGTATCAAAAAGATCAATCAAAATCAACAATCATCTTCTTCTGATTTCTCACCTCTTTCTTCTACTTCTCATCATAATTCTGTTAGTTCTTTGATAAGCCCATTTCGTGCCTATCAGACGACAACTAAACCCTACACGCTTACATAAAAACGCGACCTTTGAGAATTTTGTCCGGCGACAGAAATGGCGGGGTTAGGGTTACGGCTAAAGGCGGCAAAATGGACGTTGAGGAGCGGATCAGGTGCTGTATCGAGAGAATGGTCGTCGGAGATGGGGAAAGGTGTTCGTCGATTCTCTACTGAAACAGAGAACGATGTTCCAACTTCAGGAATCAGTAGACCACTCGCTGAAATTCTCAAGGAGCTTAACAAAAAGGTTCCAGATTCAGTCATCCGAACTCGAGTTGAAGATGGGTGCTCCATCAAATACATCCCTTGGTAATCTCTTTCCTCAGGGTTTAGGGTTCTTTAATTGGGGTTTTTGGGTCAATACTTATACTCTTTTCTTGTGTTGATTCTCAGGCACATTGTGAATCGGATCATGAATATGCATGCTCCAGGTTTGCTAAACCCTCTCTTGTTCTTCTGGGGTTCGTTGTTGGGTTTTGGTTTTGACATTTTGGTGTATTATT
>ICE72
GAAGTGAAGATTAGTGACCCTGGATGGGCCTTCGTGGGTTTCTATTTGGGTTTAGTGTTTAAAGCCCATTTCCTCTTTATTGTCGTGTACTTAAGCTTTTCTTCTTCTCTGTAAACGAGTATCAAAAAGATCAATCAAAATCAACAATCATCTTCTTCTGATTTCTCACCTCTTTCTTCTACTTCTCATCATAATTCTGTTAGTTCTTTGATAAGCCCATTTCGTGCCTATCAGACGACAACTAAACCCTACACGCTTACATAAAAACGCGACCTTTGAGAATTTTGTCCGGCGACAGAAATGGCGGGGTTAGGGTTACGGCTAAAGGCGGCAAAATGGACGTTGAGGAGCGGATCAGGTGCTGTATCGAGAGAATGGTCGTCGGAGATGGGGAAAGGTGTTCGTCGATTCTCTACTGAAACAGAGAACGATGTTCCAACTTCAGGAATCAGTAGACCACTCGCTGAGATTCTCAAGGAGCTTAACAAAAAGGTTCCAGATTCAGTCATCCGAACTCGAGTTGAAGATGGGTGCTCCATCAAATACATCCCTTGGTAATCTCTTTCCTCAGGGTTTAGGGTTCTTTAATTGGGGTTTTTGGGTCAATACTTATACTCTTTTCTTGTGTTGATTCTCAGGCACATTGTGAATCGGATCATGAATATGCATGCTCCAGGTTTGCTAAACCCTCTCTTGTTCTTCTGGGGTTCGTTGTTGGGTTTTGGTTTTGACATTTTGGTGTATTATT
>Kal-2
GAAGTGAAGATTAGTGACCCTGGATGGGCCTTCGTGGGCTTCTATTTGGGTTTAGTGTTTAAAGCCCATTTCCTCTTTATTGTCGTGTACTTAAGCTTTTCTTCATCTCTGTAAACGAGTATCAAAAAGATCAATCAAAATCAACAATCATCTTCTTCTGATTTCTCACCTCTTTCTTCTACTTCTCATCATAATTCTGTTAGTTCTTTGATAAGCCCATTTCGTGCCTATCAGACGACAACTAAACCCTACACGCTTACATAAAAACGCGACCTTTGAGAATTTTGTCCGGCGACAGAAATGGCGGGGTTAGGGTTACGGCTAAAGGCGGCAAAATGGACGTTGAGGAGCGGATCAGGTGCTGTATCGAGAGAATGGTCGTCGGAGATGGGGAAAGGTGTTCGTCGATTCTCTACTGAAACAGAGAACGATGTTCCAACTTCAGGAATCAGTAGACCACTCGCTGAGATTCTCAAGGAGCTTAACAAAAAGGTTCCAGATTCAGTCATCCGAACTCGAGTTGAAGATGGGTGCTCCATCAAATACATCCCTTGGTAATCTCTTTCCTCAGGGTTTAGGGTTCTTTAATTGGGGTTTTTGGGTCAATACTTATACTCTTTTCTTGTGTTGATTCTCAGGCACATTGTGAATCGGATCATGAATATGCATGCTCCAGGTTTGCTAAACCCTCTCTTGTTCTTCTGGGGTTCGTTGTTGGGTTTTGGTTTTGACATTTTGGTGTATTATT
>Kia-1
GAAGTGAAGATTAGTGACCCTGGATGGGCCTTCGTGGGCTTCTATTTGGGTTTAGTGTTTAAAGCCCATTTCCTCTTTATTGTCGTGTACTTAAGCTTTTCTTCATCTCTGTAAACGAGTATCAAAAAGATCAATCAAAATCAACAATCATCTTCTTCTGATTTCTCACCTCTTTCTTCTACTTCTCATCATAATTCTGTTAGTTCTTTGATAAGCCCATTTCGTGCCTATCAGACGACAACTAAACCCTACACGCTTACATAAAAACGCGACCTTTGAGAATTTTGTCCGGCGACAGAAATGGCGGGGTTAGGGTTACGGCTAAAGGCGGCAAAATGGACGTTGAGGAGCGGATCAGGTGCTGTATCGAGAGAATGGTCGTCGGAGATGGGGAAAGGTGTTCGTCGATTCTCTACTGAAACAGAGAACGATGTTCCAACTTCAGGAATCAGTAGACCACTCGCTGAGATTCTCAAGGAGCTTAACAAAAAGGTTCCAGATTCAGTCATCCGAACTCGAGTTGAAGATGGGTGCTCCATCAAATACATCCCTTGGTAATCTCTTTCCTCAGGGTTTAGGGTTCTTTAATTGGGGTTTTTGGGTCAATACTTATACTCTTTTCTTGTGTTGATTCTCAGGCACATTGTGAATCGGATCATGAATATGCATGCTCCAGGTTTGCTAAACCCTCTCTTGTTCTTCTGGGGTTCGTTGTTGGGTTTTGGTTTTGACATTTTGGTGTATTATT
>Koch-1
GAAGTGAAGATTAGTGACCCTGGATGGGCCTTCGTGGGCTTCTATTTGGGTTTAGTGTTTAAAGCCCATTTCCTCTTTATTGTCGTGTACTTAAGCTTTTCTTCTTCTCTGTAAACGAGTATCAAAAAGATCAATCAAAATCAACAATCATCTTCTTCTGATTTCTCACCTCTTTCTTCTACTTCTCATCATAATTCTGTTAGTTCTTTGATAAGCCCATTTCGTGCCTATCAGACGACAACTAAACCCTACACGCTTACATAAAAACGCGACCTTTGAGAATTTTGTCCGGCGACAGAAATGGCGGGGTTAGGGTTACGGCTAAAGGCGGCAAAATGGACGTTGAGGAGCGGATCAGGTGCTGTATCGAGAGAATGGTCGTCGGAGATGGGGAAAGGTGTTCGTCGATTCTCTACTGAAACAGAGAACGATGTTCCAACTTCAGGAATCAGTAGACCACTCGCTGAGATTCTCAAGGAGCTTAACAAAAAGGTTCCAGATTCAGTCATCCGAACTCGAGTTGAAGATGGGTGCTCCATCAAATACATCCCTTGGTAATCTCTTTCCTCAGGGTTTAGGGTTCTTTAATTGGGTTTTTTGGGTCAATACTTATACTCTTTTCTTGTGTTGATTCTCAGGCACATTGTGAATCGGATCATGAATATGCATGCTCCAGGTTTGCTAAACCCTCTCTTGTTCTTCTGGGGTTCGTTGTTGGGTTTTGGTTTTGACATTTTGGTGTATTATT
>Ler-0
GAAGTGAAGATTAGTGACCCTGGATGGGCCTTCGTGGGCTTCTATTTGGGTTTAGTGTTTAAAGCCCATTTCCTCTTTATTGTCGTGTACTTAAGCTTTTCTTCTTCTCTGTAAACGAGTATCAAAAAGATCAATCAAAATCAACAATCATCTTCTTCTGATTTCTCACCTCTTTCTTCTACTTCTCATCATAATTCTGTTAGTTCTTTGATAAGCCCATTTCGTGCCTATCAGACGACAACTAAACCCTACACGCTTACATAAAAACGCGACCTTTGAGAATTTTGTCCGGCGACAGAAATGGCGGGGTTAGGGTTACGGCTAAAGGCGGCAAAATGGACGTTGAGGAGCGGATCAGGTGCTGTATCGAGAGAATGGTCGTCGGAGATGGGGAAAGGTGTTCGTCGATTCTCTACTGAAACAGAGAACGATGTTCCAACTTCAGGAATCAGTAGACCACTCGCTGAGATTCTCAAGGAGCTTAACAAAAAGGTTCCAGATTCAGTCATCCGAACTCAAGTTGAAGATGGGTGCTCCATCAAATACATCCCTTGGTAATCTCTTTCCTCAGGGTTTAGGGTTCTTTAATTGGGGTTTTTGGGTCAATACTTATACTCTTTTCTTGTGTTGATTCTCAGGCACATTGTGAATCGGATCATGAATATGCATGCTCCAGGTTTGCTAAACCCTCTCTTGTTCTTCTGGGGTTCGTTGTTGGGTTTTGGTTTTGACATTTTGGTGTATTATT
>Lerik1-3
GAAGTGAAGATTAGTGACCCTGGATGGGCCTTCGTGGGCTTCTATTTGGGTTTAGTGTTTAAAGCCCATGTCCTCTTTATTGTCGTGTACTTAAGCTTTTCTTCTTCTCTGTAAACGAGTATCAAAAAGATCAATCAAAATCAACAATCATCTTCTTCTGATTTCTCACCTCTTTCTTCTACTTCTCATCATAATTCTGTTAGTTCTTTGATAAGCCCATTTCGTGCCTATCAGACGACAACTAAACCCTACACGCTTACATAAAAACGCGACCTTTGAGAATTTTGTCCGGCGACAGAAATGGCGGGGTTAGGGTTACGGCTAAAGGCGGCAAAATGGACGTTGAGGAGCGGATCAGGTGCTGTATCGAGAGAATGGTCGTCGGAGATGGGGAAAGGTGTTCGTCGATTCTCTACTGAAACAGAGAACGATGTTCCAACTTCAGGAATCAGTAGACCACTCGCTGAGATTCTCAAGGAGCTTAACAAAAAGGTTCCAGATTCAGTCATCCGAACTCGAGTTGAAGATGGGTGCTCCATCAAATACATCCCTTGGTAATCTCTTTCCTCAGGGTTTAGGGTTCTTTAATTGGGGTTTTTGGGTCAATACTTATACTCTTTTCTTGTGTTGATTCTCAGGCACATTGTGAATCGGATCATGAATATGCATGCTCCAGGTTTGCTAAACCCTCTCTTGTTCTTCTGGGGTTCGTTGTTGGGTTTTGGTTTTGACATTTTGGTGTATTATT
>Lilloe-1
GAAGTGAAGATTAGTGACCCTGGATGGGCCTTCGTGGGCTTCTATTTGGGTTTAGTGTTTAAAGCCCATTTCCTCTTTATTGTCGTGTACTTAAGCTTTTCTTCATCTCTGTAAACGAGTATCAAAAAGATCAATCAAAATCAACAATCATCTTCTTCTGATTTCTCACCTCTTTCTTCTACTTCTCATCATAATTCTGTTAGTTCTTTGATAAGCCCATTTCGTGCCTATCAGACGACAACTAAACCCTACACGCTTACATAAAAACGCGACCTTTGAGAATTTTGTCCGGCGACAGAAATGGCGGGGTTAGGGTTACGGCTAAAGGCGGCAAAATGGACGTTGAGGAGCGGATCAGGTGCTGTATCGAGAGAATGGTCGTCGGAGATGGGGAAAGGTGTTCGTCGATTCTCTACTGAAACAGAGAACGATGTTCCAACTTCAGGAATCAGTAGACCACTCGCTGAGATTCTCAAGGAGCTTAACAAAAAGGTTCCAGATTCAGTCATCCGAACTCGAGTTGAAGATGGGTGCTCCATCAAATACATCCCTTGGTAATCTCTTTCCTCAGGGTTTAGGGTTCTTTAATTGGGGTTTTTGGGTCAATACTTATACTCTTTTCTTGTGTTGATTCTCAGGCACATTGTGAATCGGATCATGAATATGCATGCTCCAGGTTTGCTAAACCCTCTCTTGTTCTTCTGGGGTTCGTTGTTGGGTTTTGGTTTTGACATTTTGGTGTATTATT
>Lis-3
GAAGTGAAGATTAGTGACCCTGGATGGGCCTTCGTGGGCTTCTATTTGGGTTTAGTGTTTAAAGCCCATTTCCTCTTTATTGTCGTGTACTTAAGCTTTTCTTCTTCTCTGTAAACGAGTATCAAAAAGATCAATCAAAATCAACAATCATCTTCTTCTGATTTCTCACCTCTTTCTTCTACTTCTCATCATAATTCTGTTAGTTCTTTGATAAGCCCATTTCGTGCCTATCAGACGACAACTAAACCCTACACGCTTACATAAAAACGCGACCTTTGAGAATTTTGTCCGGCGACAGAAATGGCGGGGTTAGGGTTACGGCTAAAGGCGGCAAAATGGACGTTGAGGAGCGGATCAGGTTCTGTATCGAGAGAATGGTCGTCGGAGATGGGGAAAGGTGTTCGTCGATTCTCTACTGAAACAGAGAACGATGTTCCAACTTCAGGAATCAGTAGACCACTCGCTGAGATTCTCAAGGAGCTTAACAAAAAGGTTCCAGATTCAGTCATCCGAACTCGAGTTGAAGATGGGTGCTCCATCAAATACATCCCTTGGTAATCTCTTTCCTCAGGGTTTAGGGTTCTTTAATTGGGGTTTTTGGGTCAATACTTATACTCTTTTCTTGTGTTGATTCTCAGGCACATTGTGAATCGGATCATGAATATGCATGCTCCAGGTTTGCTAAACCCTCTCTTGTTCTTCTGGGGTTCGTTGTTGGGTTTTGGTTTTGACATTTTGGTGTATTATT
>Lom1-1
GAAGTGAAGATTAGTGACCCTGGATGGGCCTTCGTGGGCTTCTATTTGGGTTTAGTGTTTAAAGCCCATTTCCTCTTTATTGTCGTGTACTTAAGCTTTTCTTCATCTCTGTAAACGAGTATCAAAAAGATCAATCAAAATCAACAATCATCTTCTTCTGATTTCTCACCTCTTTCTTCTACTTCTCATCATAATTCTGTTAGTTCTTTGATAAGCCCATTTCGTGCCTATCAGACGACAACTAAACCCTACACGCTTACATAAAAACGCGACCTTTGAGAATTTTGTCCGGCGACAGAAATGGCGGGGTTAGGGTTACGGCTAAAGGCGGCAAAATGGACGTTGAGGAGCGGATCAGGTGCTGTATCGAGAGAATGGTCGTCGGAGATGGGGAAAGGTGTTCGTCGATTCTCTACTGAAACAGAGAACGATGTTCCAACTTCAGGAATCAGTAGACCACTCGCTGAGATTCTCAAGGAGCTTAACAAAAAGGTTCCAGATTCAGTCATCCGAACTCGAGTTGAAGATGGGTGCTCCATCAAATACATCCCTTGGTAATCTCTTTCCTCAGGGTTTAGGGTTCTTTAATTGGGGTTTTTGGGTCAATACTTATACTCTTTTCTTGTGTTGATTCTCAGGCACATTGTGAATCGGATCATGAATATGCATGCTCCAGGTTTGCTAAACCCTCTCTTGTTCTTCTGGGGTTCGTTGTTGGGTTTTGGTTTTGACATTTTGGTGTATTATT
>Lp2_2
GAAGTGAAGATTAGTGACCCTGGATGGGCCTTCGTGGGCTTCTATTTGGGTTTAGTGTTTAAAGCCCATTTCCTCTTTATTGTCGTGTACTTAAGCTTTTCTTCTTCTCTGTAAACGAGTATCAAAAAGATCAATCAAAATCAACAATCATCTTCTTCTTATTTCTCACCTCTTTCTTCTACTTCTCATCATAATTCTGTTAGTTCTTTGATAAGCCCATTTCGTGCCTATCAGACGACAACTAAACCCTACACGCTTACATAAAAACGCGACCTTTGAGAATTTTGTCCGGCGACAGAAATGGCGGGGTTAGGGTTACGGCTAAAGGCGGCAAAATGGACGTTGAGGAGCGGATCAGGTGCTGTATCGAGAGAATGGTCGTCGGAGATGGGGAAAGGTGTTCGTCGATTCTCTACTGAAACAGAGAACGATGTTCCAACTTCAGGAATCAGTAGACCACTCGCTGAGATTCTCAAGGAGCTTAACAAAAAGGTTCCAGATTCAGTCATCCGAACTCGAGTTGAAGATGGGTGCTCCATCAAATACATCCCTTGGTAATCTCTTTCCTCAGGGTTTAGGGTTCTTTAATTGGGGTTTTTGGGTCAATACTTATACTCTTTTCTTGTGTTGATTCTCAGGCACATTGTGAATCGGATCATGAATATGCATGCTCCAGGTTTGCTAAACCCTCTCTTGTTCTTCTGGGGTTCGTTGTTGGGTTTTGGTTTTGACATTTTGGTGTATTATT
>Lu-1
GAAGTGAAGATTAGTGACCCTGGATGGGCCTTCGTGGGCTTCTATTTGGGTTTAGTGTTTAAAGCCCATTTCCTCTTTATTGTCGTGTACTTAAGCTTTTCTTCATCTCTGTAAACGAGTATCAAAAAGATCAATCAAAATCAACAATCATCTTCTTCTGATTTCTCACCTCTTTCTTCTACTTCTCATCATAATTCTGTTAGTTCTTTGATAAGCCCATTTCGTGCCTATCAGACGACAACTAAACCCTACACGCTTACATAAAAACGCGACCTTTGAGAATTTTGTCCGGCGACAGAAATGGCGGGGTTAGGGTTACGGCTAAAGGCGGCAAAATGGACGTTGAGGAGCGGATCAGGTGCTGTATCGAGAGAATGGTCGTCGGAGATGGGGAAAGGTGTTCGTCGATTCTCTACTGAAACAGAGAACGATGTTCCAACTTCAGGAATCAGTAGACCACTCGCTGAGATTCTCAAGGAGCTTAACAAAAAGGTTCCAGATTCAGTCATCCGAACTCGAGTTGAAGATGGGTGCTCCATCAAATACATCCCTTGGTAATCTCTTTCCTCAGGGTTTAGGGTTCTTTAATTGGGGTTTTTGGGTCAATACTTATACTCTTTTCTTGTGTTGATTCTCAGGCACATTGTGAATCGGATCATGAATATGCATGCTCCAGGTTTGCTAAACCCTCTCTTGTTCTTCTGGGGTTCGTTGTTGGGTTTTGGTTTTGACATTTTGGTGTATTATT
>NFA_8
GAAGTGAAGATTAGTGACCCTGGATGGGCCTTCGTGGGCTTCTATTTGGGTTTAGTGTTTAAAGCCCATTTCCTCTTTATTGTCGTGTACTTAAGCTTTTTTTCTTCTCTGTAAACGAGTATCAAAAAGATCAATCAAAATCAACAATCATCTTCTTCTGATTTCTCACCTCTTTCTTCTACTTCTCATCATAATTCTGTTAGTTCTTTGATAAGCCCATTTCGTGCCTATCAGACGACAACTAAACCCTACACGCTTACATAAAAACGCGACCTTTGAGAATTTTGTCCGGCGACAGAAATGGCGGGGTTAGGGTTACGGCTAAAGGCGGCAAAATGGACGTTGAGGAGCGGATCAGGTGCTGTATCGAGAGAATGGTCGTCGGAGATGGGGAAAGGTGTTCGTCGATTCTCTACTGAAACAGAGAACGATGTTCCAACTTCAGGAATCAGTAGACCACTCGCTGAGATTCTCAAGGAGCTTAACAAAAAGGTTCCAGATTCAGTCATCCGAACTCGAGTTGAAGATGGGTGCTCCATCAAATACATCCCTTGGTAATCTCTTTCCTCAGGGTTTAGGGTTCTTTAATTGGGGTTTTTGGGTCAATACTTATACTCTTTTCTTGTGTTGATTCTCAGGCACATTGTGAATCGGATCATGAATATGCATGCTCCAGGTTTGCTAAACCCTCTCTTGTTCTTCTGGGGTTCGTTGTTGGGTTTTGGTTTTGACATTTTGGTGTATTATT
>Na_1
GAAGTGAAGATTAGTGACCCTGGATGGGCCTTCGTGGGCTTCTATTTGGGTTTAGTGTTTAAAGCCCATTTCCTCTTTATTGTCGTGTACTTAAGCTTTTCTTCTTCTCTGTAAACGAGTATCAAAAAGATCAATCAAAATCAACAATCATCTTCTTCTGATTTCTCACCTCTTTCTTCTACTTCTCATCATAATTCTGTTAGTTCTTTGATAAGCCCATTTCGTGCCTATCAGACGACAACTAAACCCTACACGCTTACATAAAAACGCGACCTTTGAGAATTTTGTCCGGCGACAGAAATGGCGGGGTTAGGGTTACGGCTAAAGGCGGCAAAATGGACGTTGAGGAGCGGATCAGGTGCTGTATCGAGAGAATGGTCGTCGGAGATGGGGAAAGGTGTTCGTCGATTCTCTACTGAAACAGAGAACGATGTTCCAACTTCAGGAATCAGTAGACCACTCGCTGAGATTCTCAAGGAGCTTAACAAAAAGGTTCCAGATTCAGTCATCCGAACTCGAGTTGAAGATGGGTGCTCCATCAAATACATCCCTTGGTAATCTCTTTCCTCAGGGTTTAGGGTTCTTTAATTGGGGTTTTTGGGTCAATACTTATACTCTTTTCTTGTGTTGATTCTCAGGCACATTGTGAATCGGATCATGAATATGCATGCTCCAGGTTTGCTAAACCCTCTCTTGTTCTTCTGGGGTTCGTTGTTGGGTTTTGGTTTTAACATTTTGGTGTATTATT
>Nemrut-1
GAAGTGAAGATTAGTGACCCTGGATGGGCCTTCGTGGGTTTCTATTTGGGTTTAGTGTTTAAAGCCCATTTCCTCTTTATTGTCGTGTACTTAAGCTTTTCTTCTTCTCTGTAAACGAGTATCAAAAAGATCAATCAAAATCAACAATCATCTTCTTCTGATTTCTCACCTCTTTCTTCTACTTCTCATCATAATTCTGTTAGTTCTTTGATAAGCCCATTTCGTGCCTATCAGACGACAACTAAACCCTACACGCTTACATAAAAACGCGACCTTTGAGAATTTTGTCCGGCGACAGAAATGGCGGGGTTAGGGTTACGGCTAAAGGCGGCAAAATGGACGTTGAGGAGCGGATCAGGTGCTGTATCGAGAGAATGGTCGTCGGAGATGGGGAAAGGTGTTCGTCGATTCTCTACTGAAACAGAGAACGATGTTCCAACTTCAGGAATCAGTAGACCACTCGCTGAGATTCTCAAGGAGCTTAACAAAAAGGTTCCAGATTCAGTCATCCGAACTCGAGTTGAAGATGGGTGCTCCATCAAATACATCCCTTGGTAATCTCTTTCCTCAGGGTTTAGGGTTCTTTAATTGGGGTTTTTGGGTCAATACTTATACTCTTTTCTTGTGTTGATTCTCAGGCACATTGTGAATCGGATCATGAATATGCATGCTCCAGGTTTGCTAAACCCTCTCTTGTTCTTCTGGGGTTCGTTGTTGGGTTTTGGTTTTGACATTTTGGTGTATTATT
>Ped-0
GAAGTGAAGATTAGTGAGCCTGGATGGGCCTTCGTGGGCTTCTATTTGGGTTTAGTGTTTAAAGCCCATTTCCTCTTTATTGTCGTGTACTTAAGCTTTTCTTCTTCTCTGTAAACGAGTATCAAAAAGATCAATCAAAATCAACAATCATCTTCTTCTGATTTCTCACCTCTTTCTTCTACTTCTCATCATAATTCTGTTAGTTCTTTGATAAGCCCATTTCGTGCCTATCAGACGACAACTAAACCCTACACGCTTACATAAAAACGCGACCTTTGAGAATTTTGTCCGGCGACAGAAATGGCGGGGTTAGGGTTACGGCTAAAGGCGGCAAAATGGACGTTGAGGAGCGGATCAGGTGCTGTATCGAGAGAATGGTCGTCGGAGATGGGGAAAGGTGTTCGTCGATTCTCTACTGAAACAGAGAACGATGTTCCAACTTCAGGAATCAGTAGACCACTCGCTGAGATTCTCAAGGAGCTTAACAAAAAGGTTCCAGATTCAGTCATCCGAACTCGAGTTGAAGATGGGTGCTCCATCAAATACATCCCTTGGTAATCTCTTTCCTCAGGGTTTAGGGTTCTTTAATTGGGGTTTTTGGGTCAATACTTATACTCTTTTCTTGTGTTGATTCTCAGGCACATTGTGAATCGGATCATGAATATGCATGCTCCAGGTTTGCTAAACCCTCTCTTGTTCTTCTGGGGTTCGTTGTTGGGTTTTGGTTTTGACATTTTGGTGTATTATT
>Ren_11
GAAGTGAAGATTAGTGACCCTGGATGGGCCTTCGTGGGCTTCTATTTGGGTTTAGTGTTTAAAGCCCATTTCCTCTTTATTGTCGTGTACTTAAGCTTTTCTTCTTCTCTGTAAACGAGTATCAAAAAGATCAATCAAAATCAACAATCATCTTCTTCTGATTTCTCACCTCTTTCTTCTACTTCTCATCATAATTCTGTTAGTTCTTTGATAAGCCCATTTCGTGCCTATCAGACGACAACTAAACCCTACACGCTTACATAAAAACGCGACCTTTGAGAATTTTGTCCGGCGACAGAAATGGCGGGGTTAGGGTTACGGCTAAAGGCGGCAAAATGGACGTTGAGAAGCGGATCAGGTGCTGTATCGAGAGAATGGTCGTCGGAGATGGGGAAAGGTGTTCGTCGATTCTCTACTGAAACAGAGAACGATGTTCCAACTTCAGGAATCAGTAGACCACTCGCTGAGATTCTCAAGGAGCTTAACAAAAAGGTTCCAGATTCAGTCATCCGAACTCGAGTTGAAGATGGGTGCTCCATCAAATACATCCCTTGGTAATCTCTTTCCTCAGGGTTTAGGGTTCTTTAATTGGGGTTTTTGGGTCAATACTTATACTCTTTTCTTGTGTTGATTCTCAGGCACATTGTGAATCGGATCATGAATATGCATGCTCCAGGTTTGCTAAACCCTCTCTTGTTCTTCTGGGGTTCGTTGTTGGGTTTTGGTTTTGACATTTTGGTGTATTATT
>Rev-1
GAAGTGAAGATTAGTGACCCTGGATGGGCCTTCGTGGGCTTCTATTTGGGTTTAGTGTTTAAAGCCCATTTCCTCTTTATTGTCGTGTACTTAAGCTTTTCTTCATCTCTGTAAACGAGTATCAAAAAGATCAATCAAAATCAACAATCATCTTCTTCTGATTTCTCACCTCTTTCTTCTACTTCTCATCATAATTCTGTTAGTTCTTTGATAAGCCCATTTCGTGCCTATCAGACGACAACTAAACCCTACACGCTTACATAAAAACGCGACCTTTGAGAATTTTGTCCGGCGACAGAAATGGCGGGGTTAGGGTTACGGCTAAAGGCGGCAAAATGGACGTTGAGGAGCGGATCAGGTGCTGTATCGAGAGAATGGTCGTCGGAGATGGGGAAAGGTGTTCGTCGATTCTCTACTGAAACAGAGAACGATGTTCCAACTTCAGGAATCAGTAGACCACTCGCTGAGATTCTCAAGGAGCTTAACAAAAAGGTTCCAGATTCAGTCATCCGAACTCGAGTTGAAGATGGGTGCTCCATCAAATACATCCCTTGGTAATCTCTTTCCTCAGGGTTTAGGGTTCTTTAATTGGGGTTTTTGGGTCAATACTTATACTCTTTTCTTGTGTTGATTCTCAGGCACATTGTGAATCGGATCATGAATATGCATGCTCCAGGTTTGCTAAACCCTCTCTTGTTCTTCTGGGGTTCGTTGTTGGGTTTTGGTTTTGACATTTTGGTGTATTATT
>Rev-2
GAAGTGAAGATTAGTGACCCTGGATGGGCCTTCGTGGGCTTCTATTTGGGTTTAGTGTTTAAAGCCCATTTCCTCTTTATTGTCGTGTACTTAAGCTTTTCTTCATCTCTGTAAACGAGTATCAAAAAGATCAATCAAAATCAACAATCATCTTCTTCTGATTTCTCACCTCTTTCTTCTACTTCTCATCATAATTCTGTTAGTTCTTTGATAAGCCCATTTCGTGCCTATCAGACGACAACTAAACCCTACACGCTTACATAAAAACGCGACCTTTGAGAATTTTGTCCGGCGACAGAAATGGCGGGGTTAGGGTTACGGCTAAAGGCGGCAAAATGGACGTTGAGGAGCGGATCAGGTGCTGTATCGAGAGAATGGTCGTCGGAGATGGGGAAAGGTGTTCGTCGATTCTCTACTGAAACAGAGAACGATGTTCCAACTTCAGGAATCAGTAGACCACTCGCTGAGATTCTCAAGGAGCTTAACAAAAAGGTTCCAGATTCAGTCATCCGAACTCGAGTTGAAGATGGGTGCTCCATCAAATACATCCCTTGGTAATCTCTTTCCTCAGGGTTTAGGGTTCTTTAATTGGGGTTTTTGGGTCAATACTTATACTCTTTTCTTGTGTTGATTCTCAGGCACATTGTGAATCGGATCATGAATATGCATGCTCCAGGTTTGCTAAACCCTCTCTTGTTCTTCTGGGGTTCGTTGTTGGGTTTTGGTTTTGACATTTTGGTGTATTATT
>Rome_1
GAAGTGAAGATTAGTGACCCTGGATGGGCCTTCGTGGGCTTCTATTTGGGTTTAGTGTTTAAAGCCCATTTCCTCTTTATTGTCGTGTACTTAAGCTTTTCTTCTTTTCTGTAAACGAGTATCAAAAAGATCAATCAAAATCAACAATCATCTTCTTCTGATTTCTCACCTCTTTCTTCTACTTCTCATCATAATTCTGTTAGTTCTTTGATAAGCCCATTTCGTGCCTATCAGACGACAACTAAACCCTACACGCTTACATAAAAACGCGACCTTTGAGAATTTTGTCCGGCGACAGAAATGGCGGGGTTAGGGTTACGGCTAAAGGCGGCAAAATGGACGTTGAGGAGCGGATCAGGTGCTGTATCGAGAGAATGGTCGTCGGAGATGGGGAAAGGTGTTCGTCGATTCTCTACTGAAACAGAGAACGATGTTCCAACTTCAGGAATCAGTAGACCACTCGCTGAGATTCTCAAGGAGCTTAACAAAAAGGTTCCAGATTCAGTCATCCGAACTCGAGTTGAAGATGGGTGCTCCATCAAATACATCCCTTGGTAATCTCTTTCCTCAGGGTTTAGGGTTCTTTAATTGGGGTTTTTGGGTCAATACTTATACTCTTTTCTTGTGTTGATTCTCAGGCACATTGTGAATCGGATCATGAATATGCATGCTCCAGGTTTGCTAAACCCTCTCTTGTTCTTCTGGGGTTCGTTGTTGGGTTTTGGTTTTGACATTTTGGTGTATTATT
>San-2
GAAGTGAAGATTAGTGACCCTGGATGGGCCTTCGTGGGCTTCTATTTGGGTTTAGTGTTTAAAGCCCATTTCCTCTTTATTGTCGTGTACTTAAGCTTTTCTTCATCTCTGTAAACGAGTATCAAAAAGATCAATCAAAATCAACAATCATCTTCTTCTGATTTCTCACCTCTTTCTTCTACTTCTCATCATAATTCTGTTAGTTCTTTGATAAGCCCATTTCGTGCCTATCAGACGACAACTAAACCCTACACGCTTACATAAAAACGCGACCTTTGAGAATTTTGTCCGGCGACAGAAATGGCGGGGTTAGGGTTACGGCTAAAGGCGGCAAAATGGACGTTGAGGAGCGGATCAGGTGCTGTATCGAGAGAATGGTCGTCGGAGATGGGGAAAGGTGTTCGTCGATTCTCTACTGAAACAGAGAACGATGTTCCAACTTCAGGAATCAGTAGACCACTCGCTGAGATTCTCAAGGAGCTTAACAAAAAGGTTCCAGATTCAGTCATCCGAACTCGAGTTGAAGATGGGTGCTCCATCAAATACATCCCTTGGTAATCTCTTTCCTCAGGGTTTAGGGTTCTTTAATTGGGGTTTTTGGGTCAATACTTATACTCTTTTCTTGTGTTGATTCTCAGGCACATTGTGAATCGGATCATGAATATGCATGCTCCAGGTTTGCTAAACCCTCTCTTGTTCTTCTGGGGTTCGTTGTTGGGTTTTGGTTTTGACATTTTGGTGTATTATT
>Sf_1
GAAGTGAAGATTAGTGACCCTGGATGGGCCTTCGTGGGCTTCTATTTGGGTTTAGTGTTTAAAGCCCATGTCCTCTTTATTGTCGTGTACTTAAGCTTTTCTTCTTCTCTGTAAACGAGTATCAAAAAGATCAATCAAAATCAACAATCATCTTCTTCTGATTTCTCACCTCTTTCTTCTACTTCTCATCATAATTCTGTTAGTTCTTTGATAAGCCCATTTCGTGCCTATCAGACGACAACTAAACCCTACACGCTTACATAAAAACGCGACCTTTGAGAATTTTGTCCGGCGACAGAAATGGCGGGGTTAGGGTTACGGCTAAAGGCGGCAAAATGGACGTTGAGGAGCGGATCAGGTGCTGTATCGAGAGAATGGTCGTCGGAGATGGGGAAAGGTGTTCGTCGATTCTCTACTGAAACAGAGAACGATGTTCCAACTTCAGGAATCAGTAGACCACTCGCTGAGATTCTCAAGGAGCTTAACAAAAAGGTTCCAGATTCAGTCATCCGAACTCGAGTTGAAGATGGGTGCTCCATCAAATACATCCCTTGGTAATCTCTTTCCTCAGGGTTTAGGGTTCTTTAATTGGGGTTTTTGGGTCAATACTTATACTCTTTTCTTGTGTTGATTCTCAGGCACATTGTGAATCGGATCATGAATATGCATGCTCCAGGTTTGCTAAACCCTCTCTTGTTCTTCTGGGGTTCGTTGTTGGGTTTTGGTTTTGACATTTTGGTGTATTATT
>Spro-2
GAAGTGAAGATTAGTGACCCTGGATGGGCCTTCGTGGGCTTCTATTTGGGTTTAGTGTTTAAAGCCCATTTCCTCTTTATTGTCGTGTACTTAAGCTTTTCTTCATCTCTGTAAACGAGTATCAAAAAGATCAATCAAAATCAACAATCATCTTCTTCTGATTTCTCACCTCTTTCTTCTACTTCTCATCATAATTCTGTTAGTTCTTTGATAAGCCCATTTCGTGCCTATCAGACGACAACTAAACCCTACACGCTTACATAAAAACGCGACCTTTGAGAATTTTGTCCGGCGACAGAAATGGCGGGGTTAGGGTTACGGCTAAAGGCGGCAAAATGGACGTTGAGGAGCGGATCAGGTGCTGTATCGAGAGAATGGTCGTCGGAGATGGGGAAAGGTGTTCGTCGATTCTCTACTGAAACAGAGAACGATGTTCCAACTTCAGGAATCAGTAGACCACTCGCTGAGATTCTCAAGGAGCTTAACAAAAAGGTTCCAGATTCAGTCATCCGAACTCGAGTTGAAGATGGGTGCTCCATCAAATACATCCCTTGGTAATCTCTTTCCTCAGGGTTTAGGGTTCTTTAATTGGGGTTTTTGGGTCAATACTTATACTCTTTTCTTGTGTTGATTCTCAGGCACATTGTGAATCGGATCATGAATATGCATGCTCCAGGTTTGCTAAACCCTCTCTTGTTCTTCTGGGGTTCGTTGTTGGGTTTTGGTTTTGACATTTTGGTGTATTATT
>Spro-3
GAAGTGAAGATTAGTGACCCTGGATGGGCCTTCGTGGGCTTCTATTTGGGTTTAGTGTTTAAAGCCCATTTCCTCTTTATTGTCGTGTACTTAAGCTTTTCTTCATCTCTGTAAACGAGTATCAAAAAGATCAATCAAAATCAACAATCATCTTCTTCTGATTTCTCACCTCTTTCTTCTACTTCTCATCATAATTCTGTTAGTTCTTTGATAAGCCCATTTCGTGCCTATCAGACGACAACTAAACCCTACACGCTTACATAAAAACGCGACCTTTGAGAATTTTGTCCGGCGACAGAAATGGCGGGGTTAGGGTTACGGCTAAAGGCGGCAAAATGGACGTTGAGGAGCGGATCAGGTGCTGTATCGAGAGAATGGTCGTCGGAGATGGGGAAAGGTGTTCGTCGATTCTCTACTGAAACAGAGAACGATGTTCCAACTTCAGGAATCAGTAGACCACTCGCTGAGATTCTCAAGGAGCTTAACAAAAAGGTTCCAGATTCAGTCATCCGAACTCGAGTTGAAGATGGGTGCTCCATCAAATACATCCCTTGGTAATCTCTTTCCTCAGGGTTTAGGGTTCTTTAATTGGGGTTTTTGGGTCAATACTTATACTCTTTTCTTGTGTTGATTCTCAGGCACATTGTGAATCGGATCATGAATATGCATGCTCCAGGTTTGCTAAACCCTCTCTTGTTCTTCTGGGGTTCGTTGTTGGGTTTTGGTTTTGACATTTTGGTGTATTATT
>Sr:5
GAAGTGAAGATTAGTGACCCTGGATGGGCCTTCGTGGGCTTCTATTTGGGTTTAGTGTTTAAAGCCCATTTCCTCTTTATTGTCGTGTACTTAAGCTTTTCTTCTTCTCTGTAAACGAGTATCAAAAAGATCAATCAAAATCAACAATCATCTTCTTCTGATTTCTCACCTCTTTCTTCTACTTCTCATCATAATTCTGTTAGTTCTTTGATAAGCCCATTTCGTGCCTATCAGACGACAACTAAACCCTACACGCTTACATAAAAACGCGACCTTTGAGAATTTTGTCCGGCGACAGAAATGGCGGGGTTAGGGTTACGGCTAAAGGCGGCAAAATGGACGTTGAGGAGCGGATCAGGTTCTGTATCGAGAGAATGGTCGTCGGAGATGGGGAAAGGTGTTCGTCGATTCTCTACTGAAACAGAGAACGATGTTCCAACTTCAGGAATCAGTAGACCACTCGCTGAGATTCTCAAGGAGCTTAACAAAAAGGTTCCAGATTCAGTCATCCGAACTCGAGTTGAAGATGGGTGCTCCATCAAATACATCCCTTGGTAATCTCTTTCCTCAGGGTTTAGGGTTCTTTAATTGGGGTTTTTGGGTCAATACTTATACTCTTTTCTTGTGTTGATTCTCAGGCACATTGTGAATCGGATCATGAATATGCATGCTCCAGGTTTGCTAAACCCTCTCTTGTTCTTCTGGGGTTCGTTGTTGGGTTTTGGTTTTGACATTTTGGTGTATTATT
>Stu1-1
GAAGTGAAGATTAGTGACCCTGGATGGGCCTTCGTGGGCTTCTATTTGGGTTTAGTGTTTAAAGCCCATGTCCTCTTTATTGTCGTGTACTTAAGCTTTTCTTCTTCTCTGTAAACGAGTATCAAAAAGATCAATCAAAATCAACAATCATCTTCTTCTGATTTCTCACCTCTTTCTTCTACTTCTCATCATAATTCTGTTAGTTCTTTGATAAGCCCATTTCGTGCCTATCAGACGACAACTAAACCCTACACGCTTACATAAAAACGCGACCTTTGAGAATTTTGTCCGGCGACAGAAATGGCGGGGTTAGGGTTACGGCTAAAGGCGGCAAAATGGACGTTGAGGAGCGGATCAGGTGCTGTATCGAGAGAATGGTCGTCGGAGATGGGGAAAGGTGTTCGTCGATTCTCTACTGAAACAGAGAACGATGTTCCAACTTCAGGAATCAGTAGACCACTCGCTGAGATTCTCAAGGAGCTTAACAAAAAGGTTCCAGATTCAGTCATCCGAACTCGAGTTGAAGATGGGTGCTCCATCAAATACATCCCTTGGTAATCTCTTTCCTCAGGGTTTAGGGTTCTTTAATTGGGGTTTTTGGGTCAATACTTATACTCTTTTCTTGTGTTGATTCTCAGGCACATTGTGAATCGGATCATGAATATGCATGCTCCAGGTTTGCTAAACCCTCTCTTGTTCTTCTGGGGTTCGTTGTTGGGTTTTGGTTTTGACATTTTGGTGTATTATT
>T1020
GAAGTGAAGATTAGTGACCCTGGATGGGCCTTCGTGGGCTTCTATTTGGGTTTAGTGTTTAAAGCCCATTTCCTCTTTATTGTCGTGTACTTAAGCTTTTCTTCTTCTCTGTAAACGAGTATCAAAAAGATCAATCAAAATCAACAATCATCTTCTTCTGATTTCTCACCTCTTTCTTCTACTTCTCATCATAATTCTGTTAGTTCTTTGATAAGCCCATTTCGTGCCTATCAGACGACAACTAAACCCTACACGCTTACATAAAAACGCGACCTTTGAGAATTTTGTCCGGCGACAGAAATGGCGGGGTTAGGGTTACGGCTAAAGGCGGCAAAATGGACGTTGAGGAGCGGATCAGGTTCTGTATCGAGAGAATGGTCGTCGGAGATGGGGAAAGGTGTTCGTCGATTCTCTACTGAAACAGAGAACGATGTTCCAACTTCAGGAATCAGTAGACCACTCGCTGAGATTCTCAAGGAGCTTAACAAAAAGGTTCCAGATTCAGTCATCCGAACTCGAGTTGAAGATGGGTGCTCCATCAAATACATCCCTTGGTAATCTCTTTCCTCAGGGTTTAGGGTTCTTTAATTGGGGTTTTTGGGTCAATACTTATACTCTTTTCTTGTGTTGATTCTCAGGCACATTGTGAATCGGATCATGAATATGCATGCTCCAGGTTTGCTAAACCCTCTCTTGTTCTTCTGGGGTTCGTTGTTGGGTTTTGGTTTTGACATTTTGGTGTATTATT
>T1080
GAAGTGAAGATTAGTGACCCTGGATGGGCCTTCGTGGGCTTCTATTTGGGTTTAGTGTTTAAAGCCCATTTCCTCTTTATTGTCGTGTACTTAAGCTTTTCTTCATCTCTGTAAACGAGTATCAAAAAGATCAATCAAAATCAACAATCATCTTCTTCTGATTTCTCACCTCTTTCTTCTACTTCTCATCATAATTCTGTTAGTTCTTTGATAAGCCCATTTCGTGCCTATCAGACGACAACTAAACCCTACACGCTTACATAAAAACGCGACCTTTGAGAATTTTGTCCGGCGACAGAAATGGCGGGGTTAGGGTTACGGCTAAAGGCGGCAAAATGGACGTTGAGGAGCGGATCAGGTGCTGTATCGAGAGAATGGTCGTCGGAGATGGGGAAAGGTGTTCGTCGATTCTCTACTGAAACAGAGAACGATGTTCCAACTTCAGGAATCAGTAGACCACTCGCTGAGATTCTCAAGGAGCTTAACAAAAAGGTTCCAGATTCAGTCATCCGAACTCGAGTTGAAGATGGGTGCTCCATCAAATACATCCCTTGGTAATCTCTTTCCTCAGGGTTTAGGGTTCTTTAATTGGGGTTTTTGGGTCAATACTTATACTCTTTTCTTGTGTTGATTCTCAGGCACATTGTGAATCGGATCATGAATATGCATGCTCCAGGTTTGCTAAACCCTCTCTTGTTCTTCTGGGGTTCGTTGTTGGGTTTTGGTTTTGACATTTTGGTGTATTATT
>T1130
GAAGTGAAGATTAGTGACCCTGGATGGGCCTTCGTGGGCTTCTATTTGGGTTTAGTGTTTAAAGCCCATTTCCTCTTTATTGTCGTGTACTTAAGCTTTTCTTCATCTCTGTAAACGAGTATCAAAAAGATCAATCAAAATCAACAATCATCTTCTTCTGATTTCTCACCTCTTTCTTCTACTTCTCATCATAATTCTGTTAGTTCTTTGATAAGCCCATTTCGTGCCTATCAGACGACAACTAAACCCTACACGCTTACATAAAAACGCGACCTTTGAGAATTTTGTCCGGCGACAGAAATGGCGGGGTTAGGGTTACGGCTAAAGGCGGCAAAATGGACGTTGAGGAGCGGATCAGGTGCTGTATCGAGAGAATGGTCGTCGGAGATGGGGAAAGGTGTTCGTCGATTCTCTACTGAAACAGAGAACGATGTTCCAACTTCAGGAATCAGTAGACCACTCGCTGAGATTCTCAAGGAGCTTAACAAAAAGGTTCCAGATTCAGTCATCCGAACTCGAGTTGAAGATGGGTGCTCCATCAAATACATCCCTTGGTAATCTCTTTCCTCAGGGTTTAGGGTTCTTTAATTGGGGTTTTTGGGTCAATACTTATACTCTTTTCTTGTGTTGATTCTCAGGCACATTGTGAATCGGATCATGAATATGCATGCTCCAGGTTTGCTAAACCCTCTCTTGTTCTTCTGGGGTTCGTTGTTGGGTTTTGGTTTTGACATTTTGGTGTATTATT
>T710
GAAGTGAAGATTAGTGACCCTGGATGGGCCTTCGTGGGCTTCTATTTGGGTTTAGTGTTTAAAGCCCATTTCCTCTTTATTGTCGTGTACTTAAGCTTTTCTTCATCTCTGTAAACGAGTATCAAAAAGATCAATCAAAATCAACAATCATCTTCTTCTGATTTCTCACCTCTTTCTTCTACTTCTCATCATAATTCTGTTAGTTCTTTGATAAGCCCATTTCGTGCCTATCAGACGACAACTAAACCCTACACGCTTACATAAAAACGCGACCTTTGAGAATTTTGTCCGGCGACAGAAATGGCGGGGTTAGGGTTACGGCTAAAGGCGGCAAAATGGACGTTGAGGAGCGGATCAGGTGCTGTATCGAGAGAATGGTCGTCGGAGATGGGGAAAGGTGTTCGTCGATTCTCTACTGAAACAGAGAACGATGTTCCAACTTCAGGAATCAGTAGACCACTCGCTGAGATTCTCAAGGAGCTTAACAAAAAGGTTCCAGATTCAGTCATCCGAACTCGAGTTGAAGATGGGTGCTCCATCAAATACATCCCTTGGTAATCTCTTTCCTCAGGGTTTAGGGTTCTTTAATTGGGGTTTTTGGGTCAATACTTATACTCTTTTCTTGTGTTGATTCTCAGGCACATTGTGAATCGGATCATGAATATGCATGCTCCAGGTTTGCTAAACCCTCTCTTGTTCTTCTGGGGTTCGTTGTTGGGTTTTGGTTTTGACATTTTGGTGTATTATT
>T740
GAAGTGAAGATTAGTGACCCTGGATGGGCCTTCGTGGGCTTCTATTTGGGTTTAGTGTTTAAAGCCCATTTCCTCTTTATTGTCGTGTACTTAAGCTTTTCTTCTTCTCTGTAAACGAGTATCAAAAAGATCAATCAAAATCAACAATCATCTTCTTCTGATTTCTCACCTCTTTCTTCTACTTCTCATCATAATTCTGTTAGTTCTTTGATAAGCCCATTTCGTGCCTATCAGACGACAACTAAACCCTACACGCTTACATAAAAACGCGACCTTTGAGAATTTTGTCCGGCGACAGAAATGGCGGGGTTAGGGTTACGGCTAAAGGCGGCAAAATGGACGTTGAGGAGCGGATCAGGTTCTGTATCGAGAGAATGGTCGTCGGAGATGGGGAAAGGTGTTCGTCGATTCTCTACTGAAACAGAGAACGATGTTCCAACTTCAGGAATCAGTAGACCACTCGCTGAGATTCTCAAGGAGCTTAACAAAAAGGTTCCAGATTCAGTCATCCGAACTCGAGTTGAAGATGGGTGCTCCATCAAATACATCCCTTGGTAATCTCTTTCCTCAGGGTTTAGGGTTCTTTAATTGGGGTTTTTGGGTCAATACTTATACTCTTTTCTTGTGTTGATTCTCAGGCACATTGTGAATCGGATCATGAATATGCATGCTCCAGGTTTGCTAAACCCTCTCTTGTTCTTCTGGGGTTCGTTGTTGGGTTTTGGTTTTGACATTTTGGTGTATTATT
>T800
GAAGTGAAGATTAGTGACCCTGGATGGGCCTTCGTGGGCTTCTATTTGGGTTTAGTGTTTAAAGCCCATTTCCTCTTTATTGTCGTGTACTTAAGCTTTTCTTCATCTCTGTAAACGAGTATCAAAAAGATCAATCAAAATCAACAATCATCTTCTTCTGATTTCTCACCTCTTTCTTCTACTTCTCATCATAATTCTGTTAGTTCTTTGATAAGCCCATTTCGTGCCTATCAGACGACAACTAAACCCTACACGCTTACATAAAAACGCGACCTTTGAGAATTTTGTCCGGCGACAGAAATGGCGGGGTTAGGGTTACGGCTAAAGGCGGCAAAATGGACGTTGAGGAGCGGATCAGGTGCTGTATCGAGAGAATGGTCGTCGGAGATGGGGAAAGGTGTTCGTCGATTCTCTACTGAAACAGAGAACGATGTTCCAACTTCAGGAATCAGTAGACCACTCGCTGAGATTCTCAAGGAGCTTAACAAAAAGGTTCCAGATTCAGTCATCCGAACTCGAGTTGAAGATGGGTGCTCCATCAAATACATCCCTTGGTAATCTCTTTCCTCAGGGTTTAGGGTTCTTTAATTGGGGTTTTTGGGTCAATACTTATACTCTTTTCTTGTGTTGATTCTCAGGCACATTGTGAATCGGATCATGAATATGCATGCTCCAGGTTTGCTAAACCCTCTCTTGTTCTTCTGGGGTTCGTTGTTGGGTTTTGGTTTTGACATTTTGGTGTATTATT
>T840
GAAGTGAAGATTAGTGACCCTGGATGGGCCTTCGTGGGCTTCTATTTGGGTTTAGTGTTTAAAGCCCATTTCCTCTTTATTGTCGTGTACTTAAGCTTTTCTTCATCTCTGTAAACGAGTATCAAAAAGATCAATCAAAATCAACAATCATCTTCTTCTGATTTCTCACCTCTTTCTTCTACTTCTCATCATAATTCTGTTAGTTCTTTGATAAGCCCATTTCGTGCCTATCAGACGACAACTAAACCCTACACGCTTACATAAAAACGCGACCTTTGAGAATTTTGTCCGGCGACAGAAATGGCGGGGTTAGGGTTACGGCTAAAGGCGGCAAAATGGACGTTGAGGAGCGGATCAGGTGCTGTATCGAGAGAATGGTCGTCGGAGATGGGGAAAGGTGTTCGTCGATTCTCTACTGAAACAGAGAACGATGTTCCAACTTCAGGAATCAGTAGACCACTCGCTGAGATTCTCAAGGAGCTTAACAAAAAGGTTCCAGATTCAGTCATCCGAACTCGAGTTGAAGATGGGTGCTCCATCAAATACATCCCTTGGTAATCTCTTTCCTCAGGGTTTAGGGTTCTTTAATTGGGGTTTTTGGGTCAATACTTATACTCTTTTCTTGTGTTGATTCTCAGGCACATTGTGAATCGGATCATGAATATGCATGCTCCAGGTTTGCTAAACCCTCTCTTGTTCTTCTGGGGTTCGTTGTTGGGTTTTGGTTTTGACATTTTGGTGTATTATT
>T850
GAAGTGAAGATTAGTGACCCTGGATGGGCCTTCGTGGGCTTCTATTTGGGTTTAGTGTTTAAAGCCCATTTCCTCTTTATTGTCGTGTACTTAAGCTTTTCTTCATCTCTGTAAACGAGTATCAAAAAGATCAATCAAAATCAACAATCATCTTCTTCTGATTTCTCACCTCTTTCTTCTACTTCTCATCATAATTCTGTTAGTTCTTTGATAAGCCCATTTCGTGCCTATCAGACGACAACTAAACCCTACACGCTTACATAAAAACGCGACCTTTGAGAATTTTGTCCGGCGACAGAAATGGCGGGGTTAGGGTTACGGCTAAAGGCGGCAAAATGGACGTTGAGGAGCGGATCAGGTGCTGTATCGAGAGAATGGTCGTCGGAGATGGGGAAAGGTGTTCGTCGATTCTCTACTGAAACAGAGAACGATGTTCCAACTTCAGGAATCAGTAGACCACTCGCTGAGATTCTCAAGGAGCTTAACAAAAAGGTTCCAGATTCAGTCATCCGAACTCGAGTTGAAGATGGGTGCTCCATCAAATACATCCCTTGGTAATCTCTTTCCTCAGGGTTTAGGGTTCTTTAATTGGGGTTTTTGGGTCAATACTTATACTCTTTTCTTGTGTTGATTCTCAGGCACATTGTGAATCGGATCATGAATATGCATGCTCCAGGTTTGCTAAACCCTCTCTTGTTCTTCTGGGGTTCGTTGTTGGGTTTTGGTTTTGACATTTTGGTGTATTATT
>T880
GAAGTGAAGATTAGTGACCCTGGATGGGCCTTCGTGGGCTTCTATTTGGGTTTAGTGTTTAAAGCCCATTTCCTCTTTATTGTCGTGTACTTAAGCTTTTCTTCATCTCTGTAAACGAGTATCAAAAAGATCAATCAAAATCAACAATCATCTTCTTCTGATTTCTCACCTCTTTCTTCTACTTCTCATCATAATTCTGTTAGTTCTTTGATAAGCCCATTTCGTGCCTATCAGACGACAACTAAACCCTACACGCTTACATAAAAACGCGACCTTTGAGAATTTTGTCCGGCGACAGAAATGGCGGGGTTAGGGTTACGGCTAAAGGCGGCAAAATGGACGTTGAGGAGCGGATCAGGTGCTGTATCGAGAGAATGGTCGTCGGAGATGGGGAAAGGTGTTCGTCGATTCTCTACTGAAACAGAGAACGATGTTCCAACTTCAGGAATCAGTAGACCACTCGCTGAGATTCTCAAGGAGCTTAACAAAAAGGTTCCAGATTCAGTCATCCGAACTCGAGTTGAAGATGGGTGCTCCATCAAATACATCCCTTGGTAATCTCTTTCCTCAGGGTTTAGGGTTCTTTAATTGGGGTTTTTGGGTCAATACTTATACTCTTTTCTTGTGTTGATTCTCAGGCACATTGTGAATCGGATCATGAATATGCATGCTCCAGGTTTGCTAAACCCTCTCTTGTTCTTCTGGGGTTCGTTGTTGGGTTTTGGTTTTGACATTTTGGTGTATTATT
>T900
GAAGTGAAGATTAGTGACCCTGGATGGGCCTTCGTGGGCTTCTATTTGGGTTTAGTGTTTAAAGCCCATTTCCTCTTTATTGTCGTGTACTTAAGCTTTTCTTCATCTCTGTAAACGAGTATCAAAAAGATCAATCAAAATCAACAATCATCTTCTTCTGATTTCTCACCTCTTTCTTCTACTTCTCATCATAATTCTGTTAGTTCTTTGATAAGCCCATTTCGTGCCTATCAGACGACAACTAAACCCTACACGCTTACATAAAAACGCGACCTTTGAGAATTTTGTCCGGCGACAGAAATGGCGGGGTTAGGGTTACGGCTAAAGGCGGCAAAATGGACGTTGAGGAGCGGATCAGGTGCTGTATCGAGAGAATGGTCGTCGGAGATGGGGAAAGGTGTTCGTCGATTCTCTACTGAAACAGAGAACGATGTTCCAACTTCAGGAATCAGTAGACCACTCGCTGAGATTCTCAAGGAGCTTAACAAAAAGGTTCCAGATTCAGTCATCCGAACTCGAGTTGAAGATGGGTGCTCCATCAAATACATCCCTTGGTAATCTCTTTCCTCAGGGTTTAGGGTTCTTTAATTGGGGTTTTTGGGTCAATACTTATACTCTTTTCTTGTGTTGATTCTCAGGCACATTGTGAATCGGATCATGAATATGCATGCTCCAGGTTTGCTAAACCCTCTCTTGTTCTTCTGGGGTTCGTTGTTGGGTTTTGGTTTTGACATTTTGGTGTATTATT
>T930
GAAGTGAAGATTAGTGACCCTGGATGGGCCTTCGTGGGCTTCTATTTGGGTTTAGTGTTTAAAGCCCATTTCCTCTTTATTGTCGTGTACTTAAGCTTTTCTTCATCTCTGTAAACGAGTATCAAAAAGATCAATCAAAATCAACAATCATCTTCTTCTGATTTCTCACCTCTTTCTTCTACTTCTCATCATAATTCTGTTAGTTCTTTGATAAGCCCATTTCGTGCCTATCAGACGACAACTAAACCCTACACGCTTACATAAAAACGCGACCTTTGAGAATTTTGTCCGGCGACAGAAATGGCGGGGTTAGGGTTACGGCTAAAGGCGGCAAAATGGACGTTGAGGAGCGGATCAGGTGCTGTATCGAGAGAATGGTCGTCGGAGATGGGGAAAGGTGTTCGTCGATTCTCTACTGAAACAGAGAACGATGTTCCAACTTCAGGAATCAGTAGACCACTCGCTGAGATTCTCAAGGAGCTTAACAAAAAGGTTCCAGATTCAGTCATCCGAACTCGAGTTGAAGATGGGTGCTCCATCAAATACATCCCTTGGTAATCTCTTTCCTCAGGGTTTAGGGTTCTTTAATTGGGGTTTTTGGGTCAATACTTATACTCTTTTCTTGTGTTGATTCTCAGGCACATTGTGAATCGGATCATGAATATGCATGCTCCAGGTTTGCTAAACCCTCTCTTGTTCTTCTGGGGTTCGTTGTTGGGTTTTGGTTTTGACATTTTGGTGTATTATT
>T980
GAAGTGAAGATTAGTGACCCTGGATGGGCCTTCGTGGGCTTCTATTTGGGTTTAGTGTTTAAAGCCCATTTCCTCTTTATTGTCGTGTACTTAAGCTTTTCTTCATCTCTGTAAACGAGTATCAAAAAGATCAATCAAAATCAACAATCATCTTCTTCTGATTTCTCACCTCTTTCTTCTACTTCTCATCATAATTCTGTTAGTTCTTTGATAAGCCCATTTCGTGCCTATCAGACGACAACTAAACCCTACACGCTTACATAAAAACGCGACCTTTGAGAATTTTGTCCGGCGACAGAAATGGCGGGGTTAGGGTTACGGCTAAAGGCGGCAAAATGGACGTTGAGGAGCGGATCAGGTGCTGTATCGAGAGAATGGTCGTCGGAGATGGGGAAAGGTGTTCGTCGATTCTCTACTGAAACAGAGAACGATGTTCCAACTTCAGGAATCAGTAGACCACTCGCTGAGATTCTCAAGGAGCTTAACAAAAAGGTTCCAGATTCAGTCATCCGAACTCGAGTTGAAGATGGGTGCTCCATCAAATACATCCCTTGGTAATCTCTTTCCTCAGGGTTTAGGGTTCTTTAATTGGGGTTTTTGGGTCAATACTTATACTCTTTTCTTGTGTTGATTCTCAGGCACATTGTGAATCGGATCATGAATATGCATGCTCCAGGTTTGCTAAACCCTCTCTTGTTCTTCTGGGGTTCGTTGTTGGGTTTTGGTTTTGACATTTTGGTGTATTATT
>T990
GAAGTGAAGATTAGTGACCCTGGATGGGCCTTCGTGGGCTTCTATTTGGGTTTAGTGTTTAAAGCCCATTTCCTCTTTATTGTCGTGTACTTAAGCTTTTCTTCATCTCTGTAAACGAGTATCAAAAAGATCAATCAAAATCAACAATCATCTTCTTCTGATTTCTCACCTCTTTCTTCTACTTCTCATCATAATTCTGTTAGTTCTTTGATAAGCCCATTTCGTGCCTATCAGACGACAACTAAACCCTACACGCTTACATAAAAACGCGACCTTTGAGAATTTTGTCCGGCGACAGAAATGGCGGGGTTAGGGTTACGGCTAAAGGCGGCAAAATGGACGTTGAGGAGCGGATCAGGTGCTGTATCGAGAGAATGGTCGTCGGAGATGGGGAAAGGTGTTCGTCGATTCTCTACTGAAACAGAGAACGATGTTCCAACTTCAGGAATCAGTAGACCACTCGCTGAGATTCTCAAGGAGCTTAACAAAAAGGTTCCAGATTCAGTCATCCGAACTCGAGTTGAAGATGGGTGCTCCATCAAATACATCCCTTGGTAATCTCTTTCCTCAGGGTTTAGGGTTCTTTAATTGGGGTTTTTGGGTCAATACTTATACTCTTTTCTTGTGTTGATTCTCAGGCACATTGTGAATCGGATCATGAATATGCATGCTCCAGGTTTGCTAAACCCTCTCTTGTTCTTCTGGGGTTCGTTGTTGGGTTTTGGTTTTGACATTTTGGTGTATTATT
>TRAE-01
GAAGTGAAGATTAATGACCCTGGATGGGCCTTCGTGGGCTTCTATTTGGGTTTAGTGTTTAAAGCCCATTTCCTCTTTATTGTCGTGTACTTAAGCTTTTCTTCTTCTCTGTAAACGAGTATCAAAAAGATCAATCAAAATCAACAATCATCTTCTTCTGATTTCTCACCTCTTTCTTCTACTTCTCATCATAATTCTGTTAGTTCTTTGATAAGCCCATTTCGTGCCTATCAGACGACAACTAAACCCTACACGCTTACATAAAAACGCGACCTTTGAGAATTTTGTCCGGCGACAGAAATGGCGGGGTTAGGGTTACGGCTAAAGGCGGCAAAATGGACGTTGAGGAGCGGATCAGGTGCTGTATCGAGAGAATGGTCGTCGGAGATGGGGAAAGGTGTTCGTCGATTCTCTACTGAAACAGAGAACGATGTTCCAACTTCAGGAATCAGTAGACCACTCGCTGAGATTCTCAAGGAGCTTAACAAAAAGGTTCCAGATTCAGTCATCCGAACTCGAGTTGAAGATGGGTGCTCCATCAAATACATCCCTTGGTAATCTCTTTCCTCAGGGTTTAGGGTTCTTTAATTGGGGTTTTTGGGTCAATACTTATACTCTTTTCTTGTGTTGATTCTCAGGCACATTGTGAATCGGATCATGAATATGCATGCTCCAGGTTTGCTAAACCCTCTCTTGTTCTTCTGGGGTTCGTTGTTGGGTTTTGGTTTTGACATTTTGGTGTATTATT
>Tny-04
GAAGTGAAGATTAGTGACCCTGGATGGG?CTTCGTGGGCTTCTATTTGGGTTTAGTGTTTAAAGCCCATTTCCTCTTTATTGTCGTGTACTTAAGCTTTTCTTCTTCTCTGTAAACGAGTATCAAAAAGATCAATCAAAATCAACAATCATCTTCTTCTGATTTCTCACCTCTTTCTTCTACTTCTCATCATAATTCTGTTAGTTCTTTGATAAGCCCATTTCGTGCCTATCAGACGACAACTAAACCCTACACGCTTACATAAAAACGCGACCTTTGAGAATTTTGTCCGGCGACAGAAATGGCGGGGTTAGGGTTACGGCTAAAGGCGGCAAAATGGACGTTGAGGAGCGGATCAGGTGCTGTATCGAGAGAATGGTCGTCGGAGATGGGGAAAGGTGTTCGTCGATTCTCTACTGAAACAGAGAACGATGTTCCAACTTCAGGAATCAGTAGACCACTCGCTGAGATTCTCAAGGAGCTTAACAAAAAGGTTCCAGATTCAGTCATCCGAACTCGAGTTGAAGATGGGTGCTCCATCAAATACATCCCTTGGTAATCTCTTTCCTCAGGGTTTAGGGTTCTTTAATTGGGGTTTTTGGGTCAATACTTATACTCTTTTCTTGTGTTGATTCTCAGGCACATTGTGAATCGGATCATGAATATGCATGCTCCAGGTTTGCTAAACCCTCTCTTGTTCTTCTGGGGTTCGTTGTTGGGTTTTGGTTTTGACATTTTGGTGTATTATT
>Vash-1
GAAGTGAAGATTAGTGACCCTGGATGGGCCTTCGTGGGCTTCTATTTGGGTTTAGTGTTTAAAGCCCATGTCCTCTTTATTGTCGTGTACTTAAGCTTTTCTTCTTCTCTGTAAACGAGTATCAAAAAGATCAATCAAAATCAACAATCATCTTCTTCTGATTTCTCACCTCTTTCTTCTACTTCTCATCATAATTCTGTTAGTTCTTTGATAAGCCCATTTCGTGCCTATCAGACGACAACTAAACCCTACACGCTTACATAAAAACGCGACCTTTGAGAATTTTGTCCGGCGACAGAAATGGCGGGGTTAGGGTTACGGCTAAAGGCGGCAAAATGGACGTTGAGGAGCGGATCAGGTGCTGTATCGAGAGAATGGTCGTCGGAGATGGGGAAAGGTGTTCGTCGATTCTCTACTGAAACAGAGAACGATGTTCCAACTTCAGGAATCAGTAGACCACTCGCTGAGATTCTCAAGGAGCTTAACAAAAAGGTTCCAGATTCAGTCATCCGAACTCGAGTTGAAGATGGGTGCTCCATCAAATACATCCCTTGGTAATCTCTTTCCTCAGGGTTTAGGGTTCTTTAATTGGGGTTTTTGGGTCAATACTTATACTCTTTTCTTGTGTTGATTCTCAGGCACATTGTGAATCGGATCATGAATATGCATGCTCCAGGTTTGCTAAACCCTCTCTTGTTCTTCTGGGGTTCGTTGTTGGGTTTTGGTTTTGACATTTTGGTGTATTATT
>Vimmerby
GAAGTGAAGATTAGTGACCCTGGATGGGCCTTCGTGGGCTTCTATTTGGGTTTAGTGTTTAAAGCCCATTTCCTCTTTATTGTCGTGTACTTAAGCTTTTCTTCATCTCTGTAAACGAGTATCAAAAAGATCAATCAAAATCAACAATCATCTTCTTCTGATTTCTCACCTCTTTCTTCTACTTCTCATCATAATTCTGTTAGTTCTTTGATAAGCCCATTTCGTGCCTATCAGACGACAACTAAACCCTACACGCTTACATAAAAACGCGACCTTTGAGAATTTTGTCCGGCGACAGAAATGGCGGGGTTAGGGTTACGGCTAAAGGCGGCAAAATGGACGTTGAGGAGCGGATCAGGTGCTGTATCGAGAGAATGGTCGTCGGAGATGGGGAAAGGTGTTCGTCGATTCTCTACTGAAACAGAGAACGATGTTCCAACTTCAGGAATCAGTAGACCACTCGCTGAGATTCTCAAGGAGCTTAACAAAAAGGTTCCAGATTCAGTCATCCGAACTCGAGTTGAAGATGGGTGCTCCATCAAATACATCCCTTGGTAATCTCTTTCCTCAGGGTTTAGGGTTCTTTAATTGGGGTTTTTGGGTCAATACTTATACTCTTTTCTTGTGTTGATTCTCAGGCACATTGTGAATCGGATCATGAATATGCATGCTCCAGGTTTGCTAAACCCTCTCTTGTTCTTCTGGGGTTCGTTGTTGGGTTTTGGTTTTGACATTTTGGTGTATTATT
>Xan-1
GAAGTGAAGATTAGTGACCCTGGATGGGCCTTCGTGGGCTTCTATTTGGGTTTAGTGTTTAAAGCCCATGTCCTCTTTATTGTCGTGTACTTAAGCTTTTCTTCTTCTCTGTAAACGAGTATCAAAAAGATCAATCAAAATCAACAATCATCTTCTTCTGATTTCTCACCTCTTTCTTCTACTTCTCATCATAATTCTGTTAGTTCTTTGATAAGCCCATTTCGTGCCTATCAGACGACAACTAAACCCTACACGCTTACATAAAAACGCGACCTTTGAGAATTTTGTCCGGCGACAGAAATGGCGGGGTTAGGGTTACGGCTAAAGGCGGCAAAATGGACGTTGAGGAGCGGATCAGGTGCTGTATCGAGAGAATGGTCGTCGGAGATGGGGAAAGGTGTTCGTCGATTCTCTACTGAAACAGAGAACGATGTTCCAACTTCAGGAATCAGTAGACCACTCGCTGAGATTCTCAAGGAGCTTAACAAAAAGGTTCCAGATTCAGTCATCCGAACTCGAGTTGAAGATGGGTGCTCCATCAAATACATCCCTTGGTAATCTCTTTCCTCAGGGTTTAGGGTTCTTTAATTGGGGTTTTTGGGTCAATACTTATACTCTTTTCTTGTGTTGATTCTCAGGCACATTGTGAATCGGATCATGAATATGCATGCTCCAGGTTTGCTAAACCCTCTCTTGTTCTTCTGGGGTTCGTTGTTGGGTTTTGGTTTTGACATTTTGGTGTATTATT
>Aa_0
GAAGTGAAGATTAGTGACCCTGGATGGGCCTTCGTGGGCTTCTATTTGGGTTTAGTGTTTAAAGCCCATTTCCTCTTTATTGTCGTGTACTTAAGCTTTTCTTCATCTCTGTAAACGAGTATCAAAAAGATCAATCAAAATCAACAATCATCTTCTTCTGATTTCTCACCTCTTTCTTCTACTTCTCATCATAATTCTGTTAGTT-TTTGATAAGCCCATTTCGTGCCTATCAGACGACAACTAAACCCTACACGCTTACATAAAAACGCGACCTTTGAGAATTTTGTCCGGCGACAGAAATGGCGGGGTTAGGGTTACGGCTAAAGGCGGCAAAATGGACGTTGAGGAGCGGATCAGGTGCTGTATCGAGAGAATGGTCGTCGGAGATGGGGAAAGGTGTTCGTCGATTCTCTACTGAAACAGAGAACGATGTTCCAACTTCAGGAATCAGTAGACCACTCGCTGAGATTCTCAAGGAGCTTAACAAAAAGGTTCCAGATTCAGTCATCCGAACTCGAGTTGAAGATGGGTGCTCCATCAAATACATCCCTTGGTAATCTCTTTCCTCAGGGTTTAGGGTTCTTTAATTGGGGTTTTTGGGTCAATACTTATACTCTTTTCTTGTGTTGATTCTCAGGCACATTGTGAATCGGATCATGAATATGCATGCTCCAGGTTTGCTAAACCCTCTCTTGTTCTTCTGGGGTTCGTTGTTGGGTTTTGGTTTTGACATTTTGGTGTATTATT
>Agu-1
GAAGTGAAGATTAGTGACCCTGGATGGGCCTTCGTGGGCTTCTATTTGGGTTTAGTGTTTAAAGCCCATGTCCTCTTTATTGTCGTGTACTTAAGCTTTTCTTCTTCTCTGTAAACGAGTATCAAAAAGATCAATCAAAATCAACAATCATCTTCTTCTGATTTCTCACCTCTTTCTTCTACTTCTCATCATAATTCTGTTAGTTCTTTGATAAGCCCATTTCGTGCCTATCAGACGACAACTAAACCCTACACGCTTACATAAAAACGCGACCTTTGAGAATTTTGTCCGGCGACAGAAATGGCGGGGTTAGGGTTACGGCTAAAGGCGGCAAAATGGACGTTGAGGAGCGGATCAGGTGCTGTATCGAGAGAATGGTCGTCGGAGATGGGGAAAGGTGTTCGTCGATTCTCTACTGAAACAGAGAACGATGTTCCAACTTCAGGAATCAGTAGACCACTCGCTGAGATTCTCAAGGAGCTTAACAAAAAGGTTCCAGATTCAGTCATCCGAACTCGAGTTGAAGATGGGTGCTCCATCAAATACATCCCTTGGTAATCTCTTTCCTCAGGGTTTAGGGTTCTTTAATTGGGGTTTTTGGGTCAATACTTATACTCTTTTCTTGTGTTGATTCTCAGGCACATTGTGAATCGGATCATGAATATGCATGCTCCAGGTTTGCTAAACCCTCTCTTGTTCTTCTGGGGTTCGTTGTTGGGTTTTGGTTTTAACATTTTGGTGTATTATT
>Ak_1
GAAGTGAAGATTAGTGACCCTGGATGGGCCTTCGTGGGCTTCTATTTGGGTTTAGTGTTTAAAGCCCATTTCCTCTTTATTGTCGTGTACTTGAGCTTTTCTTCTTCTCTGTAAACGAGTATCAAAAAGATCAATCAAAATCAACAATCATCTTCTTCTGATTTCTCACCTCTTTCTTCTACTTCTCATCATAATTCTGTTAGTTCTTTGATAAGCCCATTTCGTGCCTATCAGACGACAACTAAACCCTACACGCTTACATAAAAACGCGACCTTTGAGAATTTTGTCCGGCGACAGAAATGGCGGGGTTAGGGTTACGGCTAAAGGCGGCAAAATGGACGTTGAGGAGCGGATCAGGTGCTGTATCGAGAGAATGGTCGTCGGAGATGGGGAAAGGTGTTCGTCGATTCTCTACTGAAACAGAGAACGATGTTCCAACTTCAGGAATCAGTAGACCACTCGCTGAGATTCTCAAGGAGCTTAACAAAAAGGTTCCAGATTCAGTCATCCGAACTCGAGTTGAAGATGGGTGCTCCATCAAATACATCCCTTGGTAATCTCTTTCCTCAGGGTTTAGGGTTCTTTAATTGGGGTTTTTGGGTCAATACTTATACTCTTTTCTTGTGTTGATTCTCAGGCACATTGTGAATCGGATCATGAATATGCATGCTCCAGGTCTGCTAAACCCTCTCTTGTTCTTCTGGGGTTCGTTGTTGGGTTTTGGTTTTGACATTTTGGTGTATTATT
>Ale-Stenar-56-14
GAAGTGAAGATTAGTGACCCTGGATGGGCCTTCGTGGGCTTCTATTTGGGTTTAGTGTTTAAAGCCCATGTCCTCTTTATTGTCGTGTACTTAAGCTTTTCTTCTTCTCTGTAAACGAGTATCAAAAAGATCAATCAAAATCAACAATCATCTTCTTCTGATTTCTCACCTCTTTCTTCTACTTCTCATCATAATTCTGTTAGTTCTTTGATAAGCCCATTTCGTGCCTATCAGACGACAACTAAACCCTACACGCTTACATAAAAACGCGACCTTTGAGAATTTTGTCCGGCGACAGAAATGGCGGGGTTAGGGTTACGGCTAAAGGCGGCAAAATGGACGTTGAGGAGCGGATCAGGTGCTGTATCGAGAGAATGGTCGTCGGAGATGGGGAAAGGTGTTCGTCGATTCTCTACTGAAACAGAGAACGATGTTCCAACTTCAGGAATCAGTAGACCACTCGCTGAGATTCTCAAGGAGCTTAACAAAAAGGTTCCAGATTCAGTCATCCGAACTCGAGTTGAAGATGGGTGCTCCATCAAATACATCCCTTGGTAATCTCTTTCCTCAGGGTTTAGGGTTCTTTAATTGGGGTTTTTGGGTCAATACTTATACTCTTTTCTTGTGTTGATTCTCAGGCACATTGTGAATCGGATCATGAATATGCATGCTCCAGGTTTGCTAAACCCTCTCTTGTTCTTCTGGGGTTCGTTGTTGGGTTTTGGTTTTAACATTTTGGTGTATTATT
>Amel_1
GAAGTGAAGATTAGTGACCCTGGATGGGCCTTCGTGGGCTTCTATTTGGGTTTAGTGTTTAAAGCCCATGTCCTCTTTATTGTCGTGTACTTAAGCTTTTCTTCTTCTCTGTAAACGAGTATCAAAAAGATCAATCAAAATCAACAATCATCTTCTTCTGATTTCTCACCTCTTTCTTCTACTTCTCATCATAATTCTGTTAGTTCTTTGATAAGCCCATTTCGTGCCTATCAGACGACAACTAAACCCTACACGCTTACATAAAAACGCGACCTTTGAGAATTTTGTCCGGCGACAGAAATGGCGGGGTTAGGGTTACGGCTAAAGGCGGCAAAATGGACGTTGAGGAGCGGATCAGGTGCTGTATCGAGAGAATGGTCGTCGGAGATGGGGAAAGGTGTTCGTCGATTCTCTACTGAAACAGAGAACGATGTTCCAACTTCAGGAATCAGTAGACCACTCGCTGAGATTCTCAAGGAGCTTAACAAAAAGGTTCCAGATTCAGTCATCCGAACTCGAGTTGAAGATGGGTGCTCCATCAAATACATCCCTTGGTAATCTCTTTCCTCAGGGTTTAGGGTTCTTTAATTGGGGTTTTTGGGTCAATACTTATACTCTTTTCTTGTGTTGATTCTCAGGCACATTGTGAATCGGATCATGAATATGCATGCTCCAGGTTTGCTAAACCCTCTCTTGTTCTTCTGGGGTTCGTTGTTGGGTTTTGGTTTTAACATTTTGGTGTATTATT
>Anholt_1
GAAGTGAAGATTAGTGACCCTGGATGGGCCTTCGTGGGCTTCTATTTGGGTTTAGTGTTTAAAGCCCATGTCCTCTTTATTGTCGTGTACTTAAGCTTTTCTTCTTCTCTGTAAACGAGTATCAAAAAGATCAATCAAAATCAACAATCATCTTCTTCTGATTTCTCACCTCTTTCTTCTACTTCTCATCATAATTCTGTTAGTTCTTTGATAAGCCCATTTCGTGCCTATCAGACGACAACTAAACCCTACACGCTTACATAAAAACGCGACCTTTGAGAATTTTGTCCGGCGACAGAAATGGCGGGGTTAGGGTTACGGCTAAAGGCGGCAAAATGGACGTTGAGGAGCGGATCAGGTGCTGTATCGAGAGAATGGTCGTCGGAGATGGGGAAAGGTGTTCGTCGATTCTCTACTGAAACAGAGAACGATGTTCCAACTTCAGGAATCAGTAGACCACTCGCTGAGATTCTCAAGGAGCTTAACAAAAAGGTTCCAGATTCAGTCATCCGAACTCGAGTTGAAGATGGGTGCTCCATCAAATACATCCCTTGGTAATCTCTTTCCTCAGGGTTTAGGGTTCTTTAATTGGGGTTTTTGGGTCAATACTTATACTCTTTTCTTGTGTTGATTCTCAGGCACATTGTGAATCGGATCATGAATATGCATGCTCCAGGTTTGCTAAACCCTCTCTTGTTCTTCTGGGGTTCGTTGTTGGGTTTTGGTTTTAACATTTTGGTGTATTATT
>Ann_1
GAAGTGAAGATTAGTGACCCTGGATGGGCCTTCGTGGGCTTCTATTTGGGTTTAGTGTTTAAAGCCCATTTCCTCTTTATTGTCGTGTACTTAAGCTTTTCTTCATCTCTGTAAACGAGTATCAAAAAGATCAATCAAAATCAACAATCATCTTCTTCTGATTTCTCACCTCTTTCTTCTACTTCTCATCATAATTCTGTTAGTT-TTTGATAAGCCCATTTCGTGCCTATCAGACGACAACTAAACCCTACACGCTTACATAAAAACGCGACCTTTGAGAATTTTGTCCGGCGACAGAAATGGCGGGGTTAGGGTTACGGCTAAAGGCGGCAAAATGGACGTTGAGGAGCGGATCAGGTGCTGTATCGAGAGAATGGTCGTCGGAGATGGGGAAAGGTGTTCGTCGATTCTCTACTGAAACAGAGAACGATGTTCCAACTTCAGGAATCAGTAGACCACTCGCTGAGATTCTCAAGGAGCTTAACAAAAAGGTTCCAGATTCAGTCATCCGAACTCGAGTTGAAGATGGGTGCTCCATCAAATACATCCCTTGGTAATCTCTTTCCTCAGGGTTTAGGGTTCTTTAATTGGGGTTTTTGGGTCAATACTTATACTCTTTTCTTGTGTTGATTCTCAGGCACATTGTGAATCGGATCATGAATATGCATGCTCCAGGTTTGCTAAACCCTCTCTTGTTCTTCTGGGGTTCGTTGTTGGGTTTTGGTTTTGACATTTTGGTGTATTATT
>App1-16
GAAGTGAAGATTAGTGACCCTGGATGGGCCTTCGTGGGCTTCTATTTGGGTTTAGTGTTTAAAGCCCATTTCCTCTTTATTGTCGTGTACTTGAGCTTTTCTTCTTCTCTGTAAACGAGTATCAAAAAGATCAATCAAAATCAACAATCATCTTCTTCTGATTTCTCACCTCTTTCTTCTACTTCTCATCATAATTCTGTTAGTTCTTTGATAAGCCCATTTCGTGCCTATCAGACGACAACTAAACCCTACACGCTTACATAAAAACGCGACCTTTGAGAATTTTGTCCGGCGACAGAAATGGCGGGGTTAGGGTTACGGCTAAAGGCGGCAAAATGGACGTTGAGGAGCGGATCAGGTGCTGTATCGAGAGAATGGTCGTCGGAGATGGGGAAAGGTGTTCGTCGATTCTCTACTGAAACAGAGAACGATGTTCCAACTTCAGGAATCAGTAGACCACTCGCTGAGATTCTCAAGGAGCTTAACAAAAAGGTTCCAGATTCAGTCATCCGAACTCGAGTTGAAGATGGGTGCTCCATCAAATACATCCCTTGGTAATCTCTTTCCTCAGGGTTTAGGGTTCTTTAATTGGGGTTTTTGGGTCAATACTTATACTCTTTTCTTGTGTTGATTCTCAGGCACATTGTGAATCGGATCATGAATATGCATGCTCCAGGTCTGCTAAACCCTCTCTTGTTCTTCTGGGGTTCGTTGTTGGGTTTTGGTTTTGACATTTTGGTGTATTATT
>Baa4-1
GAAGTGAAGATTAGTGACCCTGGATGGGCCTTCGTGGGCTTCTATTTGGGTTTAGTGTTTAAAGCCCATGTCCTCTTTATTGTCGTGTACTTAAGCTTTTCTTCTTCTCTGTAAACGAGTATCAAAAAGATCAATCAAAATCAACAATCATCTTCTTCTGATTTCTCACCTCTTTCTTCTACTTCTCATCATAATTCTGTTAGTTCTTTGATAAGCCCATTTCGTGCCTATCAGACGACAACTAAACCCTACACGCTTACATAAAAACGCGACCTTTGAGAATTTTGTCCGGCGACAGAAATGGCGGGGTTAGGGTTACGGCTAAAGGCGGCAAAATGGACGTTGAGGAGCGGATCAGGTGCTGTATCGAGAGAATGGTCGTCGGAGATGGGGAAAGGTGTTCGTCGATTCTCTACTGAAACAGAGAACGATGTTCCAACTTCAGGAATCAGTAGACCACTCGCTGAGATTCTCAAGGAGCTTAACAAAAAGGTTCCAGATTCAGTCATCCGAACTCGAGTTGAAGATGGGTGCTCCATCAAATACATCCCTTGGTAATCTCTTTCCTCAGGGTTTAGGGTTCTTTAATTGGGGTTTTTGGGTCAATACTTATACTCTTTTCTTGTGTTGATTCTCAGGCACATTGTGAATCGGATCATGAATATGCATGCTCCAGGTTTGCTAAACCCTCTCTTGTTCTTCTGGGGTTCGTTGTTGGGTTTTGGTTTTAACATTTTGGTGTATTATT
>Baa5-1
GAAGTGAAGATTAGTGACCCTGGATGGGCCTTCGTGGGCTTCTATTTGGGTTTAGTGTTTAAAGCCCATGTCCTCTTTATTGTCGTGTACTTAAGCTTTTCTTCTTCTCTGTAAACGAGTATCAAAAAGATCAATCAAAATCAACAATCATCTTCTTCTGATTTCTCACCTCTTTCTTCTACTTCTCATCATAATTCTGTTAGTTCTTTGATAAGCCCATTTCGTGCCTATCAGACGACAACTAAACCCTACACGCTTACATAAAAACGCGACCTTTGAGAATTTTGTCCGGCGACAGAAATGGCGGGGTTAGGGTTACGGCTAAAGGCGGCAAAATGGACGTTGAGGAGCGGATCAGGTGCTGTATCGAGAGAATGGTCGTCGGAGATGGGGAAAGGTGTTCGTCGATTCTCTACTGAAACAGAGAACGATGTTCCAACTTCAGGAATCAGTAGACCACTCGCTGAGATTCTCAAGGAGCTTAACAAAAAGGTTCCAGATTCAGTCATCCGAACTCGAGTTGAAGATGGGTGCTCCATCAAATACATCCCTTGGTAATCTCTTTCCTCAGGGTTTAGGGTTCTTTAATTGGGGTTTTTGGGTCAATACTTATACTCTTTTCTTGTGTTGATTCTCAGGCACATTGTGAATCGGATCATGAATATGCATGCTCCAGGTTTGCTAAACCCTCTCTTGTTCTTCTGGGGTTCGTTGTTGGGTTTTGGTTTTAACATTTTGGTGTATTATT
>Bak-7
GAAGTGAAGATTAGTGACCCTGGATGGGCCTTCGTGGGCTTCTATTTGGGTTTAGTGTTTAAAGCCCATTTCCTCTTTATTGTCGTGTACTTAAGCTTTTCTTCATCTCTGTAAACGAGTATCAAAAAGATCAATCAAAATCAACAATCATCTTCTTCTGATTTCTCACCTCTTTCTTCTACTTCTCATCATAATTCTGTTAGTT-TTTGATAAGCCCATTTCGTGCCTATCAGACGACAACTAAACCCTACACGCTTACATAAAAACGCGACCTTTGAGAATTTTGTCCGGCGACAGAAATGGCGGGGTTAGGGTTACGGCTAAAGGCGGCAAAATGGACGTTGAGGAGCGGATCAGGTGCTGTATCGAGAGAATGGTCGTCGGAGATGGGGAAAGGTGTTCGTCGATTCTCTACTGAAACAGAGAACGATGTTCCAACTTCAGGAATCAGTAGACCACTCGCTGAGATTCTCAAGGAGCTTAACAAAAAGGTTCCAGATTCAGTCATCCGAACTCGAGTTGAAGATGGGTGCTCCATCAAATACATCCCTTGGTAATCTCTTTCCTCAGGGTTTAGGGTTCTTTAATTGGGGTTTTTGGGTCAATACTTATACTCTTTTCTTGTGTTGATTCTCAGGCACATTGTGAATCGGATCATGAATATGCATGCTCCAGGTTTGCTAAACCCTCTCTTGTTCTTCTGGGGTTCGTTGTTGGGTTTTGGTTTTGACATTTTGGTGTATTATT
>Bd_0
GAAGTGAAGATTAGTGACCCTGGATGGGCCTTCGTGGGCTTCTATTTGGGTTTAGTGTTTAAAGCCCATGTCCTCTTTATTGTCGTGTACTTAAGCTTTTCTTCTTCTCTGTAAACGAGTATCAAAAAGATCAATCAAAATCAACAATCATCTTCTTCTGATTTCTCACCTCTTTCTTCTACTTCTCATCATAATTCTGTTAGTTCTTTGATAAGCCCATTTCGTGCCTATCAGACGACAACTAAACCCTACACGCTTACATAAAAACGCGACCTTTGAGAATTTTGTCCGGCGACAGAAATGGCGGGGTTAGGGTTACGGCTAAAGGCGGCAAAATGGACGTTGAGGAGCGGATCAGGTGCTGTATCGAGAGAATGGTCGTCGGAGATGGGGAAAGGTGTTCGTCGATTCTCTACTGAAACAGAGAACGATGTTCCAACTTCAGGAATCAGTAGACCACTCGCTGAGATTCTCAAGGAGCTTAACAAAAAGGTTCCAGATTCAGTCATCCGAACTCGAGTTGAAGATGGGTGCTCCATCAAATACATCCCTTGGTAATCTCTTTCCTCAGGGTTTAGGGTTCTTTAATTGGGGTTTTTGGGTCAATACTTATACTCTTTTCTTGTGTTGATTCTCAGGCACATTGTGAATCGGATCATGAATATGCATGCTCCAGGTTTGCTAAACCCTCTCTTGTTCTTCTGGGGTTCGTTGTTGGGTTTTGGTTTTAACATTTTGGTGTATTATT
>Benk_1
GAAGTGAAGATTAGTGACCCTGGATGGGCCTTCGTGGGCTTCTATTTGGGTTTAGTGTTTAAAGCCCATGTCCTCTTTATTGTCGTGTACTTAAGCTTTTCTTCTTCTCTGTAAACGAGTATCAAAAAGATCAATCAAAATCAACAATCATCTTCTTCTGATTTCTCACCTCTTTCTTCTACTTCTCATCATAATTCTGTTAGTTCTTTGATAAGCCCATTTCGTGCCTATCAGACGACAACTAAACCCTACACGCTTACATAAAAACGCGACCTTTGAGAATTTTGTCCGGCGACAGAAATGGCGGGGTTAGGGTTACGGCTAAAGGCGGCAAAATGGACGTTGAGGAGCGGATCAGGTGCTGTATCGAGAGAATGGTCGTCGGAGATGGGGAAAGGTGTTCGTCGATTCTCTACTGAAACAGAGAACGATGTTCCAACTTCAGGAATCAGTAGACCACTCGCTGAGATTCTCAAGGAGCTTAACAAAAAGGTTCCAGATTCAGTCATCCGAACTCGAGTTGAAGATGGGTGCTCCATCAAATACATCCCTTGGTAATCTCTTTCCTCAGGGTTTAGGGTTCTTTAATTGGGGTTTTTGGGTCAATACTTATACTCTTTTCTTGTGTTGATTCTCAGGCACATTGTGAATCGGATCATGAATATGCATGCTCCAGGTTTGCTAAACCCTCTCTTGTTCTTCTGGGGTTCGTTGTTGGGTTTTGGTTTTAACATTTTGGTGTATTATT
>Blh-1
GAAGTGAAGATTAGTGACCCTGGATGGGCCTTCGTGGGCTTCTATTTGGGTTTAGTGTTTAAAGCCCATGTCCTCTTTATTGTCGTGTACTTAAGCTTTTCTTCTTCTCTGTAAACGAGTATCAAAAAGATCAATCAAAATCAACAATCATCTTCTTCTGATTTCTCACCTCTTTCTTCTACTTCTCATCATAATTCTGTTAGTTCTTTGATAAGCCCATTTCGTGCCTATCAGACGACAACTAAACCCTACACGCTTACATAAAAACGCGACCTTTGAGAATTTTGTCCGGCGACAGAAATGGCGGGGTTAGGGTTACGGCTAAAGGCGGCAAAATGGACGTTGAGGAGCGGATCAGGTGCTGTATCGAGAGAATGGTCGTCGGAGATGGGGAAAGGTGTTCGTCGATTCTCTACTGAAACAGAGAACGATGTTCCAACTTCAGGAATCAGTAGACCACTCGCTGAGATTCTCAAGGAGCTTAACAAAAAGGTTCCAGATTCAGTCATCCGAACTCGAGTTGAAGATGGGTGCTCCATCAAATACATCCCTTGGTAATCTCTTTCCTCAGGGTTTAGGGTTCTTTAATTGGGGTTTTTGGGTCAATACTTATACTCTTTTCTTGTGTTGATTCTCAGGCACATTGTGAATCGGATCATGAATATGCATGCTCCAGGTTTGCTAAACCCTCTCTTGTTCTTCTGGGGTTCGTTGTTGGGTTTTGGTTTTAACATTTTGGTGTATTATT
>Bor_1
GAAGTGAAGATTAGTGACCCTGGATGGGCCTTCGTGGGCTTCTATTTGGGTTTAGTGTTTAAAGCCCATGTCCTCTTTATTGTCGTGTACTTAAGCTTTTCTTCTTCTCTGTAAACGAGTATCAAAAAGATCAATCAAAATCAACAATCATCTTCTTCTGATTTCTCACCTCTTTCTTCTACTTCTCATCATAATTCTGTTAGTTCTTTGATAAGCCCATTTCGTGCCTATCAGACGACAACTAAACCCTACACGCTTACATAAAAACGCGACCTTTGAGAATTTTGTCCGGCGACAGAAATGGCGGGGTTAGGGTTACGGCTAAAGGCGGCAAAATGGACGTTGAGGAGCGGATCAGGTGCTGTATCGAGAGAATGGTCGTCGGAGATGGGGAAAGGTGTTCGTCGATTCTCTACTGAAACAGAGAACGATGTTCCAACTTCAGGAATCAGTAGACCACTCGCTGAGATTCTCAAGGAGCTTAACAAAAAGGTTCCAGATTCAGTCATCCGAACTCGAGTTGAAGATGGGTGCTCCATCAAATACATCCCTTGGTAATCTCTTTCCTCAGGGTTTAGGGTTCTTTAATTGGGGTTTTTGGGTCAATACTTATACTCTTTTCTTGTGTTGATTCTCAGGCACATTGTGAATCGGATCATGAATATGCATGCTCCAGGTTTGCTAAACCCTCTCTTGTTCTTCTGGGGTTCGTTGTTGGGTTTTGGTTTTAACATTTTGGTGTATTATT
>Bor_4
GAAGTGAAGATTAGTGACCCTGGATGGGCCTTCGTGGGCTTCTATTTGGGTTTAGTGTTTAAAGCCCATGTCCTCTTTATTGTCGTGTACTTAAGCTTTTCTTCTTCTCTGTAAACGAGTATCAAAAAGATCAATCAAAATCAACAATCATCTTCTTCTGATTTCTCACCTCTTTCTTCTACTTCTCATCATAATTCTGTTAGTTCTTTGATAAGCCCATTTCGTGCCTATCAGACGACAACTAAACCCTACACGCTTACATAAAAACGCGACCTTTGAGAATTTTGTCCGGCGACAGAAATGGCGGGGTTAGGGTTACGGCTAAAGGCGGCAAAATGGACGTTGAGGAGCGGATCAGGTGCTGTATCGAGAGAATGGTCGTCGGAGATGGGGAAAGGTGTTCGTCGATTCTCTACTGAAACAGAGAACGATGTTCCAACTTCAGGAATCAGTAGACCACTCGCTGAGATTCTCAAGGAGCTTAACAAAAAGGTTCCAGATTCAGTCATCCGAACTCGAGTTGAAGATGGGTGCTCCATCAAATACATCCCTTGGTAATCTCTTTCCTCAGGGTTTAGGGTTCTTTAATTGGGGTTTTTGGGTCAATACTTATACTCTTTTCTTGTGTTGATTCTCAGGCACATTGTGAATCGGATCATGAATATGCATGCTCCAGGTTTGCTAAACCCTCTCTTGTTCTTCTGGGGTTCGTTGTTGGGTTTTGGTTTTAACATTTTGGTGTATTATT
>Br_0
GAAGTGAAGATTAGTGACCCTGGATGGGCCTTCGTGGGCTTCTATTTGGGTTTAGTGTTTAAAGCCCATGTCCTCTTTATTGTCGTGTACTTAAGCTTTTCTTCTTCTCTGTAAACGAGTATCAAAAAGATCAATCAAAATCAACAATCATCTTCTTCTGATTTCTCACCTCTTTCTTCTACTTCTCATCATAATTCTGTTAGTTCTTTGATAAGCCCATTTCGTGCCTATCAGACGACAACTAAACCCTACACGCTTACATAAAAACGCGACCTTTGAGAATTTTGTCCGGCGACAGAAATGGCGGGGTTAGGGTTACGGCTAAAGGCGGCAAAATGGACGTTGAGGAGCGGATCAGGTGCTGTATCGAGAGAATGGTCGTCGGAGATGGGGAAAGGTGTTCGTCGATTCTCTACTGAAACAGAGAACGATGTTCCAACTTCAGGAATCAGTAGACCACTCGCTGAGATTCTCAAGGAGCTTAACAAAAAGGTTCCAGATTCAGTCATCCGAACTCGAGTTGAAGATGGGTGCTCCATCAAATACATCCCTTGGTAATCTCTTTCCTCAGGGTTTAGGGTTCTTTAATTGGGGTTTTTGGGTCAATACTTATACTCTTTTCTTGTGTTGATTCTCAGGCACATTGTGAATCGGATCATGAATATGCATGCTCCAGGTTTGCTAAACCCTCTCTTGTTCTTCTGGGGTTCGTTGTTGGGTTTTGGTTTTAACATTTTGGTGTATTATT
>Bsch_0
GAAGTGAAGATTAGTGACCCTGGATGGGCCTTCGTGGGCTTCTATTTGGGTTTAGTGTTTAAAGCCCATGTCCTCTTTATTGTCGTGTACTTAAGCTTTTCTTCTTCTCTGTAAACGAGTATCAAAAAGATCAATCAAAATCAACAATCATCTTCTTCTGATTTCTCACCTCTTTCTTCTACTTCTCATCATAATTCTGTTAGTTCTTTGATAAGCCCATTTCGTGCCTATCAGACGACAACTAAACCCTACACGCTTACATAAAAACGCGACCTTTGAGAATTTTGTCCGGCGACAGAAATGGCGGGGTTAGGGTTACGGCTAAAGGCGGCAAAATGGACGTTGAGGAGCGGATCAGGTGCTGTATCGAGAGAATGGTCGTCGGAGATGGGGAAAGGTGTTCGTCGATTCTCTACTGAAACAGAGAACGATGTTCCAACTTCAGGAATCAGTAGACCACTCGCTGAGATTCTCAAGGAGCTTAACAAAAAGGTTCCAGATTCAGTCATCCGAACTCGAGTTGAAGATGGGTGCTCCATCAAATACATCCCTTGGTAATCTCTTTCCTCAGGGTTTAGGGTTCTTTAATTGGGGTTTTTGGGTCAATACTTATACTCTTTTCTTGTGTTGATTCTCAGGCACATTGTGAATCGGATCATGAATATGCATGCTCCAGGTTTGCTAAACCCTCTCTTGTTCTTCTGGGGTTCGTTGTTGGGTTTTGGTTTTAACATTTTGGTGTATTATT
>Cdm-0
GAAGTGAAGATTAGTGACCCTGGATGGGCCTTCGTGGGCTTCTATTTGGGTTTAGTGTTTAAAGCCCATGTCCTCTTTATTGTCGTGTACTTAAGCTTTTCTTCTTCTCTGTAAACGAGTATCAAAAAGATCAATCAAAATCAACAATCATCTTCTTCTGATTTCTCACCTCTTTCTTCTACTTCTCATCATAATTCTGTTAGTTCTTTGATAAGCCCATTTCGTGCCTATCAGACGACAACTAAACCCTACACGCTTACATAAAAACGCGACCTTTGAGAATTTTGTCCGGCGACAGAAATGGCGGGGTTAGGGTTACGGCTAAAGGCGGCAAAATGGACGTTGAGGAGCGGATCAGGTGCTGTATCGAGAGAATGGTCGTCGGAGATGGGGAAAGGTGTTCGTCGATTCTCTACTGAAACAGAGAACGATGTTCCAACTTCAGGAATCAGTAGACCACTCGCTGAGATTCTCAAGGAGCTTAACAAAAAGGTTCCAGATTCAGTCATCCGAACTCGAGTTGAAGATGGGTGCTCCATCAAATACATCCCTTGGTAATCTCTTTCCTCAGGGTTTAGGGTTCTTTAATTGGGGTTTTTGGGTCAATACTTATACTCTTTTCTTGTGTTGATTCTCAGGCACATTGTGAATCGGATCATGAATATGCATGCTCCAGGTTTGCTAAACCCTCTCTTGTTCTTCTGGGGTTCGTTGTTGGGTTTTGGTTTTAACATTTTGGTGTATTATT
>Co_1
GAAGTGAAGATTAGTGACCCTGGATGGGCCTTCGTGGGCTTCTATTTGGGTTTAGTGTTTAAAGCCCATTTCCTCTTTATTGTCGTGTACTTAAGCTTTTCTTCATCTCTGTAAACGAGTATCAAAAAGATCAATCAAAATCAACAATCATCTTCTTCTGATTTCTCACCTCTTTCTTCTACTTCTCATCATAATTCTGTTAGTT-TTTGATAAGCCCATTTCGTGCCTATCAGACGACAACTAAACCCTACACGCTTACATAAAAACGCGACCTTTGAGAATTTTGTCCGGCGACAGAAATGGCGGGGTTAGGGTTACGGCTAAAGGCGGCAAAATGGACGTTGAGGAGCGGATCAGGTGCTGTATCGAGAGAATGGTCGTCGGAGATGGGGAAAGGTGTTCGTCGATTCTCTACTGAAACAGAGAACGATGTTCCAACTTCAGGAATCAGTAGACCACTCGCTGAGATTCTCAAGGAGCTTAACAAAAAGGTTCCAGATTCAGTCATCCGAACTCGAGTTGAAGATGGGTGCTCCATCAAATACATCCCTTGGTAATCTCTTTCCTCAGGGTTTAGGGTTCTTTAATTGGGGTTTTTGGGTCAATACTTATACTCTTTTCTTGTGTTGATTCTCAGGCACATTGTGAATCGGATCATGAATATGCATGCTCCAGGTTTGCTAAACCCTCTCTTGTTCTTCTGGGGTTCGTTGTTGGGTTTTGGTTTTGACATTTTGGTGTATTATT
>Cvi_0
GAAGTGAAGATTAGTGACCCTGGATGGGCCTTCGTGGGCTTCTATTTGGGTTTAGTGTTTAAAGCCCATTTCCTCTTTATTGTCGTGTACTTAAGCTTTTCTTCTTCTCTGTAAACGAGTATCAAAAAGATCAATCAAAATCAACAATCATCTTCTTCTGATTTCTCACCTCTTTCTTCTACTTCTCATCATAATTCTGTTAGTTCTTTGATAAGCCCATTTCGTGCCTA--AGACGACAACTAAACCCTACACGCTTACATAAAAACGCGACCTTTGAGAATTTTGTCCGGCGACAGAAATGGCGGGGTTAGGGTTACGGCTAAAGGCGGCAAAATGGACGTTGAGGAGCGGATCAGGTGCTGTATCGAGAGAATGGTCGTCGGAGATGGGGAAAGGTGTTCGTCGATTCTCTACTGAAACAGAGAACGATGTTCCAACTTCAGGAATCAGTAGACCACTCGCTGAGATTCTCAAGGAGCTTAACAAAAAGGTTCCAGATTCAGTCATCCGAACTCGAGTTGAAGATGGGTGCTCCATCAAATACATCCCTTGGTAATCTCTTTCCTCAGGGTTTAGGGTTCTTTAATTGGGGTTTTTGGGTCAATACTTATACTCTTTTCTTGTGTTGATTCTCAGGCACATTGTGAATCGGATCATGAATATGCATGCTCCAGGTTTGCTAAACCCTCTCTTGTTCTTCTGGGGTTCGTTGTTGGGTTTTGGTTTTGACATTTTGGTGTATTATT
>Do_0
GAAGTGAAGATTAGTGACCCTGGATGGGCCTTCGTGGGCTTCTATTTGGGTTTAGTGTTTAAAGCCCATGTCCTCTTTATTGTCGTGTACTTAAGCTTTTCTTCTTCTCTGTAAACGAGTATCAAAAAGATCAATCAAAATCAACAATCATCTTCTTCTGATTTCTCACCTCTTTCTTCTACTTCTCATCATAATTCTGTTAGTTCTTTGATAAGCCCATTTCGTGCCTATCAGACGACAACTAAACCCTACACGCTTACATAAAAACGCGACCTTTGAGAATTTTGTCCGGCGACAGAAATGGCGGGGTTAGGGTTACGGCTAAAGGCGGCAAAATGGACGTTGAGGAGCGGATCAGGTGCTGTATCGAGAGAATGGTCGTCGGAGATGGGGAAAGGTGTTCGTCGATTCTCTACTGAAACAGAGAACGATGTTCCAACTTCAGGAATCAGTAGACCACTCGCTGAGATTCTCAAGGAGCTTAACAAAAAGGTTCCAGATTCAGTCATCCGAACTCGAGTTGAAGATGGGTGCTCCATCAAATACATCCCTTGGTAATCTCTTTCCTCAGGGTTTAGGGTTCTTTAATTGGGGTTTTTGGGTCAATACTTATACTCTTTTCTTGTGTTGATTCTCAGGCACATTGTGAATCGGATCATGAATATGCATGCTCCAGGTTTGCTAAACCCTCTCTTGTTCTTCTGGGGTTCGTTGTTGGGTTTTGGTTTTAACATTTTGGTGTATTATT
>Don-0
GAAGTGAAGATTAGTGAGCCTGGATGGGCCTTCGTGGGCTTCTATTTGGGTTTAGTGTTTAAAGCCCATTTCCTCTTTATTGTCGTGTACTTAAGCTTTTCTTCTTCTCTGTAAACGAGTATCAAAAAGATTAATCAAAATCAACAATCATCTTCTTCTGATTTCTCACCTCTTTCTTCTACTTCTCATCATAATTCTGTTAGTTCTTTGATAAGCCCATTTCGTGCCTATCAGACGACAACTAAACCCTACACGCTTACATAAAAACGCGACCTTTGAGAATTTTGTCCGGCGACAGAAATGGCGGGGTTAGGGTTACGGCTAAAGGCGGCAAAATGGACGTTGAGGAGCGGATCAGGTGCTGTATCGAGAGAATGGTCGTCGGAGATGGGGAAAGGTGTTCGTCGATTCTCTACTGAAACAGAGAACGATGTTCCAACTTCAGGAATCAGTAGACCACTCGCTGAGATTCTCAAGGAGCTTAACAAAAAGGTTCCAGATTCAGTCATCCGAACTCGAGTTGAAGATGGGTGCTCCATCAAATACATCCCTTGGTAATCTCTTTCCTCAGGGTTTAGGGTTCTTTAATTGGGGTTTTTGGGTCAATACTTATACTCTTTTCTTGTGTTGATTCTCAGGCACATTGTGAATCGGATCATGAATATGCATGCTCCAGGTTTGCTAAACCCTCTCTTGTTCTTCTGGGGTTCGTTGTTGGGTTTTGGTTTTGACATTTTGGTGTATTATT
>Dra2-1
GAAGTGAAGATTAGTGACCCTGGATGGGCCTTCGTGGGCTTCTATTTGGGTTTAGTGTTTAAAGCCCATGTCCTCTTTATTGTCGTGTACTTAAGCTTTTCTTCTTCTCTGTAAACGAGTATCAAAAAGATCAATCAAAATCAACAATCATCTTCTTCTGATTTCTCACCTCTTTCTTCTACTTCTCATCATAATTCTGTTAGTTCTTTGATAAGCCCATTTCGTGCCTATCAGACGACAACTAAACCCTACACGCTTACATAAAAACGCGACCTTTGAGAATTTTGTCCGGCGACAGAAATGGCGGGGTTAGGGTTACGGCTAAAGGCGGCAAAATGGACGTTGAGGAGCGGATCAGGTGCTGTATCGAGAGAATGGTCGTCGGAGATGGGGAAAGGTGTTCGTCGATTCTCTACTGAAACAGAGAACGATGTTCCAACTTCAGGAATCAGTAGACCACTCGCTGAGATTCTCAAGGAGCTTAACAAAAAGGTTCCAGATTCAGTCATCCGAACTCGAGTTGAAGATGGGTGCTCCATCAAATACATCCCTTGGTAATCTCTTTCCTCAGGGTTTAGGGTTCTTTAATTGGGGTTTTTGGGTCAATACTTATACTCTTTTCTTGTGTTGATTCTCAGGCACATTGTGAATCGGATCATGAATATGCATGCTCCAGGTTTGCTAAACCCTCTCTTGTTCTTCTGGGGTTCGTTGTTGGGTTTTGGTTTTAACATTTTGGTGTATTATT
>El_0
GAAGTGAAGATTAGTGACCCTGGATGGGCCTTCGTGGGCTTCTATTTGGGTTTAGTGTTTAAAGCCCATTTCCTCTTTATTGTCGTGTACTTGAGCTTTTCTTCTTCTCTGTAAACGAGTATCAAAAAGATCAATCAAAATCAACAATCATCTTCTTCTGATTTCTCACCTCTTTCTTCTACTTCTCATCATAATTCTGTTAGTTCTTTGATAAGCCCATTTCGTGCCTATCAGACGACAACTAAACCCTACACGCTTACATAAAAACGCGACCTTTGAGAATTTTGTCCGGCGACAGAAATGGCGGGGTTAGGGTTACGGCTAAAGGCGGCAAAATGGACGTTGAGGAGCGGATCAGGTGCTGTATCGAGAGAATGGTCGTCGGAGATGGGGAAAGGTGTTCGTCGATTCTCTACTGAAACAGAGAACGATGTTCCAACTTCAGGAATCAGTAGACCACTCGCTGAGATTCTCAAGGAGCTTAACAAAAAGGTTCCAGATTCAGTCATCCGAACTCGAGTTGAAGATGGGTGCTCCATCAAATACATCCCTTGGTAATCTCTTTCCTCAGGGTTTAGGGTTCTTTAATTGGGGTTTTTGGGTCAATACTTATACTCTTTTCTTGTGTTGATTCTCAGGCACATTGTGAATCGGATCATGAATATGCATGCTCCAGGTCTGCTAAACCCTCTCTTGTTCTTCTGGGGTTCGTTGTTGGGTTTTGGTTTTGACATTTTGGTGTATTATT
>Et_0
GAAGTGAAGATTAGTGACCCTGGATGGGCCTTCGTGGGCTTCTATTTGGGTTTAGTGTTTAAAGCCCATTTCCTCTTTATTGTCGTGTACTTAAGCTTTTCTTCATCTCTGTAAACGAGTATCAAAAAGATCAATCAAAATCAACAATCATCTTCTTCTGATTTCTCACCTCTTTCTTCTACTTCTCATCATAATTCTGTTAGTT-TTTGATAAGCCCATTTCGTGCCTATCAGACGACAACTAAACCCTACACGCTTACATAAAAACGCGACCTTTGAGAATTTTGTCCGGCGACAGAAATGGCGGGGTTAGGGTTACGGCTAAAGGCGGCAAAATGGACGTTGAGGAGCGGATCAGGTGCTGTATCGAGAGAATGGTCGTCGGAGATGGGGAAAGGTGTTCGTCGATTCTCTACTGAAACAGAGAACGATGTTCCAACTTCAGGAATCAGTAGACCACTCGCTGAGATTCTCAAGGAGCTTAACAAAAAGGTTCCAGATTCAGTCATCCGAACTCGAGTTGAAGATGGGTGCTCCATCAAATACATCCCTTGGTAATCTCTTTCCTCAGGGTTTAGGGTTCTTTAATTGGGGTTTTTGGGTCAATACTTATACTCTTTTCTTGTGTTGATTCTCAGGCACATTGTGAATCGGATCATGAATATGCATGCTCCAGGTTTGCTAAACCCTCTCTTGTTCTTCTGGGGTTCGTTGTTGGGTTTTGGTTTTGACATTTTGGTGTATTATT
>Fei-0
GAAGTGAAGATTAGTGACCCTGGATGGGCCTTCGTGGGCTTCTATTTGGGTTTAGTGTTTAAAGCCCATTTCCTCTTTATTGTCGTGTACTTGAGCTTTTCTTCTTCTCTGTAAACGAGTATCAAAAAGATCAATCAAAATCAACAATCATCTTCTTCTGATTTCTCACCTCTTTCTTCTACTTCTCATCATAATTCTGTTAGTTCTTTGATAAGCCCATTTCGTGCCTATCAGACGACAACTAAACCCTACACGCTTACATAAAAACGCGACCTTTGAGAATTTTGTCCGGCGACAGAAATGGCGGGGTTAGGGTTACGGCTAAAGGCGGCAAAATGGACGTTGAGGAGCGGATCAGGTGCTGTATCGAGAGAATGGTCGTCGGAGATGGGGAAAGGTGTTCGTCGATTCTCTACTGAAACAGAGAACGATGTTCCAACTTCAGGAATCAGTAGACCACTCGCTGAGATTCTCAAGGAGCTTAACAAAAAGGTTCCAGATTCAGTCATCCGAACTCGAGTTGAAGATGGGTGCTCCATCAAATACATCCCTTGGTAATCTCTTTCCTCAGGGTTTAGGGTTCTTTAATTGGGGTTTTTGGGTCAATACTTATACTCTTTTCTTGTGTTGATTCTCAGGCACATTGTGAATCGGATCATGAATATGCATGCTCCAGGTCTGCTAAACCCTCTCTTGTTCTTCTGGGGTTCGTTGTTGGGTTTTGGTTTTGACATTTTGGTGTATTATT
>Fjae2-4
GAAGTGAAGATTAGTGACCCTGGATGGGCCTTCGTGGGCTTCTATTTGGGTTTAGTGTTTAAAGCCCATGTCCTCTTTATTGTCGTGTACTTAAGCTTTTCTTCTTCTCTGTAAACGAGTATCAAAAAGATCAATCAAAATCAACAATCATCTTCTTCTGATTTCTCACCTCTTTCTTCTACTTCTCATCATAATTCTGTTAGTTCTTTGATAAGCCCATTTCGTGCCTATCAGACGACAACTAAACCCTACACGCTTACATAAAAACGCGACCTTTGAGAATTTTGTCCGGCGACAGAAATGGCGGGGTTAGGGTTACGGCTAAAGGCGGCAAAATGGACGTTGAGGAGCGGATCAGGTGCTGTATCGAGAGAATGGTCGTCGGAGATGGGGAAAGGTGTTCGTCGATTCTCTACTGAAACAGAGAACGATGTTCCAACTTCAGGAATCAGTAGACCACTCGCTGAGATTCTCAAGGAGCTTAACAAAAAGGTTCCAGATTCAGTCATCCGAACTCGAGTTGAAGATGGGTGCTCCATCAAATACATCCCTTGGTAATCTCTTTCCTCAGGGTTTAGGGTTCTTTAATTGGGGTTTTTGGGTCAATACTTATACTCTTTTCTTGTGTTGATTCTCAGGCACATTGTGAATCGGATCATGAATATGCATGCTCCAGGTTTGCTAAACCCTCTCTTGTTCTTCTGGGGTTCGTTGTTGGGTTTTGGTTTTAACATTTTGGTGTATTATT
>Gel_1
GAAGTGAAGATTAGTGACCCTGGATGGGCCTTCGTGGGCTTCTATTTGGGTTTAGTGTTTAAAGCCCATGTCCTCTTTATTGTCGTGTACTTAAGCTTTTCTTCTTCTCTGTAAACGAGTATCAAAAAGATCAATCAAAATCAACAATCATCTTCTTCTGATTTCTCACCTCTTTCTTCTACTTCTCATCATAATTCTGTTAGTTCTTTGATAAGCCCATTTCGTGCCTATCAGACGACAACTAAACCCTACACGCTTACATAAAAACGCGACCTTTGAGAATTTTGTCCGGCGACAGAAATGGCGGGGTTAGGGTTACGGCTAAAGGCGGCAAAATGGACGTTGAGGAGCGGATCAGGTGCTGTATCGAGAGAATGGTCGTCGGAGATGGGGAAAGGTGTTCGTCGATTCTCTACTGAAACAGAGAACGATGTTCCAACTTCAGGAATCAGTAGACCACTCGCTGAGATTCTCAAGGAGCTTAACAAAAAGGTTCCAGATTCAGTCATCCGAACTCGAGTTGAAGATGGGTGCTCCATCAAATACATCCCTTGGTAATCTCTTTCCTCAGGGTTTAGGGTTCTTTAATTGGGGTTTTTGGGTCAATACTTATACTCTTTTCTTGTGTTGATTCTCAGGCACATTGTGAATCGGATCATGAATATGCATGCTCCAGGTTTGCTAAACCCTCTCTTGTTCTTCTGGGGTTCGTTGTTGGGTTTTGGTTTTAACATTTTGGTGTATTATT
>Gie_0
GAAGTGAAGATTAGTGACCCTGGATGGGCCTTCGTGGGCTTCTATTTGGGTTTAGTGTTTAAAGCCCATTTCCTCTTTATTGTCGTGTACTTGAGCTTTTCTTCTTCTCTGTAAACGAGTATCAAAAAGATCAATCAAAATCAACAATCATCTTCTTCTGATTTCTCACCTCTTTCTTCTACTTCTCATCATAATTCTGTTAGTTCTTTGATAAGCCCATTTCGTGCCTATCAGACGACAACTAAACCCTACACGCTTACATAAAAACGCGACCTTTGAGAATTTTGTCCGGCGACAGAAATGGCGGGGTTAGGGTTACGGCTAAAGGCGGCAAAATGGACGTTGAGGAGCGGATCAGGTGCTGTATCGAGAGAATGGTCGTCGGAGATGGGGAAAGGTGTTCGTCGATTCTCTACTGAAACAGAGAACGATGTTCCAACTTCAGGAATCAGTAGACCACTCGCTGAGATTCTCAAGGAGCTTAACAAAAAGGTTCCAGATTCAGTCATCCGAACTCGAGTTGAAGATGGGTGCTCCATCAAATACATCCCTTGGTAATCTCTTTCCTCAGGGTTTAGGGTTCTTTAATTGGGGTTTTTGGGTCAATACTTATACTCTTTTCTTGTGTTGATTCTCAGGCACATTGTGAATCGGATCATGAATATGCATGCTCCAGGTCTGCTAAACCCTCTCTTGTTCTTCTGGGGTTCGTTGTTGGGTTTTGGTTTTGACATTTTGGTGTATTATT
>Gr_1
GAAGTGAAGATTAGTGACCCTGGATGGGCCTTCGTGGGCTTCTATTTGGGTTTAGTGTTTAAAGCCCATGTCCTCTTTATTGTCGTGTACTTAAGCTTTTCTTCTTCTCTGTAAACGAGTATCAAAAAGATCAATCAAAATCAACAATCATCTTCTTCTGATTTCTCACCTCTTTCTTCTACTTCTCATCATAATTCTGTTAGTTCTTTGATAAGCCCATTTCGTGCCTATCAGACGACAACTAAACCCTACACGCTTACATAAAAACGCGACCTTTGAGAATTTTGTCCGGCGACAGAAATGGCGGGGTTAGGGTTACGGCTAAAGGCGGCAAAATGGACGTTGAGGAGCGGATCAGGTGCTGTATCGAGAGAATGGTCGTCGGAGATGGGGAAAGGTGTTCGTCGATTCTCTACTGAAACAGAGAACGATGTTCCAACTTCAGGAATCAGTAGACCACTCGCTGAGATTCTCAAGGAGCTTAACAAAAAGGTTCCAGATTCAGTCATCCGAACTCGAGTTGAAGATGGGTGCTCCATCAAATACATCCCTTGGTAATCTCTTTCCTCAGGGTTTAGGGTTCTTTAATTGGGGTTTTTGGGTCAATACTTATACTCTTTTCTTGTGTTGATTCTCAGGCACATTGTGAATCGGATCATGAATATGCATGCTCCAGGTTTGCTAAACCCTCTCTTGTTCTTCTGGGGTTCGTTGTTGGGTTTTGGTTTTAACATTTTGGTGTATTATT
>Hau_0
GAAGTGAAGATTAGTGACCCTGGATGGGCCTTCGTGGGCTTCTATTTGGGTTTAGTGTTTAAAGCCCATGTCCTCTTTATTGTCGTGTACTTAAGCTTTTCTTCTTCTCTGTAAACGAGTATCAAAAAGATCAATCAAAATCAACAATCATCTTCTTCTGATTTCTCACCTCTTTCTTCTACTTCTCATCATAATTCTGTTAGTTCTTTGATAAGCCCATTTCGTGCCTATCAGACGACAACTAAACCCTACACGCTTACATAAAAACGCGACCTTTGAGAATTTTGTCCGGCGACAGAAATGGCGGGGTTAGGGTTACGGCTAAAGGCGGCAAAATGGACGTTGAGGAGCGGATCAGGTGCTGTATCGAGAGAATGGTCGTCGGAGATGGGGAAAGGTGTTCGTCGATTCTCTACTGAAACAGAGAACGATGTTCCAACTTCAGGAATCAGTAGACCACTCGCTGAGATTCTCAAGGAGCTTAACAAAAAGGTTCCAGATTCAGTCATCCGAACTCGAGTTGAAGATGGGTGCTCCATCAAATACATCCCTTGGTAATCTCTTTCCTCAGGGTTTAGGGTTCTTTAATTGGGGTTTTTGGGTCAATACTTATACTCTTTTCTTGTGTTGATTCTCAGGCACATTGTGAATCGGATCATGAATATGCATGCTCCAGGTTTGCTAAACCCTCTCTTGTTCTTCTGGGGTTCGTTGTTGGGTTTTGGTTTTAACATTTTGGTGTATTATT
>Hel-3
GAAGTGAAGATTAGTGACCCTGGATGGGCCTTCGTGGGCTTCTATTTGGGTTTAGTGTTTAAAGCCCATGTCCTCTTTATTGTCGTGTACTTAAGCTTTTCTTCTTCTCTGTAAACGAGTATCAAAAAGATCAATCAAAATCAACAATCATCTTCTTCTGATTTCTCACCTCTTTCTTCTACTTCTCATCATAATTCTGTTAGTTCTTTGATAAGCCCATTTCGTGCCTATCAGACGACAACTAAACCCTACACGCTTACATAAAAACGCGACCTTTGAGAATTTTGTCCGGCGACAGAAATGGCGGGGTTAGGGTTACGGCTAAAGGCGGCAAAATGGACGTTGAGGAGCGGATCAGGTGCTGTATCGAGAGAATGGTCGTCGGAGATGGGGAAAGGTGTTCGTCGATTCTCTACTGAAACAGAGAACGATGTTCCAACTTCAGGAATCAGTAGACCACTCGCTGAGATTCTCAAGGAGCTTAACAAAAAGGTTCCAGATTCAGTCATCCGAACTCGAGTTGAAGATGGGTGCTCCATCAAATACATCCCTTGGTAATCTCTTTCCTCAGGGTTTAGGGTTCTTTAATTGGGGTTTTTGGGTCAATACTTATACTCTTTTCTTGTGTTGATTCTCAGGCACATTGTGAATCGGATCATGAATATGCATGCTCCAGGTTTGCTAAACCCTCTCTTGTTCTTCTGGGGTTCGTTGTTGGGTTTTGGTTTTAACATTTTGGTGTATTATT
>Hola-1-1
GAAGTGAAGATTAGTGACCCTGGATGGGCCTTCGTGGGCTTCTATTTGGGTTTAGTGTTTAAAGCCCATGTCCTCTTTATTGTCGTGTACTTAAGCTTTTCTTCTTCTCTGTAAACGAGTATCAAAAAGATCAATCAAAATCAACAATCATCTTCTTCTGATTTCTCACCTCTTTCTTCTACTTCTCATCATAATTCTGTTAGTTCTTTGATAAGCCCATTTCGTGCCTATCAGACGACAACTAAACCCTACACGCTTACATAAAAACGCGACCTTTGAGAATTTTGTCCGGCGACAGAAATGGCGGGGTTAGGGTTACGGCTAAAGGCGGCAAAATGGACGTTGAGGAGCGGATCAGGTGCTGTATCGAGAGAATGGTCGTCGGAGATGGGGAAAGGTGTTCGTCGATTCTCTACTGAAACAGAGAACGATGTTCCAACTTCAGGAATCAGTAGACCACTCGCTGAGATTCTCAAGGAGCTTAACAAAAAGGTTCCAGATTCAGTCATCCGAACTCGAGTTGAAGATGGGTGCTCCATCAAATACATCCCTTGGTAATCTCTTTCCTCAGGGTTTAGGGTTCTTTAATTGGGGTTTTTGGGTCAATACTTATACTCTTTTCTTGTGTTGATTCTCAGGCACATTGTGAATCGGATCATGAATATGCATGCTCCAGGTTTGCTAAACCCTCTCTTGTTCTTCTGGGGTTCGTTGTTGGGTTTTGGTTTTAACATTTTGGTGTATTATT
>Hov3-5
GAAGTGAAGATTAGTGACCCTGGATGGGCCTTCGTGGGCTTCTATTTGGGTTTAGTGTTTAAAGCCCATGTCCTCTTTATTGTCGTGTACTTAAGCTTTTCTTCTTCTCTGTAAACGAGTATCAAAAAGATCAATCAAAATCAACAATCATCTTCTTCTGATTTCTCACCTCTTTCTTCTACTTCTCATCATAATTCTGTTAGTTCTTTGATAAGCCCATTTCGTGCCTATCAGACGACAACTAAACCCTACACGCTTACATAAAAACGCGACCTTTGAGAATTTTGTCCGGCGACAGAAATGGCGGGGTTAGGGTTACGGCTAAAGGCGGCAAAATGGACGTTGAGGAGCGGATCAGGTGCTGTATCGAGAGAATGGTCGTCGGAGATGGGGAAAGGTGTTCGTCGATTCTCTACTGAAACAGAGAACGATGTTCCAACTTCAGGAATCAGTAGACCACTCGCTGAGATTCTCAAGGAGCTTAACAAAAAGGTTCCAGATTCAGTCATCCGAACTCGAGTTGAAGATGGGTGCTCCATCAAATACATCCCTTGGTAATCTCTTTCCTCAGGGTTTAGGGTTCTTTAATTGGGGTTTTTGGGTCAATACTTATACTCTTTTCTTGTGTTGATTCTCAGGCACATTGTGAATCGGATCATGAATATGCATGCTCCAGGTTTGCTAAACCCTCTCTTGTTCTTCTGGGGTTCGTTGTTGGGTTTTGGTTTTAACATTTTGGTGTATTATT
>Hov4-1
GAAGTGAAGATTAGTGACCCTGGATGGGCCTTCGTGGGCTTCTATTTGGGTTTAGTGTTTAAAGCCCATGTCCTCTTTATTGTCGTGTACTTAAGCTTTTCTTCTTCTCTGTAAACGAGTATCAAAAAGATCAATCAAAATCAACAATCATCTTCTTCTGATTTCTCACCTCTTTCTTCTACTTCTCATCATAATTCTGTTAGTTCTTTGATAAGCCCATTTCGTGCCTATCAGACGACAACTAAACCCTACACGCTTACATAAAAACGCGACCTTTGAGAATTTTGTCCGGCGACAGAAATGGCGGGGTTAGGGTTACGGCTAAAGGCGGCAAAATGGACGTTGAGGAGCGGATCAGGTGCTGTATCGAGAGAATGGTCGTCGGAGATGGGGAAAGGTGTTCGTCGATTCTCTACTGAAACAGAGAACGATGTTCCAACTTCAGGAATCAGTAGACCACTCGCTGAGATTCTCAAGGAGCTTAACAAAAAGGTTCCAGATTCAGTCATCCGAACTCGAGTTGAAGATGGGTGCTCCATCAAATACATCCCTTGGTAATCTCTTTCCTCAGGGTTTAGGGTTCTTTAATTGGGGTTTTTGGGTCAATACTTATACTCTTTTCTTGTGTTGATTCTCAGGCACATTGTGAATCGGATCATGAATATGCATGCTCCAGGTTTGCTAAACCCTCTCTTGTTCTTCTGGGGTTCGTTGTTGGGTTTTGGTTTTAACATTTTGGTGTATTATT
>ICE1
GAAGTGAAGATTAGTGACCCTGGATGGGCCTTCGTGGGCTTCTATTTGGGTTTAGTGTTTAAAGCCCATGTCCTCTTTATTGTCGTGTACTTAAGCTTTTCTTCTTCTCTGTAAACGAGTATCAAAAAGATCAATCAAAATCAACAATCATCTTCTTCTGATTTCTCACCTCTTTCTTCTACTTCTCATCATAATTCTGTTAGTTCTTTGATAAGCCCATTTCGTGCCTATCAGACGACAACTAAACCCTACACGCTTACATAAAAACGCGACCTTTGAGAATTTTGTCCGGCGACAGAAATGGCGGGGTTAGGGTTACGGCTAAAGGCGGCAAAATGGACGTTGAGGAGCGGATCAGGTGCTGTATCGAGAGAATGGTCGTCGGAGATGGGGAAAGGTGTTCGTCGATTCTCTACTGAAACAGAGAACGATGTTCCAACTTCAGGAATCAGTAGACCACTCGCTGAGATTCTCAAGGAGCTTAACAAAAAGGTTCCAGATTCAGTCATCCGAACTCGAGTTGAAGATGGGTGCTCCATCAAATACATCCCTTGGTAATCTCTTTCCTCAGGGTTTAGGGTTCTTTAATTGGGGTTTTTGGGTCAATACTTATACTCTTTTCTTGTGTTGATTCTCAGGCACATTGTGAATCGGATCATGAATATGCATGCTCCAGGTTTGCTAAACCCTCTCTTGTTCTTCTGGGGTTCGTTGTTGGGTTTTGGTTTTAACATTTTGGTGTATTATT
>ICE102
GAAGTGAAGATTAGTGACCCTGGATGGGCCTTCGTGGGCTTCTATTTGGGTTTAGTGTTTAAAGCCCATGTCCTCTTTATTGTCGTGTACTTAAGCTTTTCTTCTTCTCTGTAAACGAGTATCAAAAAGATCAATCAAAATCAACAATCATCTTCTTCTGATTTCTCACCTCTTTCTTCTACTTCTCATCATAATTCTGTTAGTTCTTTGATAAGCCCATTTCGTGCCTATCAGACGACAACTAAACCCTACACGCTTACATAAAAACGCGACCTTTGAGAATTTTGTCCGGCGACAGAAATGGCGGGGTTAGGGTTACGGCTAAAGGCGGCAAAATGGACGTTGAGGAGCGGATCAGGTGCTGTATCGAGAGAATGGTCGTCGGAGATGGGGAAAGGTGTTCGTCGATTCTCTACTGAAACAGAGAACGATGTTCCAACTTCAGGAATCAGTAGACCACTCGCTGAGATTCTCAAGGAGCTTAACAAAAAGGTTCCAGATTCAGTCATCCGAACTCGAGTTGAAGATGGGTGCTCCATCAAATACATCCCTTGGTAATCTCTTTCCTCAGGGTTTAGGGTTCTTTAATTGGGGTTTTTGGGTCAATACTTATACTCTTTTCTTGTGTTGATTCTCAGGCACATTGTGAATCGGATCATGAATATGCATGCTCCAGGTTTGCTAAACCCTCTCTTGTTCTTCTGGGGTTCGTTGTTGGGTTTTGGTTTTAACATTTTGGTGTATTATT
>ICE104
GAAGTGAAGATTAGTGACCCTGGATGGGCCTTCGTGGGCTTCTATTTGGGTTTAGTGTTTAAAGCCCATTTCCTCTTTATTGTCGTGTACTTAAGCTTTTCTTCATCTCTGTAAACGAGTATCAAAAAGATCAATCAAAATCAACAATCATCTTCTTCTGATTTCTCACCTCTTTCTTCTACTTCTCATCATAATTCTGTTAGTT-TTTGATAAGCCCATTTCGTGCCTATCAGACGACAACTAAACCCTACACGCTTACATAAAAACGCGACCTTTGAGAATTTTGTCCGGCGACAGAAATGGCGGGGTTAGGGTTACGGCTAAAGGCGGCAAAATGGACGTTGAGGAGCGGATCAGGTGCTGTATCGAGAGAATGGTCGTCGGAGATGGGGAAAGGTGTTCGTCGATTCTCTACTGAAACAGAGAACGATGTTCCAACTTCAGGAATCAGTAGACCACTCGCTGAGATTCTCAAGGAGCTTAACAAAAAGGTTCCAGATTCAGTCATCCGAACTCGAGTTGAAGATGGGTGCTCCATCAAATACATCCCTTGGTAATCTCTTTCCTCAGGGTTTAGGGTTCTTTAATTGGGGTTTTTGGGTCAATACTTATACTCTTTTCTTGTGTTGATTCTCAGGCACATTGTGAATCGGATCATGAATATGCATGCTCCAGGTTTGCTAAACCCTCTCTTGTTCTTCTGGGGTTCGTTGTTGGGTTTTGGTTTTGACATTTTGGTGTATTATT
>ICE107
GAAGTGAAGATTAGTGACCCTGGATGGGCCTTCGTGGGCTTCTATTTGGGTTTAGTGTTTAAAGCCCATTTCCTCTTTATTGTCGTGTACTTAAGCTTTTCTTCATCTCTGTAAACGAGTATCAAAAAGATCAATCAAAATCAACAATCATCTTCTTCTGATTTCTCACCTCTTTCTTCTACTTCTCATCATAATTCTGTTAGTT-TTTGATAAGCCCATTTCGTGCCTATCAGACGACAACTAAACCCTACACGCTTACATAAAAACGCGACCTTTGAGAATTTTGTCCGGCGACAGAAATGGCGGGGTTAGGGTTACGGCTAAAGGCGGCAAAATGGACGTTGAGGAGCGGATCAGGTGCTGTATCGAGAGAATGGTCGTCGGAGATGGGGAAAGGTGTTCGTCGATTCTCTACTGAAACAGAGAACGATGTTCCAACTTCAGGAATCAGTAGACCACTCGCTGAGATTCTCAAGGAGCTTAACAAAAAGGTTCCAGATTCAGTCATCCGAACTCGAGTTGAAGATGGGTGCTCCATCAAATACATCCCTTGGTAATCTCTTTCCTCAGGGTTTAGGGTTCTTTAATTGGGGTTTTTGGGTCAATACTTATACTCTTTTCTTGTGTTGATTCTCAGGCACATTGTGAATCGGATCATGAATATGCATGCTCCAGGTTTGCTAAACCCTCTCTTGTTCTTCTGGGGTTCGTTGTTGGGTTTTGGTTTTGACATTTTGGTGTATTATT
>ICE111
GAAGTGAAGATTAGTGACCCTGGATGGGCCTTCGTGGGCTTCTATTTGGGTTTAGTGTTTAAAGCCCATGTCCTCTTTATTGTCGTGTACTTAAGCTTTTCTTCTTCTCTGTAAACGAGTATCAAAAAGATCAATCAAAATCAACAATCATCTTCTTCTGATTTCTCACCTCTTTCTTCTACTTCTCATCATAATTCTGTTAGTTCTTTGATAAGCCCATTTCGTGCCTATCAGACGACAACTAAACCCTACACGCTTACATAAAAACGCGACCTTTGAGAATTTTGTCCGGCGACAGAAATGGCGGGGTTAGGGTTACGGCTAAAGGCGGCAAAATGGACGTTGAGGAGCGGATCAGGTGCTGTATCGAGAGAATGGTCGTCGGAGATGGGGAAAGGTGTTCGTCGATTCTCTACTGAAACAGAGAACGATGTTCCAACTTCAGGAATCAGTAGACCACTCGCTGAGATTCTCAAGGAGCTTAACAAAAAGGTTCCAGATTCAGTCATCCGAACTCGAGTTGAAGATGGGTGCTCCATCAAATACATCCCTTGGTAATCTCTTTCCTCAGGGTTTAGGGTTCTTTAATTGGGGTTTTTGGGTCAATACTTATACTCTTTTCTTGTGTTGATTCTCAGGCACATTGTGAATCGGATCATGAATATGCATGCTCCAGGTTTGCTAAACCCTCTCTTGTTCTTCTGGGGTTCGTTGTTGGGTTTTGGTTTTAACATTTTGGTGTATTATT
>ICE112
GAAGTGAAGATTAGTGACCCTGGATGGGCCTTCGTGGGCTTCTATTTGGGTTTAGTGTTTAAAGCCCATTTCCTCTTTATTGTCGTGTACTTAAGCTTTTCTTCATCTCTGTAAACGAGTATCAAAAAGATCAATCAAAATCAACAATCATCTTCTTCTGATTTCTCACCTCTTTCTTCTACTTCTCATCATAATTCTGTTAGTT-TTTGATAAGCCCATTTCGTGCCTATCAGACGACAACTAAACCCTACACGCTTACATAAAAACGCGACCTTTGAGAATTTTGTCCGGCGACAGAAATGGCGGGGTTAGGGTTACGGCTAAAGGCGGCAAAATGGACGTTGAGGAGCGGATCAGGTGCTGTATCGAGAGAATGGTCGTCGGAGATGGGGAAAGGTGTTCGTCGATTCTCTACTGAAACAGAGAACGATGTTCCAACTTCAGGAATCAGTAGACCACTCGCTGAGATTCTCAAGGAGCTTAACAAAAAGGTTCCAGATTCAGTCATCCGAACTCGAGTTGAAGATGGGTGCTCCATCAAATACATCCCTTGGTAATCTCTTTCCTCAGGGTTTAGGGTTCTTTAATTGGGGTTTTTGGGTCAATACTTATACTCTTTTCTTGTGTTGATTCTCAGGCACATTGTGAATCGGATCATGAATATGCATGCTCCAGGTTTGCTAAACCCTCTCTTGTTCTTCTGGGGTTCGTTGTTGGGTTTTGGTTTTGACATTTTGGTGTATTATT
>ICE119
GAAGTGAAGATTAGTGACCCTGGATGGGCCTTCGTGGGCTTCTATTTGGGTTTAGTGTTTAAAGCCCATTTCCTCTTTATTGTCGTGTACTTAAGCTTTTCTTCATCTCTGTAAACGAGTATCAAAAAGATCAATCAAAATCAACAATCATCTTCTTCTGATTTCTCACCTCTTTCTTCTACTTCTCATCATAATTCTGTTAGTT-TTTGATAAGCCCATTTCGTGCCTATCAGACGACAACTAAACCCTACACGCTTACATAAAAACGCGACCTTTGAGAATTTTGTCCGGCGACAGAAATGGCGGGGTTAGGGTTACGGCTAAAGGCGGCAAAATGGACGTTGAGGAGCGGATCAGGTGCTGTATCGAGAGAATGGTCGTCGGAGATGGGGAAAGGTGTTCGTCGATTCTCTACTGAAACAGAGAACGATGTTCCAACTTCAGGAATCAGTAGACCACTCGCTGAGATTCTCAAGGAGCTTAACAAAAAGGTTCCAGATTCAGTCATCCGAACTCGAGTTGAAGATGGGTGCTCCATCAAATACATCCCTTGGTAATCTCTTTCCTCAGGGTTTAGGGTTCTTTAATTGGGGTTTTTGGGTCAATACTTATACTCTTTTCTTGTGTTGATTCTCAGGCACATTGTGAATCGGATCATGAATATGCATGCTCCAGGTTTGCTAAACCCTCTCTTGTTCTTCTGGGGTTCGTTGTTGGGTTTTGGTTTTGACATTTTGGTGTATTATT
>ICE120
GAAGTGAAGATTAGTGACCCTGGATGGGCCTTCGTGGGCTTCTATTTGGGTTTAGTGTTTAAAGCCCATTTCCTCTTTATTGTCGTGTACTTAAGCTTTTCTTCATCTCTGTAAACGAGTATCAAAAAGATCAATCAAAATCAACAATCATCTTCTTCTGATTTCTCACCTCTTTCTTCTACTTCTCATCATAATTCTGTTAGTT-TTTGATAAGCCCATTTCGTGCCTATCAGACGACAACTAAACCCTACACGCTTACATAAAAACGCGACCTTTGAGAATTTTGTCCGGCGACAGAAATGGCGGGGTTAGGGTTACGGCTAAAGGCGGCAAAATGGACGTTGAGGAGCGGATCAGGTGCTGTATCGAGAGAATGGTCGTCGGAGATGGGGAAAGGTGTTCGTCGATTCTCTACTGAAACAGAGAACGATGTTCCAACTTCAGGAATCAGTAGACCACTCGCTGAGATTCTCAAGGAGCTTAACAAAAAGGTTCCAGATTCAGTCATCCGAACTCGAGTTGAAGATGGGTGCTCCATCAAATACATCCCTTGGTAATCTCTTTCCTCAGGGTTTAGGGTTCTTTAATTGGGGTTTTTGGGTCAATACTTATACTCTTTTCTTGTGTTGATTCTCAGGCACATTGTGAATCGGATCATGAATATGCATGCTCCAGGTTTGCTAAACCCTCTCTTGTTCTTCTGGGGTTCGTTGTTGGGTTTTGGTTTTGACATTTTGGTGTATTATT
>ICE36
GAAGTGAAGATTAGTGACCCTGGATGGGCCTTCGTGGGCTTCTATTTGGGTTTAGTGTTTAAAGCCCATGTCCTCTTTATTGTCGTGTACTTAAGCTTTTCTTCTTCTCTGTAAACGAGTATCAAAAAGATCAATCAAAATCAACAATCATCTTCTTCTGATTTCTCACCTCTTTCTTCTACTTCTCATCATAATTCTGTTAGTTCTTTGATAAGCCCATTTCGTGCCTATCAGACGACAACTAAACCCTACACGCTTACATAAAAACGCGACCTTTGAGAATTTTGTCCGGCGACAGAAATGGCGGGGTTAGGGTTACGGCTAAAGGCGGCAAAATGGACGTTGAGGAGCGGATCAGGTGCTGTATCGAGAGAATGGTCGTCGGAGATGGGGAAAGGTGTTCGTCGATTCTCTACTGAAACAGAGAACGATGTTCCAACTTCAGGAATCAGTAGACCACTCGCTGAGATTCTCAAGGAGCTTAACAAAAAGGTTCCAGATTCAGTCATCCGAACTCGAGTTGAAGATGGGTGCTCCATCAAATACATCCCTTGGTAATCTCTTTCCTCAGGGTTTAGGGTTCTTTAATTGGGGTTTTTGGGTCAATACTTATACTCTTTTCTTGTGTTGATTCTCAGGCACATTGTGAATCGGATCATGAATATGCATGCTCCAGGTTTGCTAAACCCTCTCTTGTTCTTCTGGGGTTCGTTGTTGGGTTTTGGTTTTAACATTTTGGTGTATTATT
>ICE49
GAAGTGAAGATTAGTGACCCTGGATGGGCCTTCGTGGGCTTCTATTTGGGTTTAGTGTTTAAAGCCCATTTCCTCTTTATTGTCGTGTACTTAAGCTTTTCTTCTTCTCTGTAAACGAGTATCAAAAAGATCAATCAAAATCAACAATCATCTTCTTCTGATTTCTCACCTCTTTCTTCTACTTCTCATCATAATTCTGTTAGTTCTTTGATAAGCCCATTTCGTGCCTA--AGACGACAACTAAACCCTACACGCTTACATAAAAACGCGACCTTTGAGAATTTTGTCCGGCGACAGAAATGGCGGGGTTAGGGTTACGGCTAAAGGCGGCAAAATGGACGTTGAGGAGCGGATCAGGTGCTGTATCGAGAGAATGGTCGTCGGAGATGGGGAAAGGTGTTCGTCGATTCTCTACTGAAACAGAGAACGATGTTCCAACTTCAGGAATCAGTAGACCACTCGCTGAGATTCTCAAGGAGCTTAACAAAAAGGTTCCAGATTCAGTCATCCGAACTCGAGTTGAAGATGGGTGCTCCATCAAATACATCCCTTGGTAATCTCTTTCCTCAGGGTTTAGGGTTCTTTAATTGGGGTTTTTGGGTCAATACTTATACTCTTTTCTTGTGTTGATTCTCAGGCACATTGTGAATCGGATCATGAATATGCATGCTCCAGGTTTGCTAAACCCTCTCTTGTTCTTCTGGGGTTCGTTGTTGGGTTTTGGTTTTGACATTTTGGTGTATTATT
>ICE91
GAAGTGAAGATTAGTGACCCTGGATGGGCCTTCGTGGGCTTCTATTTGGGTTTAGTGTTTAAAGCCCATTTCCTCTTTATTGTCGTGTACTTAAGCTTTTCTTCATCTCTGTAAACGAGTATCAAAAAGATCAATCAAAATCAACAATCATCTTCTTCTGATTTCTCACCTCTTTCTTCTACTTCTCATCATAATTCTGTTAGTT-TTTGATAAGCCCATTTCGTGCCTATCAGACGACAACTAAACCCTACACGCTTACATAAAAACGCGACCTTTGAGAATTTTGTCCGGCGACAGAAATGGCGGGGTTAGGGTTACGGCTAAAGGCGGCAAAATGGACGTTGAGGAGCGGATCAGGTGCTGTATCGAGAGAATGGTCGTCGGAGATGGGGAAAGGTGTTCGTCGATTCTCTACTGAAACAGAGAACGATGTTCCAACTTCAGGAATCAGTAGACCACTCGCTGAGATTCTCAAGGAGCTTAACAAAAAGGTTCCAGATTCAGTCATCCGAACTCGAGTTGAAGATGGGTGCTCCATCAAATACATCCCTTGGTAATCTCTTTCCTCAGGGTTTAGGGTTCTTTAATTGGGGTTTTTGGGTCAATACTTATACTCTTTTCTTGTGTTGATTCTCAGGCACATTGTGAATCGGATCATGAATATGCATGCTCCAGGTTTGCTAAACCCTCTCTTGTTCTTCTGGGGTTCGTTGTTGGGTTTTGGTTTTGACATTTTGGTGTATTATT
>ICE92
GAAGTGAAGATTAGTGACCCTGGATGGGCCTTCGTGGGCTTCTATTTGGGTTTAGTGTTTAAAGCCCATTTCCTCTTTATTGTCGTGTACTTAAGCTTTTCTTCATCTCTGTAAACGAGTATCAAAAAGATCAATCAAAATCAACAATCATCTTCTTCTGATTTCTCACCTCTTTCTTCTACTTCTCATCATAATTCTGTTAGTT-TTTGATAAGCCCATTTCGTGCCTATCAGACGACAACTAAACCCTACACGCTTACATAAAAACGCGACCTTTGAGAATTTTGTCCGGCGACAGAAATGGCGGGGTTAGGGTTACGGCTAAAGGCGGCAAAATGGACGTTGAGGAGCGGATCAGGTGCTGTATCGAGAGAATGGTCGTCGGAGATGGGGAAAGGTGTTCGTCGATTCTCTACTGAAACAGAGAACGATGTTCCAACTTCAGGAATCAGTAGACCACTCGCTGAGATTCTCAAGGAGCTTAACAAAAAGGTTCCAGATTCAGTCATCCGAACTCGAGTTGAAGATGGGTGCTCCATCAAATACATCCCTTGGTAATCTCTTTCCTCAGGGTTTAGGGTTCTTTAATTGGGGTTTTTGGGTCAATACTTATACTCTTTTCTTGTGTTGATTCTCAGGCACATTGTGAATCGGATCATGAATATGCATGCTCCAGGTTTGCTAAACCCTCTCTTGTTCTTCTGGGGTTCGTTGTTGGGTTTTGGTTTTGACATTTTGGTGTATTATT
>ICE97
GAAGTGAAGATTAGTGACCCTGGATGGGCCTTCGTGGGCTTCTATTTGGGTTTAGTGTTTAAAGCCCATGTCCTCTTTATTGTCGTGTACTTAAGCTTTTCTTCTTCTCTGTAAACGAGTATCAAAAAGATCAATCAAAATCAACAATCATCTTCTTCTGATTTCTCACCTCTTTCTTCTACTTCTCATCATAATTCTGTTAGTTCTTTGATAAGCCCATTTCGTGCCTATCAGACGACAACTAAACCCTACACGCTTACATAAAAACGCGACCTTTGAGAATTTTGTCCGGCGACAGAAATGGCGGGGTTAGGGTTACGGCTAAAGGCGGCAAAATGGACGTTGAGGAGCGGATCAGGTGCTGTATCGAGAGAATGGTCGTCGGAGATGGGGAAAGGTGTTCGTCGATTCTCTACTGAAACAGAGAACGATGTTCCAACTTCAGGAATCAGTAGACCACTCGCTGAGATTCTCAAGGAGCTTAACAAAAAGGTTCCAGATTCAGTCATCCGAACTCGAGTTGAAGATGGGTGCTCCATCAAATACATCCCTTGGTAATCTCTTTCCTCAGGGTTTAGGGTTCTTTAATTGGGGTTTTTGGGTCAATACTTATACTCTTTTCTTGTGTTGATTCTCAGGCACATTGTGAATCGGATCATGAATATGCATGCTCCAGGTTTGCTAAACCCTCTCTTGTTCTTCTGGGGTTCGTTGTTGGGTTTTGGTTTTAACATTTTGGTGTATTATT
>Istisu-1
GAAGTGAAGATTAGTGACCCTGAATGGGCCTTCGTGGGCTTCTATTTGGGTTTAGTGTTTAAAGCCCATTTCCTCTTTATTGTCGTGTACTTAAGCTTTTCTTCTTCTCTGTAAACGAGTATCAAAAAGATCAATCAAAATCAACAATCATCTTCTTCTGATTTCTCACCTCTTTCTTCTACTTCTCATCATAATTCTGTTAGTTCTTTGATAAGCCCATTTCGTGCCTATCAGACGACAACTAAACCCTACACGCTTACATAAAAACGCGACCTTTGAGAATTTTGTCCGGCGACAGAAATGGCGGGGTTAGGGTTACGGCTAAAGGCGGCAAAATGGACGTTGAGAAGCGGATCAGGTGCTGTATCGAGAGAATGGTCGTCGGAGATGGGGAAAGGTGTTCGTCGATTCTCTACTGAAACAGAGAACGATGTTCCAACTTCAGGAATCAGTAGACCACTCGCTGAGATTCTCAAGGAGCTTAACAAAAAGGTTCCAGATTCAGTCATCCGAACTCGAGTTGAAGATGGGTGCTCCATCAAATACATCCCTTGGTAATCTCTTTCCTCAGGGTTTAGGGTTCTTTAATTGGGGTTTTTGGGTCAATACTTATACTCTTTTCTTGTGTTGATTCTCAGGCACATTGTGAATCGGATCATGAATATGCATGCTCCAGGTTTGCTAAACCCTCTCTTGTTCTTCTGGGGTTCGTTGTTGGGTTTTGGTTTTGACATTTTGGTGTATTATT
>Kaevlinge-1
GAAGTGAAGATTAGTGACCCTGGATGGGCCTTCGTGGGCTTCTATTTGGGTTTAGTGTTTAAAGCCCATGTCCTCTTTATTGTCGTGTACTTAAGCTTTTCTTCTTCTCTGTAAACGAGTATCAAAAAGATCAATCAAAATCAACAATCATCTTCTTCTGATTTCTCACCTCTTTCTTCTACTTCTCATCATAATTCTGTTAGTTCTTTGATAAGCCCATTTCGTGCCTATCAGACGACAACTAAACCCTACACGCTTACATAAAAACGCGACCTTTGAGAATTTTGTCCGGCGACAGAAATGGCGGGGTTAGGGTTACGGCTAAAGGCGGCAAAATGGACGTTGAGGAGCGGATCAGGTGCTGTATCGAGAGAATGGTCGTCGGAGATGGGGAAAGGTGTTCGTCGATTCTCTACTGAAACAGAGAACGATGTTCCAACTTCAGGAATCAGTAGACCACTCGCTGAGATTCTCAAGGAGCTTAACAAAAAGGTTCCAGATTCAGTCATCCGAACTCGAGTTGAAGATGGGTGCTCCATCAAATACATCCCTTGGTAATCTCTTTCCTCAGGGTTTAGGGTTCTTTAATTGGGGTTTTTGGGTCAATACTTATACTCTTTTCTTGTGTTGATTCTCAGGCACATTGTGAATCGGATCATGAATATGCATGCTCCAGGTTTGCTAAACCCTCTCTTGTTCTTCTGGGGTTCGTTGTTGGGTTTTGGTTTTAACATTTTGGTGTATTATT
>Kastel-1
GAAGTGAAGATTAGTGACCCTGGATGGGCCTTCGTGGGCTTCTATTTGGGTTTAGTGTTTAAAGCCCATTTCCTCTTTATTGTCGTGTACTTAAGCTTTTCTTCATCTCTGTAAACGAGTATCAAAAAGATCAATCAAAATCAACAATCATCTTCTTCTGATTTCTCACCTCTTTCTTCTACTTCTCATCATAATTCTGTTAGTT-TTTGATAAGCCCATTTCGTGCCTATCAGACGACAACTAAACCCTACACGCTTACATAAAAACGCGACCTTTGAGAATTTTGTCCGGCGACAGAAATGGCGGGGTTAGGGTTACGGCTAAAGGCGGCAAAATGGACGTTGAGGAGCGGATCAGGTGCTGTATCGAGAGAATGGTCGTCGGAGATGGGGAAAGGTGTTCGTCGATTCTCTACTGAAACAGAGAACGATGTTCCAACTTCAGGAATCAGTAGACCACTCGCTGAGATTCTCAAGGAGCTTAACAAAAAGGTTCCAGATTCAGTCATCCGAACTCGAGTTGAAGATGGGTGCTCCATCAAATACATCCCTTGGTAATCTCTTTCCTCAGGGTTTAGGGTTCTTTAATTGGGGTTTTTGGGTCAATACTTATACTCTTTTCTTGTGTTGATTCTCAGGCACATTGTGAATCGGATCATGAATATGCATGCTCCAGGTTTGCTAAACCCTCTCTTGTTCTTCTGGGGTTCGTTGTTGGGTTTTGGTTTTGACATTTTGGTGTATTATT
>Kb_0
GAAGTGAAGATTAGTGACCCTGGATGGGCCTTCGTGGGCTTCTATTTGGGTTTAGTGTTTAAAGCCCATTTCCTCTTTATTGTCGTGTACTTGAGCTTTTCTTCTTCTCTGTAAACGAGTATCAAAAAGATCAATCAAAATCAACAATCATCTTCTTCTGATTTCTCACCTCTTTCTTCTACTTCTCATCATAATTCTGTTAGTTCTTTGATAAGCCCATTTCGTGCCTATCAGACGACAACTAAACCCTACACGCTTACATAAAAACGCGACCTTTGAGAATTTTGTCCGGCGACAGAAATGGCGGGGTTAGGGTTACGGCTAAAGGCGGCAAAATGGACGTTGAGGAGCGGATCAGGTGCTGTATCGAGAGAATGGTCGTCGGAGATGGGGAAAGGTGTTCGTCGATTCTCTACTGAAACAGAGAACGATGTTCCAACTTCAGGAATCAGTAGACCACTCGCTGAGATTCTCAAGGAGCTTAACAAAAAGGTTCCAGATTCAGTCATCCGAACTCGAGTTGAAGATGGGTGCTCCATCAAATACATCCCTTGGTAATCTCTTTCCTCAGGGTTTAGGGTTCTTTAATTGGGGTTTTTGGGTCAATACTTATACTCTTTTCTTGTGTTGATTCTCAGGCACATTGTGAATCGGATCATGAATATGCATGCTCCAGGTCTGCTAAACCCTCTCTTGTTCTTCTGGGGTTCGTTGTTGGGTTTTGGTTTTGACATTTTGGTGTATTATT
>Kent
GAAGTGAAGATTAGTGACCCTGGATGGGCCTTCGTGGGCTTCTATTTGGGTTTAGTGTTTAAAGCCCATGTCCTCTTTATTGTCGTGTACTTAAGCTTTTCTTCTTCTCTGTAAACGAGTATCAAAAAGATCAATCAAAATCAACAATCATCTTCTTCTGATTTCTCACCTCTTTCTTCTACTTCTCATCATAATTCTGTTAGTTCTTTGATAAGCCCATTTCGTGCCTATCAGACGACAACTAAACCCTACACGCTTACATAAAAACGCGACCTTTGAGAATTTTGTCCGGCGACAGAAATGGCGGGGTTAGGGTTACGGCTAAAGGCGGCAAAATGGACGTTGAGGAGCGGATCAGGTGCTGTATCGAGAGAATGGTCGTCGGAGATGGGGAAAGGTGTTCGTCGATTCTCTACTGAAACAGAGAACGATGTTCCAACTTCAGGAATCAGTAGACCACTCGCTGAGATTCTCAAGGAGCTTAACAAAAAGGTTCCAGATTCAGTCATCCGAACTCGAGTTGAAGATGGGTGCTCCATCAAATACATCCCTTGGTAATCTCTTTCCTCAGGGTTTAGGGTTCTTTAATTGGGGTTTTTGGGTCAATACTTATACTCTTTTCTTGTGTTGATTCTCAGGCACATTGTGAATCGGATCATGAATATGCATGCTCCAGGTTTGCTAAACCCTCTCTTGTTCTTCTGGGGTTCGTTGTTGGGTTTTGGTTTTAACATTTTGGTGTATTATT
>Kil_0
GAAGTGAAGATTAGTGACCCTGGATGGGCCTTCGTGGGCTTCTATTTGGGTTTAGTGTTTAAAGCCCATTTCCTCTTTATTGTCGTGTACTTAAGCTTTTCTTCATCTCTGTAAACGAGTATCAAAAAGATCAATCAAAATCAACAATCATCTTCTTCTGATTTCTCACCTCTTTCTTCTACTTCTCATCATAATTCTGTTAGTT-TTTGATAAGCCCATTTCGTGCCTATCAGACGACAACTAAACCCTACACGCTTACATAAAAACGCGACCTTTGAGAATTTTGTCCGGCGACAGAAATGGCGGGGTTAGGGTTACGGCTAAAGGCGGCAAAATGGACGTTGAGGAGCGGATCAGGTGCTGTATCGAGAGAATGGTCGTCGGAGATGGGGAAAGGTGTTCGTCGATTCTCTACTGAAACAGAGAACGATGTTCCAACTTCAGGAATCAGTAGACCACTCGCTGAGATTCTCAAGGAGCTTAACAAAAAGGTTCCAGATTCAGTCATCCGAACTCGAGTTGAAGATGGGTGCTCCATCAAATACATCCCTTGGTAATCTCTTTCCTCAGGGTTTAGGGTTCTTTAATTGGGGTTTTTGGGTCAATACTTATACTCTTTTCTTGTGTTGATTCTCAGGCACATTGTGAATCGGATCATGAATATGCATGCTCCAGGTTTGCTAAACCCTCTCTTGTTCTTCTGGGGTTCGTTGTTGGGTTTTGGTTTTGACATTTTGGTGTATTATT
>Kl_5
GAAGTGAAGATTAGTGACCCTGGATGGGCCTTCGTGGGCTTCTATTTGGGTTTAGTGTTTAAAGCCCATTTCCTCTTTATTGTCGTGTACTTGAGCTTTTCTTCTTCTCTGTAAACGAGTATCAAAAAGATCAATCAAAATCAACAATCATCTTCTTCTGATTTCTCACCTCTTTCTTCTACTTCTCATCATAATTCTGTTAGTTCTTTGATAAGCCCATTTCGTGCCTATCAGACGACAACTAAACCCTACACGCTTACATAAAAACGCGACCTTTGAGAATTTTGTCCGGCGACAGAAATGGCGGGGTTAGGGTTACGGCTAAAGGCGGCAAAATGGACGTTGAGGAGCGGATCAGGTGCTGTATCGAGAGAATGGTCGTCGGAGATGGGGAAAGGTGTTCGTCGATTCTCTACTGAAACAGAGAACGATGTTCCAACTTCAGGAATCAGTAGACCACTCGCTGAGATTCTCAAGGAGCTTAACAAAAAGGTTCCAGATTCAGTCATCCGAACTCGAGTTGAAGATGGGTGCTCCATCAAATACATCCCTTGGTAATCTCTTTCCTCAGGGTTTAGGGTTCTTTAATTGGGGTTTTTGGGTCAATACTTATACTCTTTTCTTGTGTTGATTCTCAGGCACATTGTGAATCGGATCATGAATATGCATGCTCCAGGTCTGCTAAACCCTCTCTTGTTCTTCTGGGGTTCGTTGTTGGGTTTTGGTTTTGACATTTTGGTGTATTATT
>Knox_18
GAAGTGAAGATTAGTGACCCTGGATGGGCCTTCGTGGGCTTCTATTTGGGTTTAGTGTTTAAAGCCCATGTCCTCTTTATTGTCGTGTACTTAAGCTTTTCTTCTTCTCTGTAAACGAGTATCAAAAAGATCAATCAAAATCAACAATCATCTTCTTCTGATTTCTCACCTCTTTCTTCTACTTCTCATCATAATTCTGTTAGTTCTTTGATAAGCCCATTTCGTGCCTATCAGACGACAACTAAACCCTACACGCTTACATAAAAACGCGACCTTTGAGAATTTTGTCCGGCGACAGAAATGGCGGGGTTAGGGTTACGGCTAAAGGCGGCAAAATGGACGTTGAGGAGCGGATCAGGTGCTGTATCGAGAGAATGGTCGTCGGAGATGGGGAAAGGTGTTCGTCGATTCTCTACTGAAACAGAGAACGATGTTCCAACTTCAGGAATCAGTAGACCACTCGCTGAGATTCTCAAGGAGCTTAACAAAAAGGTTCCAGATTCAGTCATCCGAACTCGAGTTGAAGATGGGTGCTCCATCAAATACATCCCTTGGTAATCTCTTTCCTCAGGGTTTAGGGTTCTTTAATTGGGGTTTTTGGGTCAATACTTATACTCTTTTCTTGTGTTGATTCTCAGGCACATTGTGAATCGGATCATGAATATGCATGCTCCAGGTTTGCTAAACCCTCTCTTGTTCTTCTGGGGTTCGTTGTTGGGTTTTGGTTTTAACATTTTGGTGTATTATT
>Kyoto
GAAGTGAAGATTAGTGACCCTGGATGGGCCTTCGTGGGCTTCTATTTGGGTTTAGTGTTTAAAGCCCATGTCCTCTTTATTGTCGTGTACTTAAGCTTTTCTTCTTCTCTGTAAACGAGTATCAAAAAGATCAATCAAAATCAACAATCATCTTCTTCTGATTTCTCACCTCTTTCTTCTACTTCTCATCATAATTCTGTTAGTTCTTTGATAAGCCCATTTCGTGCCTATCAGACGACAACTAAACCCTACACGCTTACATAAAAACGCGACCTTTGAGAATTTTGTCCGGCGACAGAAATGGCGGGGTTAGGGTTACGGCTAAAGGCGGCAAAATGGACGTTGAGGAGCGGATCAGGTGCTGTATCGAGAGAATGGTCGTCGGAGATGGGGAAAGGTGTTCGTCGATTCTCTACTGAAACAGAGAACGATGTTCCAACTTCAGGAATCAGTAGACCACTCGCTGAGATTCTCAAGGAGCTTAACAAAAAGGTTCCAGATTCAGTCATCCGAACTCGAGTTGAAGATGGGTGCTCCATCAAATACATCCCTTGGTAATCTCTTTCCTCAGGGTTTAGGGTTCTTTAATTGGGGTTTTTGGGTCAATACTTATACTCTTTTCTTGTGTTGATTCTCAGGCACATTGTGAATCGGATCATGAATATGCATGCTCCAGGTTTGCTAAACCCTCTCTTGTTCTTCTGGGGTTCGTTGTTGGGTTTTGGTTTTAACATTTTGGTGTATTATT
>Le_0
GAAGTGAAGATTAGTGACCCTGGATGGGCCTTCGTGGGCTTCTATTTGGGTTTAGTGTTTAAAGCCCATGTCCTCTTTATTGTCGTGTACTTAAGCTTTTCTTCTTCTCTGTAAACGAGTATCAAAAAGATCAATCAAAATCAACAATCATCTTCTTCTGATTTCTCACCTCTTTCTTCTACTTCTCATCATAATTCTGTTAGTTCTTTGATAAGCCCATTTCGTGCCTATCAGACGACAACTAAACCCTACACGCTTACATAAAAACGCGACCTTTGAGAATTTTGTCCGGCGACAGAAATGGCGGGGTTAGGGTTACGGCTAAAGGCGGCAAAATGGACGTTGAGGAGCGGATCAGGTGCTGTATCGAGAGAATGGTCGTCGGAGATGGGGAAAGGTGTTCGTCGATTCTCTACTGAAACAGAGAACGATGTTCCAACTTCAGGAATCAGTAGACCACTCGCTGAGATTCTCAAGGAGCTTAACAAAAAGGTTCCAGATTCAGTCATCCGAACTCGAGTTGAAGATGGGTGCTCCATCAAATACATCCCTTGGTAATCTCTTTCCTCAGGGTTTAGGGTTCTTTAATTGGGGTTTTTGGGTCAATACTTATACTCTTTTCTTGTGTTGATTCTCAGGCACATTGTGAATCGGATCATGAATATGCATGCTCCAGGTTTGCTAAACCCTCTCTTGTTCTTCTGGGGTTCGTTGTTGGGTTTTGGTTTTAACATTTTGGTGTATTATT
>Leo-1
GAAGTGAAGATTAGTGACCCTGGATGGGCCTTCGTGGGCTTCTATTTGGGTTTAGTGTTTAAAGCCCATTTCCTCTTTATTGTCGTGTACTTAAGCTTTTCTTCATCTCTGTAAACGAGTATCAAAAAGATCAATCAAAATCAACAATCATCTTCTTCTGATTTCTCACCTCTTTCTTCTACTTCTCATCATAATTCTGTTAGTT-TTTGATAAGCCCATTTCGTGCCTATCAGACGACAACTAAACCCTACACGCTTACATAAAAACGCGACCTTTGAGAATTTTGTCCGGCGACAGAAATGGCGGGGTTAGGGTTACGGCTAAAGGCGGCAAAATGGACGTTGAGGAGCGGATCAGGTGCTGTATCGAGAGAATGGTCGTCGGAGATGGGGAAAGGTGTTCGTCGATTCTCTACTGAAACAGAGAACGATGTTCCAACTTCAGGAATCAGTAGACCACTCGCTGAGATTCTCAAGGAGCTTAACAAAAAGGTTCCAGATTCAGTCATCCGAACTCGAGTTGAAGATGGGTGCTCCATCAAATACATCCCTTGGTAATCTCTTTCCTCAGGGTTTAGGGTTCTTTAATTGGGGTTTTTGGGTCAATACTTATACTCTTTTCTTGTGTTGATTCTCAGGCACATTGTGAATCGGATCATGAATATGCATGCTCCAGGTTTGCTAAACCCTCTCTTGTTCTTCTGGGGTTCGTTGTTGGGTTTTGGTTTTGACATTTTGGTGTATTATT
>Liarum
GAAGTGAAGATTAGTGACCCTGGATGGGCCTTCGTGGGCTTCTATTTGGGTTTAGTGTTTAAAGCCCATGTCCTCTTTATTGTCGTGTACTTAAGCTTTTCTTCTTCTCTGTAAACGAGTATCAAAAAGATCAATCAAAATCAACAATCATCTTCTTCTGATTTCTCACCTCTTTCTTCTACTTCTCATCATAATTCTGTTAGTTCTTTGATAAGCCCATTTCGTGCCTATCAGACGACAACTAAACCCTACACGCTTACATAAAAACGCGACCTTTGAGAATTTTGTCCGGCGACAGAAATGGCGGGGTTAGGGTTACGGCTAAAGGCGGCAAAATGGACGTTGAGGAGCGGATCAGGTGCTGTATCGAGAGAATGGTCGTCGGAGATGGGGAAAGGTGTTCGTCGATTCTCTACTGAAACAGAGAACGATGTTCCAACTTCAGGAATCAGTAGACCACTCGCTGAGATTCTCAAGGAGCTTAACAAAAAGGTTCCAGATTCAGTCATCCGAACTCGAGTTGAAGATGGGTGCTCCATCAAATACATCCCTTGGTAATCTCTTTCCTCAGGGTTTAGGGTTCTTTAATTGGGGTTTTTGGGTCAATACTTATACTCTTTTCTTGTGTTGATTCTCAGGCACATTGTGAATCGGATCATGAATATGCATGCTCCAGGTTTGCTAAACCCTCTCTTGTTCTTCTGGGGTTCGTTGTTGGGTTTTGGTTTTAACATTTTGGTGTATTATT
>Lip_0
GAAGTGAAGATTAGTGACCCTGGATGGGCCTTCGTGGGCTTCTATTTGGGTTTAGTGTTTAAAGCCCATTTCCTCTTTATTGTCGTGTACTTAAGCTTTTCTTCATCTCTGTAAACGAGTATCAAAAAGATCAATCAAAATCAACAATCATCTTCTTCTGATTTCTCACCTCTTTCTTCTACTTCTCATCATAATTCTGTTAGTT-TTTGATAAGCCCATTTCGTGCCTATCAGACGACAACTAAACCCTACACGCTTACATAAAAACGCGACCTTTGAGAATTTTGTCCGGCGACAGAAATGGCGGGGTTAGGGTTACGGCTAAAGGCGGCAAAATGGACGTTGAGGAGCGGATCAGGTGCTGTATCGAGAGAATGGTCGTCGGAGATGGGGAAAGGTGTTCGTCGATTCTCTACTGAAACAGAGAACGATGTTCCAACTTCAGGAATCAGTAGACCACTCGCTGAGATTCTCAAGGAGCTTAACAAAAAGGTTCCAGATTCAGTCATCCGAACTCGAGTTGAAGATGGGTGCTCCATCAAATACATCCCTTGGTAATCTCTTTCCTCAGGGTTTAGGGTTCTTTAATTGGGGTTTTTGGGTCAATACTTATACTCTTTTCTTGTGTTGATTCTCAGGCACATTGTGAATCGGATCATGAATATGCATGCTCCAGGTTTGCTAAACCCTCTCTTGTTCTTCTGGGGTTCGTTGTTGGGTTTTGGTTTTGACATTTTGGTGTATTATT
>Litva
GAAGTGAAGATTAGTGACCCTGGATGGGCCTTCGTGGGCTTCTATTTGGGTTTAGTGTTTAAAGCCCATGTCCTCTTTATTGTCGTGTACTTAAGCTTTTCTTCTTCTCTGTAAACGAGTATCAAAAAGATCAATCAAAATCAACAATCATCTTCTTCTGATTTCTCACCTCTTTCTTCTACTTCTCATCATAATTCTGTTAGTTCTTTGATAAGCCCATTTCGTGCCTATCAGACGACAACTAAACCCTACACGCTTACATAAAAACGCGACCTTTGAGAATTTTGTCCGGCGACAGAAATGGCGGGGTTAGGGTTACGGCTAAAGGCGGCAAAATGGACGTTGAGGAGCGGATCAGGTGCTGTATCGAGAGAATGGTCGTCGGAGATGGGGAAAGGTGTTCGTCGATTCTCTACTGAAACAGAGAACGATGTTCCAACTTCAGGAATCAGTAGACCACTCGCTGAGATTCTCAAGGAGCTTAACAAAAAGGTTCCAGATTCAGTCATCCGAACTCGAGTTGAAGATGGGTGCTCCATCAAATACATCCCTTGGTAATCTCTTTCCTCAGGGTTTAGGGTTCTTTAATTGGGGTTTTTGGGTCAATACTTATACTCTTTTCTTGTGTTGATTCTCAGGCACATTGTGAATCGGATCATGAATATGCATGCTCCAGGTTTGCTAAACCCTCTCTTGTTCTTCTGGGGTTCGTTGTTGGGTTTTGGTTTTAACATTTTGGTGTATTATT
>Lund
GAAGTGAAGATTAGTGACCCTGGATGGGCCTTCGTGGGCTTCTATTTGGGTTTAGTGTTTAAAGCCCATGTCCTCTTTATTGTCGTGTACTTAAGCTTTTCTTCTTCTCTGTAAACGAGTATCAAAAAGATCAATCAAAATCAACAATCATCTTCTTCTGATTTCTCACCTCTTTCTTCTACTTCTCATCATAATTCTGTTAGTTCTTTGATAAGCCCATTTCGTGCCTATCAGACGACAACTAAACCCTACACGCTTACATAAAAACGCGACCTTTGAGAATTTTGTCCGGCGACAGAAATGGCGGGGTTAGGGTTACGGCTAAAGGCGGCAAAATGGACGTTGAGGAGCGGATCAGGTGCTGTATCGAGAGAATGGTCGTCGGAGATGGGGAAAGGTGTTCGTCGATTCTCTACTGAAACAGAGAACGATGTTCCAACTTCAGGAATCAGTAGACCACTCGCTGAGATTCTCAAGGAGCTTAACAAAAAGGTTCCAGATTCAGTCATCCGAACTCGAGTTGAAGATGGGTGCTCCATCAAATACATCCCTTGGTAATCTCTTTCCTCAGGGTTTAGGGTTCTTTAATTGGGGTTTTTGGGTCAATACTTATACTCTTTTCTTGTGTTGATTCTCAGGCACATTGTGAATCGGATCATGAATATGCATGCTCCAGGTTTGCTAAACCCTCTCTTGTTCTTCTGGGGTTCGTTGTTGGGTTTTGGTTTTAACATTTTGGTGTATTATT
>Mer-6
GAAGTGAAGATTAGTGACCCTGGATGGGCCTTCGTGGGCTTCTATTTGGGTTTAGTGTTTAAAGCCCATTTCCTCTTTATTGTCGTGTACTTAAGCTTTTCTTCATCTCTGTAAACGAGTATCAAAAAGATCAATCAAAATCAACAATCATCTTCTTCTGATTTCTCACCTCTTTCTTCTACTTCTCATCATAATTCTGTTAGTT-TTTGATAAGCCCATTTCGTGCCTATCAGACGACAACTAAACCCTACACGCTTACATAAAAACGCGACCTTTGAGAATTTTGTCCGGCGACAGAAATGGCGGGGTTAGGGTTACGGCTAAAGGCGGCAAAATGGACGTTGAGGAGCGGATCAGGTGCTGTATCGAGAGAATGGTCGTCGGAGATGGGGAAAGGTGTTCGTCGATTCTCTACTGAAACAGAGAACGATGTTCCAACTTCAGGAATCAGTAGACCACTCGCTGAGATTCTCAAGGAGCTTAACAAAAAGGTTCCAGATTCAGTCATCCGAACTCGAGTTGAAGATGGGTGCTCCATCAAATACATCCCTTGGTAATCTCTTTCCTCAGGGTTTAGGGTTCTTTAATTGGGGTTTTTGGGTCAATACTTATACTCTTTTCTTGTGTTGATTCTCAGGCACATTGTGAATCGGATCATGAATATGCATGCTCCAGGTTTGCTAAACCCTCTCTTGTTCTTCTGGGGTTCGTTGTTGGGTTTTGGTTTTGACATTTTGGTGTATTATT
>Mnz_0
GAAGTGAAGATTAGTGACCCTGGATGGGCCTTCGTGGGCTTCTATTTGGGTTTAGTGTTTAAAGCCCATTTCCTCTTTATTGTCGTGTACTTAAGCTTTTCTTCATCTCTGTAAACGAGTATCAAAAAGATCAATCAAAATCAACAATCATCTTCTTCTGATTTCTCACCTCTTTCTTCTACTTCTCATCATAATTCTGTTAGTT-TTTGATAAGCCCATTTCGTGCCTATCAGACGACAACTAAACCCTACACGCTTACATAAAAACGCGACCTTTGAGAATTTTGTCCGGCGACAGAAATGGCGGGGTTAGGGTTACGGCTAAAGGCGGCAAAATGGACGTTGAGGAGCGGATCAGGTGCTGTATCGAGAGAATGGTCGTCGGAGATGGGGAAAGGTGTTCGTCGATTCTCTACTGAAACAGAGAACGATGTTCCAACTTCAGGAATCAGTAGACCACTCGCTGAGATTCTCAAGGAGCTTAACAAAAAGGTTCCAGATTCAGTCATCCGAACTCGAGTTGAAGATGGGTGCTCCATCAAATACATCCCTTGGTAATCTCTTTCCTCAGGGTTTAGGGTTCTTTAATTGGGGTTTTTGGGTCAATACTTATACTCTTTTCTTGTGTTGATTCTCAGGCACATTGTGAATCGGATCATGAATATGCATGCTCCAGGTTTGCTAAACCCTCTCTTGTTCTTCTGGGGTTCGTTGTTGGGTTTTGGTTTTGACATTTTGGTGTATTATT
>Nw_0
GAAGTGAAGATTAGTGACCCTGGATGGGCCTTCGTGGGCTTCTATTTGGGTTTAGTGTTTAAAGCCCATGTCCTCTTTATTGTCGTGTACTTAAGCTTTTCTTCTTCTCTGTAAACGAGTATCAAAAAGATCAATCAAAATCAACAATCATCTTCTTCTGATTTCTCACCTCTTTCTTCTACTTCTCATCATAATTCTGTTAGTTCTTTGATAAGCCCATTTCGTGCCTATCAGACGACAACTAAACCCTACACGCTTACATAAAAACGCGACCTTTGAGAATTTTGTCCGGCGACAGAAATGGCGGGGTTAGGGTTACGGCTAAAGGCGGCAAAATGGACGTTGAGGAGCGGATCAGGTGCTGTATCGAGAGAATGGTCGTCGGAGATGGGGAAAGGTGTTCGTCGATTCTCTACTGAAACAGAGAACGATGTTCCAACTTCAGGAATCAGTAGACCACTCGCTGAGATTCTCAAGGAGCTTAACAAAAAGGTTCCAGATTCAGTCATCCGAACTCGAGTTGAAGATGGGTGCTCCATCAAATACATCCCTTGGTAATCTCTTTCCTCAGGGTTTAGGGTTCTTTAATTGGGGTTTTTGGGTCAATACTTATACTCTTTTCTTGTGTTGATTCTCAGGCACATTGTGAATCGGATCATGAATATGCATGCTCCAGGTTTGCTAAACCCTCTCTTGTTCTTCTGGGGTTCGTTGTTGGGTTTTGGTTTTAACATTTTGGTGTATTATT
>Ob_0
GAAGTGAAGATTAGTGACCCTGGATGGGCCTTCGTGGGCTTCTATTTGGGTTTAGTGTTTAAAGCCCATGTCCTCTTTATTGTCGTGTACTTAAGCTTTTCTTCTTCTCTGTAAACGAGTATCAAAAAGATCAATCAAAATCAACAATCATCTTCTTCTGATTTCTCACCTCTTTCTTCTACTTCTCATCATAATTCTGTTAGTTCTTTGATAAGCCCATTTCGTGCCTATCAGACGACAACTAAACCCTACACGCTTACATAAAAACGCGACCTTTGAGAATTTTGTCCGGCGACAGAAATGGCGGGGTTAGGGTTACGGCTAAAGGCGGCAAAATGGACGTTGAGGAGCGGATCAGGTGCTGTATCGAGAGAATGGTCGTCGGAGATGGGGAAAGGTGTTCGTCGATTCTCTACTGAAACAGAGAACGATGTTCCAACTTCAGGAATCAGTAGACCACTCGCTGAGATTCTCAAGGAGCTTAACAAAAAGGTTCCAGATTCAGTCATCCGAACTCGAGTTGAAGATGGGTGCTCCATCAAATACATCCCTTGGTAATCTCTTTCCTCAGGGTTTAGGGTTCTTTAATTGGGGTTTTTGGGTCAATACTTATACTCTTTTCTTGTGTTGATTCTCAGGCACATTGTGAATCGGATCATGAATATGCATGCTCCAGGTTTGCTAAACCCTCTCTTGTTCTTCTGGGGTTCGTTGTTGGGTTTTGGTTTTAACATTTTGGTGTATTATT
>Oemoe1-7
GAAGTGAAGATTAGTGACCCTGGATGGGCCTTCGTGGGCTTCTATTTGGGTTTAGTGTTTAAAGCCCATGTCCTCTTTATTGTCGTGTACTTAAGCTTTTCTTCTTCTCTGTAAACGAGTATCAAAAAGATCAATCAAAATCAACAATCATCTTCTTCTGATTTCTCACCTCTTTCTTCTACTTCTCATCATAATTCTGTTAGTTCTTTGATAAGCCCATTTCGTGCCTATCAGACGACAACTAAACCCTACACGCTTACATAAAAACGCGACCTTTGAGAATTTTGTCCGGCGACAGAAATGGCGGGGTTAGGGTTACGGCTAAAGGCGGCAAAATGGACGTTGAGGAGCGGATCAGGTGCTGTATCGAGAGAATGGTCGTCGGAGATGGGGAAAGGTGTTCGTCGATTCTCTACTGAAACAGAGAACGATGTTCCAACTTCAGGAATCAGTAGACCACTCGCTGAGATTCTCAAGGAGCTTAACAAAAAGGTTCCAGATTCAGTCATCCGAACTCGAGTTGAAGATGGGTGCTCCATCAAATACATCCCTTGGTAATCTCTTTCCTCAGGGTTTAGGGTTCTTTAATTGGGGTTTTTGGGTCAATACTTATACTCTTTTCTTGTGTTGATTCTCAGGCACATTGTGAATCGGATCATGAATATGCATGCTCCAGGTTTGCTAAACCCTCTCTTGTTCTTCTGGGGTTCGTTGTTGGGTTTTGGTTTTAACATTTTGGTGTATTATT
>Oemoe2-1
GAAGTGAAGATTAGTGACCCTGGATGGGCCTTCGTGGGCTTCTATTTGGGTTTAGTGTTTAAAGCCCATGTCCTCTTTATTGTCGTGTACTTAAGCTTTTCTTCTTCTCTGTAAACGAGTATCAAAAAGATCAATCAAAATCAACAATCATCTTCTTCTGATTTCTCACCTCTTTCTTCTACTTCTCATCATAATTCTGTTAGTTCTTTGATAAGCCCATTTCGTGCCTATCAGACGACAACTAAACCCTACACGCTTACATAAAAACGCGACCTTTGAGAATTTTGTCCGGCGACAGAAATGGCGGGGTTAGGGTTACGGCTAAAGGCGGCAAAATGGACGTTGAGGAGCGGATCAGGTGCTGTATCGAGAGAATGGTCGTCGGAGATGGGGAAAGGTGTTCGTCGATTCTCTACTGAAACAGAGAACGATGTTCCAACTTCAGGAATCAGTAGACCACTCGCTGAGATTCTCAAGGAGCTTAACAAAAAGGTTCCAGATTCAGTCATCCGAACTCGAGTTGAAGATGGGTGCTCCATCAAATACATCCCTTGGTAATCTCTTTCCTCAGGGTTTAGGGTTCTTTAATTGGGGTTTTTGGGTCAATACTTATACTCTTTTCTTGTGTTGATTCTCAGGCACATTGTGAATCGGATCATGAATATGCATGCTCCAGGTTTGCTAAACCCTCTCTTGTTCTTCTGGGGTTCGTTGTTGGGTTTTGGTTTTAACATTTTGGTGTATTATT
>PHW_2
GAAGTGAAGATTAGTGACCCTGGATGGGCCTTCGTGGGCTTCTATTTGGGTTTAGTGTTTAAAGCCCATTTCCTCTTTATTGTCGTGTACTTAAGCTTTTCTTCATCTCTGTAAACGAGTATCAAAAAGATCAATCAAAATCAACAATCATCTTCTTCTGATTTCTCACCTCTTTCTTCTACTTCTCATCATAATTCTGTTAGTT-TTTGATAAGCCCATTTCGTGCCTATCAGACGACAACTAAACCCTACACGCTTACATAAAAACGCGACCTTTGAGAATTTTGTCCGGCGACAGAAATGGCGGGGTTAGGGTTACGGCTAAAGGCGGCAAAATGGACGTTGAGGAGCGGATCAGGTGCTGTATCGAGAGAATGGTCGTCGGAGATGGGGAAAGGTGTTCGTCGATTCTCTACTGAAACAGAGAACGATGTTCCAACTTCAGGAATCAGTAGACCACTCGCTGAGATTCTCAAGGAGCTTAACAAAAAGGTTCCAGATTCAGTCATCCGAACTCGAGTTGAAGATGGGTGCTCCATCAAATACATCCCTTGGTAATCTCTTTCCTCAGGGTTTAGGGTTCTTTAATTGGGGTTTTTGGGTCAATACTTATACTCTTTTCTTGTGTTGATTCTCAGGCACATTGTGAATCGGATCATGAATATGCATGCTCCAGGTTTGCTAAACCCTCTCTTGTTCTTCTGGGGTTCGTTGTTGGGTTTTGGTTTTGACATTTTGGTGTATTATT
>Pi_0
GAAGTGAAGATTAGTGACCCTGGATGGGCCTTCGTGGGCTTCTATTTGGGTTTAGTGTTTAAAGCCCATGTCCTCTTTATTGTCGTGTACTTAAGCTTTTCTTCTTCTCTGTAAACGAGTATCAAAAAGATCAATCAAAATCAACAATCATCTTCTTCTGATTTCTCACCTCTTTCTTCTACTTCTCATCATAATTCTGTTAGTTCTTTGATAAGCCCATTTCGTGCCTATCAGACGACAACTAAACCCTACACGCTTACATAAAAACGCGACCTTTGAGAATTTTGTCCGGCGACAGAAATGGCGGGGTTAGGGTTACGGCTAAAGGCGGCAAAATGGACGTTGAGGAGCGGATCAGGTGCTGTATCGAGAGAATGGTCGTCGGAGATGGGGAAAGGTGTTCGTCGATTCTCTACTGAAACAGAGAACGATGTTCCAACTTCAGGAATCAGTAGACCACTCGCTGAGATTCTCAAGGAGCTTAACAAAAAGGTTCCAGATTCAGTCATCCGAACTCGAGTTGAAGATGGGTGCTCCATCAAATACATCCCTTGGTAATCTCTTTCCTCAGGGTTTAGGGTTCTTTAATTGGGGTTTTTGGGTCAATACTTATACTCTTTTCTTGTGTTGATTCTCAGGCACATTGTGAATCGGATCATGAATATGCATGCTCCAGGTTTGCTAAACCCTCTCTTGTTCTTCTGGGGTTCGTTGTTGGGTTTTGGTTTTAACATTTTGGTGTATTATT
>Pu2_23
GAAGTGAAGATTAGTGACCCTGGATGGGCCTTCGTGGGCTTCTATTTGGGTTTAGTGTTTAAAGCCCATGTCCTCTTTATTGTCGTGTACTTAAGCTTTTCTTCTTCTCTGTAAACGAGTATCAAAAAGATCAATCAAAATCAACAATCATCTTCTTCTGATTTCTCACCTCTTTCTTCTACTTCTCATCATAATTCTGTTAGTTCTTTGATAAGCCCATTTCGTGCCTATCAGACGACAACTAAACCCTACACGCTTACATAAAAACGCGACCTTTGAGAATTTTGTCCGGCGACAGAAATGGCGGGGTTAGGGTTACGGCTAAAGGCGGCAAAATGGACGTTGAGGAGCGGATCAGGTGCTGTATCGAGAGAATGGTCGTCGGAGATGGGGAAAGGTGTTCGTCGATTCTCTACTGAAACAGAGAACGATGTTCCAACTTCAGGAATCAGTAGACCACTCGCTGAGATTCTCAAGGAGCTTAACAAAAAGGTTCCAGATTCAGTCATCCGAACTCGAGTTGAAGATGGGTGCTCCATCAAATACATCCCTTGGTAATCTCTTTCCTCAGGGTTTAGGGTTCTTTAATTGGGGTTTTTGGGTCAATACTTATACTCTTTTCTTGTGTTGATTCTCAGGCACATTGTGAATCGGATCATGAATATGCATGCTCCAGGTTTGCTAAACCCTCTCTTGTTCTTCTGGGGTTCGTTGTTGGGTTTTGGTTTTAACATTTTGGTGTATTATT
>Pu2_7
GAAGTGAAGATTAGTGACCCTGGATGGGCCTTCGTGGGCTTCTATTTGGGTTTAGTGTTTAAAGCCCATGTCCTCTTTATTGTCGTGTACTTAAGCTTTTCTTCTTCTCTGTAAACGAGTATCAAAAAGATCAATCAAAATCAACAATCATCTTCTTCTGATTTCTCACCTCTTTCTTCTACTTCTCATCATAATTCTGTTAGTTCTTTGATAAGCCCATTTCGTGCCTATCAGACGACAACTAAACCCTACACGCTTACATAAAAACGCGACCTTTGAGAATTTTGTCCGGCGACAGAAATGGCGGGGTTAGGGTTACGGCTAAAGGCGGCAAAATGGACGTTGAGGAGCGGATCAGGTGCTGTATCGAGAGAATGGTCGTCGGAGATGGGGAAAGGTGTTCGTCGATTCTCTACTGAAACAGAGAACGATGTTCCAACTTCAGGAATCAGTAGACCACTCGCTGAGATTCTCAAGGAGCTTAACAAAAAGGTTCCAGATTCAGTCATCCGAACTCGAGTTGAAGATGGGTGCTCCATCAAATACATCCCTTGGTAATCTCTTTCCTCAGGGTTTAGGGTTCTTTAATTGGGGTTTTTGGGTCAATACTTATACTCTTTTCTTGTGTTGATTCTCAGGCACATTGTGAATCGGATCATGAATATGCATGCTCCAGGTTTGCTAAACCCTCTCTTGTTCTTCTGGGGTTCGTTGTTGGGTTTTGGTTTTAACATTTTGGTGTATTATT
>Pu2_8
GAAGTGAAGATTAGTGACCCTGGATGGGCCTTCGTGGGCTTCTATTTGGGTTTAGTGTTTAAAGCCCATGTCCTCTTTATTGTCGTGTACTTAAGCTTTTCTTCTTCTCTGTAAACGAGTATCAAAAAGATCAATCAAAATCAACAATCATCTTCTTCTGATTTCTCACCTCTTTCTTCTACTTCTCATCATAATTCTGTTAGTTCTTTGATAAGCCCATTTCGTGCCTATCAGACGACAACTAAACCCTACACGCTTACATAAAAACGCGACCTTTGAGAATTTTGTCCGGCGACAGAAATGGCGGGGTTAGGGTTACGGCTAAAGGCGGCAAAATGGACGTTGAGGAGCGGATCAGGTGCTGTATCGAGAGAATGGTCGTCGGAGATGGGGAAAGGTGTTCGTCGATTCTCTACTGAAACAGAGAACGATGTTCCAACTTCAGGAATCAGTAGACCACTCGCTGAGATTCTCAAGGAGCTTAACAAAAAGGTTCCAGATTCAGTCATCCGAACTCGAGTTGAAGATGGGTGCTCCATCAAATACATCCCTTGGTAATCTCTTTCCTCAGGGTTTAGGGTTCTTTAATTGGGGTTTTTGGGTCAATACTTATACTCTTTTCTTGTGTTGATTCTCAGGCACATTGTGAATCGGATCATGAATATGCATGCTCCAGGTTTGCTAAACCCTCTCTTGTTCTTCTGGGGTTCGTTGTTGGGTTTTGGTTTTAACATTTTGGTGTATTATT
>Ragl_1
GAAGTGAAGATTAGTGACCCTGGATGGGCCTTCGTGGGCTTCTATTTGGGTTTAGTGTTTAAAGCCCATGTCCTCTTTATTGTCGTGTACTTAAGCTTTTCTTCTTCTCTGTAAACGAGTATCAAAAAGATCAATCAAAATCAACAATCATCTTCTTCTGATTTCTCACCTCTTTCTTCTACTTCTCATCATAATTCTGTTAGTTCTTTGATAAGCCCATTTCGTGCCTATCAGACGACAACTAAACCCTACACGCTTACATAAAAACGCGACCTTTGAGAATTTTGTCCGGCGACAGAAATGGCGGGGTTAGGGTTACGGCTAAAGGCGGCAAAATGGACGTTGAGGAGCGGATCAGGTGCTGTATCGAGAGAATGGTCGTCGGAGATGGGGAAAGGTGTTCGTCGATTCTCTACTGAAACAGAGAACGATGTTCCAACTTCAGGAATCAGTAGACCACTCGCTGAGATTCTCAAGGAGCTTAACAAAAAGGTTCCAGATTCAGTCATCCGAACTCGAGTTGAAGATGGGTGCTCCATCAAATACATCCCTTGGTAATCTCTTTCCTCAGGGTTTAGGGTTCTTTAATTGGGGTTTTTGGGTCAATACTTATACTCTTTTCTTGTGTTGATTCTCAGGCACATTGTGAATCGGATCATGAATATGCATGCTCCAGGTTTGCTAAACCCTCTCTTGTTCTTCTGGGGTTCGTTGTTGGGTTTTGGTTTTAACATTTTGGTGTATTATT
>Ren_1
GAAGTGAAGATTAGTGACCCTGGATGGGCCTTCGTGGGCTTCTATTTGGGTTTAGTGTTTAAAGCCCATGTCCTCTTTATTGTCGTGTACTTAAGCTTTTCTTCTTCTCTGTAAACGAGTATCAAAAAGATCAATCAAAATCAACAATCATCTTCTTCTGATTTCTCACCTCTTTCTTCTACTTCTCATCATAATTCTGTTAGTTCTTTGATAAGCCCATTTCGTGCCTATCAGACGACAACTAAACCCTACACGCTTACATAAAAACGCGACCTTTGAGAATTTTGTCCGGCGACAGAAATGGCGGGGTTAGGGTTACGGCTAAAGGCGGCAAAATGGACGTTGAGGAGCGGATCAGGTGCTGTATCGAGAGAATGGTCGTCGGAGATGGGGAAAGGTGTTCGTCGATTCTCTACTGAAACAGAGAACGATGTTCCAACTTCAGGAATCAGTAGACCACTCGCTGAGATTCTCAAGGAGCTTAACAAAAAGGTTCCAGATTCAGTCATCCGAACTCGAGTTGAAGATGGGTGCTCCATCAAATACATCCCTTGGTAATCTCTTTCCTCAGGGTTTAGGGTTCTTTAATTGGGGTTTTTGGGTCAATACTTATACTCTTTTCTTGTGTTGATTCTCAGGCACATTGTGAATCGGATCATGAATATGCATGCTCCAGGTTTGCTAAACCCTCTCTTGTTCTTCTGGGGTTCGTTGTTGGGTTTTGGTTTTAACATTTTGGTGTATTATT
>Rennes_1
GAAGTGAAGATTAGTGACCCTGGATGGGCCTTCGTGGGCTTCTATTTGGGTTTAGTGTTTAAAGCCCATGTCCTCTTTATTGTCGTGTACTTAAGCTTTTCTTCTTCTCTGTAAACGAGTATCAAAAAGATCAATCAAAATCAACAATCATCTTCTTCTGATTTCTCACCTCTTTCTTCTACTTCTCATCATAATTCTGTTAGTTCTTTGATAAGCCCATTTCGTGCCTATCAGACGACAACTAAACCCTACACGCTTACATAAAAACGCGACCTTTGAGAATTTTGTCCGGCGACAGAAATGGCGGGGTTAGGGTTACGGCTAAAGGCGGCAAAATGGACGTTGAGGAGCGGATCAGGTGCTGTATCGAGAGAATGGTCGTCGGAGATGGGGAAAGGTGTTCGTCGATTCTCTACTGAAACAGAGAACGATGTTCCAACTTCAGGAATCAGTAGACCACTCGCTGAGATTCTCAAGGAGCTTAACAAAAAGGTTCCAGATTCAGTCATCCGAACTCGAGTTGAAGATGGGTGCTCCATCAAATACATCCCTTGGTAATCTCTTTCCTCAGGGTTTAGGGTTCTTTAATTGGGGTTTTTGGGTCAATACTTATACTCTTTTCTTGTGTTGATTCTCAGGCACATTGTGAATCGGATCATGAATATGCATGCTCCAGGTTTGCTAAACCCTCTCTTGTTCTTCTGGGGTTCGTTGTTGGGTTTTGGTTTTAACATTTTGGTGTATTATT
>Roed-17-319
GAAGTGAAGATTAGTGACCCTGGATGGGCCTTCGTGGGCTTCTATTTGGGTTTAGTGTTTAAAGCCCATGTCCTCTTTATTGTCGTGTACTTAAGCTTTTCTTCTTCTCTGTAAACGAGTATCAAAAAGATCAATCAAAATCAACAATCATCTTCTTCTGATTTCTCACCTCTTTCTTCTACTTCTCATCATAATTCTGTTAGTTCTTTGATAAGCCCATTTCGTGCCTATCAGACGACAACTAAACCCTACACGCTTACATAAAAACGCGACCTTTGAGAATTTTGTCCGGCGACAGAAATGGCGGGGTTAGGGTTACGGCTAAAGGCGGCAAAATGGACGTTGAGGAGCGGATCAGGTGCTGTATCGAGAGAATGGTCGTCGGAGATGGGGAAAGGTGTTCGTCGATTCTCTACTGAAACAGAGAACGATGTTCCAACTTCAGGAATCAGTAGACCACTCGCTGAGATTCTCAAGGAGCTTAACAAAAAGGTTCCAGATTCAGTCATCCGAACTCGAGTTGAAGATGGGTGCTCCATCAAATACATCCCTTGGTAATCTCTTTCCTCAGGGTTTAGGGTTCTTTAATTGGGGTTTTTGGGTCAATACTTATACTCTTTTCTTGTGTTGATTCTCAGGCACATTGTGAATCGGATCATGAATATGCATGCTCCAGGTTTGCTAAACCCTCTCTTGTTCTTCTGGGGTTCGTTGTTGGGTTTTGGTTTTAACATTTTGGTGTATTATT
>Rou_0
GAAGTGAAGATTAGTGACCCTGGATGGGCCTTCGTGGGCTTCTATTTGGGTTTAGTGTTTAAAGCCCATTTCCTCTTTATTGTCGTGTACTTGAGCTTTTCTTCTTCTCTGTAAACGAGTATCAAAAAGATCAATCAAAATCAACAATCATCTTCTTCTGATTTCTCACCTCTTTCTTCTACTTCTCATCATAATTCTGTTAGTTCTTTGATAAGCCCATTTCGTGCCTATCAGACGACAACTAAACCCTACACGCTTACATAAAAACGCGACCTTTGAGAATTTTGTCCGGCGACAGAAATGGCGGGGTTAGGGTTACGGCTAAAGGCGGCAAAATGGACGTTGAGGAGCGGATCAGGTGCTGTATCGAGAGAATGGTCGTCGGAGATGGGGAAAGGTGTTCGTCGATTCTCTACTGAAACAGAGAACGATGTTCCAACTTCAGGAATCAGTAGACCACTCGCTGAGATTCTCAAGGAGCTTAACAAAAAGGTTCCAGATTCAGTCATCCGAACTCGAGTTGAAGATGGGTGCTCCATCAAATACATCCCTTGGTAATCTCTTTCCTCAGGGTTTAGGGTTCTTTAATTGGGGTTTTTGGGTCAATACTTATACTCTTTTCTTGTGTTGATTCTCAGGCACATTGTGAATCGGATCATGAATATGCATGCTCCAGGTCTGCTAAACCCTCTCTTGTTCTTCTGGGGTTCGTTGTTGGGTTTTGGTTTTGACATTTTGGTGTATTATT
>Sap_0
GAAGTGAAGATTAGTGACCCTGGATGGGCCTTCGTGGGCTTCTATTTGGGTTTAGTGTTTAAAGCCCATGTCCTCTTTATTGTCGTGTACTTAAGCTTTTCTTCTTCTCTGTAAACGAGTATCAAAAAGATCAATCAAAATCAACAATCATCTTCTTCTGATTTCTCACCTCTTTCTTCTACTTCTCATCATAATTCTGTTAGTTCTTTGATAAGCCCATTTCGTGCCTATCAGACGACAACTAAACCCTACACGCTTACATAAAAACGCGACCTTTGAGAATTTTGTCCGGCGACAGAAATGGCGGGGTTAGGGTTACGGCTAAAGGCGGCAAAATGGACGTTGAGGAGCGGATCAGGTGCTGTATCGAGAGAATGGTCGTCGGAGATGGGGAAAGGTGTTCGTCGATTCTCTACTGAAACAGAGAACGATGTTCCAACTTCAGGAATCAGTAGACCACTCGCTGAGATTCTCAAGGAGCTTAACAAAAAGGTTCCAGATTCAGTCATCCGAACTCGAGTTGAAGATGGGTGCTCCATCAAATACATCCCTTGGTAATCTCTTTCCTCAGGGTTTAGGGTTCTTTAATTGGGGTTTTTGGGTCAATACTTATACTCTTTTCTTGTGTTGATTCTCAGGCACATTGTGAATCGGATCATGAATATGCATGCTCCAGGTTTGCTAAACCCTCTCTTGTTCTTCTGGGGTTCGTTGTTGGGTTTTGGTTTTAACATTTTGGTGTATTATT
>Sp_0
GAAGTGAAGATTAGTGACCCTGGATGGGCCTTCGTGGGCTTCTATTTGGGTTTAGTGTTTAAAGCCCATGTCCTCTTTATTGTCGTGTACTTAAGCTTTTCTTCTTCTCTGTAAACGAGTATCAAAAAGATCAATCAAAATCAACAATCATCTTCTTCTGATTTCTCACCTCTTTCTTCTACTTCTCATCATAATTCTGTTAGTTCTTTGATAAGCCCATTTCGTGCCTATCAGACGACAACTAAACCCTACACGCTTACATAAAAACGCGACCTTTGAGAATTTTGTCCGGCGACAGAAATGGCGGGGTTAGGGTTACGGCTAAAGGCGGCAAAATGGACGTTGAGGAGCGGATCAGGTGCTGTATCGAGAGAATGGTCGTCGGAGATGGGGAAAGGTGTTCGTCGATTCTCTACTGAAACAGAGAACGATGTTCCAACTTCAGGAATCAGTAGACCACTCGCTGAGATTCTCAAGGAGCTTAACAAAAAGGTTCCAGATTCAGTCATCCGAACTCGAGTTGAAGATGGGTGCTCCATCAAATACATCCCTTGGTAATCTCTTTCCTCAGGGTTTAGGGTTCTTTAATTGGGGTTTTTGGGTCAATACTTATACTCTTTTCTTGTGTTGATTCTCAGGCACATTGTGAATCGGATCATGAATATGCATGCTCCAGGTTTGCTAAACCCTCTCTTGTTCTTCTGGGGTTCGTTGTTGGGTTTTGGTTTTAACATTTTGGTGTATTATT
>Sq_8
GAAGTGAAGATTAGTGACCCTGGATGGGCCTTCGTGGGCTTCTATTTGGGTTTAGTGTTTAAAGCCCATGTCCTCTTTATTGTCGTGTACTTAAGCTTTTCTTCTTCTCTGTAAACGAGTATCAAAAAGATCAATCAAAATCAACAATCATCTTCTTCTGATTTCTCACCTCTTTCTTCTACTTCTCATCATAATTCTGTTAGTTCTTTGATAAGCCCATTTCGTGCCTATCAGACGACAACTAAACCCTACACGCTTACATAAAAACGCGACCTTTGAGAATTTTGTCCGGCGACAGAAATGGCGGGGTTAGGGTTACGGCTAAAGGCGGCAAAATGGACGTTGAGGAGCGGATCAGGTGCTGTATCGAGAGAATGGTCGTCGGAGATGGGGAAAGGTGTTCGTCGATTCTCTACTGAAACAGAGAACGATGTTCCAACTTCAGGAATCAGTAGACCACTCGCTGAGATTCTCAAGGAGCTTAACAAAAAGGTTCCAGATTCAGTCATCCGAACTCGAGTTGAAGATGGGTGCTCCATCAAATACATCCCTTGGTAATCTCTTTCCTCAGGGTTTAGGGTTCTTTAATTGGGGTTTTTGGGTCAATACTTATACTCTTTTCTTGTGTTGATTCTCAGGCACATTGTGAATCGGATCATGAATATGCATGCTCCAGGTTTGCTAAACCCTCTCTTGTTCTTCTGGGGTTCGTTGTTGGGTTTTGGTTTTAACATTTTGGTGTATTATT
>Sr:3
GAAGTGAAGATTAGTGACCCTGGATGGGCCTTCGTGGGCTTCTATTTGGGTTTAGTGTTTAAAGCCCATGTCCTCTTTATTGTCGTGTACTTAAGCTTTTCTTCTTCTCTGTAAACGAGTATCAAAAAGATCAATCAAAATCAACAATCATCTTCTTCTGATTTCTCACCTCTTTCTTCTACTTCTCATCATAATTCTGTTAGTTCTTTGATAAGCCCATTTCGTGCCTATCAGACGACAACTAAACCCTACACGCTTACATAAAAACGCGACCTTTGAGAATTTTGTCCGGCGACAGAAATGGCGGGGTTAGGGTTACGGCTAAAGGCGGCAAAATGGACGTTGAGGAGCGGATCAGGTGCTGTATCGAGAGAATGGTCGTCGGAGATGGGGAAAGGTGTTCGTCGATTCTCTACTGAAACAGAGAACGATGTTCCAACTTCAGGAATCAGTAGACCACTCGCTGAGATTCTCAAGGAGCTTAACAAAAAGGTTCCAGATTCAGTCATCCGAACTCGAGTTGAAGATGGGTGCTCCATCAAATACATCCCTTGGTAATCTCTTTCCTCAGGGTTTAGGGTTCTTTAATTGGGGTTTTTGGGTCAATACTTATACTCTTTTCTTGTGTTGATTCTCAGGCACATTGTGAATCGGATCATGAATATGCATGCTCCAGGTTTGCTAAACCCTCTCTTGTTCTTCTGGGGTTCGTTGTTGGGTTTTGGTTTTAACATTTTGGTGTATTATT
>Ste-2
GAAGTGAAGATTAGTGACCCTGGATGGGCCTTCGTGGGCTTCTATTTGGGTTTAGTGTTTAAAGCCCATGTCCTCTTTATTGTCGTGTACTTAAGCTTTTCTTCTTCTCTGTAAACGAGTATCAAAAAGATCAATCAAAATCAACAATCATCTTCTTCTGATTTCTCACCTCTTTCTTCTACTTCTCATCATAATTCTGTTAGTTCTTTGATAAGCCCATTTCGTGCCTATCAGACGACAACTAAACCCTACACGCTTACATAAAAACGCGACCTTTGAGAATTTTGTCCGGCGACAGAAATGGCGGGGTTAGGGTTACGGCTAAAGGCGGCAAAATGGACGTTGAGGAGCGGATCAGGTGCTGTATCGAGAGAATGGTCGTCGGAGATGGGGAAAGGTGTTCGTCGATTCTCTACTGAAACAGAGAACGATGTTCCAACTTCAGGAATCAGTAGACCACTCGCTGAGATTCTCAAGGAGCTTAACAAAAAGGTTCCAGATTCAGTCATCCGAACTCGAGTTGAAGATGGGTGCTCCATCAAATACATCCCTTGGTAATCTCTTTCCTCAGGGTTTAGGGTTCTTTAATTGGGGTTTTTGGGTCAATACTTATACTCTTTTCTTGTGTTGATTCTCAGGCACATTGTGAATCGGATCATGAATATGCATGCTCCAGGTTTGCTAAACCCTCTCTTGTTCTTCTGGGGTTCGTTGTTGGGTTTTGGTTTTAACATTTTGGTGTATTATT
>Ste-4
GAAGTGAAGATTAGTGACCCTGGATGGGCCTTCGTGGGCTTCTATTTGGGTTTAGTGTTTAAAGCCCATGTCCTCTTTATTGTCGTGTACTTAAGCTTTTCTTCTTCTCTGTAAACGAGTATCAAAAAGATCAATCAAAATCAACAATCATCTTCTTCTGATTTCTCACCTCTTTCTTCTACTTCTCATCATAATTCTGTTAGTTCTTTGATAAGCCCATTTCGTGCCTATCAGACGACAACTAAACCCTACACGCTTACATAAAAACGCGACCTTTGAGAATTTTGTCCGGCGACAGAAATGGCGGGGTTAGGGTTACGGCTAAAGGCGGCAAAATGGACGTTGAGGAGCGGATCAGGTGCTGTATCGAGAGAATGGTCGTCGGAGATGGGGAAAGGTGTTCGTCGATTCTCTACTGAAACAGAGAACGATGTTCCAACTTCAGGAATCAGTAGACCACTCGCTGAGATTCTCAAGGAGCTTAACAAAAAGGTTCCAGATTCAGTCATCCGAACTCGAGTTGAAGATGGGTGCTCCATCAAATACATCCCTTGGTAATCTCTTTCCTCAGGGTTTAGGGTTCTTTAATTGGGGTTTTTGGGTCAATACTTATACTCTTTTCTTGTGTTGATTCTCAGGCACATTGTGAATCGGATCATGAATATGCATGCTCCAGGTTTGCTAAACCCTCTCTTGTTCTTCTGGGGTTCGTTGTTGGGTTTTGGTTTTAACATTTTGGTGTATTATT
>T1000
GAAGTGAAGATTAGTGACCCTGGATGGGCCTTCGTGGGCTTCTATTTGGGTTTAGTGTTTAAAGCCCATGTCCTCTTTATTGTCGTGTACTTAAGCTTTTCTTCTTCTCTGTAAACGAGTATCAAAAAGATCAATCAAAATCAACAATCATCTTCTTCTGATTTCTCACCTCTTTCTTCTACTTCTCATCATAATTCTGTTAGTTCTTTGATAAGCCCATTTCGTGCCTATCAGACGACAACTAAACCCTACACGCTTACATAAAAACGCGACCTTTGAGAATTTTGTCCGGCGACAGAAATGGCGGGGTTAGGGTTACGGCTAAAGGCGGCAAAATGGACGTTGAGGAGCGGATCAGGTGCTGTATCGAGAGAATGGTCGTCGGAGATGGGGAAAGGTGTTCGTCGATTCTCTACTGAAACAGAGAACGATGTTCCAACTTCAGGAATCAGTAGACCACTCGCTGAGATTCTCAAGGAGCTTAACAAAAAGGTTCCAGATTCAGTCATCCGAACTCGAGTTGAAGATGGGTGCTCCATCAAATACATCCCTTGGTAATCTCTTTCCTCAGGGTTTAGGGTTCTTTAATTGGGGTTTTTGGGTCAATACTTATACTCTTTTCTTGTGTTGATTCTCAGGCACATTGTGAATCGGATCATGAATATGCATGCTCCAGGTTTGCTAAACCCTCTCTTGTTCTTCTGGGGTTCGTTGTTGGGTTTTGGTTTTAACATTTTGGTGTATTATT
>T1090
GAAGTGAAGATTAGTGACCCTGGATGGGCCTTCGTGGGCTTCTATTTGGGTTTAGTGTTTAAAGCCCATGTCCTCTTTATTGTCGTGTACTTAAGCTTTTCTTCTTCTCTGTAAACGAGTATCAAAAAGATCAATCAAAATCAACAATCATCTTCTTCTGATTTCTCACCTCTTTCTTCTACTTCTCATCATAATTCTGTTAGTTCTTTGATAAGCCCATTTCGTGCCTATCAGACGACAACTAAACCCTACACGCTTACATAAAAACGCGACCTTTGAGAATTTTGTCCGGCGACAGAAATGGCGGGGTTAGGGTTACGGCTAAAGGCGGCAAAATGGACGTTGAGGAGCGGATCAGGTGCTGTATCGAGAGAATGGTCGTCGGAGATGGGGAAAGGTGTTCGTCGATTCTCTACTGAAACAGAGAACGATGTTCCAACTTCAGGAATCAGTAGACCACTCGCTGAGATTCTCAAGGAGCTTAACAAAAAGGTTCCAGATTCAGTCATCCGAACTCGAGTTGAAGATGGGTGCTCCATCAAATACATCCCTTGGTAATCTCTTTCCTCAGGGTTTAGGGTTCTTTAATTGGGGTTTTTGGGTCAATACTTATACTCTTTTCTTGTGTTGATTCTCAGGCACATTGTGAATCGGATCATGAATATGCATGCTCCAGGTTTGCTAAACCCTCTCTTGTTCTTCTGGGGTTCGTTGTTGGGTTTTGGTTTTAACATTTTGGTGTATTATT
>T470
GAAGTGAAGATTAGTGACCCTGGATGGGCCTTCGTGGGCTTCTATTTGGGTTTAGTGTTTAAAGCCCATGTCCTCTTTATTGTCGTGTACTTAAGCTTTTCTTCTTCTCTGTAAACGAGTATCAAAAAGATCAATCAAAATCAACAATCATCTTCTTCTGATTTCTCACCTCTTTCTTCTACTTCTCATCATAATTCTGTTAGTTCTTTGATAAGCCCATTTCGTGCCTATCAGACGACAACTAAACCCTACACGCTTACATAAAAACGCGACCTTTGAGAATTTTGTCCGGCGACAGAAATGGCGGGGTTAGGGTTACGGCTAAAGGCGGCAAAATGGACGTTGAGGAGCGGATCAGGTGCTGTATCGAGAGAATGGTCGTCGGAGATGGGGAAAGGTGTTCGTCGATTCTCTACTGAAACAGAGAACGATGTTCCAACTTCAGGAATCAGTAGACCACTCGCTGAGATTCTCAAGGAGCTTAACAAAAAGGTTCCAGATTCAGTCATCCGAACTCGAGTTGAAGATGGGTGCTCCATCAAATACATCCCTTGGTAATCTCTTTCCTCAGGGTTTAGGGTTCTTTAATTGGGGTTTTTGGGTCAATACTTATACTCTTTTCTTGTGTTGATTCTCAGGCACATTGTGAATCGGATCATGAATATGCATGCTCCAGGTTTGCTAAACCCTCTCTTGTTCTTCTGGGGTTCGTTGTTGGGTTTTGGTTTTAACATTTTGGTGTATTATT
>T720
GAAGTGAAGATTAGTGACCCTGGATGGGCCTTCGTGGGCTTCTATTTGGGTTTAGTGTTTAAAGCCCATGTCCTCTTTATTGTCGTGTACTTAAGCTTTTCTTCTTCTCTGTAAACGAGTATCAAAAAGATCAATCAAAATCAACAATCATCTTCTTCTGATTTCTCACCTCTTTCTTCTACTTCTCATCATAATTCTGTTAGTTCTTTGATAAGCCCATTTCGTGCCTATCAGACGACAACTAAACCCTACACGCTTACATAAAAACGCGACCTTTGAGAATTTTGTCCGGCGACAGAAATGGCGGGGTTAGGGTTACGGCTAAAGGCGGCAAAATGGACGTTGAGGAGCGGATCAGGTGCTGTATCGAGAGAATGGTCGTCGGAGATGGGGAAAGGTGTTCGTCGATTCTCTACTGAAACAGAGAACGATGTTCCAACTTCAGGAATCAGTAGACCACTCGCTGAGATTCTCAAGGAGCTTAACAAAAAGGTTCCAGATTCAGTCATCCGAACTCGAGTTGAAGATGGGTGCTCCATCAAATACATCCCTTGGTAATCTCTTTCCTCAGGGTTTAGGGTTCTTTAATTGGGGTTTTTGGGTCAATACTTATACTCTTTTCTTGTGTTGATTCTCAGGCACATTGTGAATCGGATCATGAATATGCATGCTCCAGGTTTGCTAAACCCTCTCTTGTTCTTCTGGGGTTCGTTGTTGGGTTTTGGTTTTAACATTTTGGTGTATTATT
>T860
GAAGTGAAGATTAGTGACCCTGGATGGGCCTTCGTGGGCTTCTATTTGGGTTTAGTGTTTAAAGCCCATGTCCTCTTTATTGTCGTGTACTTAAGCTTTTCTTCTTCTCTGTAAACGAGTATCAAAAAGATCAATCAAAATCAACAATCATCTTCTTCTGATTTCTCACCTCTTTCTTCTACTTCTCATCATAATTCTGTTAGTTCTTTGATAAGCCCATTTCGTGCCTATCAGACGACAACTAAACCCTACACGCTTACATAAAAACGCGACCTTTGAGAATTTTGTCCGGCGACAGAAATGGCGGGGTTAGGGTTACGGCTAAAGGCGGCAAAATGGACGTTGAGGAGCGGATCAGGTGCTGTATCGAGAGAATGGTCGTCGGAGATGGGGAAAGGTGTTCGTCGATTCTCTACTGAAACAGAGAACGATGTTCCAACTTCAGGAATCAGTAGACCACTCGCTGAGATTCTCAAGGAGCTTAACAAAAAGGTTCCAGATTCAGTCATCCGAACTCGAGTTGAAGATGGGTGCTCCATCAAATACATCCCTTGGTAATCTCTTTCCTCAGGGTTTAGGGTTCTTTAATTGGGGTTTTTGGGTCAATACTTATACTCTTTTCTTGTGTTGATTCTCAGGCACATTGTGAATCGGATCATGAATATGCATGCTCCAGGTTTGCTAAACCCTCTCTTGTTCTTCTGGGGTTCGTTGTTGGGTTTTGGTTTTAACATTTTGGTGTATTATT
>TDr-16
GAAGTGAAGATTAGTGACCCTGGATGGGCCTTCGTGGGCTTCTATTTGGGTTTAGTGTTTAAAGCCCATGTCCTCTTTATTGTCGTGTACTTAAGCTTTTCTTCTTCTCTGTAAACGAGTATCAAAAAGATCAATCAAAATCAACAATCATCTTCTTCTGATTTCTCACCTCTTTCTTCTACTTCTCATCATAATTCTGTTAGTTCTTTGATAAGCCCATTTCGTGCCTATCAGACGACAACTAAACCCTACACGCTTACATAAAAACGCGACCTTTGAGAATTTTGTCCGGCGACAGAAATGGCGGGGTTAGGGTTACGGCTAAAGGCGGCAAAATGGACGTTGAGGAGCGGATCAGGTGCTGTATCGAGAGAATGGTCGTCGGAGATGGGGAAAGGTGTTCGTCGATTCTCTACTGAAACAGAGAACGATGTTCCAACTTCAGGAATCAGTAGACCACTCGCTGAGATTCTCAAGGAGCTTAACAAAAAGGTTCCAGATTCAGTCATCCGAACTCGAGTTGAAGATGGGTGCTCCATCAAATACATCCCTTGGTAATCTCTTTCCTCAGGGTTTAGGGTTCTTTAATTGGGGTTTTTGGGTCAATACTTATACTCTTTTCTTGTGTTGATTCTCAGGCACATTGTGAATCGGATCATGAATATGCATGCTCCAGGTTTGCTAAACCCTCTCTTGTTCTTCTGGGGTTCGTTGTTGGGTTTTGGTTTTAACATTTTGGTGTATTATT
>TDr-17
GAAGTGAAGATTAGTGACCCTGGATGGGCCTTCGTGGGCTTCTATTTGGGTTTAGTGTTTAAAGCCCATGTCCTCTTTATTGTCGTGTACTTAAGCTTTTCTTCTTCTCTGTAAACGAGTATCAAAAAGATCAATCAAAATCAACAATCATCTTCTTCTGATTTCTCACCTCTTTCTTCTACTTCTCATCATAATTCTGTTAGTTCTTTGATAAGCCCATTTCGTGCCTATCAGACGACAACTAAACCCTACACGCTTACATAAAAACGCGACCTTTGAGAATTTTGTCCGGCGACAGAAATGGCGGGGTTAGGGTTACGGCTAAAGGCGGCAAAATGGACGTTGAGGAGCGGATCAGGTGCTGTATCGAGAGAATGGTCGTCGGAGATGGGGAAAGGTGTTCGTCGATTCTCTACTGAAACAGAGAACGATGTTCCAACTTCAGGAATCAGTAGACCACTCGCTGAGATTCTCAAGGAGCTTAACAAAAAGGTTCCAGATTCAGTCATCCGAACTCGAGTTGAAGATGGGTGCTCCATCAAATACATCCCTTGGTAATCTCTTTCCTCAGGGTTTAGGGTTCTTTAATTGGGGTTTTTGGGTCAATACTTATACTCTTTTCTTGTGTTGATTCTCAGGCACATTGTGAATCGGATCATGAATATGCATGCTCCAGGTTTGCTAAACCCTCTCTTGTTCTTCTGGGGTTCGTTGTTGGGTTTTGGTTTTAACATTTTGGTGTATTATT
>TV-38
GAAGTGAAGATTAGTGACCCTGGATGGGCCTTCGTGGGCTTCTATTTGGGTTTAGTGTTTAAAGCCCATGTCCTCTTTATTGTCGTGTACTTAAGCTTTTCTTCTTCTCTGTAAACGAGTATCAAAAAGATCAATCAAAATCAACAATCATCTTCTTCTGATTTCTCACCTCTTTCTTCTACTTCTCATCATAATTCTGTTAGTTCTTTGATAAGCCCATTTCGTGCCTATCAGACGACAACTAAACCCTACACGCTTACATAAAAACGCGACCTTTGAGAATTTTGTCCGGCGACAGAAATGGCGGGGTTAGGGTTACGGCTAAAGGCGGCAAAATGGACGTTGAGGAGCGGATCAGGTGCTGTATCGAGAGAATGGTCGTCGGAGATGGGGAAAGGTGTTCGTCGATTCTCTACTGAAACAGAGAACGATGTTCCAACTTCAGGAATCAGTAGACCACTCGCTGAGATTCTCAAGGAGCTTAACAAAAAGGTTCCAGATTCAGTCATCCGAACTCGAGTTGAAGATGGGTGCTCCATCAAATACATCCCTTGGTAATCTCTTTCCTCAGGGTTTAGGGTTCTTTAATTGGGGTTTTTGGGTCAATACTTATACTCTTTTCTTGTGTTGATTCTCAGGCACATTGTGAATCGGATCATGAATATGCATGCTCCAGGTTTGCTAAACCCTCTCTTGTTCTTCTGGGGTTCGTTGTTGGGTTTTGGTTTTAACATTTTGGTGTATTATT
>Tottarp-2
GAAGTGAAGATTAGTGACCCTGGATGGGCCTTCGTGGGCTTCTATTTGGGTTTAGTGTTTAAAGCCCATGTCCTCTTTATTGTCGTGTACTTAAGCTTTTCTTCTTCTCTGTAAACGAGTATCAAAAAGATCAATCAAAATCAACAATCATCTTCTTCTGATTTCTCACCTCTTTCTTCTACTTCTCATCATAATTCTGTTAGTTCTTTGATAAGCCCATTTCGTGCCTATCAGACGACAACTAAACCCTACACGCTTACATAAAAACGCGACCTTTGAGAATTTTGTCCGGCGACAGAAATGGCGGGGTTAGGGTTACGGCTAAAGGCGGCAAAATGGACGTTGAGGAGCGGATCAGGTGCTGTATCGAGAGAATGGTCGTCGGAGATGGGGAAAGGTGTTCGTCGATTCTCTACTGAAACAGAGAACGATGTTCCAACTTCAGGAATCAGTAGACCACTCGCTGAGATTCTCAAGGAGCTTAACAAAAAGGTTCCAGATTCAGTCATCCGAACTCGAGTTGAAGATGGGTGCTCCATCAAATACATCCCTTGGTAATCTCTTTCCTCAGGGTTTAGGGTTCTTTAATTGGGGTTTTTGGGTCAATACTTATACTCTTTTCTTGTGTTGATTCTCAGGCACATTGTGAATCGGATCATGAATATGCATGCTCCAGGTTTGCTAAACCCTCTCTTGTTCTTCTGGGGTTCGTTGTTGGGTTTTGGTTTTAACATTTTGGTGTATTATT
>Uk_1
GAAGTGAAGATTAGTGACCCTGGATGGGCCTTCGTGGGCTTCTATTTGGGTTTAGTGTTTAAAGCCCATGTCCTCTTTATTGTCGTGTACTTAAGCTTTTCTTCTTCTCTGTAAACGAGTATCAAAAAGATCAATCAAAATCAACAATCATCTTCTTCTGATTTCTCACCTCTTTCTTCTACTTCTCATCATAATTCTGTTAGTTCTTTGATAAGCCCATTTCGTGCCTATCAGACGACAACTAAACCCTACACGCTTACATAAAAACGCGACCTTTGAGAATTTTGTCCGGCGACAGAAATGGCGGGGTTAGGGTTACGGCTAAAGGCGGCAAAATGGACGTTGAGGAGCGGATCAGGTGCTGTATCGAGAGAATGGTCGTCGGAGATGGGGAAAGGTGTTCGTCGATTCTCTACTGAAACAGAGAACGATGTTCCAACTTCAGGAATCAGTAGACCACTCGCTGAGATTCTCAAGGAGCTTAACAAAAAGGTTCCAGATTCAGTCATCCGAACTCGAGTTGAAGATGGGTGCTCCATCAAATACATCCCTTGGTAATCTCTTTCCTCAGGGTTTAGGGTTCTTTAATTGGGGTTTTTGGGTCAATACTTATACTCTTTTCTTGTGTTGATTCTCAGGCACATTGTGAATCGGATCATGAATATGCATGCTCCAGGTTTGCTAAACCCTCTCTTGTTCTTCTGGGGTTCGTTGTTGGGTTTTGGTTTTAACATTTTGGTGTATTATT
>Ull2-5
GAAGTGAAGATTAGTGACCCTGGATGGGCCTTCGTGGGCTTCTATTTGGGTTTAGTGTTTAAAGCCCATGTCCTCTTTATTGTCGTGTACTTAAGCTTTTCTTCTTCTCTGTAAACGAGTATCAAAAAGATCAATCAAAATCAACAATCATCTTCTTCTGATTTCTCACCTCTTTCTTCTACTTCTCATCATAATTCTGTTAGTTCTTTGATAAGCCCATTTCGTGCCTATCAGACGACAACTAAACCCTACACGCTTACATAAAAACGCGACCTTTGAGAATTTTGTCCGGCGACAGAAATGGCGGGGTTAGGGTTACGGCTAAAGGCGGCAAAATGGACGTTGAGGAGCGGATCAGGTGCTGTATCGAGAGAATGGTCGTCGGAGATGGGGAAAGGTGTTCGTCGATTCTCTACTGAAACAGAGAACGATGTTCCAACTTCAGGAATCAGTAGACCACTCGCTGAGATTCTCAAGGAGCTTAACAAAAAGGTTCCAGATTCAGTCATCCGAACTCGAGTTGAAGATGGGTGCTCCATCAAATACATCCCTTGGTAATCTCTTTCCTCAGGGTTTAGGGTTCTTTAATTGGGGTTTTTGGGTCAATACTTATACTCTTTTCTTGTGTTGATTCTCAGGCACATTGTGAATCGGATCATGAATATGCATGCTCCAGGTTTGCTAAACCCTCTCTTGTTCTTCTGGGGTTCGTTGTTGGGTTTTGGTTTTAACATTTTGGTGTATTATT
>Van_0
GAAGTGAAGATTAGTGACCCTGGATGGGCCTTCGTGGGCTTCTATTTGGGTTTAGTGTTTAAAGCCCATGTCCTCTTTATTGTCGTGTACTTAAGCTTTTCTTCTTCTCTGTAAACGAGTATCAAAAAGATCAATCAAAATCAACAATCATCTTCTTCTGATTTCTCACCTCTTTCTTCTACTTCTCATCATAATTCTGTTAGTTCTTTGATAAGCCCATTTCGTGCCTATCAGACGACAACTAAACCCTACACGCTTACATAAAAACGCGACCTTTGAGAATTTTGTCCGGCGACAGAAATGGCGGGGTTAGGGTTACGGCTAAAGGCGGCAAAATGGACGTTGAGGAGCGGATCAGGTGCTGTATCGAGAGAATGGTCGTCGGAGATGGGGAAAGGTGTTCGTCGATTCTCTACTGAAACAGAGAACGATGTTCCAACTTCAGGAATCAGTAGACCACTCGCTGAGATTCTCAAGGAGCTTAACAAAAAGGTTCCAGATTCAGTCATCCGAACTCGAGTTGAAGATGGGTGCTCCATCAAATACATCCCTTGGTAATCTCTTTCCTCAGGGTTTAGGGTTCTTTAATTGGGGTTTTTGGGTCAATACTTATACTCTTTTCTTGTGTTGATTCTCAGGCACATTGTGAATCGGATCATGAATATGCATGCTCCAGGTTTGCTAAACCCTCTCTTGTTCTTCTGGGGTTCGTTGTTGGGTTTTGGTTTTAACATTTTGGTGTATTATT
>Wa_1
GAAGTGAAGATTAGTGACCCTGGATGGGCCTTCGTGGGCTTCTATTTGGGTTTAGTGTTTAAAGCCCATGTCCTCTTTATTGTCGTGTACTTAAGCTTTTCTTCTTCTCTGTAAACGAGTATCAAAAAGATCAATCAAAATCAACAATCATCTTCTTCTGATTTCTCACCTCTTTCTTCTACTTCTCATCATAATTCTGTTAGTTCTTTGATAAGCCCATTTCGTGCCTATCAGACGACAACTAAACCCTACACGCTTACATAAAAACGCGACCTTTGAGAATTTTGTCCGGCGACAGAAATGGCGGGGTTAGGGTTACGGCTAAAGGCGGCAAAATGGACGTTGAGGAGCGGATCAGGTGCTGTATCGAGAGAATGGTCGTCGGAGATGGGGAAAGGTGTTCGTCGATTCTCTACTGAAACAGAGAACGATGTTCCAACTTCAGGAATCAGTAGACCACTCGCTGAGATTCTCAAGGAGCTTAACAAAAAGGTTCCAGATTCAGTCATCCGAACTCGAGTTGAAGATGGGTGCTCCATCAAATACATCCCTTGGTAATCTCTTTCCTCAGGGTTTAGGGTTCTTTAATTGGGGTTTTTGGGTCAATACTTATACTCTTTTCTTGTGTTGATTCTCAGGCACATTGTGAATCGGATCATGAATATGCATGCTCCAGGTTTGCTAAACCCTCTCTTGTTCTTCTGGGGTTCGTTGTTGGGTTTTGGTTTTAACATTTTGGTGTATTATT
>Ws_2
GAAGTGAAGATTAGTGACCCTGGATGGGCCTTCGTGGGCTTCTATTTGGGTTTAGTGTTTAAAGCCCATGTCCTCTTTATTGTCGTGTACTTAAGCTTTTCTTCTTCTCTGTAAACGAGTATCAAAAAGATCAATCAAAATCAACAATCATCTTCTTCTGATTTCTCACCTCTTTCTTCTACTTCTCATCATAATTCTGTTAGTTCTTTGATAAGCCCATTTCGTGCCTATCAGACGACAACTAAACCCTACACGCTTACATAAAAACGCGACCTTTGAGAATTTTGTCCGGCGACAGAAATGGCGGGGTTAGGGTTACGGCTAAAGGCGGCAAAATGGACGTTGAGGAGCGGATCAGGTGCTGTATCGAGAGAATGGTCGTCGGAGATGGGGAAAGGTGTTCGTCGATTCTCTACTGAAACAGAGAACGATGTTCCAACTTCAGGAATCAGTAGACCACTCGCTGAGATTCTCAAGGAGCTTAACAAAAAGGTTCCAGATTCAGTCATCCGAACTCGAGTTGAAGATGGGTGCTCCATCAAATACATCCCTTGGTAATCTCTTTCCTCAGGGTTTAGGGTTCTTTAATTGGGGTTTTTGGGTCAATACTTATACTCTTTTCTTGTGTTGATTCTCAGGCACATTGTGAATCGGATCATGAATATGCATGCTCCAGGTTTGCTAAACCCTCTCTTGTTCTTCTGGGGTTCGTTGTTGGGTTTTGGTTTTAACATTTTGGTGTATTATT
>Yst-1
GAAGTGAAGATTAGTGACCCTGGATGGGCCTTCGTGGGCTTCTATTTGGGTTTAGTGTTTAAAGCCCATGTCCTCTTTATTGTCGTGTACTTAAGCTTTTCTTCTTCTCTGTAAACGAGTATCAAAAAGATCAATCAAAATCAACAATCATCTTCTTCTGATTTCTCACCTCTTTCTTCTACTTCTCATCATAATTCTGTTAGTTCTTTGATAAGCCCATTTCGTGCCTATCAGACGACAACTAAACCCTACACGCTTACATAAAAACGCGACCTTTGAGAATTTTGTCCGGCGACAGAAATGGCGGGGTTAGGGTTACGGCTAAAGGCGGCAAAATGGACGTTGAGGAGCGGATCAGGTGCTGTATCGAGAGAATGGTCGTCGGAGATGGGGAAAGGTGTTCGTCGATTCTCTACTGAAACAGAGAACGATGTTCCAACTTCAGGAATCAGTAGACCACTCGCTGAGATTCTCAAGGAGCTTAACAAAAAGGTTCCAGATTCAGTCATCCGAACTCGAGTTGAAGATGGGTGCTCCATCAAATACATCCCTTGGTAATCTCTTTCCTCAGGGTTTAGGGTTCTTTAATTGGGGTTTTTGGGTCAATACTTATACTCTTTTCTTGTGTTGATTCTCAGGCACATTGTGAATCGGATCATGAATATGCATGCTCCAGGTTTGCTAAACCCTCTCTTGTTCTTCTGGGGTTCGTTGTTGGGTTTTGGTTTTAACATTTTGGTGTATTATT
>Abd_0
GAAGTGAAGATTAGTGACCCTGGATGGGCCTTCGTGGGCTTCTATTTGGGTTTAGTGTTTAAAGCCCATTTCCTCTTTATTGTCGTGTACTTAAGCTTTTCTTCTTCTCTGTAAACGAGTATCAAAAAGATCAATCAAAATCAACAATCATCTTCTTCTGATTTCTCACCTCTTTCTTCTACTTCTCATCATAATTCTGTTAGTTCTTTGATAAGCCCATTTCGTGCCTATCAGACGACAACTAAACCCTACACGCTTACATAAAAACGCGACCTTTGAGAATTTTGTCCGGCGACAGAAATGGCGGGGTTAGGGTTACGGCTAAAGGCGGCAAAATGGACGTTGAGGAGCGGATCAGGTGCTGTATCGAGAGAAT---CGTCGGAGATGGGGAAAGGTGTTCGTCGATTCTCTACTGAAACAGAGAACGATGTTCCAACTTCAGGAATCAGTAGACCACTCGCTGAGATTCTCAAGGAGCTTAACAAAAAGGTTCCAGATTCAGTCATCCGAACTCGAGTTGAAGATGGGTGCTCCATCAAATACATCCCTTGGTAATCTCTTTCCTCAGGGTTTAGGGTTCTTTAATTGGGGTTTTTGGGTCAATACTTATACTCTTTTCTTGTGTTGATTCTCAGGCACATTGTGAATCGGATCATGAATATGCATGCTCCAGGTTTGCTAAACCCTCTCTTGTTCTTCTGGGGTTCGTTGTTGGGTTTTGGTTTTGACATTTTGGTGTATTATT
>App1-12
GAAGTGAAGATTAGTGACCCTGGATGGGCCTTCGTGGGCTTCTATTTGGGTTTAGTGTTTAAAGCCCATGTCCTCTTTATTGTCGTGTACTTAAGCTTTTCTTCTTCTCTGTAAACGAGTATCAAAAAGATCAATCAAAATCAACAATCATCTTCTTCTGATTTCTCACCTCTTTCTTCTACTTCTCATCATAATTCTGTTAGTTCTTTGATAAGCCCATTTCGTGCCTATCAGACGACAACAAAACCCTACACGCTTACATAAAAACGCGACCTTTGAGAATTTTGTCCGGCGACAGAAATGGCGGGGTTAGGGTTACGGCTAAAGGCGGCAAAATGGACGTTGAGGAGCGGATCAGGTGCTGTATCGAGAGAATGGTCGTCGGAGATGGGGAAAGGTGTTCGTCGATTCTCTACTGAAACAGAGAACGATGTTCCAACTTCAGGAATCAGTAGACCACTCGCTGAGATTCTCAAGGAGCTTAACAAAAAGGTTCCAGATTCAGTCATCCGAACTCGAGTTGAAGATGGGTGCTCCATCAAATACATCCCTTGGTAATCTCTTTCCTCAGGGTTTAGGGTTCTTTAATTGGGGTTTTTGGGTCAATACTTATACTCTTTTCTTGTGTTGATTCTCAGGCACATTGTGAATCGGATCATGAATATGCATGCTCCAGGTTTGCTAAACCCTCTCTTGTTCTTCTGGGGTTCGTTGTTGGGTTTTGGTTTTAACATTTTGGTGTATTATT
>Ber
GAAGTGAAGATTAGTGACCCTGGATGGGCCTTCGTGGGCTTCTATTTGGGTTTAGTGTTTAAAGCCCATGTCCTCTTTATTGTCGTGTACTTAAGCTTTTCTTCTTCTCTGTAAACGAGTATCAAAAAGATCAATCAAAATCAACAATCATCTTCTTCTGATTTCTCACCTCTTTCTTCTACTTCTCATCATAATTCTGTTAGTTCTTTGATAAGCCCATTTCGTGCCTATCAGACGACAACAAAACCCTACACGCTTACATAAAAACGCGACCTTTGAGAATTTTGTCCGGCGACAGAAATGGCGGGGTTAGGGTTACGGCTAAAGGCGGCAAAATGGACGTTGAGGAGCGGATCAGGTGCTGTATCGAGAGAATGGTCGTCGGAGATGGGGAAAGGTGTTCGTCGATTCTCTACTGAAACAGAGAACGATGTTCCAACTTCAGGAATCAGTAGACCACTCGCTGAGATTCTCAAGGAGCTTAACAAAAAGGTTCCAGATTCAGTCATCCGAACTCGAGTTGAAGATGGGTGCTCCATCAAATACATCCCTTGGTAATCTCTTTCCTCAGGGTTTAGGGTTCTTTAATTGGGGTTTTTGGGTCAATACTTATACTCTTTTCTTGTGTTGATTCTCAGGCACATTGTGAATCGGATCATGAATATGCATGCTCCAGGTTTGCTAAACCCTCTCTTGTTCTTCTGGGGTTCGTTGTTGGGTTTTGGTTTTAACATTTTGGTGTATTATT
>Bl_1
GAAGTGAAGATTAGTGACCCTGGATGGGCCTTCGTGGGCTTCTATTTGGGTTTAGTGTTTAAAGCCCATGTCCTCTTTATTGTCGTGTACTTAAGCTTTTCTTCTTCTCTGTAAACGAGTATCAAAAAGATCAATCAAAATCAACAATCATCTTCTTCTGATTTCTCACCTCTTTCTTCTACTTCTCATCATAATTCTGTTAGTTCTTTGATAAGCCCATTTCGTGCCTATCAGACGACAACAAAACCCTACACGCTTACATAAAAACGCGACCTTTGAGAATTTTGTCCGGCGACAGAAATGGCGGGGTTAGGGTTACGGCTAAAGGCGGCAAAATGGACGTTGAGGAGCGGATCAGGTGCTGTATCGAGAGAATGGTCGTCGGAGATGGGGAAAGGTGTTCGTCGATTCTCTACTGAAACAGAGAACGATGTTCCAACTTCAGGAATCAGTAGACCACTCGCTGAGATTCTCAAGGAGCTTAACAAAAAGGTTCCAGATTCAGTCATCCGAACTCGAGTTGAAGATGGGTGCTCCATCAAATACATCCCTTGGTAATCTCTTTCCTCAGGGTTTAGGGTTCTTTAATTGGGGTTTTTGGGTCAATACTTATACTCTTTTCTTGTGTTGATTCTCAGGCACATTGTGAATCGGATCATGAATATGCATGCTCCAGGTTTGCTAAACCCTCTCTTGTTCTTCTGGGGTTCGTTGTTGGGTTTTGGTTTTAACATTTTGGTGTATTATT
>Bur-0_1
GAAGTGAAGATTAGTGACCCTGGATGGGCCTTCGTGGGCTTCTATTTGGGTTTAGTGTTTAAAGCCCATTTCCTCTTTATTGTCGTGTACTTAAGCTTTTCTTCTTCTCTGTAAACGAGTATCAAAAAGATCAATCAAAATCAACAATCATCTTCTTCTGATTTCTCACCTCTTTCTTCTACTTCTCATCATAATTCTGTTAGTTCTTTGATAAGCCCATTTCGTGCCTATCAGACGACAACTAAACCCTACACGCTTACATAAAAACGCGACCTTTGAGAATTTTGTCCGGCGACAGAAATGGCGGGGTTAGGGTTACGGCTAAAGGCGGCAAAATGGACGTTGAGGAGCGGATCAGGTGCTGTATCGAGAGAAT---CGTCGGAGATGGGGAAAGGTGTTCGTCGATTCTCTACTGAAACAGAGAACGATGTTCCAACTTCAGGAATCAGTAGACCACTCGCTGAGATTCTCAAGGAGCTTAACAAAAAGGTTCCAGATTCAGTCATCCGAACTCGAGTTGAAGATGGGTGCTCCATCAAATACATCCCTTGGTAATCTCTTTCCTCAGGGTTTAGGGTTCTTTAATTGGGGTTTTTGGGTCAATACTTATACTCTTTTCTTGTGTTGATTCTCAGGCACATTGTGAATCGGATCATGAATATGCATGCTCCAGGTTTGCTAAACCCTCTCTTGTTCTTCTGGGGTTCGTTGTTGGGTTTTGGTTTTGACATTTTGGTGTATTATT
>Bur-0_2
GAAGTGAAGATTAGTGACCCTGGATGGGCCTTCGTGGGCTTCTATTTGGGTTTAGTGTTTAAAGCCCATTTCCTCTTTATTGTCGTGTACTTAAGCTTTTCTTCTTCTCTGTAAACGAGTATCAAAAAGATCAATCAAAATCAACAATCATCTTCTTCTGATTTCTCACCTCTTTCTTCTACTTCTCATCATAATTCTGTTAGTTCTTTGATAAGCCCATTTCGTGCCTATCAGACGACAACTAAACCCTACACGCTTACATAAAAACGCGACCTTTGAGAATTTTGTCCGGCGACAGAAATGGCGGGGTTAGGGTTACGGCTAAAGGCGGCAAAATGGACGTTGAGGAGCGGATCAGGTGCTGTATCGAGAGAAT---CGTCGGAGATGGGGAAAGGTGTTCGTCGATTCTCTACTGAAACAGAGAACGATGTTCCAACTTCAGGAATCAGTAGACCACTCGCTGAGATTCTCAAGGAGCTTAACAAAAAGGTTCCAGATTCAGTCATCCGAACTCGAGTTGAAGATGGGTGCTCCATCAAATACATCCCTTGGTAATCTCTTTCCTCAGGGTTTAGGGTTCTTTAATTGGGGTTTTTGGGTCAATACTTATACTCTTTTCTTGTGTTGATTCTCAGGCACATTGTGAATCGGATCATGAATATGCATGCTCCAGGTTTGCTAAACCCTCTCTTGTTCTTCTGGGGTTCGTTGTTGGGTTTTGGTTTTGACATTTTGGTGTATTATT
>Ca_0
GAAGTGAAGATTAGTGAGCCTGGATGGGCCTTCGTGGGCTTCTATTTGGGTTTAGTGTTTAAAGCCCATTTCCTCTTTATTGTCGTGTACTTAAGCTTTTCTTCTTCTCTGTAAACGAGTATCAAAAAGATCAATCAAAATCAACAATCATCTTCTTCTGATTTCTCACCTCTTTCTTCTACTTCTCATCATAATTCTGGTTGTTCTTTGATAAGCCCATTTCGTGCCTATCAGACGACAACTAAACCCTACACGCTTACATAAAAACGCGACCTTTGAGAATTTTGTCCGGCGACAGAAATGGCGGGGTTAGGGTTACGGCTAAAGGCGGCAAAATGGACGTTGAGGAGCGGATCAGGTGCTGTATCGAGAGAATGGTCGTCGGAGATGGGGAAAGGTGTTCGTCGATTCTCTACTGAAACAGAGAACGATGTTCCAACTTCAGGAATCAGTAGACCACTCGCTGAGATTCTCAAGGAGCTTAACAAAAAGGTTCCAGATTCAGTCATCCGAACTCGAGTTGAAGATGGGTGCTCCATCAAATACATCCCTTGGTAATCTCTTTCCTCAGGGTTTAGGGTTCTTTAATTGGGGTTTTTGGGTCAATACTTATACTCTTTTCTTGTGTTGATTCTCAGGCACATTGTGAATCGGATCATGAATATGCATGCTCCAGGTTTGCTAAACCCTCTCTTGTTCTTCTGGGGTTCGTTGTTGGGTTTTGGTTTTGACATTTTGGTGTATTATT
>Cal_0
GAAGTGAAGATTAGTGACCCTGGATGGGCCTTCGTGGGCTTCTATTTGGGTTTAGTGTTTAAAGCCCATTTCCTCTTTATTGTCGTGTACTTAAGCTTTTCTTCTTCTCTGTAAACGAGTATCAAAAAGATCAATCAAAATCAACAATCATCTTCTTCTGATTTCTCACCTCTTTCTTCTACTTCTCATCATAATTCTGTTAGTTCTTTGATAAGCCCATTTCGTGCCTATCAGACGACAACTAAACCCTACACGCTTACATAAAAACGCGACCTTTGAGAATTTTGTCCGGCGACAGAAATGGCGGGGTTAGGGTTACGGCTAAAGGCGGCAAAATGGACGTTGAGGAGCGGATCAGGTGCTGTATCGAGAGAAT---CGTCGGAGATGGGGAAAGGTGTTCGTCGATTCTCTACTGAAACAGAGAACGATGTTCCAACTTCAGGAATCAGTAGACCACTCGCTGAGATTCTCAAGGAGCTTAACAAAAAGGTTCCAGATTCAGTCATCCGAACTCGAGTTGAAGATGGGTGCTCCATCAAATACATCCCTTGGTAATCTCTTTCCTCAGGGTTTAGGGTTCTTTAATTGGGGTTTTTGGGTCAATACTTATACTCTTTTCTTGTGTTGATTCTCAGGCACATTGTGAATCGGATCATGAATATGCATGCTCCAGGTTTGCTAAACCCTCTCTTGTTCTTCTGGGGTTCGTTGTTGGGTTTTGGTTTTGACATTTTGGTGTATTATT
>Co
GAAGTGAAGATTAGTGAGCCTGGATGGGCCTTCGTGGGCTTCTATTTGGGTTTAGTGTTTAAAGCCCATTTCCTCTTTATTGTCGTGTACTTAAGCTTTTCTTCTTCTCTGTAAACGAGTATCAAAAAGATCAATCAAAATCAACAATCATCTTCTTCTGATTTCTCACCTCTTTCTTCTACTTCTCATCATAATTCTGGTTGTTCTTTGATAAGCCCATTTCGTGCCTATCAGACGACAACTAAACCCTACACGCTTACATAAAAACGCGACCTTTGAGAATTTTGTCCGGCGACAGAAATGGCGGGGTTAGGGTTACGGCTAAAGGCGGCAAAATGGACGTTGAGGAGCGGATCAGGTGCTGTATCGAGAGAATGGTCGTCGGAGATGGGGAAAGGTGTTCGTCGATTCTCTACTGAAACAGAGAACGATGTTCCAACTTCAGGAATCAGTAGACCACTCGCTGAGATTCTCAAGGAGCTTAACAAAAAGGTTCCAGATTCAGTCATCCGAACTCGAGTTGAAGATGGGTGCTCCATCAAATACATCCCTTGGTAATCTCTTTCCTCAGGGTTTAGGGTTCTTTAATTGGGGTTTTTGGGTCAATACTTATACTCTTTTCTTGTGTTGATTCTCAGGCACATTGTGAATCGGATCATGAATATGCATGCTCCAGGTTTGCTAAACCCTCTCTTGTTCTTCTGGGGTTCGTTGTTGGGTTTTGGTTTTGACATTTTGGTGTATTATT
>Ct-1
GAAGTGAAGATTAGTGACCCTGGATGGGCCTTCGTGGGCTTCTATTTGGGTTTAGTGTTTAAAGCCCATGTCCTCTTTATTGTCGTGTACTTAAGCTTTTCTTCTTCTCTGTAAACGAGTATCAAAAAGATCAATCAAAATCAACAATCATCTTCTTCTGATTTCTCACCTCTTTCTTCTACTTCTCATCATAATTCTGTTAGTTCTTTGATAAGCCCATTTCGTGCCTATCAGACGACAACAAAACCCTACACGCTTACATAAAAACGCGACCTTTGAGAATTTTGTCCGGCGACAGAAATGGCGGGGTTAGGGTTACGGCTAAAGGCGGCAAAATGGACGTTGAGGAGCGGATCAGGTGCTGTATCGAGAGAATGGTCGTCGGAGATGGGGAAAGGTGTTCGTCGATTCTCTACTGAAACAGAGAACGATGTTCCAACTTCAGGAATCAGTAGACCACTCGCTGAGATTCTCAAGGAGCTTAACAAAAAGGTTCCAGATTCAGTCATCCGAACTCGAGTTGAAGATGGGTGCTCCATCAAATACATCCCTTGGTAATCTCTTTCCTCAGGGTTTAGGGTTCTTTAATTGGGGTTTTTGGGTCAATACTTATACTCTTTTCTTGTGTTGATTCTCAGGCACATTGTGAATCGGATCATGAATATGCATGCTCCAGGTTTGCTAAACCCTCTCTTGTTCTTCTGGGGTTCGTTGTTGGGTTTTGGTTTTAACATTTTGGTGTATTATT
>DraII_1
GAAGTGAAGATTAGTGACCCTGGATGGGCCTTCGTGGGCTTCTATTTGGGTTTAGTGTTTAAAGCCCATGTCCTCTTTATTGTCGTGTACTTAAGCTTTTCTTCTTCTCTGTAAACGAGTATCAAAAAGATCAATCAAAATCAACAATCATCTTCTTCTGATTTCTCACCTCTTTCTTCTACTTCTCATCATAATTCTGTTAGTTCTTTGATAAGCCCATTTCGTGCCTATCAGACGACAACAAAACCCTACACGCTTACATAAAAACGCGACCTTTGAGAATTTTGTCCGGCGACAGAAATGGCGGGGTTAGGGTTACGGCTAAAGGCGGCAAAATGGACGTTGAGGAGCGGATCAGGTGCTGTATCGAGAGAATGGTCGTCGGAGATGGGGAAAGGTGTTCGTCGATTCTCTACTGAAACAGAGAACGATGTTCCAACTTCAGGAATCAGTAGACCACTCGCTGAGATTCTCAAGGAGCTTAACAAAAAGGTTCCAGATTCAGTCATCCGAACTCGAGTTGAAGATGGGTGCTCCATCAAATACATCCCTTGGTAATCTCTTTCCTCAGGGTTTAGGGTTCTTTAATTGGGGTTTTTGGGTCAATACTTATACTCTTTTCTTGTGTTGATTCTCAGGCACATTGTGAATCGGATCATGAATATGCATGCTCCAGGTTTGCTAAACCCTCTCTTGTTCTTCTGGGGTTCGTTGTTGGGTTTTGGTTTTAACATTTTGGTGTATTATT
>Duk
GAAGTGAAGATTAGTGACCCTGGATGGGCCTTCGTGGGCTTCTATTTGGGTTTAGTGTTTAAAGCCCATGTCCTCTTTATTGTCGTGTACTTAAGCTTTTCTTCTTCTCTGTAAACGAGTATCAAAAAGATCAATCAAAATCAACAATCATCTTCTTCTGATTTCTCACCTCTTTCTTCTACTTCTCATCATAATTCTGTTAGTTCTTTGATAAGCCCATTTCGTGCCTATCAGACGACAACAAAACCCTACACGCTTACATAAAAACGCGACCTTTGAGAATTTTGTCCGGCGACAGAAATGGCGGGGTTAGGGTTACGGCTAAAGGCGGCAAAATGGACGTTGAGGAGCGGATCAGGTGCTGTATCGAGAGAATGGTCGTCGGAGATGGGGAAAGGTGTTCGTCGATTCTCTACTGAAACAGAGAACGATGTTCCAACTTCAGGAATCAGTAGACCACTCGCTGAGATTCTCAAGGAGCTTAACAAAAAGGTTCCAGATTCAGTCATCCGAACTCGAGTTGAAGATGGGTGCTCCATCAAATACATCCCTTGGTAATCTCTTTCCTCAGGGTTTAGGGTTCTTTAATTGGGGTTTTTGGGTCAATACTTATACTCTTTTCTTGTGTTGATTCTCAGGCACATTGTGAATCGGATCATGAATATGCATGCTCCAGGTTTGCTAAACCCTCTCTTGTTCTTCTGGGGTTCGTTGTTGGGTTTTGGTTTTAACATTTTGGTGTATTATT
>Edi-0
GAAGTGAAGATTAGTGAGCCTGGATGGGCCTTCGTGGGCTTCTATTTGGGTTTAGTGTTTAAAGCCCATTTCCTCTTTATTGTCGTGTACTTAAGCTTTTCTTCTTCTCTGTAAACGAGTATCAAAAAGATCAATCAAAATCAACAATCATCTTCTTCTGATTTCTCACCTCTTTCTTCTACTTCTCATCATAATTCTGGTTGTTCTTTGATAAGCCCATTTCGTGCCTATCAGACGACAACTAAACCCTACACGCTTACATAAAAACGCGACCTTTGAGAATTTTGTCCGGCGACAGAAATGGCGGGGTTAGGGTTACGGCTAAAGGCGGCAAAATGGACGTTGAGGAGCGGATCAGGTGCTGTATCGAGAGAATGGTCGTCGGAGATGGGGAAAGGTGTTCGTCGATTCTCTACTGAAACAGAGAACGATGTTCCAACTTCAGGAATCAGTAGACCACTCGCTGAGATTCTCAAGGAGCTTAACAAAAAGGTTCCAGATTCAGTCATCCGAACTCGAGTTGAAGATGGGTGCTCCATCAAATACATCCCTTGGTAATCTCTTTCCTCAGGGTTTAGGGTTCTTTAATTGGGGTTTTTGGGTCAATACTTATACTCTTTTCTTGTGTTGATTCTCAGGCACATTGTGAATCGGATCATGAATATGCATGCTCCAGGTTTGCTAAACCCTCTCTTGTTCTTCTGGGGTTCGTTGTTGGGTTTTGGTTTTGACATTTTGGTGTATTATT
>Ema_1
GAAGTGAAGATTAGTGACCCTGGATGGGCCTTCGTGGGCTTCTATTTGGGTTTAGTGTTTAAAGCCCATTTCCTCTTTATTGTCGTGTACTTAAGCTTTTCTTCTTCTCTGTAAACGAGTATCAAAAAGATCAATCAAAATCAACAATCATCTTCTTCTGATTTCTCACCTCTTTCTTCTACTTCTCATCATAATTCTGTTAGTTCTTTGATAAGCCCATTTCGTGCCTATCAGACGACAACTAAACCCTACACGCTTACATAAAAACGCGACCTTTGAGAATTTTGTCCGGCGACAGAAATGGCGGGGTTAGGGTTACGGCTAAAGGCGGCAAAATGGACGTTGAGGAGCGGATCAGGTGCTGTATCGAGAGAAT---CGTCGGAGATGGGGAAAGGTGTTCGTCGATTCTCTACTGAAACAGAGAACGATGTTCCAACTTCAGGAATCAGTAGACCACTCGCTGAGATTCTCAAGGAGCTTAACAAAAAGGTTCCAGATTCAGTCATCCGAACTCGAGTTGAAGATGGGTGCTCCATCAAATACATCCCTTGGTAATCTCTTTCCTCAGGGTTTAGGGTTCTTTAATTGGGGTTTTTGGGTCAATACTTATACTCTTTTCTTGTGTTGATTCTCAGGCACATTGTGAATCGGATCATGAATATGCATGCTCCAGGTTTGCTAAACCCTCTCTTGTTCTTCTGGGGTTCGTTGTTGGGTTTTGGTTTTGACATTTTGGTGTATTATT
>En_1
GAAGTGAAGATTAGTGACCCTGGATGGGCCTTCGTGGGCTTCTATTTGGGTTTAGTGTTTAAAGCCCATGTCCTCTTTATTGTCGTGTACTTAAGCTTTTCTTCTTCTCTGTAAACGAGTATCAAAAAGATCAATCAAAATCAACAATCATCTTCTTCTGATTTCTCACCTCTTTCTTCTACTTCTCATCATAATTCTGTTAGTTCTTTGATAAGCCCATTTCGTGCCTATCAGACGACAACAAAACCCTACACGCTTACATAAAAACGCGACCTTTGAGAATTTTGTCCGGCGACAGAAATGGCGGGGTTAGGGTTACGGCTAAAGGCGGCAAAATGGACGTTGAGGAGCGGATCAGGTGCTGTATCGAGAGAATGGTCGTCGGAGATGGGGAAAGGTGTTCGTCGATTCTCTACTGAAACAGAGAACGATGTTCCAACTTCAGGAATCAGTAGACCACTCGCTGAGATTCTCAAGGAGCTTAACAAAAAGGTTCCAGATTCAGTCATCCGAACTCGAGTTGAAGATGGGTGCTCCATCAAATACATCCCTTGGTAATCTCTTTCCTCAGGGTTTAGGGTTCTTTAATTGGGGTTTTTGGGTCAATACTTATACTCTTTTCTTGTGTTGATTCTCAGGCACATTGTGAATCGGATCATGAATATGCATGCTCCAGGTTTGCTAAACCCTCTCTTGTTCTTCTGGGGTTCGTTGTTGGGTTTTGGTTTTAACATTTTGGTGTATTATT
>En_D
GAAGTGAAGATTAGTGACCCTGGATGGGCCTTCGTGGGCTTCTATTTGGGTTTAGTGTTTAAAGCCCATGTCCTCTTTATTGTCGTGTACTTAAGCTTTTCTTCTTCTCTGTAAACGAGTATCAAAAAGATCAATCAAAATCAACAATCATCTTCTTCTGATTTCTCACCTCTTTCTTCTACTTCTCATCATAATTCTGTTAGTTCTTTGATAAGCCCATTTCGTGCCTATCAGACGACAACAAAACCCTACACGCTTACATAAAAACGCGACCTTTGAGAATTTTGTCCGGCGACAGAAATGGCGGGGTTAGGGTTACGGCTAAAGGCGGCAAAATGGACGTTGAGGAGCGGATCAGGTGCTGTATCGAGAGAATGGTCGTCGGAGATGGGGAAAGGTGTTCGTCGATTCTCTACTGAAACAGAGAACGATGTTCCAACTTCAGGAATCAGTAGACCACTCGCTGAGATTCTCAAGGAGCTTAACAAAAAGGTTCCAGATTCAGTCATCCGAACTCGAGTTGAAGATGGGTGCTCCATCAAATACATCCCTTGGTAATCTCTTTCCTCAGGGTTTAGGGTTCTTTAATTGGGGTTTTTGGGTCAATACTTATACTCTTTTCTTGTGTTGATTCTCAGGCACATTGTGAATCGGATCATGAATATGCATGCTCCAGGTTTGCTAAACCCTCTCTTGTTCTTCTGGGGTTCGTTGTTGGGTTTTGGTTTTAACATTTTGGTGTATTATT
>Er_0
GAAGTGAAGATTAGTGACCCTGGATGGGCCTTCGTGGGCTTCTATTTGGGTTTAGTGTTTAAAGCCCATGTCCTCTTTATTGTCGTGTACTTAAGCTTTTCTTCTTCTCTGTAAACGAGTATCAAAAAGATCAATCAAAATCAACAATCATCTTCTTCTGATTTCTCACCTCTTTCTTCTACTTCTCATCATAATTCTGTTAGTTCTTTGATAAGCCCATTTCGTGCCTATCAGACGACAACAAAACCCTACACGCTTACATAAAAACGCGACCTTTGAGAATTTTGTCCGGCGACAGAAATGGCGGGGTTAGGGTTACGGCTAAAGGCGGCAAAATGGACGTTGAGGAGCGGATCAGGTGCTGTATCGAGAGAATGGTCGTCGGAGATGGGGAAAGGTGTTCGTCGATTCTCTACTGAAACAGAGAACGATGTTCCAACTTCAGGAATCAGTAGACCACTCGCTGAGATTCTCAAGGAGCTTAACAAAAAGGTTCCAGATTCAGTCATCCGAACTCGAGTTGAAGATGGGTGCTCCATCAAATACATCCCTTGGTAATCTCTTTCCTCAGGGTTTAGGGTTCTTTAATTGGGGTTTTTGGGTCAATACTTATACTCTTTTCTTGTGTTGATTCTCAGGCACATTGTGAATCGGATCATGAATATGCATGCTCCAGGTTTGCTAAACCCTCTCTTGTTCTTCTGGGGTTCGTTGTTGGGTTTTGGTTTTAACATTTTGGTGTATTATT
>Es_0
GAAGTGAAGATTAGTGACCCTGGATGGGCCTTCGTGGGCTTCTATTTGGGTTTAGTGTTTAAAGCCCATTTCCTCTTTATTGTCGTGTACTTAAGCTTTTCTTCTTCTCTGTAAACGAGTATCAAAAAGATCAATCAAAATCAACAATCATCTTCTTCTGATTTCTCACCTCTTTCTTCTACTTCTCATCATAATTCTGTTAGTTCTTTGATAAGCCCATTTCGTGCCTATCAGACGACAACTAAACCCTACACGCTTACATAAAAACGCGACCTTTGAGAATTTTGTCCGGCGACAGAAATGGCGGGGTTAGGGTTACGGCTAAAGGCGGCAAAATGGACGTTGAGGAGCGGATCAGGTGCTGTATCGAGAGAAT---CGTCGGAGATGGGGAAAGGTGTTCGTCGATTCTCTACTGAAACAGAGAACGATGTTCCAACTTCAGGAATCAGTAGACCACTCGCTGAGATTCTCAAGGAGCTTAACAAAAAGGTTCCAGATTCAGTCATCCGAACTCGAGTTGAAGATGGGTGCTCCATCAAATACATCCCTTGGTAATCTCTTTCCTCAGGGTTTAGGGTTCTTTAATTGGGGTTTTTGGGTCAATACTTATACTCTTTTCTTGTGTTGATTCTCAGGCACATTGTGAATCGGATCATGAATATGCATGCTCCAGGTTTGCTAAACCCTCTCTTGTTCTTCTGGGGTTCGTTGTTGGGTTTTGGTTTTGACATTTTGGTGTATTATT
>Ey15-2
GAAGTGAAGATTAGTGACCCTGGATGGGCCTTCGTGGGCTTCTATTTGGGTTTAGTGTTTAAAGCCCATGTCCTCTTTATTGTCGTGTACTTAAGCTTTTCTTCTTCTCTGTAAACGAGTATCAAAAAGATCAATCAAAATCAACAATCATCTTCTTCTGATTTCTCACCTCTTTCTTCTACTTCTCATCATAATTCTGTTAGTTCTTTGATAAGCCCATTTCGTGCCTATCAGACGACAACAAAACCCTACACGCTTACATAAAAACGCGACCTTTGAGAATTTTGTCCGGCGACAGAAATGGCGGGGTTAGGGTTACGGCTAAAGGCGGCAAAATGGACGTTGAGGAGCGGATCAGGTGCTGTATCGAGAGAATGGTCGTCGGAGATGGGGAAAGGTGTTCGTCGATTCTCTACTGAAACAGAGAACGATGTTCCAACTTCAGGAATCAGTAGACCACTCGCTGAGATTCTCAAGGAGCTTAACAAAAAGGTTCCAGATTCAGTCATCCGAACTCGAGTTGAAGATGGGTGCTCCATCAAATACATCCCTTGGTAATCTCTTTCCTCAGGGTTTAGGGTTCTTTAATTGGGGTTTTTGGGTCAATACTTATACTCTTTTCTTGTGTTGATTCTCAGGCACATTGTGAATCGGATCATGAATATGCATGCTCCAGGTTTGCTAAACCCTCTCTTGTTCTTCTGGGGTTCGTTGTTGGGTTTTGGTTTTAACATTTTGGTGTATTATT
>Faeb-4
GAAGTGAAGATTAGTGAGCCTGGATGGGCCTTCGTGGGCTTCGATTTGGGTTTAGTGTTTAAAGCCCATTTCCTCTTTATTGTCGTGTACTTAAGCTTTTCTTCTTCTCTGTAAACGAGTATCAAAAAGATCAATCAAAATCAACAATCATCTTCTTCTGATTTCTCACCTCTTTCTTCTACTTCTCATCATAATTCTGTTAGTTCTTTGATAAGCCCATTTCGTGCCTATCAGACGACAACTAAACCCTACACGCTTACATAAAAACGCGACCTTTGAGAATTTTGTCCGGCGACAGAAATGGCGGGGTTAGGGTTACGGCTAAAGGCGGCAAAATGGACGTTGAGGAGCGGATCAGGTGCTGTATTGAGAGAATGGTCGTCGGAGATGGGGAAAGGTGTTCGTCGATTCTCTACTGAAACAGAGAACGATGTTCCAACTTCAGGAATCAGTAGACCACTCGCTGAGATTCTCAAGGAGCTTAACAAAAAGGTTCCAGATTCAGTCATCCGAACTCGAGTTGAAGATGGGTGCTCCATCAAATACATCCCTTGGTAATCTCTTTCCTCAGGGTTTAGGGTTCTTTAATTGGGGTTTTTGGGTCAATACTTATACTCTTTTCTTGTGTTGATTCTCAGGCACATTGTGAATCGGATCATGAATATGCATGCTCCAGGTTTGCTAAACCCTCTCTTGTTCTTCTGGGGTTCGTTGTTGGGTTTTGGTTTTGACATTTTGGTGTATTATT
>Fael-1
GAAGTGAAGATTAGTGAGCCTGGATGGGCCTTCGTGGGCTTCGATTTGGGTTTAGTGTTTAAAGCCCATTTCCTCTTTATTGTCGTGTACTTAAGCTTTTCTTCTTCTCTGTAAACGAGTATCAAAAAGATCAATCAAAATCAACAATCATCTTCTTCTGATTTCTCACCTCTTTCTTCTACTTCTCATCATAATTCTGTTAGTTCTTTGATAAGCCCATTTCGTGCCTATCAGACGACAACTAAACCCTACACGCTTACATAAAAACGCGACCTTTGAGAATTTTGTCCGGCGACAGAAATGGCGGGGTTAGGGTTACGGCTAAAGGCGGCAAAATGGACGTTGAGGAGCGGATCAGGTGCTGTATTGAGAGAATGGTCGTCGGAGATGGGGAAAGGTGTTCGTCGATTCTCTACTGAAACAGAGAACGATGTTCCAACTTCAGGAATCAGTAGACCACTCGCTGAGATTCTCAAGGAGCTTAACAAAAAGGTTCCAGATTCAGTCATCCGAACTCGAGTTGAAGATGGGTGCTCCATCAAATACATCCCTTGGTAATCTCTTTCCTCAGGGTTTAGGGTTCTTTAATTGGGGTTTTTGGGTCAATACTTATACTCTTTTCTTGTGTTGATTCTCAGGCACATTGTGAATCGGATCATGAATATGCATGCTCCAGGTTTGCTAAACCCTCTCTTGTTCTTCTGGGGTTCGTTGTTGGGTTTTGGTTTTGACATTTTGGTGTATTATT
>Fr_2
GAAGTGAAGATTAGTGAGCCTGGATGGGCCTTCGTGGGCTTCTATTTGGGTTTAGTGTTTAAAGCCCATTTCCTCTTTATTGTCGTGTACTTAAGCTTTTCTTCTTCTCTGTAAACGAGTATCAAAAAGATCAATCAAAATCAACAATCATCTTCTTCTGATTTCTCACCTCTTTCTTCTACTTCTCATCATAATTCTGGTTGTTCTTTGATAAGCCCATTTCGTGCCTATCAGACGACAACTAAACCCTACACGCTTACATAAAAACGCGACCTTTGAGAATTTTGTCCGGCGACAGAAATGGCGGGGTTAGGGTTACGGCTAAAGGCGGCAAAATGGACGTTGAGGAGCGGATCAGGTGCTGTATCGAGAGAATGGTCGTCGGAGATGGGGAAAGGTGTTCGTCGATTCTCTACTGAAACAGAGAACGATGTTCCAACTTCAGGAATCAGTAGACCACTCGCTGAGATTCTCAAGGAGCTTAACAAAAAGGTTCCAGATTCAGTCATCCGAACTCGAGTTGAAGATGGGTGCTCCATCAAATACATCCCTTGGTAATCTCTTTCCTCAGGGTTTAGGGTTCTTTAATTGGGGTTTTTGGGTCAATACTTATACTCTTTTCTTGTGTTGATTCTCAGGCACATTGTGAATCGGATCATGAATATGCATGCTCCAGGTTTGCTAAACCCTCTCTTGTTCTTCTGGGGTTCGTTGTTGGGTTTTGGTTTTGACATTTTGGTGTATTATT
>Gro-3
GAAGTGAAGATTAGTGAGCCTGGATGGGCCTTCGTGGGCTTCGATTTGGGTTTAGTGTTTAAAGCCCATTTCCTCTTTATTGTCGTGTACTTAAGCTTTTCTTCTTCTCTGTAAACGAGTATCAAAAAGATCAATCAAAATCAACAATCATCTTCTTCTGATTTCTCACCTCTTTCTTCTACTTCTCATCATAATTCTGTTAGTTCTTTGATAAGCCCATTTCGTGCCTATCAGACGACAACTAAACCCTACACGCTTACATAAAAACGCGACCTTTGAGAATTTTGTCCGGCGACAGAAATGGCGGGGTTAGGGTTACGGCTAAAGGCGGCAAAATGGACGTTGAGGAGCGGATCAGGTGCTGTATTGAGAGAATGGTCGTCGGAGATGGGGAAAGGTGTTCGTCGATTCTCTACTGAAACAGAGAACGATGTTCCAACTTCAGGAATCAGTAGACCACTCGCTGAGATTCTCAAGGAGCTTAACAAAAAGGTTCCAGATTCAGTCATCCGAACTCGAGTTGAAGATGGGTGCTCCATCAAATACATCCCTTGGTAATCTCTTTCCTCAGGGTTTAGGGTTCTTTAATTGGGGTTTTTGGGTCAATACTTATACTCTTTTCTTGTGTTGATTCTCAGGCACATTGTGAATCGGATCATGAATATGCATGCTCCAGGTTTGCTAAACCCTCTCTTGTTCTTCTGGGGTTCGTTGTTGGGTTTTGGTTTTGACATTTTGGTGTATTATT
>HKT2.4
GAAGTGAAGATTAGTGACCCTGGATGGGCCTTCGTGGGCTTCTATTTGGGTTTAGTGTTTAAAGCCCATGTCCTCTTTATTGTCGTGTACTTAAGCTTTTCTTCTTCTCTGTAAACGAGTATCAAAAAGATCAATCAAAATCAACAATCATCTTCTTCTGATTTCTCACCTCTTTCTTCTACTTCTCATCATAATTCTGTTAGTTCTTTGATAAGCCCATTTCGTGCCTATCAGACGACAACAAAACCCTACACGCTTACATAAAAACGCGACCTTTGAGAATTTTGTCCGGCGACAGAAATGGCGGGGTTAGGGTTACGGCTAAAGGCGGCAAAATGGACGTTGAGGAGCGGATCAGGTGCTGTATCGAGAGAATGGTCGTCGGAGATGGGGAAAGGTGTTCGTCGATTCTCTACTGAAACAGAGAACGATGTTCCAACTTCAGGAATCAGTAGACCACTCGCTGAGATTCTCAAGGAGCTTAACAAAAAGGTTCCAGATTCAGTCATCCGAACTCGAGTTGAAGATGGGTGCTCCATCAAATACATCCCTTGGTAATCTCTTTCCTCAGGGTTTAGGGTTCTTTAATTGGGGTTTTTGGGTCAATACTTATACTCTTTTCTTGTGTTGATTCTCAGGCACATTGTGAATCGGATCATGAATATGCATGCTCCAGGTTTGCTAAACCCTCTCTTGTTCTTCTGGGGTTCGTTGTTGGGTTTTGGTTTTAACATTTTGGTGTATTATT
>HR_10
GAAGTGAAGATTAGTGACCCTGGATGGGCCTTCGTGGGCTTCTATTTGGGTTTAGTGTTTAAAGCCCATTTCCTCTTTATTGTCGTGTACTTAAGCTTTTCTTCTTCTCTGTAAACGAGTATCAAAAAGATCAATCAAAATCAACAATCATCTTCTTCTGATTTCTCACCTCTTTCTTCTACTTCTCATCATAATTCTGTTAGTTCTTTGATAAGCCCATTTCGTGCCTATCAGACGACAACTAAACCCTACACGCTTACATAAAAACGCGACCTTTGAGAATTTTGTCCGGCGACAGAAATGGCGGGGTTAGGGTTACGGCTAAAGGCGGCAAAATGGACGTTGAGGAGCGGATCAGGTGCTGTATCGAGAGAAT---CGTCGGAGATGGGGAAAGGTGTTCGTCGATTCTCTACTGAAACAGAGAACGATGTTCCAACTTCAGGAATCAGTAGACCACTCGCTGAGATTCTCAAGGAGCTTAACAAAAAGGTTCCAGATTCAGTCATCCGAACTCGAGTTGAAGATGGGTGCTCCATCAAATACATCCCTTGGTAATCTCTTTCCTCAGGGTTTAGGGTTCTTTAATTGGGGTTTTTGGGTCAATACTTATACTCTTTTCTTGTGTTGATTCTCAGGCACATTGTGAATCGGATCATGAATATGCATGCTCCAGGTTTGCTAAACCCTCTCTTGTTCTTCTGGGGTTCGTTGTTGGGTTTTGGTTTTGACATTTTGGTGTATTATT
>HSm
GAAGTGAAGATTAGTGACCCTGGATGGGCCTTCGTGGGCTTCTATTTGGGTTTAGTGTTTAAAGCCCATGTCCTCTTTATTGTCGTGTACTTAAGCTTTTCTTCTTCTCTGTAAACGAGTATCAAAAAGATCAATCAAAATCAACAATCATCTTCTTCTGATTTCTCACCTCTTTCTTCTACTTCTCATCATAATTCTGTTAGTTCTTTGATAAGCCCATTTCGTGCCTATCAGACGACAACAAAACCCTACACGCTTACATAAAAACGCGACCTTTGAGAATTTTGTCCGGCGACAGAAATGGCGGGGTTAGGGTTACGGCTAAAGGCGGCAAAATGGACGTTGAGGAGCGGATCAGGTGCTGTATCGAGAGAATGGTCGTCGGAGATGGGGAAAGGTGTTCGTCGATTCTCTACTGAAACAGAGAACGATGTTCCAACTTCAGGAATCAGTAGACCACTCGCTGAGATTCTCAAGGAGCTTAACAAAAAGGTTCCAGATTCAGTCATCCGAACTCGAGTTGAAGATGGGTGCTCCATCAAATACATCCCTTGGTAATCTCTTTCCTCAGGGTTTAGGGTTCTTTAATTGGGGTTTTTGGGTCAATACTTATACTCTTTTCTTGTGTTGATTCTCAGGCACATTGTGAATCGGATCATGAATATGCATGCTCCAGGTTTGCTAAACCCTCTCTTGTTCTTCTGGGGTTCGTTGTTGGGTTTTGGTTTTAACATTTTGGTGTATTATT
>Hovdala-2
GAAGTGAAGATTAGTGACCCTGGATGGGCCTTCGTGGGCTTCTATTTGGGTTTAGTGTTTAAAGCCCATGTCCTCTTTATTGTCGTGTACTTAAGCTTTTCTTCTTCTCTGTAAACGAGTATCAAAAAGATCAATCAAAATCAACAATCATCTTCTTCTGATTTCTCACCTCTTTCTTCTACTTCTCATCATAATTCTGTTAGTTCTTTGATAAGCCCATTTCGTGCCTATCAGACGACAACAAAACCCTACACGCTTACATAAAAACGCGACCTTTGAGAATTTTGTCCGGCGACAGAAATGGCGGGGTTAGGGTTACGGCTAAAGGCGGCAAAATGGACGTTGAGGAGCGGATCAGGTGCTGTATCGAGAGAATGGTCGTCGGAGATGGGGAAAGGTGTTCGTCGATTCTCTACTGAAACAGAGAACGATGTTCCAACTTCAGGAATCAGTAGACCACTCGCTGAGATTCTCAAGGAGCTTAACAAAAAGGTTCCAGATTCAGTCATCCGAACTCGAGTTGAAGATGGGTGCTCCATCAAATACATCCCTTGGTAATCTCTTTCCTCAGGGTTTAGGGTTCTTTAATTGGGGTTTTTGGGTCAATACTTATACTCTTTTCTTGTGTTGATTCTCAGGCACATTGTGAATCGGATCATGAATATGCATGCTCCAGGTTTGCTAAACCCTCTCTTGTTCTTCTGGGGTTCGTTGTTGGGTTTTGGTTTTAACATTTTGGTGTATTATT
>Hs_0
GAAGTGAAGATTAGTGACCCTGGATGGGCCTTCGTGGGCTTCTATTTGGGTTTAGTGTTTAAAGCCCATTTCCTCTTTATTGTCGTGTACTTAAGCTTTTCTTCTTCTCTGTAAACGAGTATCAAAAAGATCAATCAAAATCAACAATCATCTTCTTCTGATTTCTCACCTCTTTCTTCTACTTCTCATCATAATTCTGTTAGTTCTTTGATAAGCCCATTTCGTGCCTATCAGACGACAACTAAACCCTACACGCTTACATAAAAACGCGACCTTTGAGAATTTTGTCCGGCGACAGAAATGGCGGGGTTAGGGTTACGGCTAAAGGCGGCAAAATGGACGTTGAGGAGCGGATCAGGTGCTGTATCGAGAGAAT---CGTCGGAGATGGGGAAAGGTGTTCGTCGATTCTCTACTGAAACAGAGAACGATGTTCCAACTTCAGGAATCAGTAGACCACTCGCTGAGATTCTCAAGGAGCTTAACAAAAAGGTTCCAGATTCAGTCATCCGAACTCGAGTTGAAGATGGGTGCTCCATCAAATACATCCCTTGGTAATCTCTTTCCTCAGGGTTTAGGGTTCTTTAATTGGGGTTTTTGGGTCAATACTTATACTCTTTTCTTGTGTTGATTCTCAGGCACATTGTGAATCGGATCATGAATATGCATGCTCCAGGTTTGCTAAACCCTCTCTTGTTCTTCTGGGGTTCGTTGTTGGGTTTTGGTTTTGACATTTTGGTGTATTATT
>ICE106
GAAGTGAAGATTAGTGACCCTGGATGGGCCTTCGTGGGCTTCTATTTGGGTTTAGTGTTTAAAGCCCATTTCCTCTTTATTGTCGTGTACTTAAGCTTTTCTTCATCTCTGTAAACGAGTATCAAAAAGATCAATCAAAATCAACAATCATCTTCTTCTGATTTCTCACCTCTTTCTTCTACTTCTCATCATAATTCTGTTAGTT-TTTGATAAGCCCATTTCGTGCCTATCAGACGACAACTAAACCCTACACGCTTACATAAAAACGCGACCTTTGAGAATTTTGTCCGGCGACAGAAATGGCGGGGTTAGGGTTACGGCTAAAGGCGGCAAAATGGACGTTGAGGAGCGGATCAGGTGCTGTATCGAGAGAATGGTCGTCGGAGATGGGGAAAGGTGTTCGTCGATTCTCTACTGAAACAGAGAACGATGTTCCAACTTCAGGAATCAGTAGACCTCTCGCTGAGATTCTCAAGGAGCTTAACAAAAAGGTTCCAGATTCAGTCATCCGAACTCGAGTTGAAGATGGGTGCTCCATCAAATACATCCCTTGGTAATCTCTTTCCTCAGGGTTTAGGGTTCTTTAATTGGGGTTTTTGGGTCAATACTTATACTCTTTTCTTGTGTTGATTCTCAGGCACATTGTGAATCGGATCATGAATATGCATGCTCCAGGTTTGCTAAACCCTCTCTTGTTCTTCTGGGGTTCGTTGTTGGGTTTTGGTTTTGACATTTTGGTGTATTATT
>ICE29
GAAGTGAAGATTAGTGACCCTGGATGGGCCTTCGTGGGCTTCTATTTGGGTTTAGTGTTTAAAGCCCATGTCCTCTTTATTGTCGTGTACTTAAGCTTTTCTTCTTCTCTGTAAACGAGTATCAAAAAGATCAATCAAAATCAACAATCATCTTCTTCTGATTTCTCACCTCTTTCTTCTACTTCTCATCATAATTCTGTTAGTTCTTTGATAAGCCCATTTCGTGCCTATCAGACGACAACTAAACCCTACACGCTTACATAGAAACGCGACCTTTGAGAATTTTGTCCGGCGACAGAAATGGCGGGGTTAGGGTTACGGCTAAAGGCGGCAAAATGGACGTTGAGGAGCGGATCAGGTGCTGTATCGAGAGAATGGTCGTCGGAGATGGGGAAAGGTGTTCGTCGATTCTCTACTGAAACAGAGAACGATGTTCCAACTTCAGGAATCAGTAGACCACTCGCTGAGATTCTCAAGGAGCTTAACAAAAAGGTTCCAGATTCAGTCATCCGAACTCGAGTTGAAGATGGGTGCTCCATCAAATACATCCCTTGGTAATCTCTTTCCTCAGGGTTTAGGGTTCTTTAATTGGGGTTTTTGGGTCAATACTTATACTCTTTTCTTGTGTTGATTCTCAGGCACATTGTGAATCGGATCATGAATATGCATGCTCCAGGTTTGCTAAACCCTCTCTTGTTCTTCTGGGGTTCGTTGTTGGGTTTTGGTTTTAACATTTTGGTGTATTATT
>ICE33
GAAGTGAAGATTAGTGACCCTGGATGGGCCTTCGTGGGCTTCTATTTGGGTTTAGTGTTTAAAGCCCATTTCCTCTTTATTGTCGTGTACTTAAGCTTTTCTTCATCTCTGTAAACGAGTATCAAAAAGATCAATCAAAATCAACAATCATCTTCTTCTGATTTCTCACCTCTTTCTTCTACTTCTCATCATAATTCTGTTAGTTTTTT-ATAAGCCCATTTCGTGCCTATCAGACGACAACTAAACCCTACACGCTTACATAAAAACGCGACCTTTGAGAATTTTGTCCGGCGACAGAAATGGCGGGGTTAGGGTTACGGCTAAAGGCGGCAAAATGGACGTTGAGGAGCGGATCAGGTGCTGTATCGAGAGAATGGTCGTCGGAGATGGGGAAAGGTGTTCGTCGATTCTCTACTGAAACAGAGAACGATGTTCCAACTTCAGGAATCAGTAGACCACTCGCTGAGATTCTCAAGGAGCTTAACAAAAAGGTTCCAGATTCAGTCATCCGAACTCGAGTTGAAGATGGGTGCTCCATCAAATACATCCCTTGGTAATCTCTTTCCTCAGGGTTTAGGGTTCTTTAATTGGGGTTTTTGGGTCAATACTTATACTCTTTTCTTGTGTTGATTCTCAGGCACATTGTGAATCGGATCATGAATATGCATGCTCCAGGTTTGCTAAACCCTCTCTTGTTCTTCTGGGGTTCGTTGTTGGGTTTTGGTTTTGACATTTTGGTGTATTATT
>ICE50
GAAGTGAAGATTAGTGACCCTGGATGGGCCTTCGTGGGCTTCTATTTGGGTTTAGTGTTTAAAGCCCATTTCCTCTTTATTGTCGTGTACTTAAGGTTTTCTTCTTCTCTGTAAACGAGTATCAAAAAGATCAATCAAAATCAACAATCATCTTCTTCTGATTTCTCACCTCTTTCTTCTACTTCTCATCATAATTCTGTTAGTTCTTTGATAAGCCCATTTCGTGCCTA--AGACGACAACTAAACCCTACACGCTTACATAAAAACGCGACCTTTGAGAATTTTGTCCGGCGACAGAAATGGCGGGGTTAGGGTTACGGCTAAAGGCGGCAAAATGGACGTTGAGGAGCGGATCAGGTGCTGTATCGAGAGAATGGTCGTCGGAGATGGGGAAAGGTGTTCGTCGATTCTCTACTGAAACAGAGAACGATGTTCCAACTTCAGGAATCAGTAGACCACTCGCTGAGATTCTCAAGGAGCTTAACAAAAAGGTTCCAGATTCAGTCATCCGAACTCGAGTTGAAGATGGGTGCTCCATCAAATACATCCCTTGGTAATCTCTTTCCTCAGGGTTTAGGGTTCTTTAATTGGGGTTTTTGGGTCAATACTTATACTCTTTTCTTGTGTTGATTCTCAGGCACATTGTGAATCGGATCATGAATATGCATGCTCCAGGTTTGCTAAACCCTCTCTTGTTCTTCTGGGGTTCGTTGTTGGGTTTTGGTTTTGACATTTTGGTGTATTATT
>ICE93
GAAGTGAAGATTAGTGACCCTGGATGGGCCTTCGTGGGCTTCTATTTGGGTTTAGTGTTTAAAGCCCATGTCCTCTTTATTGTCGTGTACTTAAGCTTTTCTTCTTCTCTGTAAACGAGTATCAAAAAGATCAATCAAAATCAACAATCATCTTCTTCTGATTTCTCACCTCTTTCTTCTACTTCTCATCATAATTCTGTTAGTTCTTTGATAAGCCCATTTCGTGCCTATCAGACGACAACTAAACCCTACACGCTTACATAGAAACGCGACCTTTGAGAATTTTGTCCGGCGACAGAAATGGCGGGGTTAGGGTTACGGCTAAAGGCGGCAAAATGGACGTTGAGGAGCGGATCAGGTGCTGTATCGAGAGAATGGTCGTCGGAGATGGGGAAAGGTGTTCGTCGATTCTCTACTGAAACAGAGAACGATGTTCCAACTTCAGGAATCAGTAGACCACTCGCTGAGATTCTCAAGGAGCTTAACAAAAAGGTTCCAGATTCAGTCATCCGAACTCGAGTTGAAGATGGGTGCTCCATCAAATACATCCCTTGGTAATCTCTTTCCTCAGGGTTTAGGGTTCTTTAATTGGGGTTTTTGGGTCAATACTTATACTCTTTTCTTGTGTTGATTCTCAGGCACATTGTGAATCGGATCATGAATATGCATGCTCCAGGTTTGCTAAACCCTCTCTTGTTCTTCTGGGGTTCGTTGTTGGGTTTTGGTTTTAACATTTTGGTGTATTATT
>Jl_3
GAAGTGAAGATTAGTGACCCTGGATGGGCCTTCGTGGGCTTCTATTTGGGTTTAGTGTTTAAAGCCCATGTCCTCTTTATTGTCGTGTACTTAAGCTTTTCTTCTTCTCTGTAAACGAGTATCAAAAAGATCAATCAAAATCAACAATCATCTTCTTCTGATTTCTCACCTCTTTCTTCTACTTCTCATCATAATTCTGTTAGTTCTTTGATAAGCCCATTTCGTGCCTATCAGACGACAACAAAACCCTACACGCTTACATAAAAACGCGACCTTTGAGAATTTTGTCCGGCGACAGAAATGGCGGGGTTAGGGTTACGGCTAAAGGCGGCAAAATGGACGTTGAGGAGCGGATCAGGTGCTGTATCGAGAGAATGGTCGTCGGAGATGGGGAAAGGTGTTCGTCGATTCTCTACTGAAACAGAGAACGATGTTCCAACTTCAGGAATCAGTAGACCACTCGCTGAGATTCTCAAGGAGCTTAACAAAAAGGTTCCAGATTCAGTCATCCGAACTCGAGTTGAAGATGGGTGCTCCATCAAATACATCCCTTGGTAATCTCTTTCCTCAGGGTTTAGGGTTCTTTAATTGGGGTTTTTGGGTCAATACTTATACTCTTTTCTTGTGTTGATTCTCAGGCACATTGTGAATCGGATCATGAATATGCATGCTCCAGGTTTGCTAAACCCTCTCTTGTTCTTCTGGGGTTCGTTGTTGGGTTTTGGTTTTAACATTTTGGTGTATTATT
>Jm_0
GAAGTGAAGATTAGTGACCCTGGATGGGCCTTCGTGGGCTTCTATTTGGGTTTAGTGTTTAAAGCCCATGTCCTCTTTATTGTCGTGTACTTAAGCTTTTCTTCTTCTCTGTAAACGAGTATCAAAAAGATCAATCAAAATCAACAATCATCTTCTTCTGATTTCTCACCTCTTTCTTCTACTTCTCATCATAATTCTGTTAGTTCTTTGATAAGCCCATTTCGTGCCTATCAGACGACAACAAAACCCTACACGCTTACATAAAAACGCGACCTTTGAGAATTTTGTCCGGCGACAGAAATGGCGGGGTTAGGGTTACGGCTAAAGGCGGCAAAATGGACGTTGAGGAGCGGATCAGGTGCTGTATCGAGAGAATGGTCGTCGGAGATGGGGAAAGGTGTTCGTCGATTCTCTACTGAAACAGAGAACGATGTTCCAACTTCAGGAATCAGTAGACCACTCGCTGAGATTCTCAAGGAGCTTAACAAAAAGGTTCCAGATTCAGTCATCCGAACTCGAGTTGAAGATGGGTGCTCCATCAAATACATCCCTTGGTAATCTCTTTCCTCAGGGTTTAGGGTTCTTTAATTGGGGTTTTTGGGTCAATACTTATACTCTTTTCTTGTGTTGATTCTCAGGCACATTGTGAATCGGATCATGAATATGCATGCTCCAGGTTTGCTAAACCCTCTCTTGTTCTTCTGGGGTTCGTTGTTGGGTTTTGGTTTTAACATTTTGGTGTATTATT
>Ko_2
GAAGTGAAGATTAGTGACCCTGGATGGGCCTTCGTGGGCTTCTATTTGGGTTTAGTGTTTAAAGCCCATGTCCTCTTTATTGTCGTGTACTTAAGCTTTTCTTCTTCTCTGTAAACGAGTATCAAAAAGATCAATCAAAATCAACAATCATCTTCTTCTGATTTCTCACCTCTTTCTTCTACTTCTCATCATAATTCTGTTAGTTCTTTGATAAGCCCATTTCGTGCCTATCAGACGACAACAAAACCCTACACGCTTACATAAAAACGCGACCTTTGAGAATTTTGTCCGGCGACAGAAATGGCGGGGTTAGGGTTACGGCTAAAGGCGGCAAAATGGACGTTGAGGAGCGGATCAGGTGCTGTATCGAGAGAATGGTCGTCGGAGATGGGGAAAGGTGTTCGTCGATTCTCTACTGAAACAGAGAACGATGTTCCAACTTCAGGAATCAGTAGACCACTCGCTGAGATTCTCAAGGAGCTTAACAAAAAGGTTCCAGATTCAGTCATCCGAACTCGAGTTGAAGATGGGTGCTCCATCAAATACATCCCTTGGTAATCTCTTTCCTCAGGGTTTAGGGTTCTTTAATTGGGGTTTTTGGGTCAATACTTATACTCTTTTCTTGTGTTGATTCTCAGGCACATTGTGAATCGGATCATGAATATGCATGCTCCAGGTTTGCTAAACCCTCTCTTGTTCTTCTGGGGTTCGTTGTTGGGTTTTGGTTTTAACATTTTGGTGTATTATT
>Krot_0
GAAGTGAAGATTAGTGACCCTGGATGGGCCTTCGTGGGCTTCTATTTGGGTTTAGTGTTTAAAGCCCATGTCCTCTTTATTGTCGTGTACTTAAGCTTTTCTTCTTCTCTGTAAACGAGTATCAAAAAGATCAATCAAAATCAACAATCATCTTCTTCTGATTTCTCACCTCTTTCTTCTACTTCTCATCATAATTCTGTTAGTTCTTTGATAAGCCCATTTCGTGCCTATCAGACGACAACAAAACCCTACACGCTTACATAAAAACGCGACCTTTGAGAATTTTGTCCGGCGACAGAAATGGCGGGGTTAGGGTTACGGCTAAAGGCGGCAAAATGGACGTTGAGGAGCGGATCAGGTGCTGTATCGAGAGAATGGTCGTCGGAGATGGGGAAAGGTGTTCGTCGATTCTCTACTGAAACAGAGAACGATGTTCCAACTTCAGGAATCAGTAGACCACTCGCTGAGATTCTCAAGGAGCTTAACAAAAAGGTTCCAGATTCAGTCATCCGAACTCGAGTTGAAGATGGGTGCTCCATCAAATACATCCCTTGGTAATCTCTTTCCTCAGGGTTTAGGGTTCTTTAATTGGGGTTTTTGGGTCAATACTTATACTCTTTTCTTGTGTTGATTCTCAGGCACATTGTGAATCGGATCATGAATATGCATGCTCCAGGTTTGCTAAACCCTCTCTTGTTCTTCTGGGGTTCGTTGTTGGGTTTTGGTTTTAACATTTTGGTGTATTATT
>Kulturen-1
GAAGTGAAGATTAGTGAGCCTGGATGGGCCTTCGTGGGCTTCTATTTGGGTTTAGTGTTTAAAGCCCATTTCCTCTTTATTGTCGTGTACTTAAGCTTTTCTTCTTCTCTGTAAACGAGTATCAAAAAGATCAATCAAAATCAACAATCATCTTCTTCTGATTTCTCACCTCTTTCTTCTACTTCTCATCATAATTCTGGTTGTTCTTTGATAAGCCCATTTCGTGCCTATCAGACGACAACTAAACCCTACACGCTTACATAAAAACGCGACCTTTGAGAATTTTGTCCGGCGACAGAAATGGCGGGGTTAGGGTTACGGCTAAAGGCGGCAAAATGGACGTTGAGGAGCGGATCAGGTGCTGTATCGAGAGAATGGTCGTCGGAGATGGGGAAAGGTGTTCGTCGATTCTCTACTGAAACAGAGAACGATGTTCCAACTTCAGGAATCAGTAGACCACTCGCTGAGATTCTCAAGGAGCTTAACAAAAAGGTTCCAGATTCAGTCATCCGAACTCGAGTTGAAGATGGGTGCTCCATCAAATACATCCCTTGGTAATCTCTTTCCTCAGGGTTTAGGGTTCTTTAATTGGGGTTTTTGGGTCAATACTTATACTCTTTTCTTGTGTTGATTCTCAGGCACATTGTGAATCGGATCATGAATATGCATGCTCCAGGTTTGCTAAACCCTCTCTTGTTCTTCTGGGGTTCGTTGTTGGGTTTTGGTTTTGACATTTTGGTGTATTATT
>Ms_0
GAAGTGAAGATTAGTGACCCTGGATGGGCCTTCGTGGGCTTCTATTTGGGTTTAGTGTTTAAAGCCCATGTCCTCTTTATTGTCGTGTACTTAAGCTTTTCTTCTTCTCTGTAAACGAGTATCAAAAAGATCAATCAAAATCAACAATCATCTTCTTCTGATTTCTCACCTCTTTCTTCTACTTCTCATCATAATTCTGTTAGTTCTTTGATAAGCCCATTTCGTGCCTATCAGACGACAACTAAACCCTACACGCTTACATAAAAACGCGACCTTTGAGAATTTTGTCCGGCGACAGAAATGGCGGGGTTAGGGTTACGGCTAAAGGCGGCAAAATGGACGTTGAGGAGCGGATCAGGTGCTGTATCGAGAGAATGGTCGTCGGAGATGGGGAAAGGTGTTCGTCGATTCTCTACTGAAACAGAGAACGATGTTCCAACTTCAGGAATCAGTAGACCACTCGCTGAGATTCTCAAGGAGCTTAACAAAAAGGTTCCAGATTCAGTCATCCGAACTCGAGTTGAAGATGGGTGCTCCATCAAATACATCCCTTGGTAATCTCTTTCCTCAGGGTTTAGGGTTCTTTAATTGGGGTTTTTGGGTCAATACTTATACTCTTTTCTTGTGTTGATTCTCAGGCACATTGTGAATCGGATCATGAATATGCATGCTCCAGGTTTGCTAAACCCTCTCTTGTTCTTCTGGGGTCCGTTGTTGGGTTTTGGTTTTAACATTTTGGTGTATTATT
>Nc_1
GAAGTGAAGATTAGTGACCCTGGATGGGCCTTCGTGGGCTTCTATTTGGGTTTAGTGTTTAAAGCCCATGTCCTCTTTATTGTCGTGTACTTAAGCTTTTCTTCTTCTCTGTAAACGAGTATCAAAAAGATCAATCAAAATCAACAATCATCTTCTTCTGATTTCTCACCTCTTTCTTCTACTTCTCATCATAATTCTGTTAGTTCTTTGATAAGCCCATTTCGTGCCTATCAGACGACAACAAAACCCTACACGCTTACATAAAAACGCGACCTTTGAGAATTTTGTCCGGCGACAGAAATGGCGGGGTTAGGGTTACGGCTAAAGGCGGCAAAATGGACGTTGAGGAGCGGATCAGGTGCTGTATCGAGAGAATGGTCGTCGGAGATGGGGAAAGGTGTTCGTCGATTCTCTACTGAAACAGAGAACGATGTTCCAACTTCAGGAATCAGTAGACCACTCGCTGAGATTCTCAAGGAGCTTAACAAAAAGGTTCCAGATTCAGTCATCCGAACTCGAGTTGAAGATGGGTGCTCCATCAAATACATCCCTTGGTAATCTCTTTCCTCAGGGTTTAGGGTTCTTTAATTGGGGTTTTTGGGTCAATACTTATACTCTTTTCTTGTGTTGATTCTCAGGCACATTGTGAATCGGATCATGAATATGCATGCTCCAGGTTTGCTAAACCCTCTCTTGTTCTTCTGGGGTTCGTTGTTGGGTTTTGGTTTTAACATTTTGGTGTATTATT
>No-0
GAAGTGAAGATTAGTGACCCTGGATGGGCCTTCGTGGGCTTCTATTTGGGTTTAGTGTTTAAAGCCCATGTCCTCTTTATTGTCGTGTACTTAAGCTTTTCTTCTTCTCTGTAAACGAGTATCAAAAAGATCAATCAAAATCAACAATCATCTTCTTCTGATTTCTCACCTCTTTCTTCTACTTCTCATCATAATTCTGTTAGTTCTTTGATAAGCCCATTTCGTGCCTATCAGACGACAACAAAACCCTACACGCTTACATAAAAACGCGACCTTTGAGAATTTTGTCCGGCGACAGAAATGGCGGGGTTAGGGTTACGGCTAAAGGCGGCAAAATGGACGTTGAGGAGCGGATCAGGTGCTGTATCGAGAGAATGGTCGTCGGAGATGGGGAAAGGTGTTCGTCGATTCTCTACTGAAACAGAGAACGATGTTCCAACTTCAGGAATCAGTAGACCACTCGCTGAGATTCTCAAGGAGCTTAACAAAAAGGTTCCAGATTCAGTCATCCGAACTCGAGTTGAAGATGGGTGCTCCATCAAATACATCCCTTGGTAATCTCTTTCCTCAGGGTTTAGGGTTCTTTAATTGGGGTTTTTGGGTCAATACTTATACTCTTTTCTTGTGTTGATTCTCAGGCACATTGTGAATCGGATCATGAATATGCATGCTCCAGGTTTGCTAAACCCTCTCTTGTTCTTCTGGGGTTCGTTGTTGGGTTTTGGTTTTAACATTTTGGTGTATTATT
>Nok_3
GAAGTGAAGATTAGTGACCCTGGATGGGCCTTCGTGGGCTTCTATTTGGGTTTAGTGTTTAAAGCCCATGTCCTCTTTATTGTCGTGTACTTAAGCTTTTCTTCTTCTCTGTAAACGAGTATCAAAAAGATCAATCAAAATCAACAATCATCTTCTTCTGATTTCTCACCTCTTTCTTCTACTTCTCATCATAATTCTGTTAGTTCTTTGATAAGCCCATTTCGTGCCTATCAGACGACAACAAAACCCTACACGCTTACATAAAAACGCGACCTTTGAGAATTTTGTCCGGCGACAGAAATGGCGGGGTTAGGGTTACGGCTAAAGGCGGCAAAATGGACGTTGAGGAGCGGATCAGGTGCTGTATCGAGAGAATGGTCGTCGGAGATGGGGAAAGGTGTTCGTCGATTCTCTACTGAAACAGAGAACGATGTTCCAACTTCAGGAATCAGTAGACCACTCGCTGAGATTCTCAAGGAGCTTAACAAAAAGGTTCCAGATTCAGTCATCCGAACTCGAGTTGAAGATGGGTGCTCCATCAAATACATCCCTTGGTAATCTCTTTCCTCAGGGTTTAGGGTTCTTTAATTGGGGTTTTTGGGTCAATACTTATACTCTTTTCTTGTGTTGATTCTCAGGCACATTGTGAATCGGATCATGAATATGCATGCTCCAGGTTTGCTAAACCCTCTCTTGTTCTTCTGGGGTTCGTTGTTGGGTTTTGGTTTTAACATTTTGGTGTATTATT
>Ove_0
GAAGTGAAGATTAGTGACCCTGGATGGGCCTTCGTGGGCTTCTATTTGGGTTTAGTGTTTAAAGCCCATGTCCTCTTTATTGTCGTGTACTTAAGCTTTTCTTCTTCTCTGTAAACGAGTATCAAAAAGATCAATCAAAATCAACAATCATCTTCTTCTGATTTCTCACCTCTTTCTTCTACTTCTCATCATAATTCTGTTAGTTCTTTGATAAGCCCATTTCGTGCCTATCAGACGACAACTAAACCCTACACGCTTACATAAAAACGCGACCTTTGAGAATTTTGTCCGGCGACAGAAATGGCGGGGTTAGGGTTACGGCTAAAGGCGGCAAAATGGACGTTGAGGAGCGGATCAGGTGCTGTATCGAGAGAATGGTCGTCGGAGATGGGGAAAGGTGTTCGTCGATTCTCTACTGAAACAGAGAACGATGTTCCAACTTCAGGAATCAGTAGACCACTCGCTGAGATTCTCAAGGAGCTTAACAAAAAGGTTCCAGATTCAGTCATCCGAACTCGAGTTGAAGATGGGTGCTCCATCAAATACATCCCTTGGTAATCTCTTTCCTCAGGGTTTAGGGTTCTTTAATTGGGGTTTTTGGGTCAATACTTATACTCTTTTCTTGTGTTGATTCTCAGGCACATTGTGAATCGGATCATGAATATGCATGCTCCAGGTTTGCTAAACCCTCTTTTGTTCTTCTGGGGTTCGTTGTTGGGTTTTGGTTTTAACATTTTGGTGTATTATT
>Rak_2
GAAGTGAAGATTAGTGACCCTGGATGGGCCTTCGTGGGCTTCTATTTGGGTTTAGTGTTTAAAGCCCATGTCCTCTTTATTGTCGTGTACTTAAGCTTTTCTTCTTCTCTGTAAACGAGTATCAAAAAGATCAATCAAAATCAACAATCATCTTCTTCTGATTTCTCACCTCTTTCTTCTACTTCTCATCATAATTCTGTTAGTTCTTTGATAAGCCCATTTCGTGCCTATCAGACGACAACAAAACCCTACACGCTTACATAAAAACGCGACCTTTGAGAATTTTGTCCGGCGACAGAAATGGCGGGGTTAGGGTTACGGCTAAAGGCGGCAAAATGGACGTTGAGGAGCGGATCAGGTGCTGTATCGAGAGAATGGTCGTCGGAGATGGGGAAAGGTGTTCGTCGATTCTCTACTGAAACAGAGAACGATGTTCCAACTTCAGGAATCAGTAGACCACTCGCTGAGATTCTCAAGGAGCTTAACAAAAAGGTTCCAGATTCAGTCATCCGAACTCGAGTTGAAGATGGGTGCTCCATCAAATACATCCCTTGGTAATCTCTTTCCTCAGGGTTTAGGGTTCTTTAATTGGGGTTTTTGGGTCAATACTTATACTCTTTTCTTGTGTTGATTCTCAGGCACATTGTGAATCGGATCATGAATATGCATGCTCCAGGTTTGCTAAACCCTCTCTTGTTCTTCTGGGGTTCGTTGTTGGGTTTTGGTTTTAACATTTTGGTGTATTATT
>Sakata
GAAGTGAAGATTAGTGACCCTGGATGGGCCTTCGTGGGCTTCTATTTGGGTTTAGTGTTTAAAGCCCATGTCCTCTTTATTGTCGTGTACTTAAGCTTTTCTTCTTCTCTGTAAACGAGTATCAAAAAGATCAATCAAAATCAACAATCATCTTCTTCTGATTTCTCACCTCTTTCTTCTACTTCTCATCATAATTCTGTTAGTTCTTTGATAAGCCCATTTCGTGCCTATCAGACGACAACTAAACCCTACACGCTTACATAAAAACGCGACCTTTGAGAATTTTGTCCGCCGACAGAAATGGCGGGGTTAGGGTTACGGCTAAAGGCGGCAAAATGGACGTTGAGGAGCGGATCAGGTGCTGTATCGAGAGAATGGTCGTCGGAGATGGGGAAAGGTGTTCGTCGATTCTCTACTGAAACAGAGAACGATGTTCCAACTTCAGGAATCAGTAGACCACTCGCTGAGATTCTCAAGGAGCTTAACAAAAAGGTTCCAGATTCAGTCATCCGAACTCGAGTTGAAGATGGGTGCTCCATCAAATACATCCCTTGGTAATCTCTTTCCTCAGGGTTTAGGGTTCTTTAATTGGGGTTTTTGGGTCAATACTTATACTCTTTTCTTGTGTTGATTCTCAGGCACATTGTGAATCGGATCATGAATATGCATGCTCCAGGTTTGCTAAACCCTCTCTTGTTCTTCTGGGGTTCGTTGTTGGGTTTTGGTTTTAACATTTTGGTGTATTATT
>Spr1-6
GAAGTGAAGATTAGTGACCCTGGATGGGCCTTCGTGGGCTTCTATTTGGGTTTAGTGTTTAAAGCCCATGTCCTCTTTATTGTCGTGTACTTAAGCTTTTCTTCTTCTCTGTAAACGAGTATCAAAAAGATCAATCAAAATCAACAATCATCTTCTTCTGATTTCTCACCTCTTTCTTCTACTTCTCATCATAATTCTGTTAGTTCTTTGATAAGCCCATTTCGTGCCTATCAGACGACAACTAAACCCTACACGCTTACATAAAAACGCGACCTTTGAGAATTTTGTCCGGCGACAGAAATGGCGGGGTTAGGGTTACGGCTAAAGGCGGCAAAATGGACGTTGAGGAGCGGATCAGGTGCTGTATCGAGAGAATGGTCGTCGGAGATGGGGAAAGGTGTTCGTCGATTCTCTACTGAAACAGAGAACGATGTTCCAACTTCAGGAATCAGTAGACCACTCGCTGAGATTCTCAAGGAGCTTAACAAAAAGGTTCCAGATTCAGTCATCCGAACTCGAGTTGAAGATGGGTGCTCCATCAAATACATCCCTTGGTAATCTCTTTCCTCAGGGTTTAGGGTTCTTTAATTGGGGTTTTTGGGTCAATACTTATACTCTTTTCTTGTGTTGATTCTCAGGCACATTGTGAATCGGATCATGAATATGCATGCTCCAGGTTTGCTAAACCCTCTTTTGTTCTTCTGGGGTTCGTTGTTGGGTTTTGGTTTTAACATTTTGGTGTATTATT
>Sq_1
GAAGTGAAGATTAGTGACCCTGGATGGGCCTTCGTGGGCTTCTATTTGGGTTTAGTGTTTAAAGCCCATTTCCTCTTTATTGTCGTGTACTTAAGCTTTTCTTCTTCTCTGTAAACGAGTATCAAAAAGATCAATCAAAATCAACAATCATCTTCTTCTGATTTCTCACCTCTTTCTTCTACTTCTCATCATAATTCTGTTAGTTCTTTGATAAGCCCATTTCGTGCCTATCAGACGACAACTAAACCCTACACGCTTACATAAAAACGCGACCTTTGAGAATTTTGTCCGGCGACAGAAATGGCGGGGTTAGGGTTACGGCTAAAGGCGGCAAAATGGACGTTGAGGAGCGGATCAGGTGCTGTATCGAGAGAAT---CGTCGGAGATGGGGAAAGGTGTTCGTCGATTCTCTACTGAAACAGAGAACGATGTTCCAACTTCAGGAATCAGTAGACCACTCGCTGAGATTCTCAAGGAGCTTAACAAAAAGGTTCCAGATTCAGTCATCCGAACTCGAGTTGAAGATGGGTGCTCCATCAAATACATCCCTTGGTAATCTCTTTCCTCAGGGTTTAGGGTTCTTTAATTGGGGTTTTTGGGTCAATACTTATACTCTTTTCTTGTGTTGATTCTCAGGCACATTGTGAATCGGATCATGAATATGCATGCTCCAGGTTTGCTAAACCCTCTCTTGTTCTTCTGGGGTTCGTTGTTGGGTTTTGGTTTTGACATTTTGGTGTATTATT
>Stw_0
GAAGTGAAGATTAGTGACCCTGGATGGGCCTTCGTGGGCTTCTATTTGGGTTTAGTGTTTAAAGCCCATGTCCTCTTTATTGTCGTGTACTTAAGCTTTTCTTCTTCTCTGTAAACGAGTATCAAAAAGATCAATCAAAATCAACAATCATCTTCTTCTGATTTCTCACCTCTTTCTTCTACTTCTCATCATAATTCTGTTAGTTCTTTGATAAGCCCATTTCGTGCCTATCAGACGACAACAAAACCCTACACGCTTACATAAAAACGCGACCTTTGAGAATTTTGTCCGGCGACAGAAATGGCGGGGTTAGGGTTACGGCTAAAGGCGGCAAAATGGACGTTGAGGAGCGGATCAGGTGCTGTATCGAGAGAATGGTCGTCGGAGATGGGGAAAGGTGTTCGTCGATTCTCTACTGAAACAGAGAACGATGTTCCAACTTCAGGAATCAGTAGACCACTCGCTGAGATTCTCAAGGAGCTTAACAAAAAGGTTCCAGATTCAGTCATCCGAACTCGAGTTGAAGATGGGTGCTCCATCAAATACATCCCTTGGTAATCTCTTTCCTCAGGGTTTAGGGTTCTTTAATTGGGGTTTTTGGGTCAATACTTATACTCTTTTCTTGTGTTGATTCTCAGGCACATTGTGAATCGGATCATGAATATGCATGCTCCAGGTTTGCTAAACCCTCTCTTGTTCTTCTGGGGTTCGTTGTTGGGTTTTGGTTTTAACATTTTGGTGTATTATT
>Su_0
GAAGTGAAGATTAGTGAGCCTGGATGGGCCTTCGTGGGCTTCTATTTGGGTTTAGTGTTTAAAGCCCATTTCCTCTTTATTGTCGTGTACTTAAGCTTTTCTTCTTCTCTGTAAACGAGTATCAAAAAGATCAATCAAAATCAACAATCATCTTCTTCTGATTTCTCACCTCTTTCTTCTACTTCTCATCATAATTCTGGTTGTTCTTTGATAAGCCCATTTCGTGCCTATCAGACGACAACTAAACCCTACACGCTTACATAAAAACGCGACCTTTGAGAATTTTGTCCGGCGACAGAAATGGCGGGGTTAGGGTTACGGCTAAAGGCGGCAAAATGGACGTTGAGGAGCGGATCAGGTGCTGTATCGAGAGAATGGTCGTCGGAGATGGGGAAAGGTGTTCGTCGATTCTCTACTGAAACAGAGAACGATGTTCCAACTTCAGGAATCAGTAGACCACTCGCTGAGATTCTCAAGGAGCTTAACAAAAAGGTTCCAGATTCAGTCATCCGAACTCGAGTTGAAGATGGGTGCTCCATCAAATACATCCCTTGGTAATCTCTTTCCTCAGGGTTTAGGGTTCTTTAATTGGGGTTTTTGGGTCAATACTTATACTCTTTTCTTGTGTTGATTCTCAGGCACATTGTGAATCGGATCATGAATATGCATGCTCCAGGTTTGCTAAACCCTCTCTTGTTCTTCTGGGGTTCGTTGTTGGGTTTTGGTTTTGACATTTTGGTGTATTATT
>TAA-04
GAAGTGAAGATTAGTGAGCCTGGATGGGCCTTCGTGGGCTTCGATTTGGGTTTAGTGTTTAAAGCCCATTTCCTCTTTATTGTCGTGTACTTAAGCTTTTCTTCTTCTCTGTAAACGAGTATCAAAAAGATCAATCAAAATCAACAATCATCTTCTTCTGATTTCTCACCTCTTTCTTCTACTTCTCATCATAATTCTGTTAGTTCTTTGATAAGCCCATTTCGTGCCTATCAGACGACAACTAAACCCTACACGCTTACATAAAAACGCGACCTTTGAGAATTTTGTCCGGCGACAGAAATGGCGGGGTTAGGGTTACGGCTAAAGGCGGCAAAATGGACGTTGAGGAGCGGATCAGGTGCTGTATTGAGAGAATGGTCGTCGGAGATGGGGAAAGGTGTTCGTCGATTCTCTACTGAAACAGAGAACGATGTTCCAACTTCAGGAATCAGTAGACCACTCGCTGAGATTCTCAAGGAGCTTAACAAAAAGGTTCCAGATTCAGTCATCCGAACTCGAGTTGAAGATGGGTGCTCCATCAAATACATCCCTTGGTAATCTCTTTCCTCAGGGTTTAGGGTTCTTTAATTGGGGTTTTTGGGTCAATACTTATACTCTTTTCTTGTGTTGATTCTCAGGCACATTGTGAATCGGATCATGAATATGCATGCTCCAGGTTTGCTAAACCCTCTCTTGTTCTTCTGGGGTTCGTTGTTGGGTTTTGGTTTTGACATTTTGGTGTATTATT
>TAA-14
GAAGTGAAGATTAGTGAGCCTGGATGGGCCTTCGTGGGCTTCGATTTGGGTTTAGTGTTTAAAGCCCATTTCCTCTTTATTGTCGTGTACTTAAGCTTTTCTTCTTCTCTGTAAACGAGTATCAAAAAGATCAATCAAAATCAACAATCATCTTCTTCTGATTTCTCACCTCTTTCTTCTACTTCTCATCATAATTCTGTTAGTTCTTTGATAAGCCCATTTCGTGCCTATCAGACGACAACTAAACCCTACACGCTTACATAAAAACGCGACCTTTGAGAATTTTGTCCGGCGACAGAAATGGCGGGGTTAGGGTTACGGCTAAAGGCGGCAAAATGGACGTTGAGGAGCGGATCAGGTGCTGTATTGAGAGAATGGTCGTCGGAGATGGGGAAAGGTGTTCGTCGATTCTCTACTGAAACAGAGAACGATGTTCCAACTTCAGGAATCAGTAGACCACTCGCTGAGATTCTCAAGGAGCTTAACAAAAAGGTTCCAGATTCAGTCATCCGAACTCGAGTTGAAGATGGGTGCTCCATCAAATACATCCCTTGGTAATCTCTTTCCTCAGGGTTTAGGGTTCTTTAATTGGGGTTTTTGGGTCAATACTTATACTCTTTTCTTGTGTTGATTCTCAGGCACATTGTGAATCGGATCATGAATATGCATGCTCCAGGTTTGCTAAACCCTCTCTTGTTCTTCTGGGGTTCGTTGTTGGGTTTTGGTTTTGACATTTTGGTGTATTATT
>TAA-18
GAAGTGAAGATTAGTGAGCCTGGATGGGCCTTCGTGGGCTTCGATTTGGGTTTAGTGTTTAAAGCCCATTTCCTCTTTATTGTCGTGTACTTAAGCTTTTCTTCTTCTCTGTAAACGAGTATCAAAAAGATCAATCAAAATCAACAATCATCTTCTTCTGATTTCTCACCTCTTTCTTCTACTTCTCATCATAATTCTGTTAGTTCTTTGATAAGCCCATTTCGTGCCTATCAGACGACAACTAAACCCTACACGCTTACATAAAAACGCGACCTTTGAGAATTTTGTCCGGCGACAGAAATGGCGGGGTTAGGGTTACGGCTAAAGGCGGCAAAATGGACGTTGAGGAGCGGATCAGGTGCTGTATTGAGAGAATGGTCGTCGGAGATGGGGAAAGGTGTTCGTCGATTCTCTACTGAAACAGAGAACGATGTTCCAACTTCAGGAATCAGTAGACCACTCGCTGAGATTCTCAAGGAGCTTAACAAAAAGGTTCCAGATTCAGTCATCCGAACTCGAGTTGAAGATGGGTGCTCCATCAAATACATCCCTTGGTAATCTCTTTCCTCAGGGTTTAGGGTTCTTTAATTGGGGTTTTTGGGTCAATACTTATACTCTTTTCTTGTGTTGATTCTCAGGCACATTGTGAATCGGATCATGAATATGCATGCTCCAGGTTTGCTAAACCCTCTCTTGTTCTTCTGGGGTTCGTTGTTGGGTTTTGGTTTTGACATTTTGGTGTATTATT
>TFAE-06
GAAGTGAAGATTAGTGAGCCTGGATGGGCCTTCGTGGGCTTCGATTTGGGTTTAGTGTTTAAAGCCCATTTCCTCTTTATTGTCGTGTACTTAAGCTTTTCTTCTTCTCTGTAAACGAGTATCAAAAAGATCAATCAAAATCAACAATCATCTTCTTCTGATTTCTCACCTCTTTCTTCTACTTCTCATCATAATTCTGTTAGTTCTTTGATAAGCCCATTTCGTGCCTATCAGACGACAACTAAACCCTACACGCTTACATAAAAACGCGACCTTTGAGAATTTTGTCCGGCGACAGAAATGGCGGGGTTAGGGTTACGGCTAAAGGCGGCAAAATGGACGTTGAGGAGCGGATCAGGTGCTGTATTGAGAGAATGGTCGTCGGAGATGGGGAAAGGTGTTCGTCGATTCTCTACTGAAACAGAGAACGATGTTCCAACTTCAGGAATCAGTAGACCACTCGCTGAGATTCTCAAGGAGCTTAACAAAAAGGTTCCAGATTCAGTCATCCGAACTCGAGTTGAAGATGGGTGCTCCATCAAATACATCCCTTGGTAATCTCTTTCCTCAGGGTTTAGGGTTCTTTAATTGGGGTTTTTGGGTCAATACTTATACTCTTTTCTTGTGTTGATTCTCAGGCACATTGTGAATCGGATCATGAATATGCATGCTCCAGGTTTGCTAAACCCTCTCTTGTTCTTCTGGGGTTCGTTGTTGGGTTTTGGTTTTGACATTTTGGTGTATTATT
>TFAE-07
GAAGTGAAGATTAGTGAGCCTGGATGGGCCTTCGTGGGCTTCGATTTGGGTTTAGTGTTTAAAGCCCATTTCCTCTTTATTGTCGTGTACTTAAGCTTTTCTTCTTCTCTGTAAACGAGTATCAAAAAGATCAATCAAAATCAACAATCATCTTCTTCTGATTTCTCACCTCTTTCTTCTACTTCTCATCATAATTCTGTTAGTTCTTTGATAAGCCCATTTCGTGCCTATCAGACGACAACTAAACCCTACACGCTTACATAAAAACGCGACCTTTGAGAATTTTGTCCGGCGACAGAAATGGCGGGGTTAGGGTTACGGCTAAAGGCGGCAAAATGGACGTTGAGGAGCGGATCAGGTGCTGTATTGAGAGAATGGTCGTCGGAGATGGGGAAAGGTGTTCGTCGATTCTCTACTGAAACAGAGAACGATGTTCCAACTTCAGGAATCAGTAGACCACTCGCTGAGATTCTCAAGGAGCTTAACAAAAAGGTTCCAGATTCAGTCATCCGAACTCGAGTTGAAGATGGGTGCTCCATCAAATACATCCCTTGGTAATCTCTTTCCTCAGGGTTTAGGGTTCTTTAATTGGGGTTTTTGGGTCAATACTTATACTCTTTTCTTGTGTTGATTCTCAGGCACATTGTGAATCGGATCATGAATATGCATGCTCCAGGTTTGCTAAACCCTCTCTTGTTCTTCTGGGGTTCGTTGTTGGGTTTTGGTTTTGACATTTTGGTGTATTATT
>TFAE-08
GAAGTGAAGATTAGTGAGCCTGGATGGGCCTTCGTGGGCTTCGATTTGGGTTTAGTGTTTAAAGCCCATTTCCTCTTTATTGTCGTGTACTTAAGCTTTTCTTCTTCTCTGTAAACGAGTATCAAAAAGATCAATCAAAATCAACAATCATCTTCTTCTGATTTCTCACCTCTTTCTTCTACTTCTCATCATAATTCTGTTAGTTCTTTGATAAGCCCATTTCGTGCCTATCAGACGACAACTAAACCCTACACGCTTACATAAAAACGCGACCTTTGAGAATTTTGTCCGGCGACAGAAATGGCGGGGTTAGGGTTACGGCTAAAGGCGGCAAAATGGACGTTGAGGAGCGGATCAGGTGCTGTATTGAGAGAATGGTCGTCGGAGATGGGGAAAGGTGTTCGTCGATTCTCTACTGAAACAGAGAACGATGTTCCAACTTCAGGAATCAGTAGACCACTCGCTGAGATTCTCAAGGAGCTTAACAAAAAGGTTCCAGATTCAGTCATCCGAACTCGAGTTGAAGATGGGTGCTCCATCAAATACATCCCTTGGTAATCTCTTTCCTCAGGGTTTAGGGTTCTTTAATTGGGGTTTTTGGGTCAATACTTATACTCTTTTCTTGTGTTGATTCTCAGGCACATTGTGAATCGGATCATGAATATGCATGCTCCAGGTTTGCTAAACCCTCTCTTGTTCTTCTGGGGTTCGTTGTTGGGTTTTGGTTTTGACATTTTGGTGTATTATT
>Tha_1
GAAGTGAAGATTAGTGAGCCTGGATGGGCCTTCGTGGGCTTCTATTTGGGTTTAGTGTTTAAAGCCCATTTCCTCTTTATTGTCGTGTACTTAAGCTTTTCTTCTTCTCTGTAAACGAGTATCAAAAAGATCAATCAAAATCAACAATCATCTTCTTCTGATTTCTCACCTCTTTCTTCTACTTCTCATCATAATTCTGGTTGTTCTTTGATAAGCCCATTTCGTGCCTATCAGACGACAACTAAACCCTACACGCTTACATAAAAACGCGACCTTTGAGAATTTTGTCCGGCGACAGAAATGGCGGGGTTAGGGTTACGGCTAAAGGCGGCAAAATGGACGTTGAGGAGCGGATCAGGTGCTGTATCGAGAGAATGGTCGTCGGAGATGGGGAAAGGTGTTCGTCGATTCTCTACTGAAACAGAGAACGATGTTCCAACTTCAGGAATCAGTAGACCACTCGCTGAGATTCTCAAGGAGCTTAACAAAAAGGTTCCAGATTCAGTCATCCGAACTCGAGTTGAAGATGGGTGCTCCATCAAATACATCCCTTGGTAATCTCTTTCCTCAGGGTTTAGGGTTCTTTAATTGGGGTTTTTGGGTCAATACTTATACTCTTTTCTTGTGTTGATTCTCAGGCACATTGTGAATCGGATCATGAATATGCATGCTCCAGGTTTGCTAAACCCTCTCTTGTTCTTCTGGGGTTCGTTGTTGGGTTTTGGTTTTGACATTTTGGTGTATTATT
>Ting_1
GAAGTGAAGATTAGTGACCCTGGATGGGCCTTCGTGGGCTTCTATTTGGGTTTAGTGTTTAAAGCCCATTTCCTCTTTATTGTCGTGTACTTAAGCTTTTCTTCTTCTCTGTAAACGAGTATCAAAAAGATCAATCAAAATCAACAATCATCTTCTTCTGATTTCTCACCTCTTTCTTCTACTTCTCATCATAATTCTGTTAGTTCTTTGATAAGCCCATTTCGTGCCTATCAGACGACAACTAAACCCTACACGCTTACATAAAAACGCGACCTTTGAGAATTTTGTCCGGCGACAGAAATGGCGGGGTTAGGGTTACGGCTAAAGGCGGCAAAATGGACGTTGAGGAGCGGATCAGGTGCTGTATCGAGAGAAT---CGTCGGAGATGGGGAAAGGTGTTCGTCGATTCTCTACTGAAACAGAGAACGATGTTCCAACTTCAGGAATCAGTAGACCACTCGCTGAGATTCTCAAGGAGCTTAACAAAAAGGTTCCAGATTCAGTCATCCGAACTCGAGTTGAAGATGGGTGCTCCATCAAATACATCCCTTGGTAATCTCTTTCCTCAGGGTTTAGGGTTCTTTAATTGGGGTTTTTGGGTCAATACTTATACTCTTTTCTTGTGTTGATTCTCAGGCACATTGTGAATCGGATCATGAATATGCATGCTCCAGGTTTGCTAAACCCTCTCTTGTTCTTCTGGGGTTCGTTGTTGGGTTTTGGTTTTGACATTTTGGTGTATTATT
>Tscha_1
GAAGTGAAGATTAGTGACCCTGGATGGGCCTTCGTGGGCTTCTATTTGGGTTTAGTGTTTAAAGCCCATGTCCTCTTTATTGTCGTGTACTTAAGCTTTTCTTCTTCTCTGTAAACGAGTATCAAAAAGATCAATCAAAATCAACAATCATCTTCTTCTGATTTCTCACCTCTTTCTTCTACTTCTCATCATAATTCTGTTAGTTCTTTGATAAGCCCATTTCGTGCCTATCAGACGACAACAAAACCCTACACGCTTACATAAAAACGCGACCTTTGAGAATTTTGTCCGGCGACAGAAATGGCGGGGTTAGGGTTACGGCTAAAGGCGGCAAAATGGACGTTGAGGAGCGGATCAGGTGCTGTATCGAGAGAATGGTCGTCGGAGATGGGGAAAGGTGTTCGTCGATTCTCTACTGAAACAGAGAACGATGTTCCAACTTCAGGAATCAGTAGACCACTCGCTGAGATTCTCAAGGAGCTTAACAAAAAGGTTCCAGATTCAGTCATCCGAACTCGAGTTGAAGATGGGTGCTCCATCAAATACATCCCTTGGTAATCTCTTTCCTCAGGGTTTAGGGTTCTTTAATTGGGGTTTTTGGGTCAATACTTATACTCTTTTCTTGTGTTGATTCTCAGGCACATTGTGAATCGGATCATGAATATGCATGCTCCAGGTTTGCTAAACCCTCTCTTGTTCTTCTGGGGTTCGTTGTTGGGTTTTGGTTTTAACATTTTGGTGTATTATT
>TueV13
GAAGTGAAGATTAGTGACCCTGGATGGGCCTTCGTGGGCTTCTATTTGGGTTTAGTGTTTAAAGCCCATTTCCTCTTTATTGTCGTGTACTTAAGCTTTTCTTCTTCTCTGTAAACGAGTATCAAAAAGATCAATCAAAATCAACAATCATCTTCTTCTGATTTCTCACCTCTTTCTTCTACTTCTCATCATAATTCTGTTAGTTCTTTGATAAGCCCATTTCGTGCCTATCAGACGACAACTAAACCCTACACGCTTACATAAAAACGCGACCTTTGAGAATTTTGTCCGGCGACAGAAATGGCGGGGTTAGGGTTACGGCTAAAGGCGGCAAAATGGACGTTGAGGAGCGGATCAGGTGCTGTATCGAGAGAAT---CGTCGGAGATGGGGAAAGGTGTTCGTCGATTCTCTACTGAAACAGAGAACGATGTTCCAACTTCAGGAATCAGTAGACCACTCGCTGAGATTCTCAAGGAGCTTAACAAAAAGGTTCCAGATTCAGTCATCCGAACTCGAGTTGAAGATGGGTGCTCCATCAAATACATCCCTTGGTAATCTCTTTCCTCAGGGTTTAGGGTTCTTTAATTGGGGTTTTTGGGTCAATACTTATACTCTTTTCTTGTGTTGATTCTCAGGCACATTGTGAATCGGATCATGAATATGCATGCTCCAGGTTTGCTAAACCCTCTCTTGTTCTTCTGGGGTTCGTTGTTGGGTTTTGGTTTTGACATTTTGGTGTATTATT
>TueWa1-2
GAAGTGAAGATTAGTGACCCTGGATGGGCCTTCGTGGGCTTCTATTTGGGTTTAGTGTTTAAAGCCCATTTCCTCTTTATTGTCGTGTACTTAAGCTTTTCTTCTTCTCTGTAAACGAGTATCAAAAAGATCAATCAAAATCAACAATCATCTTCTTCTGATTTCTCACCTCTTTCTTCTACTTCTCATCATAATTCTGTTAGTTCTTTGATAAGCCCATTTCGTGCCTATCAGACGACAACTAAACCCTACACGCTTACATAAAAACGCGACCTTTGAGAATTTTGTCCGGCGACAGAAATGGCGGGGTTAGGGTTACGGCTAAAGGCGGCAAAATGGACGTTGAGGAGCGGATCAGGTGCTGTATCGAGAGAAT---CGTCGGAGATGGGGAAAGGTGTTCGTCGATTCTCTACTGAAACAGAGAACGATGTTCCAACTTCAGGAATCAGTAGACCACTCGCTGAGATTCTCAAGGAGCTTAACAAAAAGGTTCCAGATTCAGTCATCCGAACTCGAGTTGAAGATGGGTGCTCCATCAAATACATCCCTTGGTAATCTCTTTCCTCAGGGTTTAGGGTTCTTTAATTGGGGTTTTTGGGTCAATACTTATACTCTTTTCTTGTGTTGATTCTCAGGCACATTGTGAATCGGATCATGAATATGCATGCTCCAGGTTTGCTAAACCCTCTCTTGTTCTTCTGGGGTTCGTTGTTGGGTTTTGGTTTTGACATTTTGGTGTATTATT
>Uod_1
GAAGTGAAGATTAGTGACCCTGGATGGGCCTTCGTGGGCTTCTATTTGGGTTTAGTGTTTAAAGCCCATGTCCTCTTTATTGTCGTGTACTTAAGCTTTTCTTCTTCTCTGTAAACGAGTATCAAAAAGATCAATCAAAATCAACAATCATCTTCTTCTGATTTCTCACCTCTTTCTTCTACTTCTCATCATAATTCTGTTAGTTCTTTGATAAGCCCATTTCGTGCCTATCAGACGACAACAAAACCCTACACGCTTACATAAAAACGCGACCTTTGAGAATTTTGTCCGGCGACAGAAATGGCGGGGTTAGGGTTACGGCTAAAGGCGGCAAAATGGACGTTGAGGAGCGGATCAGGTGCTGTATCGAGAGAATGGTCGTCGGAGATGGGGAAAGGTGTTCGTCGATTCTCTACTGAAACAGAGAACGATGTTCCAACTTCAGGAATCAGTAGACCACTCGCTGAGATTCTCAAGGAGCTTAACAAAAAGGTTCCAGATTCAGTCATCCGAACTCGAGTTGAAGATGGGTGCTCCATCAAATACATCCCTTGGTAATCTCTTTCCTCAGGGTTTAGGGTTCTTTAATTGGGGTTTTTGGGTCAATACTTATACTCTTTTCTTGTGTTGATTCTCAGGCACATTGTGAATCGGATCATGAATATGCATGCTCCAGGTTTGCTAAACCCTCTCTTGTTCTTCTGGGGTTCGTTGTTGGGTTTTGGTTTTAACATTTTGGTGTATTATT
>Ven_1
GAAGTGAAGATTAGTGACCCTGGATGGGCCTTCGTGGGCTTCTATTTGGGTTTAGTGTTTAAAGCCCATGTCCTCTTTATTGTCGTGTACTTAAGCTTTTCTTCTTCTCTGTAAACGAGTATCAAAAAGATCAATCAAAATCAACAATCATCTTCTTCTGATTTCTCACCTCTTTCTTCTACTTCTCATCATAATTCTGTTAGTTCTTTGATAAGCCCATTTCGTGCCTATCAGACGACAACAAAACCCTACACGCTTACATAAAAACGCGACCTTTGAGAATTTTGTCCGGCGACAGAAATGGCGGGGTTAGGGTTACGGCTAAAGGCGGCAAAATGGACGTTGAGGAGCGGATCAGGTGCTGTATCGAGAGAATGGTCGTCGGAGATGGGGAAAGGTGTTCGTCGATTCTCTACTGAAACAGAGAACGATGTTCCAACTTCAGGAATCAGTAGACCACTCGCTGAGATTCTCAAGGAGCTTAACAAAAAGGTTCCAGATTCAGTCATCCGAACTCGAGTTGAAGATGGGTGCTCCATCAAATACATCCCTTGGTAATCTCTTTCCTCAGGGTTTAGGGTTCTTTAATTGGGGTTTTTGGGTCAATACTTATACTCTTTTCTTGTGTTGATTCTCAGGCACATTGTGAATCGGATCATGAATATGCATGCTCCAGGTTTGCTAAACCCTCTCTTGTTCTTCTGGGGTTCGTTGTTGGGTTTTGGTTTTAACATTTTGGTGTATTATT
>Wc_1
GAAGTGAAGATTAGTGACCCTGGATGGGCCTTCGTGGGCTTCTATTTGGGTTTAGTGTTTAAAGCCCATGTCCTCTTTATTGTCGTGTACTTAAGCTTTTCTTCTTCTCTGTAAACGAGTATCAAAAAGATCAATCAAAATCAACAATCATCTTCTTCTGATTTCTCACCTCTTTCTTCTACTTCTCATCATAATTCTGTTAGTTCTTTGATAAGCCCATTTCGTGCCTATCAGACGACAACTAAACCCTACACGCTTACATAAAAACGCGACCTTTGAGAATTTTGTCCGGCGACAGAAATGGCGGGGTTAGGGTTACGGCTAAAGGCGGCAAAATGGACGTTGAGGAGCGGATCAGGTGCTGTATCGAGAGAATGGTCGTCGGAGATGGGGAAAGGTGTTCGTCGATTCTCTACTGAAACAGAGAACGATGTTCCAACTTCAGGAATCAGTAGACCACTCGCTGAGATTCTCAAGGAGCTTAACAAAAAGGTTCCAGATTCAGTCATCCGAACTCGAGTTGAAGATGGGTGCTCCATCAAATACATCCCTTGGTAATCTCTTTCCTCAGGGTTTAGGGTTCTTTAATTGGGGTTTTTGGGTCAATACTTATACTCTTTTCTTGTGTTGATTCTCAGGCACATTGTGAATCGGATCATGAATATGCATGCTCCAGGTTTGCTAAACCCTCTTTTGTTCTTCTGGGGTTCGTTGTTGGGTTTTGGTTTTAACATTTTGGTGTATTATT
>Ws-0
GAAGTGAAGATTAGTGACCCTGGATGGGCCTTCGTGGGCTTCTATTTGGGTTTAGTGTTTAAAGCCCATGTCCTCTTTATTGTCGTGTACTTAAGCTTTTCTTCTTCTCTGTAAACGAGTATCAAAAAGATCAATCAAAATCAACAATCATCTTCTTCTGATTTCTCACCTCTTTCTTCTACTTCTCATCATAATTCTGTTAGTTCTTTGATAAGCCCATTTCGTGCCTATCAGACGACAACAAAACCCTACACGCTTACATAAAAACGCGACCTTTGAGAATTTTGTCCGGCGACAGAAATGGCGGGGTTAGGGTTACGGCTAAAGGCGGCAAAATGGACGTTGAGGAGCGGATCAGGTGCTGTATCGAGAGAATGGTCGTCGGAGATGGGGAAAGGTGTTCGTCGATTCTCTACTGAAACAGAGAACGATGTTCCAACTTCAGGAATCAGTAGACCACTCGCTGAGATTCTCAAGGAGCTTAACAAAAAGGTTCCAGATTCAGTCATCCGAACTCGAGTTGAAGATGGGTGCTCCATCAAATACATCCCTTGGTAATCTCTTTCCTCAGGGTTTAGGGTTCTTTAATTGGGGTTTTTGGGTCAATACTTATACTCTTTTCTTGTGTTGATTCTCAGGCACATTGTGAATCGGATCATGAATATGCATGCTCCAGGTTTGCTAAACCCTCTCTTGTTCTTCTGGGGTTCGTTGTTGGGTTTTGGTTTTAACATTTTGGTGTATTATT
>Zdr_1
GAAGTGAAGATTAGTGACCCTGGATGGGCCTTCGTGGGCTTCTATTTGGGTTTAGTGTTTAAAGCCCATGTCCTCTTTATTGTCGTGTACTTAAGCTTTTCTTCTTCTCTGTAAACGAGTATCAAAAAGATCAATCAAAATCAACAATCATCTTCTTCTGATTTCTCACCTCTTTCTTCTACTTCTCATCATAATTCTGTTAGTTCTTTGATAAGCCCATTTCGTGCCTATCAGACGACAACAAAACCCTACACGCTTACATAAAAACGCGACCTTTGAGAATTTTGTCCGGCGACAGAAATGGCGGGGTTAGGGTTACGGCTAAAGGCGGCAAAATGGACGTTGAGGAGCGGATCAGGTGCTGTATCGAGAGAATGGTCGTCGGAGATGGGGAAAGGTGTTCGTCGATTCTCTACTGAAACAGAGAACGATGTTCCAACTTCAGGAATCAGTAGACCACTCGCTGAGATTCTCAAGGAGCTTAACAAAAAGGTTCCAGATTCAGTCATCCGAACTCGAGTTGAAGATGGGTGCTCCATCAAATACATCCCTTGGTAATCTCTTTCCTCAGGGTTTAGGGTTCTTTAATTGGGGTTTTTGGGTCAATACTTATACTCTTTTCTTGTGTTGATTCTCAGGCACATTGTGAATCGGATCATGAATATGCATGCTCCAGGTTTGCTAAACCCTCTCTTGTTCTTCTGGGGTTCGTTGTTGGGTTTTGGTTTTAACATTTTGGTGTATTATT
>Hi-0
GAAGTGAAGATTAGTGACCCTGGATGGGCCTTCGTGGGCTTCTATTTGGGTTTAGTGTTTAAAGCCCATTTCCTCTTTATTGTCGTGTACTTAAGCTTTTCTTCWTCTCTGTAAACGAGTATCAAAAAGATCAATCAAAATCAACAATCATCTTCTTCTGATTTCTCACCTCTTTCTTCTACTTCTCATCATAATTCTGTTAGTT-TTTGATAAGCCCATTTCGTGCCTATCAGACGACAACTAAACCCTACACGCTTACATAAAAACGCGACCTTTGAGAATTTTGTCCGGCGACAGAAATGGCGGGGTTAGGGTTACGGCTAAAGGCGGCAAAATGGACGTTGAGGAGCGGATCAGGTGCTGTATCGAGRGWATGGTCGTCGGAGATGGGGAAAGGTGTTCGTCGATTCTCTACTGAAACAGAGAACGATGTTCCAACTTCAGGAATCAGTAGACCACTCGCTGAGATTCTCAAGGAGCTTAACAAAAAGGTTCCAGATTCAGTCATCCGAACTCGAGTTGAAGATGGGTGCTCCATCAAATACATCCCTTGGTAATCTCTTTCCTCAGGGTTTAGGGTTCTTTAATTGGGGTTTTTGGGTCAATACTTATACTCTTTTCTTGTGTTGATTCTCAGGCACATTGTGAATCGGATCATGAATATGCATGCTCCAGGTTTGCTAAACCCTCTCTTGTTCTTCTGGGGTTCGTTGTTGGGTTTTGGTTTTGACATTTTGGTGTATTATT
>Rsch-4
GAAGTGAAGATTAGTGACCCTGGATGGGCCTTCGTGGGCTTCTATTTGGGTTTAGTGTTTAAAGCCCATGTCCTCTTTATTGTCGTGTACTTAAGCTTTTCTTCTTCTCTGTAAACGAGTATCAAAAAGATCAATCAAAATCAACAATCATCTTCTTCTGATTTCTCACCTCTTTCTTCTACTTCTCATCATAATTCTGTTAGTTCTTTGATAAGCCCATTTCGTGCCTATCAGACGACAACTAAACCCTACACGCTTACATAAAAACGCGACCTTTGAGAATTTTGTCCGGCGACAGAAATGGCGGGGTTAGGGTTACGGCTAAAGGCGGCAAAATGGACGTTGAGGAGCGGATCAGGTGCTGTATCGAGAGWATGGTCGTCGGAGATGGGGAARGGTGTTCGTCGATTCTCTACTGAAACAGAGAACGATGTTCCAACTTCAGGAATCAGTAGACCACTCGCTGAGATTCTCAAGGAGCTTAACAAAAAGGTTCCAGATTCAGTCATCCGAACTCGAGTTGAAGATGGGTGCTCCATCAAATACATCCCTTGGTAATCTCTTTCCTCAGGGTTTAGGGTTCTTTAATTGGGGTTTTTGGGTCAATACTTATACTCTTTTCTTGTGTTGATTCTCAGGCACATTGTGAATCGGATCATGAATATGCATGCTCCAGGTTTGCTAAACCCTCTCTTGTTCTTCTGGGGTTCGTTGTTGGGTTTTGGTTTTAACATTTTGGTGTATTATT
>Bik_1
GAAGTGAAGATTAGTGAGCCTGGATGGGCCTTCGTGGGCTTCGATTTGGGTTTAGTGTTTAAAGCCCATTTCCTCTTTATTGTCGTGTACTTAAGCTTTTCTTCTTCTCTGTAAACGAGTATCAAAAAGATCAATCAAAATCAACAATCATCTTCTTCTGATTTCTCACCTCTTTCTTCTACTTCTCATCATAATTCTGTTAGTTCTTTGATAAGCCCATTTCGTACCTATCAGACGACAACTAAACCCTCCACGCTTACATAAAAACGCGACCTTTGAGAATTTTGTCCGGCGACAGAAATGGCGGGGTTAGGGTTACGGCTAAAGGCGGCAAAATGGACGTTGAGGAGCGGATCAGGTTCTGTATCGAGAGAATGGTCGTCGGAGATGGGGAAAGGTGTTCGTCGATTCTCTACTGAAACAGAGAACGATGTTCCAACTTCAGGAATCAGTAGACCACTCGCTGAGATTCTCAAGGAGCTTAACAAAAAGGTTCCAGATTCAGTCATCCGAACTCGAGTTGAAGATGGGTGCTCCATCAAATACATCCCTTGGTAATCTCTTTCCTCAGGGTTTAGGGTTCTTTAATTGGGGTTTTTGGGTCAATACTTATACTCTTTTCTTGTGTTGATTCTCAGGCACATTGTGAATCGGATCATGAATATGCATGCTCCAGGTTTGCTAAACCCTCTCTTGTTCTTCTGGGGTTCGTTGTTGGGTTTTGGTTTTGACATTTTGGTGTATTATT
>Qar_8a
GAAGTGAAGATTAGTGAGCCTGGATGGGCCTTCGTGGGCTTCGATTTGGGTTTAGTGTTTAAAGCCCATTTCCTCTTTATTGTCGTGTACTTAAGCTTTTCTTCTTCTCTGTAAACGAGTATCAAAAAGATCAATCAAAATCAACAATCATCTTCTTCTGATTTCTCACCTCTTTCTTCTACTTCTCATCATAATTCTGTTAGTTCTTTGATAAGCCCATTTCGTACCTATCAGACGACAACTAAACCCTCCACGCTTACATAAAAACGCGACCTTTGAGAATTTTGTCCGGCGACAGAAATGGCGGGGTTAGGGTTACGGCTAAAGGCGGCAAAATGGACGTTGAGGAGCGGATCAGGTTCTGTATCGAGAGAATGGTCGTCGGAGATGGGGAAAGGTGTTCGTCGATTCTCTACTGAAACAGAGAACGATGTTCCAACTTCAGGAATCAGTAGACCACTCGCTGAGATTCTCAAGGAGCTTAACAAAAAGGTTCCAGATTCAGTCATCCGAACTCGAGTTGAAGATGGGTGCTCCATCAAATACATCCCTTGGTAATCTCTTTCCTCAGGGTTTAGGGTTCTTTAATTGGGGTTTTTGGGTCAATACTTATACTCTTTTCTTGTGTTGATTCTCAGGCACATTGTGAATCGGATCATGAATATGCATGCTCCAGGTTTGCTAAACCCTCTCTTGTTCTTCTGGGGTTCGTTGTTGGGTTTTGGTTTTGACATTTTGGTGTATTATT
>Appt_1
GAAGTGAAGATTAGTGACCCTGGATGGGCCTTCGTGGGCTTCTATTTGGGTTTAGTGTTTAAAGCCCATTTCCTCTTTATTGTCGTGTACTTAA??????CTTCTTTTCTGTAAACGAGTATCAAAAAGATCAATCAAAATCAACAATCATCTTCTTCTGATTTCTCACCTCTTTCTTCTACTTCTCATCATAATTCTGTTAGTTCTTTGATAAGCCCATTTCGTGCCTATCAGACGACAACTAAACCCTACACGCTTACATAAAAACGCGACCTTTGAGAATTTTGTCCGGCGACAGAAATGGCGGGGTTAGGGTTACGGCTAAAGGCGGCAAAATGGACGTTGAGGAGCGGATCAGGTGCTGTATCGAGAGAATGGTCGTCGGAGATGGGGAAAGGTGTTCGTCGATTCTCTACTGAAACAGAGAACGATGTTCCAACTTCAGGAATCAGTAGACCACTCGCTGAGATTCTCAAGGAGCTTAACAAAAAGGTTCCAGATTCAGTCATCCGAACTCGAGTTGAAGATGGGTGCTCCATCAAATACATCCCTTGGTAATCTCTTTCCTCAGGGTTTAGGGTTCTTTAATTGGGGTTTTTGGGTCAATACTTATACTCTTTTCTTGTGTTGATTCTCAGGCACATTGTGAATCGGATCATGAATATGCATGCTCCAGGTTTGCTAAACCCTCTCTTGTTCTTCTGGGGTTCGTTGTTGGGTTTTGGTTTTGACATTTTGGTGTATTATT
>Wu-0
GAAGTGAAGATTAGTGACCCTGGATGGGCCTTCGTGGGCTTCTATTTGGGTTTAGTGTTTAAAGCCCATTTCCTCTTTATTGTCGTGTACTTAAGCTTTTCT????????GTAAACGAGTATCAAAAAGATCAATCAAAATCAACAATCATCTTCTTCTGATTTCTCACCTCTTTCTTCTACTTCTCATCATAATTCTGTTAGTTCTTTGATAAGCCCATTTCGTGCCTATCAGACGACAACTAAACCCTACACGCTTACATAAAAACGCGACCTTTGAGAATTTTGTCCGGCGACAGAAATGGCGGGGTTAGGGTTACGGCTAAAGGCGGCAAAATGGACGTTGAGGAGCGGATCAGGTGCTGTATCGAGAGAATGGTCGTCGGAGATGGGGAAAGGTGTTCGTCGATTCTCTACTGAAACAGAGAACGATGTTCCAACTTCAGGAATCAGTAGACCACTCGCTGAGATTCTCAAGGAGCTTAACAAAAAGGTTCCAGATTCAGTCATCCGAACTCGAGTTGAAGATGGGTGCTCCATCAAATACATCCCTTGGTAATCTCTTTCCTCAGGGTTTAGGGTTCTTTAATTGGGGTTTTTGGGTCAATACTTATACTCTTTTCTTGTGTTGATTCTCAGGCACATTGTGAATCGGATCATGAATATGCATGCTCCAGGTTTGCTAAACCCTCTCTTGTTCTTCTGGGGTTCGTTGTTGGGTTTTGGTTTTGACATTTTGGTGTATTATT
>Can-0
GAAGTGAAGATTAGTGACCCTGGATGGGCCTTCGTGGGCTTCTATTTGGGTTTAGTGTTTGAAGCCCATTTCCTCTTTATTGTCGTGTACTTAAGCTTTTCT????????GTAAACGAGTATCAAAAAGATCAATCAAAATCAACAATCATCTTCTTCTGATTTCTCACCTCTTTCTTCTACTTCTCATCATAATTCTGTTAGTTCTTTGATAAGCCCATTTCGTGCCTATCAGACGACAACTAAACCCTACACGCTTACATAAAAACGCGACCTTTGAGAATTTTGTCCGGCGACAGAAATGGCGGGGTTAGGGTTACGGCTAAAGGCGGCAAAATGGACGTTGAGGAGCGGATCAGGTGCTGTATCGAGAGAATGGTCGTCGGAGATGGGGAAAGGTGTTCGTCGATTCTCTACTGAAACAGAGAACGATGTTCCAACTTCAGGAATCAGTAGACCACTCGCTGAGATTCTCAAGGAGCTTAACAAAAAGGTTCCAGATTCAGTCATCCGAACTCGAGTTGAAGATGGGTGCTCCATCAAATACATCCCTTGGTAATCTCTTTCCTCAGGGTTTAGGGTTCTTTAATTGGGGTTTTTGGGTCAATACTTATACTCTTTTCTTGTGTTGATTCTCAGGCACATTGTGAATCGGATCATGAATATGCATGCTCCAGGTTTGCTAAACCCTCTCTTGTTCTTCTGGGGTTCGTTGTTGGGTTTTGGTTTTGACATTTTGGTGTATTATT
>Hov3-2
GAAGTGAAGATTAGTGACCCTGGATGGGCCTTCGTGGGCTTCTATTTGGGTTTAGTGTTTAAAGCCCATGTCCTCTTTATTGTCGTGTACTTAAGCTTTTCTTCTTCTCTGTAAACGAGTATCAAAAAGATCAATCAAAATCAACAATCATCTTCTTCTGATTTCTCACCTCTTTCTTCTACTTCTCATCATAATTCTGTTAGTTCTTTGATAAGCCCATTTCGTGCCTATCAGACGACAACTAAACCCTACACGCTTACATAAAAACGCGACCTTTGAGAATTTTGTCCGGCGACAGAAATGGCGGGGTTAGGGTT???????AAGGCGGCAAAATGGACGTTGAGGAGCGGATCAGGTGCTGTATCGAGAGAATGGTCGTCGGAGATGGGGAAAGGTGTTCGTCGATTCTCTACTGAAACAGAGAACGATGTTCCAACTTCAGGAATCAGTAGACCACTCGCTGAGATTCTCAAGGAGCTTAACAAAAAGGTTCCAGATTCAGTCATCCGAACTCGAGTTGAAGATGGGTGCTCCATCAAATACATCCCTTGGTAATCTCTTTCCTCAGGGTTTAGGGTTCTTTAATTGGGGTTTTTGGGTCAATACTTATACTCTTTTCTTGTGTTGATTCTCAGGCACATTGTGAATCGGATCATGAATATGCATGCTCCAGGTTTGCTAAACCCTCTCTTGTTCTTCTGGGGTTCGTTGTTGGGTTTTGGTTTTAACATTTTGGTGTATTATT
