# Supplementary material for: A Transposable Element within the Non-canonical Telomerase RNA of Arabidopsis thaliana Modulates Telomerase in Response to DNA Damage
Source: PLoS Genet. 2015 Jun 15;11(6):e1005281. doi: 10.1371/journal.pgen.1005281 (PMC4468102; doi:10.1371/journal.pgen.1005281)
Supplement: S3 Fig — Complete FASTA alignment of TER2 from 510 Arabidopsis accessions. All accessions with sequence data for this locus were included in this alignment. Lack of sequence data for a particular regions is indicated by a (?). (FASTA) [file pgen.1005281.s004.fasta]

>Col-0
GACGACAACTAAACCCTACGCTTACATAAAAACGCGACCTTTAAGAATTTTGTACGGCAACAGAACCAGAGAACGTTGACGGCTAAAGGCGGCGAAATGGACGTTGATGAGCGGAGCAGCTACTGTATCGAGGGTATGGTCGTCTGTTGAGATTGAACTCTCCGATTGATCCTGCAAAGAAGAAGAAGAACATCAGTGAGAAGGAAACAACAATGATGAAGAACAAGAAGATTGGAAACTAGAAGAAGAAGACGACGTAAGAGAGAGACGTGAGAAGAAGAAGAAGAAGAAGAAGAAGAAGAAGACAAGAGAAGTGGGTTTTATGTTTTATCTTATTGGGCTGATGAAGTTGTGTAGGCCCAAAGTGGTGAAGTATGTTTTGTTGTGGCCCATTCGTAGAAGTAGCTTATTCTAGCTAAGTACTTGAGGTAGAGTAGTTGGGGTTGTTAGTGGCTAAGGTAAGGTTGTGTAAGGTTGCTTGTATCCCTAAGTCTAATGTCTAGAAGTAAGGTTAAATAGTGACTAAGTTTAAGGTCTAAGAGAGTGGGTATGGTGAGTAGAAGAAATCTCCTATATATATGTGTAATGTGTGTAAACTTATGAGTGTGTGAAAGTATGAAAGTTTAAGAGAAAAAAAACAAAACAAACTTGTGTCCTAAGCAGAAAAACAACATCGTCGGAGATGGGGAAGGGTGTTCGTCGGTTCTCTACTGAACCAGAGAACGATGTTCCAACTTCAGGAATCAGTTTGCCTTATGCCACAAGATCATAGCTACACAGAATT
>Abd_0
GACGACAACTAAACCCTACGCTTACATAAAAACGCGACCTTTAAGAATTTTGTACGGCAACAGAACCAGAGAACGTTGACGGCTAAAGGCGGCGAAATGGACGTTGATGAGCGGAGCAGCTACTGTATCGAGGGTATGGTCGTCTGTTGAGATTGAACTCTCCGATTGATCCTGCAAAGAAGAAGAAGAACATCAGTGAGAAGGAAACAACAATGATGAAGAACAAGAAGATTGGAAACTAGAAGAAGAAGACGACGTAAGAGAGAGACGTGAGAAGAAGAAGAAGAAGAAGAAGAAGAAGAAGACAAGAGAAGTGGGTTTTATGTTTTATCTTATTGGGCTGATGAAGTTGTGTAGGCCCAAAGTGGTGAAGTATGTTTTGTTGTGGCCCATTCGTAGAAGTAGCTTATTCTAGCTAAGTACTTGAGGTAGAGTAGTTGGGGTTGTTAGTGGCTAAGGTAAGGTTGTGTAAGGTTGCTTGTATCCCTAAGTCTAATGTCTAGAAGTAAGGTTAAATAGTGACTAAGTTTAAGGTCTAAGAGAGTGGGTATGGTGAGTAGAAGAAATCTCCTATATATATGTGTAATGTGTGTAAACTTATGAGTGTGTGAAAGTATGAAAGTTTAAGAGAAAAAAAACAAAACAAACTTGTGTCCTAAGCAGAAAAACAACATCGTCGGAGATGGGGAAGGGTGTTCGTCGGTTCTCTACTGAACCAGAGAACGATGTTCCAACTTCAGGAATCAGTTTGCCTTATGCCACAAGATCATAGCTACACAGAATT
>Ag_0
GACGACAACTAAACCCTACGCTTACATAAAAACGCGACCTTTAAGAATTTTGTACGGCAACAGAACCAGAGAACGTTGACGGCTAAAGGCGGCGAAATGGACGTTGATGAGCGGAGCAGCTACTGTATCGAGGGTATGGTCGTCTGTTGAGATTGAACTCTCCGATTGATCCTGCAAAGAAGAAGAAGAACATCAGTGAGAAGGAAACAACAATGATGAAGAACAAGAAGATTGGAAACTAGAAGAAGAAGACGACGTAAGAGAGAGACGTGAGAAGAAGAAGAAGAAGAAGAAGAAGAAGAAGACAAGAGAAGTGGGTTTTATGTTTTATCTTATTGGGCTGATGAAGTTGTGTAGGCCCAAAGTGGTGAAGTATGTTTTGTTGTGGCCCATTCGTAGAAGTAGCTTATTCTAGCTAAGTACTTGAGGTAGAGTAGTTGGGGTTGTTAGTGGCTAAGGTAAGGTTGTGTAAGGTTGCTTGTATCCCTAAGTCTAATGTCTAGAAGTAAGGTTAAATAGTGACTAAGTTTAAGGTCTAAGAGAGTGGGTATGGTGAGTAGAAGAAATCTCCTATATATATGTGTAATGTGTGTAAACTTATGAGTGTGTGAAAGTATGAAAGTTTAAGAGAAAAAAAACAAAACAAACTTGTGTCCTAAGCAGAAAAACAACATCGTCGGAGATGGGGAAGGGTGTTCGTCGGTTCTCTACTGAACCAGAGAACGATGTTCCAACTTCAGGAATCAGTTTGCCTTATGCCACAAGATCATAGCTACACAGAATT
>Agu-1
GACGACAACTAAACCCTACGCTTACATAAAAACGCGACCTTTAAGAATTTTGTACGGCAACAGAACCAGAGAACGTTGACGGCTAAAGGCGGCGAAATGGACGTTGATGAGCGGAGCAGCTACTGTATCGAGGGTATGGTCGTCTGTTGAGATTGAACTCTCCGATTGATCCTGCAAAGAAGAAGAAGAACATCAGTGAGAAGGAAACAACAATGATGAAGAACAAGAAGATTGGAAACTAGAAGAAGAAGACGACGTAAGAGAGAGACGTGAGAAGAAGAAGAAGAAGAAGAAGAAGAAGAAGACAAGAGAAGTGGGTTTTATGTTTTATCTTATTGGGCTGATGAAGTTGTGTAGGCCCAAAGTGGTGAAGTATGTTTTGTTGTGGCCCATTCGTAGAAGTAGCTTATTCTAGCTAAGTACTTGAGGTAGAGTAGTTGGGGTTGTTAGTGGCTAAGGTAAGGTTGTGTAAGGTTGCTTGTATCCCTAAGTCTAATGTCTAGAAGTAAGGTTAAATAGTGACTAAGTTTAAGGTCTAAGAGAGTGGGTATGGTGAGTAGAAGAAATCTCCTATATATATGTGTAATGTGTGTAAACTTATGAGTGTGTGAAAGTATGAAAGTTTAAGAGAAAAAAAACAAAACAAACTTGTGTCCTAAGCAGAAAAACAACATCGTCGGAGATGGGGAAGGGTGTTCGTCGGTTCTCTACTGAACCAGAGAACGATGTTCCAACTTCAGGAATCAGTTTGCCTTATGCCACAAGATCATAGCTACACAGAATT
>Ak_1
GACGACAACTAAACCCTACGCTTACATAAAAACGCGACCTTTAAGAATTTTGTACGGCAACAGAACCAGAGAACGTTGACGGCTAAAGGCGGCGAAATGGACGTTGATGAGCGGAGCAGCTACTGTATCGAGGGTATGGTCGTCTGTTGAGATTGAACTCTCCGATTGATCCTGCAAAGAAGAAGAAGAACATCAGTGAGAAGGAAACAACAATGATGAAGAACAAGAAGATTGGAAACTAGAAGAAGAAGACGACGTAAGAGAGAGACGTGAGAAGAAGAAGAAGAAGAAGAAGAAGAAGAAGACAAGAGAAGTGGGTTTTATGTTTTATCTTATTGGGCTGATGAAGTTGTGTAGGCCCAAAGTGGTGAAGTATGTTTTGTTGTGGCCCATTCGTAGAAGTAGCTTATTCTAGCTAAGTACTTGAGGTAGAGTAGTTGGGGTTGTTAGTGGCTAAGGTAAGGTTGTGTAAGGTTGCTTGTATCCCTAAGTCTAATGTCTAGAAGTAAGGTTAAATAGTGACTAAGTTTAAGGTCTAAGAGAGTGGGTATGGTGAGTAGAAGAAATCTCCTATATATATGTGTAATGTGTGTAAACTTATGAGTGTGTGAAAGTATGAAAGTTTAAGAGAAAAAAAACAAAACAAACTTGTGTCCTAAGCAGAAAAACAACATCGTCGGAGATGGGGAAGGGTGTTCGTCGGTTCTCTACTGAACCAGAGAACGATGTTCCAACTTCAGGAATCAGTTTGCCTTATGCCACAAGATCATAGCTACACAGAATT
>Ale-Stenar-44-4
GACGACAACTAAACCCTACGCTTACATAAAAACGCGACCTTTAAGAATTTTGTACGGCAACAGAACCAGAGAACGTTGACGGCTAAAGGCGGCGAAATGGACGTTGATGAGCGGAGCAGCTACTGTATCGAGGGTATGGTCGTCTGTTGAGATTGAACTCTCCGATTGATCCTGCAAAGAAGAAGAAGAACATCAGTGAGAAGGAAACAACAATGATGAAGAACAAGAAGATTGGAAACTAGAAGAAGAAGACGACGTAAGAGAGAGACGTGAGAAGAAGAAGAAGAAGAAGAAGAAGAAGAAGACAAGAGAAGTGGGTTTTATGTTTTATCTTATTGGGCTGATGAAGTTGTGTAGGCCCAAAGTGGTGAAGTATGTTTTGTTGTGGCCCATTCGTAGAAGTAGCTTATTCTAGCTAAGTACTTGAGGTAGAGTAGTTGGGGTTGTTAGTGGCTAAGGTAAGGTTGTGTAAGGTTGCTTGTATCCCTAAGTCTAATGTCTAGAAGTAAGGTTAAATAGTGACTAAGTTTAAGGTCTAAGAGAGTGGGTATGGTGAGTAGAAGAAATCTCCTATATATATGTGTAATGTGTGTAAACTTATGAGTGTGTGAAAGTATGAAAGTTTAAGAGAAAAAAAACAAAACAAACTTGTGTCCTAAGCAGAAAAACAACATCGTCGGAGATGGGGAAGGGTGTTCGTCGGTTCTCTACTGAACCAGAGAACGATGTTCCAACTTCAGGAATCAGTTTGCCTTATGCCACAAGATCATAGCTACACAGAATT
>Ale-Stenar-64-24
GACGACAACTAAACCCTACGCTTACATAAAAACGCGACCTTTAAGAATTTTGTACGGCAACAGAACCAGAGAACGTTGACGGCTAAAGGCGGCGAAATGGACGTTGATGAGCGGAGCAGCTACTGTATCGAGGGTATGGTCGTCTGTTGAGATTGAACTCTCCGATTGATCCTGCAAAGAAGAAGAAGAACATCAGTGAGAAGGAAACAACAATGATGAAGAACAAGAAGATTGGAAACTAGAAGAAGAAGACGACGTAAGAGAGAGACGTGAGAAGAAGAAGAAGAAGAAGAAGAAGAAGAAGACAAGAGAAGTGGGTTTTATGTTTTATCTTATTGGGCTGATGAAGTTGTGTAGGCCCAAAGTGGTGAAGTATGTTTTGTTGTGGCCCATTCGTAGAAGTAGCTTATTCTAGCTAAGTACTTGAGGTAGAGTAGTTGGGGTTGTTAGTGGCTAAGGTAAGGTTGTGTAAGGTTGCTTGTATCCCTAAGTCTAATGTCTAGAAGTAAGGTTAAATAGTGACTAAGTTTAAGGTCTAAGAGAGTGGGTATGGTGAGTAGAAGAAATCTCCTATATATATGTGTAATGTGTGTAAACTTATGAGTGTGTGAAAGTATGAAAGTTTAAGAGAAAAAAAACAAAACAAACTTGTGTCCTAAGCAGAAAAACAACATCGTCGGAGATGGGGAAGGGTGTTCGTCGGTTCTCTACTGAACCAGAGAACGATGTTCCAACTTCAGGAATCAGTTTGCCTTATGCCACAAGATCATAGCTACACAGAATT
>Altai_5
GACGACAACTAAACCCTACGCTTACATAAAAACGCGACCTTTAAGAATTTTGTACGGCAACAGAACCAGAGAACGTTGACGGCTAAAGGCGGCGAAATGGACGTTGATGAGCGGAGCAGCTACTGTATCGAGGGTATGGTCGTCTGTTGAGATTGAACTCTCCGATTGATCCTGCAAAGAAGAAGAAGAACATCAGTGAGAAGGAAACAACAATGATGAAGAACAAGAAGATTGGAAACTAGAAGAAGAAGACGACGTAAGAGAGAGACGTGAGAAGAAGAAGAAGAAGAAGAAGAAGAAGAAGACAAGAGAAGTGGGTTTTATGTTTTATCTTATTGGGCTGATGAAGTTGTGTAGGCCCAAAGTGGTGAAGTATGTTTTGTTGTGGCCCATTCGTAGAAGTAGCTTATTCTAGCTAAGTACTTGAGGTAGAGTAGTTGGGGTTGTTAGTGGCTAAGGTAAGGTTGTGTAAGGTTGCTTGTATCCCTAAGTCTAATGTCTAGAAGTAAGGTTAAATAGTGACTAAGTTTAAGGTCTAAGAGAGTGGGTATGGTGAGTAGAAGAAATCTCCTATATATATGTGTAATGTGTGTAAACTTATGAGTGTGTGAAAGTATGAAAGTTTAAGAGAAAAAAAACAAAACAAACTTGTGTCCTAAGCAGAAAAACAACATCGTCGGAGATGGGGAAGGGTGTTCGTCGGTTCTCTACTGAACCAGAGAACGATGTTCCAACTTCAGGAATCAGTTTGCCTTATGCCACAAGATCATAGCTACACAGAATT
>Amel_1
GACGACAACTAAACCCTACGCTTACATAAAAACGCGACCTTTAAGAATTTTGTACGGCAACAGAACCAGAGAACGTTGACGGCTAAAGGCGGCGAAATGGACGTTGATGAGCGGAGCAGCTACTGTATCGAGGGTATGGTCGTCTGTTGAGATTGAACTCTCCGATTGATCCTGCAAAGAAGAAGAAGAACATCAGTGAGAAGGAAACAACAATGATGAAGAACAAGAAGATTGGAAACTAGAAGAAGAAGACGACGTAAGAGAGAGACGTGAGAAGAAGAAGAAGAAGAAGAAGAAGAAGAAGACAAGAGAAGTGGGTTTTATGTTTTATCTTATTGGGCTGATGAAGTTGTGTAGGCCCAAAGTGGTGAAGTATGTTTTGTTGTGGCCCATTCGTAGAAGTAGCTTATTCTAGCTAAGTACTTGAGGTAGAGTAGTTGGGGTTGTTAGTGGCTAAGGTAAGGTTGTGTAAGGTTGCTTGTATCCCTAAGTCTAATGTCTAGAAGTAAGGTTAAATAGTGACTAAGTTTAAGGTCTAAGAGAGTGGGTATGGTGAGTAGAAGAAATCTCCTATATATATGTGTAATGTGTGTAAACTTATGAGTGTGTGAAAGTATGAAAGTTTAAGAGAAAAAAAACAAAACAAACTTGTGTCCTAAGCAGAAAAACAACATCGTCGGAGATGGGGAAGGGTGTTCGTCGGTTCTCTACTGAACCAGAGAACGATGTTCCAACTTCAGGAATCAGTTTGCCTTATGCCACAAGATCATAGCTACACAGAATT
>An_1
GACGACAACTAAACCCTACGCTTACATAAAAACGCGACCTTTAAGAATTTTGTACGGCAACAGAACCAGAGAACGTTGACGGCTAAAGGCGGCGAAATGGACGTTGATGAGCGGAGCAGCTACTGTATCGAGGGTATGGTCGTCTGTTGAGATTGAACTCTCCGATTGATCCTGCAAAGAAGAAGAAGAACATCAGTGAGAAGGAAACAACAATGATGAAGAACAAGAAGATTGGAAACTAGAAGAAGAAGACGACGTAAGAGAGAGACGTGAGAAGAAGAAGAAGAAGAAGAAGAAGAAGAAGACAAGAGAAGTGGGTTTTATGTTTTATCTTATTGGGCTGATGAAGTTGTGTAGGCCCAAAGTGGTGAAGTATGTTTTGTTGTGGCCCATTCGTAGAAGTAGCTTATTCTAGCTAAGTACTTGAGGTAGAGTAGTTGGGGTTGTTAGTGGCTAAGGTAAGGTTGTGTAAGGTTGCTTGTATCCCTAAGTCTAATGTCTAGAAGTAAGGTTAAATAGTGACTAAGTTTAAGGTCTAAGAGAGTGGGTATGGTGAGTAGAAGAAATCTCCTATATATATGTGTAATGTGTGTAAACTTATGAGTGTGTGAAAGTATGAAAGTTTAAGAGAAAAAAAACAAAACAAACTTGTGTCCTAAGCAGAAAAACAACATCGTCGGAGATGGGGAAGGGTGTTCGTCGGTTCTCTACTGAACCAGAGAACGATGTTCCAACTTCAGGAATCAGTTTGCCTTATGCCACAAGATCATAGCTACACAGAATT
>Anholt_1
GACGACAACTAAACCCTACGCTTACATAAAAACGCGACCTTTAAGAATTTTGTACGGCAACAGAACCAGAGAACGTTGACGGCTAAAGGCGGCGAAATGGACGTTGATGAGCGGAGCAGCTACTGTATCGAGGGTATGGTCGTCTGTTGAGATTGAACTCTCCGATTGATCCTGCAAAGAAGAAGAAGAACATCAGTGAGAAGGAAACAACAATGATGAAGAACAAGAAGATTGGAAACTAGAAGAAGAAGACGACGTAAGAGAGAGACGTGAGAAGAAGAAGAAGAAGAAGAAGAAGAAGAAGACAAGAGAAGTGGGTTTTATGTTTTATCTTATTGGGCTGATGAAGTTGTGTAGGCCCAAAGTGGTGAAGTATGTTTTGTTGTGGCCCATTCGTAGAAGTAGCTTATTCTAGCTAAGTACTTGAGGTAGAGTAGTTGGGGTTGTTAGTGGCTAAGGTAAGGTTGTGTAAGGTTGCTTGTATCCCTAAGTCTAATGTCTAGAAGTAAGGTTAAATAGTGACTAAGTTTAAGGTCTAAGAGAGTGGGTATGGTGAGTAGAAGAAATCTCCTATATATATGTGTAATGTGTGTAAACTTATGAGTGTGTGAAAGTATGAAAGTTTAAGAGAAAAAAAACAAAACAAACTTGTGTCCTAAGCAGAAAAACAACATCGTCGGAGATGGGGAAGGGTGTTCGTCGGTTCTCTACTGAACCAGAGAACGATGTTCCAACTTCAGGAATCAGTTTGCCTTATGCCACAAGATCATAGCTACACAGAATT
>Ann_1
GACGACAACTAAACCCTACGCTTACATAAAAACGCGACCTTTAAGAATTTTGTACGGCAACAGAACCAGAGAACGTTGACGGCTAAAGGCGGCGAAATGGACGTTGATGAGCGGAGCAGCTACTGTATCGAGGGTATGGTCGTCTGTTGAGATTGAACTCTCCGATTGATCCTGCAAAGAAGAAGAAGAACATCAGTGAGAAGGAAACAACAATGATGAAGAACAAGAAGATTGGAAACTAGAAGAAGAAGACGACGTAAGAGAGAGACGTGAGAAGAAGAAGAAGAAGAAGAAGAAGAAGAAGACAAGAGAAGTGGGTTTTATGTTTTATCTTATTGGGCTGATGAAGTTGTGTAGGCCCAAAGTGGTGAAGTATGTTTTGTTGTGGCCCATTCGTAGAAGTAGCTTATTCTAGCTAAGTACTTGAGGTAGAGTAGTTGGGGTTGTTAGTGGCTAAGGTAAGGTTGTGTAAGGTTGCTTGTATCCCTAAGTCTAATGTCTAGAAGTAAGGTTAAATAGTGACTAAGTTTAAGGTCTAAGAGAGTGGGTATGGTGAGTAGAAGAAATCTCCTATATATATGTGTAATGTGTGTAAACTTATGAGTGTGTGAAAGTATGAAAGTTTAAGAGAAAAAAAACAAAACAAACTTGTGTCCTAAGCAGAAAAACAACATCGTCGGAGATGGGGAAGGGTGTTCGTCGGTTCTCTACTGAACCAGAGAACGATGTTCCAACTTCAGGAATCAGTTTGCCTTATGCCACAAGATCATAGCTACACAGAATT
>Anz_0
GACGACAACTAAACCCTACGCTTACATAAAAACGCGACCTTTAAGAATTTTGTACGGCAACAGAACCAGAGAACGTTGACGGCTAAAGGCGGCGAAATGGACGTTGATGAGCGGAGCAGCTACTGTATCGAGGGTATGGTCGTCTGTTGAGATTGAACTCTCCGATTGATCCTGCAAAGAAGAAGAAGAACATCAGTGAGAAGGAAACAACAATGATGAAGAACAAGAAGATTGGAAACTAGAAGAAGAAGACGACGTAAGAGAGAGACGTGAGAAGAAGAAGAAGAAGAAGAAGAAGAAGAAGACAAGAGAAGTGGGTTTTATGTTTTATCTTATTGGGCTGATGAAGTTGTGTAGGCCCAAAGTGGTGAAGTATGTTTTGTTGTGGCCCATTCGTAGAAGTAGCTTATTCTAGCTAAGTACTTGAGGTAGAGTAGTTGGGGTTGTTAGTGGCTAAGGTAAGGTTGTGTAAGGTTGCTTGTATCCCTAAGTCTAATGTCTAGAAGTAAGGTTAAATAGTGACTAAGTTTAAGGTCTAAGAGAGTGGGTATGGTGAGTAGAAGAAATCTCCTATATATATGTGTAATGTGTGTAAACTTATGAGTGTGTGAAAGTATGAAAGTTTAAGAGAAAAAAAACAAAACAAACTTGTGTCCTAAGCAGAAAAACAACATCGTCGGAGATGGGGAAGGGTGTTCGTCGGTTCTCTACTGAACCAGAGAACGATGTTCCAACTTCAGGAATCAGTTTGCCTTATGCCACAAGATCATAGCTACACAGAATT
>App1-12
GACGACAACTAAACCCTACGCTTACATAAAAACGCGACCTTTAAGAATTTTGTACGGCAACAGAACCAGAGAACGTTGACGGCTAAAGGCGGCGAAATGGACGTTGATGAGCGGAGCAGCTACTGTATCGAGGGTATGGTCGTCTGTTGAGATTGAACTCTCCGATTGATCCTGCAAAGAAGAAGAAGAACATCAGTGAGAAGGAAACAACAATGATGAAGAACAAGAAGATTGGAAACTAGAAGAAGAAGACGACGTAAGAGAGAGACGTGAGAAGAAGAAGAAGAAGAAGAAGAAGAAGAAGACAAGAGAAGTGGGTTTTATGTTTTATCTTATTGGGCTGATGAAGTTGTGTAGGCCCAAAGTGGTGAAGTATGTTTTGTTGTGGCCCATTCGTAGAAGTAGCTTATTCTAGCTAAGTACTTGAGGTAGAGTAGTTGGGGTTGTTAGTGGCTAAGGTAAGGTTGTGTAAGGTTGCTTGTATCCCTAAGTCTAATGTCTAGAAGTAAGGTTAAATAGTGACTAAGTTTAAGGTCTAAGAGAGTGGGTATGGTGAGTAGAAGAAATCTCCTATATATATGTGTAATGTGTGTAAACTTATGAGTGTGTGAAAGTATGAAAGTTTAAGAGAAAAAAAACAAAACAAACTTGTGTCCTAAGCAGAAAAACAACATCGTCGGAGATGGGGAAGGGTGTTCGTCGGTTCTCTACTGAACCAGAGAACGATGTTCCAACTTCAGGAATCAGTTTGCCTTATGCCACAAGATCATAGCTACACAGAATT
>App1-14
GACGACAACTAAACCCTACGCTTACATAAAAACGCGACCTTTAAGAATTTTGTACGGCAACAGAACCAGAGAACGTTGACGGCTAAAGGCGGCGAAATGGACGTTGATGAGCGGAGCAGCTACTGTATCGAGGGTATGGTCGTCTGTTGAGATTGAACTCTCCGATTGATCCTGCAAAGAAGAAGAAGAACATCAGTGAGAAGGAAACAACAATGATGAAGAACAAGAAGATTGGAAACTAGAAGAAGAAGACGACGTAAGAGAGAGACGTGAGAAGAAGAAGAAGAAGAAGAAGAAGAAGAAGACAAGAGAAGTGGGTTTTATGTTTTATCTTATTGGGCTGATGAAGTTGTGTAGGCCCAAAGTGGTGAAGTATGTTTTGTTGTGGCCCATTCGTAGAAGTAGCTTATTCTAGCTAAGTACTTGAGGTAGAGTAGTTGGGGTTGTTAGTGGCTAAGGTAAGGTTGTGTAAGGTTGCTTGTATCCCTAAGTCTAATGTCTAGAAGTAAGGTTAAATAGTGACTAAGTTTAAGGTCTAAGAGAGTGGGTATGGTGAGTAGAAGAAATCTCCTATATATATGTGTAATGTGTGTAAACTTATGAGTGTGTGAAAGTATGAAAGTTTAAGAGAAAAAAAACAAAACAAACTTGTGTCCTAAGCAGAAAAACAACATCGTCGGAGATGGGGAAGGGTGTTCGTCGGTTCTCTACTGAACCAGAGAACGATGTTCCAACTTCAGGAATCAGTTTGCCTTATGCCACAAGATCATAGCTACACAGAATT
>App1-16
GACGACAACTAAACCCTACGCTTACATAAAAACGCGACCTTTAAGAATTTTGTACGGCAACAGAACCAGAGAACGTTGACGGCTAAAGGCGGCGAAATGGACGTTGATGAGCGGAGCAGCTACTGTATCGAGGGTATGGTCGTCTGTTGAGATTGAACTCTCCGATTGATCCTGCAAAGAAGAAGAAGAACATCAGTGAGAAGGAAACAACAATGATGAAGAACAAGAAGATTGGAAACTAGAAGAAGAAGACGACGTAAGAGAGAGACGTGAGAAGAAGAAGAAGAAGAAGAAGAAGAAGAAGACAAGAGAAGTGGGTTTTATGTTTTATCTTATTGGGCTGATGAAGTTGTGTAGGCCCAAAGTGGTGAAGTATGTTTTGTTGTGGCCCATTCGTAGAAGTAGCTTATTCTAGCTAAGTACTTGAGGTAGAGTAGTTGGGGTTGTTAGTGGCTAAGGTAAGGTTGTGTAAGGTTGCTTGTATCCCTAAGTCTAATGTCTAGAAGTAAGGTTAAATAGTGACTAAGTTTAAGGTCTAAGAGAGTGGGTATGGTGAGTAGAAGAAATCTCCTATATATATGTGTAATGTGTGTAAACTTATGAGTGTGTGAAAGTATGAAAGTTTAAGAGAAAAAAAACAAAACAAACTTGTGTCCTAAGCAGAAAAACAACATCGTCGGAGATGGGGAAGGGTGTTCGTCGGTTCTCTACTGAACCAGAGAACGATGTTCCAACTTCAGGAATCAGTTTGCCTTATGCCACAAGATCATAGCTACACAGAATT
>Appt_1
GACGACAACTAAACCCTACGCTTACATAAAAACGCGACCTTTAAGAATTTTGTACGGCAACAGAACCAGAGAACGTTGACGGCTAAAGGCGGCGAAATGGACGTTGATGAGCGGAGCAGCTACTGTATCGAGGGTATGGTCGTCTGTTGAGATTGAACTCTCCGATTGATCCTGCAAAGAAGAAGAAGAACATCAGTGAGAAGGAAACAACAATGATGAAGAACAAGAAGATTGGAAACTAGAAGAAGAAGACGACGTAAGAGAGAGACGTGAGAAGAAGAAGAAGAAGAAGAAGAAGAAGAAGACAAGAGAAGTGGGTTTTATGTTTTATCTTATTGGGCTGATGAAGTTGTGTAGGCCCAAAGTGGTGAAGTATGTTTTGTTGTGGCCCATTCGTAGAAGTAGCTTATTCTAGCTAAGTACTTGAGGTAGAGTAGTTGGGGTTGTTAGTGGCTAAGGTAAGGTTGTGTAAGGTTGCTTGTATCCCTAAGTCTAATGTCTAGAAGTAAGGTTAAATAGTGACTAAGTTTAAGGTCTAAGAGAGTGGGTATGGTGAGTAGAAGAAATCTCCTATATATATGTGTAATGTGTGTAAACTTATGAGTGTGTGAAAGTATGAAAGTTTAAGAGAAAAAAAACAAAACAAACTTGTGTCCTAAGCAGAAAAACAACATCGTCGGAGATGGGGAAGGGTGTTCGTCGGTTCTCTACTGAACCAGAGAACGATGTTCCAACTTCAGGAATCAGTTTGCCTTATGCCACAAGATCATAGCTACACAGAATT
>Ba_1
GACGACAACTAAACCCTACGCTTACATAAAAACGCGACCTTTAAGAATTTTGTACGGCAACAGAACCAGAGAACGTTGACGGCTAAAGGCGGCGAAATGGACGTTGATGAGCGGAGCAGCTACTGTATCGAGGGTATGGTCGTCTGTTGAGATTGAACTCTCCGATTGATCCTGCAAAGAAGAAGAAGAACATCAGTGAGAAGGAAACAACAATGATGAAGAACAAGAAGATTGGAAACTAGAAGAAGAAGACGACGTAAGAGAGAGACGTGAGAAGAAGAAGAAGAAGAAGAAGAAGAAGAAGACAAGAGAAGTGGGTTTTATGTTTTATCTTATTGGGCTGATGAAGTTGTGTAGGCCCAAAGTGGTGAAGTATGTTTTGTTGTGGCCCATTCGTAGAAGTAGCTTATTCTAGCTAAGTACTTGAGGTAGAGTAGTTGGGGTTGTTAGTGGCTAAGGTAAGGTTGTGTAAGGTTGCTTGTATCCCTAAGTCTAATGTCTAGAAGTAAGGTTAAATAGTGACTAAGTTTAAGGTCTAAGAGAGTGGGTATGGTGAGTAGAAGAAATCTCCTATATATATGTGTAATGTGTGTAAACTTATGAGTGTGTGAAAGTATGAAAGTTTAAGAGAAAAAAAACAAAACAAACTTGTGTCCTAAGCAGAAAAACAACATCGTCGGAGATGGGGAAGGGTGTTCGTCGGTTCTCTACTGAACCAGAGAACGATGTTCCAACTTCAGGAATCAGTTTGCCTTATGCCACAAGATCATAGCTACACAGAATT
>Baa4-1
GACGACAACTAAACCCTACGCTTACATAAAAACGCGACCTTTAAGAATTTTGTACGGCAACAGAACCAGAGAACGTTGACGGCTAAAGGCGGCGAAATGGACGTTGATGAGCGGAGCAGCTACTGTATCGAGGGTATGGTCGTCTGTTGAGATTGAACTCTCCGATTGATCCTGCAAAGAAGAAGAAGAACATCAGTGAGAAGGAAACAACAATGATGAAGAACAAGAAGATTGGAAACTAGAAGAAGAAGACGACGTAAGAGAGAGACGTGAGAAGAAGAAGAAGAAGAAGAAGAAGAAGAAGACAAGAGAAGTGGGTTTTATGTTTTATCTTATTGGGCTGATGAAGTTGTGTAGGCCCAAAGTGGTGAAGTATGTTTTGTTGTGGCCCATTCGTAGAAGTAGCTTATTCTAGCTAAGTACTTGAGGTAGAGTAGTTGGGGTTGTTAGTGGCTAAGGTAAGGTTGTGTAAGGTTGCTTGTATCCCTAAGTCTAATGTCTAGAAGTAAGGTTAAATAGTGACTAAGTTTAAGGTCTAAGAGAGTGGGTATGGTGAGTAGAAGAAATCTCCTATATATATGTGTAATGTGTGTAAACTTATGAGTGTGTGAAAGTATGAAAGTTTAAGAGAAAAAAAACAAAACAAACTTGTGTCCTAAGCAGAAAAACAACATCGTCGGAGATGGGGAAGGGTGTTCGTCGGTTCTCTACTGAACCAGAGAACGATGTTCCAACTTCAGGAATCAGTTTGCCTTATGCCACAAGATCATAGCTACACAGAATT
>Baa5-1
GACGACAACTAAACCCTACGCTTACATAAAAACGCGACCTTTAAGAATTTTGTACGGCAACAGAACCAGAGAACGTTGACGGCTAAAGGCGGCGAAATGGACGTTGATGAGCGGAGCAGCTACTGTATCGAGGGTATGGTCGTCTGTTGAGATTGAACTCTCCGATTGATCCTGCAAAGAAGAAGAAGAACATCAGTGAGAAGGAAACAACAATGATGAAGAACAAGAAGATTGGAAACTAGAAGAAGAAGACGACGTAAGAGAGAGACGTGAGAAGAAGAAGAAGAAGAAGAAGAAGAAGAAGACAAGAGAAGTGGGTTTTATGTTTTATCTTATTGGGCTGATGAAGTTGTGTAGGCCCAAAGTGGTGAAGTATGTTTTGTTGTGGCCCATTCGTAGAAGTAGCTTATTCTAGCTAAGTACTTGAGGTAGAGTAGTTGGGGTTGTTAGTGGCTAAGGTAAGGTTGTGTAAGGTTGCTTGTATCCCTAAGTCTAATGTCTAGAAGTAAGGTTAAATAGTGACTAAGTTTAAGGTCTAAGAGAGTGGGTATGGTGAGTAGAAGAAATCTCCTATATATATGTGTAATGTGTGTAAACTTATGAGTGTGTGAAAGTATGAAAGTTTAAGAGAAAAAAAACAAAACAAACTTGTGTCCTAAGCAGAAAAACAACATCGTCGGAGATGGGGAAGGGTGTTCGTCGGTTCTCTACTGAACCAGAGAACGATGTTCCAACTTCAGGAATCAGTTTGCCTTATGCCACAAGATCATAGCTACACAGAATT
>Baa_1
GACGACAACTAAACCCTACGCTTACATAAAAACGCGACCTTTAAGAATTTTGTACGGCAACAGAACCAGAGAACGTTGACGGCTAAAGGCGGCGAAATGGACGTTGATGAGCGGAGCAGCTACTGTATCGAGGGTATGGTCGTCTGTTGAGATTGAACTCTCCGATTGATCCTGCAAAGAAGAAGAAGAACATCAGTGAGAAGGAAACAACAATGATGAAGAACAAGAAGATTGGAAACTAGAAGAAGAAGACGACGTAAGAGAGAGACGTGAGAAGAAGAAGAAGAAGAAGAAGAAGAAGAAGACAAGAGAAGTGGGTTTTATGTTTTATCTTATTGGGCTGATGAAGTTGTGTAGGCCCAAAGTGGTGAAGTATGTTTTGTTGTGGCCCATTCGTAGAAGTAGCTTATTCTAGCTAAGTACTTGAGGTAGAGTAGTTGGGGTTGTTAGTGGCTAAGGTAAGGTTGTGTAAGGTTGCTTGTATCCCTAAGTCTAATGTCTAGAAGTAAGGTTAAATAGTGACTAAGTTTAAGGTCTAAGAGAGTGGGTATGGTGAGTAGAAGAAATCTCCTATATATATGTGTAATGTGTGTAAACTTATGAGTGTGTGAAAGTATGAAAGTTTAAGAGAAAAAAAACAAAACAAACTTGTGTCCTAAGCAGAAAAACAACATCGTCGGAGATGGGGAAGGGTGTTCGTCGGTTCTCTACTGAACCAGAGAACGATGTTCCAACTTCAGGAATCAGTTTGCCTTATGCCACAAGATCATAGCTACACAGAATT
>Bak-2
GACGACAACTAAACCCTACGCTTACATAAAAACGCGACCTTTAAGAATTTTGTACGGCAACAGAACCAGAGAACGTTGACGGCTAAAGGCGGCGAAATGGACGTTGATGAGCGGAGCAGCTACTGTATCGAGGGTATGGTCGTCTGTTGAGATTGAACTCTCCGATTGATCCTGCAAAGAAGAAGAAGAACATCAGTGAGAAGGAAACAACAATGATGAAGAACAAGAAGATTGGAAACTAGAAGAAGAAGACGACGTAAGAGAGAGACGTGAGAAGAAGAAGAAGAAGAAGAAGAAGAAGAAGACAAGAGAAGTGGGTTTTATGTTTTATCTTATTGGGCTGATGAAGTTGTGTAGGCCCAAAGTGGTGAAGTATGTTTTGTTGTGGCCCATTCGTAGAAGTAGCTTATTCTAGCTAAGTACTTGAGGTAGAGTAGTTGGGGTTGTTAGTGGCTAAGGTAAGGTTGTGTAAGGTTGCTTGTATCCCTAAGTCTAATGTCTAGAAGTAAGGTTAAATAGTGACTAAGTTTAAGGTCTAAGAGAGTGGGTATGGTGAGTAGAAGAAATCTCCTATATATATGTGTAATGTGTGTAAACTTATGAGTGTGTGAAAGTATGAAAGTTTAAGAGAAAAAAAACAAAACAAACTTGTGTCCTAAGCAGAAAAACAACATCGTCGGAGATGGGGAAGGGTGTTCGTCGGTTCTCTACTGAACCAGAGAACGATGTTCCAACTTCAGGAATCAGTTTGCCTTATGCCACAAGATCATAGCTACACAGAATT
>Bak-7
GACGACAACTAAACCCTACGCTTACATAAAAACGCGACCTTTAAGAATTTTGTACGGCAACAGAACCAGAGAACGTTGACGGCTAAAGGCGGCGAAATGGACGTTGATGAGCGGAGCAGCTACTGTATCGAGGGTATGGTCGTCTGTTGAGATTGAACTCTCCGATTGATCCTGCAAAGAAGAAGAAGAACATCAGTGAGAAGGAAACAACAATGATGAAGAACAAGAAGATTGGAAACTAGAAGAAGAAGACGACGTAAGAGAGAGACGTGAGAAGAAGAAGAAGAAGAAGAAGAAGAAGAAGACAAGAGAAGTGGGTTTTATGTTTTATCTTATTGGGCTGATGAAGTTGTGTAGGCCCAAAGTGGTGAAGTATGTTTTGTTGTGGCCCATTCGTAGAAGTAGCTTATTCTAGCTAAGTACTTGAGGTAGAGTAGTTGGGGTTGTTAGTGGCTAAGGTAAGGTTGTGTAAGGTTGCTTGTATCCCTAAGTCTAATGTCTAGAAGTAAGGTTAAATAGTGACTAAGTTTAAGGTCTAAGAGAGTGGGTATGGTGAGTAGAAGAAATCTCCTATATATATGTGTAATGTGTGTAAACTTATGAGTGTGTGAAAGTATGAAAGTTTAAGAGAAAAAAAACAAAACAAACTTGTGTCCTAAGCAGAAAAACAACATCGTCGGAGATGGGGAAGGGTGTTCGTCGGTTCTCTACTGAACCAGAGAACGATGTTCCAACTTCAGGAATCAGTTTGCCTTATGCCACAAGATCATAGCTACACAGAATT
>Bd_0
GACGACAACTAAACCCTACGCTTACATAAAAACGCGACCTTTAAGAATTTTGTACGGCAACAGAACCAGAGAACGTTGACGGCTAAAGGCGGCGAAATGGACGTTGATGAGCGGAGCAGCTACTGTATCGAGGGTATGGTCGTCTGTTGAGATTGAACTCTCCGATTGATCCTGCAAAGAAGAAGAAGAACATCAGTGAGAAGGAAACAACAATGATGAAGAACAAGAAGATTGGAAACTAGAAGAAGAAGACGACGTAAGAGAGAGACGTGAGAAGAAGAAGAAGAAGAAGAAGAAGAAGAAGACAAGAGAAGTGGGTTTTATGTTTTATCTTATTGGGCTGATGAAGTTGTGTAGGCCCAAAGTGGTGAAGTATGTTTTGTTGTGGCCCATTCGTAGAAGTAGCTTATTCTAGCTAAGTACTTGAGGTAGAGTAGTTGGGGTTGTTAGTGGCTAAGGTAAGGTTGTGTAAGGTTGCTTGTATCCCTAAGTCTAATGTCTAGAAGTAAGGTTAAATAGTGACTAAGTTTAAGGTCTAAGAGAGTGGGTATGGTGAGTAGAAGAAATCTCCTATATATATGTGTAATGTGTGTAAACTTATGAGTGTGTGAAAGTATGAAAGTTTAAGAGAAAAAAAACAAAACAAACTTGTGTCCTAAGCAGAAAAACAACATCGTCGGAGATGGGGAAGGGTGTTCGTCGGTTCTCTACTGAACCAGAGAACGATGTTCCAACTTCAGGAATCAGTTTGCCTTATGCCACAAGATCATAGCTACACAGAATT
>Benk_1
GACGACAACTAAACCCTACGCTTACATAAAAACGCGACCTTTAAGAATTTTGTACGGCAACAGAACCAGAGAACGTTGACGGCTAAAGGCGGCGAAATGGACGTTGATGAGCGGAGCAGCTACTGTATCGAGGGTATGGTCGTCTGTTGAGATTGAACTCTCCGATTGATCCTGCAAAGAAGAAGAAGAACATCAGTGAGAAGGAAACAACAATGATGAAGAACAAGAAGATTGGAAACTAGAAGAAGAAGACGACGTAAGAGAGAGACGTGAGAAGAAGAAGAAGAAGAAGAAGAAGAAGAAGACAAGAGAAGTGGGTTTTATGTTTTATCTTATTGGGCTGATGAAGTTGTGTAGGCCCAAAGTGGTGAAGTATGTTTTGTTGTGGCCCATTCGTAGAAGTAGCTTATTCTAGCTAAGTACTTGAGGTAGAGTAGTTGGGGTTGTTAGTGGCTAAGGTAAGGTTGTGTAAGGTTGCTTGTATCCCTAAGTCTAATGTCTAGAAGTAAGGTTAAATAGTGACTAAGTTTAAGGTCTAAGAGAGTGGGTATGGTGAGTAGAAGAAATCTCCTATATATATGTGTAATGTGTGTAAACTTATGAGTGTGTGAAAGTATGAAAGTTTAAGAGAAAAAAAACAAAACAAACTTGTGTCCTAAGCAGAAAAACAACATCGTCGGAGATGGGGAAGGGTGTTCGTCGGTTCTCTACTGAACCAGAGAACGATGTTCCAACTTCAGGAATCAGTTTGCCTTATGCCACAAGATCATAGCTACACAGAATT
>Ber
GACGACAACTAAACCCTACGCTTACATAAAAACGCGACCTTTAAGAATTTTGTACGGCAACAGAACCAGAGAACGTTGACGGCTAAAGGCGGCGAAATGGACGTTGATGAGCGGAGCAGCTACTGTATCGAGGGTATGGTCGTCTGTTGAGATTGAACTCTCCGATTGATCCTGCAAAGAAGAAGAAGAACATCAGTGAGAAGGAAACAACAATGATGAAGAACAAGAAGATTGGAAACTAGAAGAAGAAGACGACGTAAGAGAGAGACGTGAGAAGAAGAAGAAGAAGAAGAAGAAGAAGAAGACAAGAGAAGTGGGTTTTATGTTTTATCTTATTGGGCTGATGAAGTTGTGTAGGCCCAAAGTGGTGAAGTATGTTTTGTTGTGGCCCATTCGTAGAAGTAGCTTATTCTAGCTAAGTACTTGAGGTAGAGTAGTTGGGGTTGTTAGTGGCTAAGGTAAGGTTGTGTAAGGTTGCTTGTATCCCTAAGTCTAATGTCTAGAAGTAAGGTTAAATAGTGACTAAGTTTAAGGTCTAAGAGAGTGGGTATGGTGAGTAGAAGAAATCTCCTATATATATGTGTAATGTGTGTAAACTTATGAGTGTGTGAAAGTATGAAAGTTTAAGAGAAAAAAAACAAAACAAACTTGTGTCCTAAGCAGAAAAACAACATCGTCGGAGATGGGGAAGGGTGTTCGTCGGTTCTCTACTGAACCAGAGAACGATGTTCCAACTTCAGGAATCAGTTTGCCTTATGCCACAAGATCATAGCTACACAGAATT
>Bg_2
GACGACAACTAAACCCTACGCTTACATAAAAACGCGACCTTTAAGAATTTTGTACGGCAACAGAACCAGAGAACGTTGACGGCTAAAGGCGGCGAAATGGACGTTGATGAGCGGAGCAGCTACTGTATCGAGGGTATGGTCGTCTGTTGAGATTGAACTCTCCGATTGATCCTGCAAAGAAGAAGAAGAACATCAGTGAGAAGGAAACAACAATGATGAAGAACAAGAAGATTGGAAACTAGAAGAAGAAGACGACGTAAGAGAGAGACGTGAGAAGAAGAAGAAGAAGAAGAAGAAGAAGAAGACAAGAGAAGTGGGTTTTATGTTTTATCTTATTGGGCTGATGAAGTTGTGTAGGCCCAAAGTGGTGAAGTATGTTTTGTTGTGGCCCATTCGTAGAAGTAGCTTATTCTAGCTAAGTACTTGAGGTAGAGTAGTTGGGGTTGTTAGTGGCTAAGGTAAGGTTGTGTAAGGTTGCTTGTATCCCTAAGTCTAATGTCTAGAAGTAAGGTTAAATAGTGACTAAGTTTAAGGTCTAAGAGAGTGGGTATGGTGAGTAGAAGAAATCTCCTATATATATGTGTAATGTGTGTAAACTTATGAGTGTGTGAAAGTATGAAAGTTTAAGAGAAAAAAAACAAAACAAACTTGTGTCCTAAGCAGAAAAACAACATCGTCGGAGATGGGGAAGGGTGTTCGTCGGTTCTCTACTGAACCAGAGAACGATGTTCCAACTTCAGGAATCAGTTTGCCTTATGCCACAAGATCATAGCTACACAGAATT
>Bik_1
GACGACAACTAAACCCTACGCTTACATAAAAACGCGACCTTTAAGAATTTTGTACGGCAACAGAACCAGAGAACGTTGACGGCTAAAGGCGGCGAAATGGACGTTGATGAGCGGAGCAGCTACTGTATCGAGGGTATGGTCGTCTGTTGAGATTGAACTCTCCGATTGATCCTGCAAAGAAGAAGAAGAACATCAGTGAGAAGGAAACAACAATGATGAAGAACAAGAAGATTGGAAACTAGAAGAAGAAGACGACGTAAGAGAGAGACGTGAGAAGAAGAAGAAGAAGAAGAAGAAGAAGAAGACAAGAGAAGTGGGTTTTATGTTTTATCTTATTGGGCTGATGAAGTTGTGTAGGCCCAAAGTGGTGAAGTATGTTTTGTTGTGGCCCATTCGTAGAAGTAGCTTATTCTAGCTAAGTACTTGAGGTAGAGTAGTTGGGGTTGTTAGTGGCTAAGGTAAGGTTGTGTAAGGTTGCTTGTATCCCTAAGTCTAATGTCTAGAAGTAAGGTTAAATAGTGACTAAGTTTAAGGTCTAAGAGAGTGGGTATGGTGAGTAGAAGAAATCTCCTATATATATGTGTAATGTGTGTAAACTTATGAGTGTGTGAAAGTATGAAAGTTTAAGAGAAAAAAAACAAAACAAACTTGTGTCCTAAGCAGAAAAACAACATCGTCGGAGATGGGGAAGGGTGTTCGTCGGTTCTCTACTGAACCAGAGAACGATGTTCCAACTTCAGGAATCAGTTTGCCTTATGCCACAAGATCATAGCTACACAGAATT
>Bl_1
GACGACAACTAAACCCTACGCTTACATAAAAACGCGACCTTTAAGAATTTTGTACGGCAACAGAACCAGAGAACGTTGACGGCTAAAGGCGGCGAAATGGACGTTGATGAGCGGAGCAGCTACTGTATCGAGGGTATGGTCGTCTGTTGAGATTGAACTCTCCGATTGATCCTGCAAAGAAGAAGAAGAACATCAGTGAGAAGGAAACAACAATGATGAAGAACAAGAAGATTGGAAACTAGAAGAAGAAGACGACGTAAGAGAGAGACGTGAGAAGAAGAAGAAGAAGAAGAAGAAGAAGAAGACAAGAGAAGTGGGTTTTATGTTTTATCTTATTGGGCTGATGAAGTTGTGTAGGCCCAAAGTGGTGAAGTATGTTTTGTTGTGGCCCATTCGTAGAAGTAGCTTATTCTAGCTAAGTACTTGAGGTAGAGTAGTTGGGGTTGTTAGTGGCTAAGGTAAGGTTGTGTAAGGTTGCTTGTATCCCTAAGTCTAATGTCTAGAAGTAAGGTTAAATAGTGACTAAGTTTAAGGTCTAAGAGAGTGGGTATGGTGAGTAGAAGAAATCTCCTATATATATGTGTAATGTGTGTAAACTTATGAGTGTGTGAAAGTATGAAAGTTTAAGAGAAAAAAAACAAAACAAACTTGTGTCCTAAGCAGAAAAACAACATCGTCGGAGATGGGGAAGGGTGTTCGTCGGTTCTCTACTGAACCAGAGAACGATGTTCCAACTTCAGGAATCAGTTTGCCTTATGCCACAAGATCATAGCTACACAGAATT
>Boot_1
GACGACAACTAAACCCTACGCTTACATAAAAACGCGACCTTTAAGAATTTTGTACGGCAACAGAACCAGAGAACGTTGACGGCTAAAGGCGGCGAAATGGACGTTGATGAGCGGAGCAGCTACTGTATCGAGGGTATGGTCGTCTGTTGAGATTGAACTCTCCGATTGATCCTGCAAAGAAGAAGAAGAACATCAGTGAGAAGGAAACAACAATGATGAAGAACAAGAAGATTGGAAACTAGAAGAAGAAGACGACGTAAGAGAGAGACGTGAGAAGAAGAAGAAGAAGAAGAAGAAGAAGAAGACAAGAGAAGTGGGTTTTATGTTTTATCTTATTGGGCTGATGAAGTTGTGTAGGCCCAAAGTGGTGAAGTATGTTTTGTTGTGGCCCATTCGTAGAAGTAGCTTATTCTAGCTAAGTACTTGAGGTAGAGTAGTTGGGGTTGTTAGTGGCTAAGGTAAGGTTGTGTAAGGTTGCTTGTATCCCTAAGTCTAATGTCTAGAAGTAAGGTTAAATAGTGACTAAGTTTAAGGTCTAAGAGAGTGGGTATGGTGAGTAGAAGAAATCTCCTATATATATGTGTAATGTGTGTAAACTTATGAGTGTGTGAAAGTATGAAAGTTTAAGAGAAAAAAAACAAAACAAACTTGTGTCCTAAGCAGAAAAACAACATCGTCGGAGATGGGGAAGGGTGTTCGTCGGTTCTCTACTGAACCAGAGAACGATGTTCCAACTTCAGGAATCAGTTTGCCTTATGCCACAAGATCATAGCTACACAGAATT
>Bor_1
GACGACAACTAAACCCTACGCTTACATAAAAACGCGACCTTTAAGAATTTTGTACGGCAACAGAACCAGAGAACGTTGACGGCTAAAGGCGGCGAAATGGACGTTGATGAGCGGAGCAGCTACTGTATCGAGGGTATGGTCGTCTGTTGAGATTGAACTCTCCGATTGATCCTGCAAAGAAGAAGAAGAACATCAGTGAGAAGGAAACAACAATGATGAAGAACAAGAAGATTGGAAACTAGAAGAAGAAGACGACGTAAGAGAGAGACGTGAGAAGAAGAAGAAGAAGAAGAAGAAGAAGAAGACAAGAGAAGTGGGTTTTATGTTTTATCTTATTGGGCTGATGAAGTTGTGTAGGCCCAAAGTGGTGAAGTATGTTTTGTTGTGGCCCATTCGTAGAAGTAGCTTATTCTAGCTAAGTACTTGAGGTAGAGTAGTTGGGGTTGTTAGTGGCTAAGGTAAGGTTGTGTAAGGTTGCTTGTATCCCTAAGTCTAATGTCTAGAAGTAAGGTTAAATAGTGACTAAGTTTAAGGTCTAAGAGAGTGGGTATGGTGAGTAGAAGAAATCTCCTATATATATGTGTAATGTGTGTAAACTTATGAGTGTGTGAAAGTATGAAAGTTTAAGAGAAAAAAAACAAAACAAACTTGTGTCCTAAGCAGAAAAACAACATCGTCGGAGATGGGGAAGGGTGTTCGTCGGTTCTCTACTGAACCAGAGAACGATGTTCCAACTTCAGGAATCAGTTTGCCTTATGCCACAAGATCATAGCTACACAGAATT
>Bor_4
GACGACAACTAAACCCTACGCTTACATAAAAACGCGACCTTTAAGAATTTTGTACGGCAACAGAACCAGAGAACGTTGACGGCTAAAGGCGGCGAAATGGACGTTGATGAGCGGAGCAGCTACTGTATCGAGGGTATGGTCGTCTGTTGAGATTGAACTCTCCGATTGATCCTGCAAAGAAGAAGAAGAACATCAGTGAGAAGGAAACAACAATGATGAAGAACAAGAAGATTGGAAACTAGAAGAAGAAGACGACGTAAGAGAGAGACGTGAGAAGAAGAAGAAGAAGAAGAAGAAGAAGAAGACAAGAGAAGTGGGTTTTATGTTTTATCTTATTGGGCTGATGAAGTTGTGTAGGCCCAAAGTGGTGAAGTATGTTTTGTTGTGGCCCATTCGTAGAAGTAGCTTATTCTAGCTAAGTACTTGAGGTAGAGTAGTTGGGGTTGTTAGTGGCTAAGGTAAGGTTGTGTAAGGTTGCTTGTATCCCTAAGTCTAATGTCTAGAAGTAAGGTTAAATAGTGACTAAGTTTAAGGTCTAAGAGAGTGGGTATGGTGAGTAGAAGAAATCTCCTATATATATGTGTAATGTGTGTAAACTTATGAGTGTGTGAAAGTATGAAAGTTTAAGAGAAAAAAAACAAAACAAACTTGTGTCCTAAGCAGAAAAACAACATCGTCGGAGATGGGGAAGGGTGTTCGTCGGTTCTCTACTGAACCAGAGAACGATGTTCCAACTTCAGGAATCAGTTTGCCTTATGCCACAAGATCATAGCTACACAGAATT
>Broesarp-34-145
GACGACAACTAAACCCTACGCTTACATAAAAACGCGACCTTTAAGAATTTTGTACGGCAACAGAACCAGAGAACGTTGACGGCTAAAGGCGGCGAAATGGACGTTGATGAGCGGAGCAGCTACTGTATCGAGGGTATGGTCGTCTGTTGAGATTGAACTCTCCGATTGATCCTGCAAAGAAGAAGAAGAACATCAGTGAGAAGGAAACAACAATGATGAAGAACAAGAAGATTGGAAACTAGAAGAAGAAGACGACGTAAGAGAGAGACGTGAGAAGAAGAAGAAGAAGAAGAAGAAGAAGAAGACAAGAGAAGTGGGTTTTATGTTTTATCTTATTGGGCTGATGAAGTTGTGTAGGCCCAAAGTGGTGAAGTATGTTTTGTTGTGGCCCATTCGTAGAAGTAGCTTATTCTAGCTAAGTACTTGAGGTAGAGTAGTTGGGGTTGTTAGTGGCTAAGGTAAGGTTGTGTAAGGTTGCTTGTATCCCTAAGTCTAATGTCTAGAAGTAAGGTTAAATAGTGACTAAGTTTAAGGTCTAAGAGAGTGGGTATGGTGAGTAGAAGAAATCTCCTATATATATGTGTAATGTGTGTAAACTTATGAGTGTGTGAAAGTATGAAAGTTTAAGAGAAAAAAAACAAAACAAACTTGTGTCCTAAGCAGAAAAACAACATCGTCGGAGATGGGGAAGGGTGTTCGTCGGTTCTCTACTGAACCAGAGAACGATGTTCCAACTTCAGGAATCAGTTTGCCTTATGCCACAAGATCATAGCTACACAGAATT
>Bs_1
GACGACAACTAAACCCTACGCTTACATAAAAACGCGACCTTTAAGAATTTTGTACGGCAACAGAACCAGAGAACGTTGACGGCTAAAGGCGGCGAAATGGACGTTGATGAGCGGAGCAGCTACTGTATCGAGGGTATGGTCGTCTGTTGAGATTGAACTCTCCGATTGATCCTGCAAAGAAGAAGAAGAACATCAGTGAGAAGGAAACAACAATGATGAAGAACAAGAAGATTGGAAACTAGAAGAAGAAGACGACGTAAGAGAGAGACGTGAGAAGAAGAAGAAGAAGAAGAAGAAGAAGAAGACAAGAGAAGTGGGTTTTATGTTTTATCTTATTGGGCTGATGAAGTTGTGTAGGCCCAAAGTGGTGAAGTATGTTTTGTTGTGGCCCATTCGTAGAAGTAGCTTATTCTAGCTAAGTACTTGAGGTAGAGTAGTTGGGGTTGTTAGTGGCTAAGGTAAGGTTGTGTAAGGTTGCTTGTATCCCTAAGTCTAATGTCTAGAAGTAAGGTTAAATAGTGACTAAGTTTAAGGTCTAAGAGAGTGGGTATGGTGAGTAGAAGAAATCTCCTATATATATGTGTAATGTGTGTAAACTTATGAGTGTGTGAAAGTATGAAAGTTTAAGAGAAAAAAAACAAAACAAACTTGTGTCCTAAGCAGAAAAACAACATCGTCGGAGATGGGGAAGGGTGTTCGTCGGTTCTCTACTGAACCAGAGAACGATGTTCCAACTTCAGGAATCAGTTTGCCTTATGCCACAAGATCATAGCTACACAGAATT
>Bsch_0
GACGACAACTAAACCCTACGCTTACATAAAAACGCGACCTTTAAGAATTTTGTACGGCAACAGAACCAGAGAACGTTGACGGCTAAAGGCGGCGAAATGGACGTTGATGAGCGGAGCAGCTACTGTATCGAGGGTATGGTCGTCTGTTGAGATTGAACTCTCCGATTGATCCTGCAAAGAAGAAGAAGAACATCAGTGAGAAGGAAACAACAATGATGAAGAACAAGAAGATTGGAAACTAGAAGAAGAAGACGACGTAAGAGAGAGACGTGAGAAGAAGAAGAAGAAGAAGAAGAAGAAGAAGACAAGAGAAGTGGGTTTTATGTTTTATCTTATTGGGCTGATGAAGTTGTGTAGGCCCAAAGTGGTGAAGTATGTTTTGTTGTGGCCCATTCGTAGAAGTAGCTTATTCTAGCTAAGTACTTGAGGTAGAGTAGTTGGGGTTGTTAGTGGCTAAGGTAAGGTTGTGTAAGGTTGCTTGTATCCCTAAGTCTAATGTCTAGAAGTAAGGTTAAATAGTGACTAAGTTTAAGGTCTAAGAGAGTGGGTATGGTGAGTAGAAGAAATCTCCTATATATATGTGTAATGTGTGTAAACTTATGAGTGTGTGAAAGTATGAAAGTTTAAGAGAAAAAAAACAAAACAAACTTGTGTCCTAAGCAGAAAAACAACATCGTCGGAGATGGGGAAGGGTGTTCGTCGGTTCTCTACTGAACCAGAGAACGATGTTCCAACTTCAGGAATCAGTTTGCCTTATGCCACAAGATCATAGCTACACAGAATT
>Bu_0
GACGACAACTAAACCCTACGCTTACATAAAAACGCGACCTTTAAGAATTTTGTACGGCAACAGAACCAGAGAACGTTGACGGCTAAAGGCGGCGAAATGGACGTTGATGAGCGGAGCAGCTACTGTATCGAGGGTATGGTCGTCTGTTGAGATTGAACTCTCCGATTGATCCTGCAAAGAAGAAGAAGAACATCAGTGAGAAGGAAACAACAATGATGAAGAACAAGAAGATTGGAAACTAGAAGAAGAAGACGACGTAAGAGAGAGACGTGAGAAGAAGAAGAAGAAGAAGAAGAAGAAGAAGACAAGAGAAGTGGGTTTTATGTTTTATCTTATTGGGCTGATGAAGTTGTGTAGGCCCAAAGTGGTGAAGTATGTTTTGTTGTGGCCCATTCGTAGAAGTAGCTTATTCTAGCTAAGTACTTGAGGTAGAGTAGTTGGGGTTGTTAGTGGCTAAGGTAAGGTTGTGTAAGGTTGCTTGTATCCCTAAGTCTAATGTCTAGAAGTAAGGTTAAATAGTGACTAAGTTTAAGGTCTAAGAGAGTGGGTATGGTGAGTAGAAGAAATCTCCTATATATATGTGTAATGTGTGTAAACTTATGAGTGTGTGAAAGTATGAAAGTTTAAGAGAAAAAAAACAAAACAAACTTGTGTCCTAAGCAGAAAAACAACATCGTCGGAGATGGGGAAGGGTGTTCGTCGGTTCTCTACTGAACCAGAGAACGATGTTCCAACTTCAGGAATCAGTTTGCCTTATGCCACAAGATCATAGCTACACAGAATT
>Buckhorn_Pass
GACGACAACTAAACCCTACGCTTACATAAAAACGCGACCTTTAAGAATTTTGTACGGCAACAGAACCAGAGAACGTTGACGGCTAAAGGCGGCGAAATGGACGTTGATGAGCGGAGCAGCTACTGTATCGAGGGTATGGTCGTCTGTTGAGATTGAACTCTCCGATTGATCCTGCAAAGAAGAAGAAGAACATCAGTGAGAAGGAAACAACAATGATGAAGAACAAGAAGATTGGAAACTAGAAGAAGAAGACGACGTAAGAGAGAGACGTGAGAAGAAGAAGAAGAAGAAGAAGAAGAAGAAGACAAGAGAAGTGGGTTTTATGTTTTATCTTATTGGGCTGATGAAGTTGTGTAGGCCCAAAGTGGTGAAGTATGTTTTGTTGTGGCCCATTCGTAGAAGTAGCTTATTCTAGCTAAGTACTTGAGGTAGAGTAGTTGGGGTTGTTAGTGGCTAAGGTAAGGTTGTGTAAGGTTGCTTGTATCCCTAAGTCTAATGTCTAGAAGTAAGGTTAAATAGTGACTAAGTTTAAGGTCTAAGAGAGTGGGTATGGTGAGTAGAAGAAATCTCCTATATATATGTGTAATGTGTGTAAACTTATGAGTGTGTGAAAGTATGAAAGTTTAAGAGAAAAAAAACAAAACAAACTTGTGTCCTAAGCAGAAAAACAACATCGTCGGAGATGGGGAAGGGTGTTCGTCGGTTCTCTACTGAACCAGAGAACGATGTTCCAACTTCAGGAATCAGTTTGCCTTATGCCACAAGATCATAGCTACACAGAATT
>Bur-0_1
GACGACAACTAAACCCTACGCTTACATAAAAACGCGACCTTTAAGAATTTTGTACGGCAACAGAACCAGAGAACGTTGACGGCTAAAGGCGGCGAAATGGACGTTGATGAGCGGAGCAGCTACTGTATCGAGGGTATGGTCGTCTGTTGAGATTGAACTCTCCGATTGATCCTGCAAAGAAGAAGAAGAACATCAGTGAGAAGGAAACAACAATGATGAAGAACAAGAAGATTGGAAACTAGAAGAAGAAGACGACGTAAGAGAGAGACGTGAGAAGAAGAAGAAGAAGAAGAAGAAGAAGAAGACAAGAGAAGTGGGTTTTATGTTTTATCTTATTGGGCTGATGAAGTTGTGTAGGCCCAAAGTGGTGAAGTATGTTTTGTTGTGGCCCATTCGTAGAAGTAGCTTATTCTAGCTAAGTACTTGAGGTAGAGTAGTTGGGGTTGTTAGTGGCTAAGGTAAGGTTGTGTAAGGTTGCTTGTATCCCTAAGTCTAATGTCTAGAAGTAAGGTTAAATAGTGACTAAGTTTAAGGTCTAAGAGAGTGGGTATGGTGAGTAGAAGAAATCTCCTATATATATGTGTAATGTGTGTAAACTTATGAGTGTGTGAAAGTATGAAAGTTTAAGAGAAAAAAAACAAAACAAACTTGTGTCCTAAGCAGAAAAACAACATCGTCGGAGATGGGGAAGGGTGTTCGTCGGTTCTCTACTGAACCAGAGAACGATGTTCCAACTTCAGGAATCAGTTTGCCTTATGCCACAAGATCATAGCTACACAGAATT
>Bur-0_2
GACGACAACTAAACCCTACGCTTACATAAAAACGCGACCTTTAAGAATTTTGTACGGCAACAGAACCAGAGAACGTTGACGGCTAAAGGCGGCGAAATGGACGTTGATGAGCGGAGCAGCTACTGTATCGAGGGTATGGTCGTCTGTTGAGATTGAACTCTCCGATTGATCCTGCAAAGAAGAAGAAGAACATCAGTGAGAAGGAAACAACAATGATGAAGAACAAGAAGATTGGAAACTAGAAGAAGAAGACGACGTAAGAGAGAGACGTGAGAAGAAGAAGAAGAAGAAGAAGAAGAAGAAGACAAGAGAAGTGGGTTTTATGTTTTATCTTATTGGGCTGATGAAGTTGTGTAGGCCCAAAGTGGTGAAGTATGTTTTGTTGTGGCCCATTCGTAGAAGTAGCTTATTCTAGCTAAGTACTTGAGGTAGAGTAGTTGGGGTTGTTAGTGGCTAAGGTAAGGTTGTGTAAGGTTGCTTGTATCCCTAAGTCTAATGTCTAGAAGTAAGGTTAAATAGTGACTAAGTTTAAGGTCTAAGAGAGTGGGTATGGTGAGTAGAAGAAATCTCCTATATATATGTGTAATGTGTGTAAACTTATGAGTGTGTGAAAGTATGAAAGTTTAAGAGAAAAAAAACAAAACAAACTTGTGTCCTAAGCAGAAAAACAACATCGTCGGAGATGGGGAAGGGTGTTCGTCGGTTCTCTACTGAACCAGAGAACGATGTTCCAACTTCAGGAATCAGTTTGCCTTATGCCACAAGATCATAGCTACACAGAATT
>C24
GACGACAACTAAACCCTACGCTTACATAAAAACGCGACCTTTAAGAATTTTGTACGGCAACAGAACCAGAGAACGTTGACGGCTAAAGGCGGCGAAATGGACGTTGATGAGCGGAGCAGCTACTGTATCGAGGGTATGGTCGTCTGTTGAGATTGAACTCTCCGATTGATCCTGCAAAGAAGAAGAAGAACATCAGTGAGAAGGAAACAACAATGATGAAGAACAAGAAGATTGGAAACTAGAAGAAGAAGACGACGTAAGAGAGAGACGTGAGAAGAAGAAGAAGAAGAAGAAGAAGAAGAAGACAAGAGAAGTGGGTTTTATGTTTTATCTTATTGGGCTGATGAAGTTGTGTAGGCCCAAAGTGGTGAAGTATGTTTTGTTGTGGCCCATTCGTAGAAGTAGCTTATTCTAGCTAAGTACTTGAGGTAGAGTAGTTGGGGTTGTTAGTGGCTAAGGTAAGGTTGTGTAAGGTTGCTTGTATCCCTAAGTCTAATGTCTAGAAGTAAGGTTAAATAGTGACTAAGTTTAAGGTCTAAGAGAGTGGGTATGGTGAGTAGAAGAAATCTCCTATATATATGTGTAATGTGTGTAAACTTATGAGTGTGTGAAAGTATGAAAGTTTAAGAGAAAAAAAACAAAACAAACTTGTGTCCTAAGCAGAAAAACAACATCGTCGGAGATGGGGAAGGGTGTTCGTCGGTTCTCTACTGAACCAGAGAACGATGTTCCAACTTCAGGAATCAGTTTGCCTTATGCCACAAGATCATAGCTACACAGAATT
>CIBC_17
GACGACAACTAAACCCTACGCTTACATAAAAACGCGACCTTTAAGAATTTTGTACGGCAACAGAACCAGAGAACGTTGACGGCTAAAGGCGGCGAAATGGACGTTGATGAGCGGAGCAGCTACTGTATCGAGGGTATGGTCGTCTGTTGAGATTGAACTCTCCGATTGATCCTGCAAAGAAGAAGAAGAACATCAGTGAGAAGGAAACAACAATGATGAAGAACAAGAAGATTGGAAACTAGAAGAAGAAGACGACGTAAGAGAGAGACGTGAGAAGAAGAAGAAGAAGAAGAAGAAGAAGAAGACAAGAGAAGTGGGTTTTATGTTTTATCTTATTGGGCTGATGAAGTTGTGTAGGCCCAAAGTGGTGAAGTATGTTTTGTTGTGGCCCATTCGTAGAAGTAGCTTATTCTAGCTAAGTACTTGAGGTAGAGTAGTTGGGGTTGTTAGTGGCTAAGGTAAGGTTGTGTAAGGTTGCTTGTATCCCTAAGTCTAATGTCTAGAAGTAAGGTTAAATAGTGACTAAGTTTAAGGTCTAAGAGAGTGGGTATGGTGAGTAGAAGAAATCTCCTATATATATGTGTAATGTGTGTAAACTTATGAGTGTGTGAAAGTATGAAAGTTTAAGAGAAAAAAAACAAAACAAACTTGTGTCCTAAGCAGAAAAACAACATCGTCGGAGATGGGGAAGGGTGTTCGTCGGTTCTCTACTGAACCAGAGAACGATGTTCCAACTTCAGGAATCAGTTTGCCTTATGCCACAAGATCATAGCTACACAGAATT
>CIBC_5
GACGACAACTAAACCCTACGCTTACATAAAAACGCGACCTTTAAGAATTTTGTACGGCAACAGAACCAGAGAACGTTGACGGCTAAAGGCGGCGAAATGGACGTTGATGAGCGGAGCAGCTACTGTATCGAGGGTATGGTCGTCTGTTGAGATTGAACTCTCCGATTGATCCTGCAAAGAAGAAGAAGAACATCAGTGAGAAGGAAACAACAATGATGAAGAACAAGAAGATTGGAAACTAGAAGAAGAAGACGACGTAAGAGAGAGACGTGAGAAGAAGAAGAAGAAGAAGAAGAAGAAGAAGACAAGAGAAGTGGGTTTTATGTTTTATCTTATTGGGCTGATGAAGTTGTGTAGGCCCAAAGTGGTGAAGTATGTTTTGTTGTGGCCCATTCGTAGAAGTAGCTTATTCTAGCTAAGTACTTGAGGTAGAGTAGTTGGGGTTGTTAGTGGCTAAGGTAAGGTTGTGTAAGGTTGCTTGTATCCCTAAGTCTAATGTCTAGAAGTAAGGTTAAATAGTGACTAAGTTTAAGGTCTAAGAGAGTGGGTATGGTGAGTAGAAGAAATCTCCTATATATATGTGTAATGTGTGTAAACTTATGAGTGTGTGAAAGTATGAAAGTTTAAGAGAAAAAAAACAAAACAAACTTGTGTCCTAAGCAGAAAAACAACATCGTCGGAGATGGGGAAGGGTGTTCGTCGGTTCTCTACTGAACCAGAGAACGATGTTCCAACTTCAGGAATCAGTTTGCCTTATGCCACAAGATCATAGCTACACAGAATT
>Ca_0
GACGACAACTAAACCCTACGCTTACATAAAAACGCGACCTTTAAGAATTTTGTACGGCAACAGAACCAGAGAACGTTGACGGCTAAAGGCGGCGAAATGGACGTTGATGAGCGGAGCAGCTACTGTATCGAGGGTATGGTCGTCTGTTGAGATTGAACTCTCCGATTGATCCTGCAAAGAAGAAGAAGAACATCAGTGAGAAGGAAACAACAATGATGAAGAACAAGAAGATTGGAAACTAGAAGAAGAAGACGACGTAAGAGAGAGACGTGAGAAGAAGAAGAAGAAGAAGAAGAAGAAGAAGACAAGAGAAGTGGGTTTTATGTTTTATCTTATTGGGCTGATGAAGTTGTGTAGGCCCAAAGTGGTGAAGTATGTTTTGTTGTGGCCCATTCGTAGAAGTAGCTTATTCTAGCTAAGTACTTGAGGTAGAGTAGTTGGGGTTGTTAGTGGCTAAGGTAAGGTTGTGTAAGGTTGCTTGTATCCCTAAGTCTAATGTCTAGAAGTAAGGTTAAATAGTGACTAAGTTTAAGGTCTAAGAGAGTGGGTATGGTGAGTAGAAGAAATCTCCTATATATATGTGTAATGTGTGTAAACTTATGAGTGTGTGAAAGTATGAAAGTTTAAGAGAAAAAAAACAAAACAAACTTGTGTCCTAAGCAGAAAAACAACATCGTCGGAGATGGGGAAGGGTGTTCGTCGGTTCTCTACTGAACCAGAGAACGATGTTCCAACTTCAGGAATCAGTTTGCCTTATGCCACAAGATCATAGCTACACAGAATT
>Cal_0
GACGACAACTAAACCCTACGCTTACATAAAAACGCGACCTTTAAGAATTTTGTACGGCAACAGAACCAGAGAACGTTGACGGCTAAAGGCGGCGAAATGGACGTTGATGAGCGGAGCAGCTACTGTATCGAGGGTATGGTCGTCTGTTGAGATTGAACTCTCCGATTGATCCTGCAAAGAAGAAGAAGAACATCAGTGAGAAGGAAACAACAATGATGAAGAACAAGAAGATTGGAAACTAGAAGAAGAAGACGACGTAAGAGAGAGACGTGAGAAGAAGAAGAAGAAGAAGAAGAAGAAGAAGACAAGAGAAGTGGGTTTTATGTTTTATCTTATTGGGCTGATGAAGTTGTGTAGGCCCAAAGTGGTGAAGTATGTTTTGTTGTGGCCCATTCGTAGAAGTAGCTTATTCTAGCTAAGTACTTGAGGTAGAGTAGTTGGGGTTGTTAGTGGCTAAGGTAAGGTTGTGTAAGGTTGCTTGTATCCCTAAGTCTAATGTCTAGAAGTAAGGTTAAATAGTGACTAAGTTTAAGGTCTAAGAGAGTGGGTATGGTGAGTAGAAGAAATCTCCTATATATATGTGTAATGTGTGTAAACTTATGAGTGTGTGAAAGTATGAAAGTTTAAGAGAAAAAAAACAAAACAAACTTGTGTCCTAAGCAGAAAAACAACATCGTCGGAGATGGGGAAGGGTGTTCGTCGGTTCTCTACTGAACCAGAGAACGATGTTCCAACTTCAGGAATCAGTTTGCCTTATGCCACAAGATCATAGCTACACAGAATT
>Cdm-0
GACGACAACTAAACCCTACGCTTACATAAAAACGCGACCTTTAAGAATTTTGTACGGCAACAGAACCAGAGAACGTTGACGGCTAAAGGCGGCGAAATGGACGTTGATGAGCGGAGCAGCTACTGTATCGAGGGTATGGTCGTCTGTTGAGATTGAACTCTCCGATTGATCCTGCAAAGAAGAAGAAGAACATCAGTGAGAAGGAAACAACAATGATGAAGAACAAGAAGATTGGAAACTAGAAGAAGAAGACGACGTAAGAGAGAGACGTGAGAAGAAGAAGAAGAAGAAGAAGAAGAAGAAGACAAGAGAAGTGGGTTTTATGTTTTATCTTATTGGGCTGATGAAGTTGTGTAGGCCCAAAGTGGTGAAGTATGTTTTGTTGTGGCCCATTCGTAGAAGTAGCTTATTCTAGCTAAGTACTTGAGGTAGAGTAGTTGGGGTTGTTAGTGGCTAAGGTAAGGTTGTGTAAGGTTGCTTGTATCCCTAAGTCTAATGTCTAGAAGTAAGGTTAAATAGTGACTAAGTTTAAGGTCTAAGAGAGTGGGTATGGTGAGTAGAAGAAATCTCCTATATATATGTGTAATGTGTGTAAACTTATGAGTGTGTGAAAGTATGAAAGTTTAAGAGAAAAAAAACAAAACAAACTTGTGTCCTAAGCAGAAAAACAACATCGTCGGAGATGGGGAAGGGTGTTCGTCGGTTCTCTACTGAACCAGAGAACGATGTTCCAACTTCAGGAATCAGTTTGCCTTATGCCACAAGATCATAGCTACACAGAATT
>Cerv_1
GACGACAACTAAACCCTACGCTTACATAAAAACGCGACCTTTAAGAATTTTGTACGGCAACAGAACCAGAGAACGTTGACGGCTAAAGGCGGCGAAATGGACGTTGATGAGCGGAGCAGCTACTGTATCGAGGGTATGGTCGTCTGTTGAGATTGAACTCTCCGATTGATCCTGCAAAGAAGAAGAAGAACATCAGTGAGAAGGAAACAACAATGATGAAGAACAAGAAGATTGGAAACTAGAAGAAGAAGACGACGTAAGAGAGAGACGTGAGAAGAAGAAGAAGAAGAAGAAGAAGAAGAAGACAAGAGAAGTGGGTTTTATGTTTTATCTTATTGGGCTGATGAAGTTGTGTAGGCCCAAAGTGGTGAAGTATGTTTTGTTGTGGCCCATTCGTAGAAGTAGCTTATTCTAGCTAAGTACTTGAGGTAGAGTAGTTGGGGTTGTTAGTGGCTAAGGTAAGGTTGTGTAAGGTTGCTTGTATCCCTAAGTCTAATGTCTAGAAGTAAGGTTAAATAGTGACTAAGTTTAAGGTCTAAGAGAGTGGGTATGGTGAGTAGAAGAAATCTCCTATATATATGTGTAATGTGTGTAAACTTATGAGTGTGTGAAAGTATGAAAGTTTAAGAGAAAAAAAACAAAACAAACTTGTGTCCTAAGCAGAAAAACAACATCGTCGGAGATGGGGAAGGGTGTTCGTCGGTTCTCTACTGAACCAGAGAACGATGTTCCAACTTCAGGAATCAGTTTGCCTTATGCCACAAGATCATAGCTACACAGAATT
>Chi_0
GACGACAACTAAACCCTACGCTTACATAAAAACGCGACCTTTAAGAATTTTGTACGGCAACAGAACCAGAGAACGTTGACGGCTAAAGGCGGCGAAATGGACGTTGATGAGCGGAGCAGCTACTGTATCGAGGGTATGGTCGTCTGTTGAGATTGAACTCTCCGATTGATCCTGCAAAGAAGAAGAAGAACATCAGTGAGAAGGAAACAACAATGATGAAGAACAAGAAGATTGGAAACTAGAAGAAGAAGACGACGTAAGAGAGAGACGTGAGAAGAAGAAGAAGAAGAAGAAGAAGAAGAAGACAAGAGAAGTGGGTTTTATGTTTTATCTTATTGGGCTGATGAAGTTGTGTAGGCCCAAAGTGGTGAAGTATGTTTTGTTGTGGCCCATTCGTAGAAGTAGCTTATTCTAGCTAAGTACTTGAGGTAGAGTAGTTGGGGTTGTTAGTGGCTAAGGTAAGGTTGTGTAAGGTTGCTTGTATCCCTAAGTCTAATGTCTAGAAGTAAGGTTAAATAGTGACTAAGTTTAAGGTCTAAGAGAGTGGGTATGGTGAGTAGAAGAAATCTCCTATATATATGTGTAATGTGTGTAAACTTATGAGTGTGTGAAAGTATGAAAGTTTAAGAGAAAAAAAACAAAACAAACTTGTGTCCTAAGCAGAAAAACAACATCGTCGGAGATGGGGAAGGGTGTTCGTCGGTTCTCTACTGAACCAGAGAACGATGTTCCAACTTCAGGAATCAGTTTGCCTTATGCCACAAGATCATAGCTACACAGAATT
>Cnt_1
GACGACAACTAAACCCTACGCTTACATAAAAACGCGACCTTTAAGAATTTTGTACGGCAACAGAACCAGAGAACGTTGACGGCTAAAGGCGGCGAAATGGACGTTGATGAGCGGAGCAGCTACTGTATCGAGGGTATGGTCGTCTGTTGAGATTGAACTCTCCGATTGATCCTGCAAAGAAGAAGAAGAACATCAGTGAGAAGGAAACAACAATGATGAAGAACAAGAAGATTGGAAACTAGAAGAAGAAGACGACGTAAGAGAGAGACGTGAGAAGAAGAAGAAGAAGAAGAAGAAGAAGAAGACAAGAGAAGTGGGTTTTATGTTTTATCTTATTGGGCTGATGAAGTTGTGTAGGCCCAAAGTGGTGAAGTATGTTTTGTTGTGGCCCATTCGTAGAAGTAGCTTATTCTAGCTAAGTACTTGAGGTAGAGTAGTTGGGGTTGTTAGTGGCTAAGGTAAGGTTGTGTAAGGTTGCTTGTATCCCTAAGTCTAATGTCTAGAAGTAAGGTTAAATAGTGACTAAGTTTAAGGTCTAAGAGAGTGGGTATGGTGAGTAGAAGAAATCTCCTATATATATGTGTAATGTGTGTAAACTTATGAGTGTGTGAAAGTATGAAAGTTTAAGAGAAAAAAAACAAAACAAACTTGTGTCCTAAGCAGAAAAACAACATCGTCGGAGATGGGGAAGGGTGTTCGTCGGTTCTCTACTGAACCAGAGAACGATGTTCCAACTTCAGGAATCAGTTTGCCTTATGCCACAAGATCATAGCTACACAGAATT
>Co
GACGACAACTAAACCCTACGCTTACATAAAAACGCGACCTTTAAGAATTTTGTACGGCAACAGAACCAGAGAACGTTGACGGCTAAAGGCGGCGAAATGGACGTTGATGAGCGGAGCAGCTACTGTATCGAGGGTATGGTCGTCTGTTGAGATTGAACTCTCCGATTGATCCTGCAAAGAAGAAGAAGAACATCAGTGAGAAGGAAACAACAATGATGAAGAACAAGAAGATTGGAAACTAGAAGAAGAAGACGACGTAAGAGAGAGACGTGAGAAGAAGAAGAAGAAGAAGAAGAAGAAGAAGACAAGAGAAGTGGGTTTTATGTTTTATCTTATTGGGCTGATGAAGTTGTGTAGGCCCAAAGTGGTGAAGTATGTTTTGTTGTGGCCCATTCGTAGAAGTAGCTTATTCTAGCTAAGTACTTGAGGTAGAGTAGTTGGGGTTGTTAGTGGCTAAGGTAAGGTTGTGTAAGGTTGCTTGTATCCCTAAGTCTAATGTCTAGAAGTAAGGTTAAATAGTGACTAAGTTTAAGGTCTAAGAGAGTGGGTATGGTGAGTAGAAGAAATCTCCTATATATATGTGTAATGTGTGTAAACTTATGAGTGTGTGAAAGTATGAAAGTTTAAGAGAAAAAAAACAAAACAAACTTGTGTCCTAAGCAGAAAAACAACATCGTCGGAGATGGGGAAGGGTGTTCGTCGGTTCTCTACTGAACCAGAGAACGATGTTCCAACTTCAGGAATCAGTTTGCCTTATGCCACAAGATCATAGCTACACAGAATT
>Com_1
GACGACAACTAAACCCTACGCTTACATAAAAACGCGACCTTTAAGAATTTTGTACGGCAACAGAACCAGAGAACGTTGACGGCTAAAGGCGGCGAAATGGACGTTGATGAGCGGAGCAGCTACTGTATCGAGGGTATGGTCGTCTGTTGAGATTGAACTCTCCGATTGATCCTGCAAAGAAGAAGAAGAACATCAGTGAGAAGGAAACAACAATGATGAAGAACAAGAAGATTGGAAACTAGAAGAAGAAGACGACGTAAGAGAGAGACGTGAGAAGAAGAAGAAGAAGAAGAAGAAGAAGAAGACAAGAGAAGTGGGTTTTATGTTTTATCTTATTGGGCTGATGAAGTTGTGTAGGCCCAAAGTGGTGAAGTATGTTTTGTTGTGGCCCATTCGTAGAAGTAGCTTATTCTAGCTAAGTACTTGAGGTAGAGTAGTTGGGGTTGTTAGTGGCTAAGGTAAGGTTGTGTAAGGTTGCTTGTATCCCTAAGTCTAATGTCTAGAAGTAAGGTTAAATAGTGACTAAGTTTAAGGTCTAAGAGAGTGGGTATGGTGAGTAGAAGAAATCTCCTATATATATGTGTAATGTGTGTAAACTTATGAGTGTGTGAAAGTATGAAAGTTTAAGAGAAAAAAAACAAAACAAACTTGTGTCCTAAGCAGAAAAACAACATCGTCGGAGATGGGGAAGGGTGTTCGTCGGTTCTCTACTGAACCAGAGAACGATGTTCCAACTTCAGGAATCAGTTTGCCTTATGCCACAAGATCATAGCTACACAGAATT
>Ct-1
GACGACAACTAAACCCTACGCTTACATAAAAACGCGACCTTTAAGAATTTTGTACGGCAACAGAACCAGAGAACGTTGACGGCTAAAGGCGGCGAAATGGACGTTGATGAGCGGAGCAGCTACTGTATCGAGGGTATGGTCGTCTGTTGAGATTGAACTCTCCGATTGATCCTGCAAAGAAGAAGAAGAACATCAGTGAGAAGGAAACAACAATGATGAAGAACAAGAAGATTGGAAACTAGAAGAAGAAGACGACGTAAGAGAGAGACGTGAGAAGAAGAAGAAGAAGAAGAAGAAGAAGAAGACAAGAGAAGTGGGTTTTATGTTTTATCTTATTGGGCTGATGAAGTTGTGTAGGCCCAAAGTGGTGAAGTATGTTTTGTTGTGGCCCATTCGTAGAAGTAGCTTATTCTAGCTAAGTACTTGAGGTAGAGTAGTTGGGGTTGTTAGTGGCTAAGGTAAGGTTGTGTAAGGTTGCTTGTATCCCTAAGTCTAATGTCTAGAAGTAAGGTTAAATAGTGACTAAGTTTAAGGTCTAAGAGAGTGGGTATGGTGAGTAGAAGAAATCTCCTATATATATGTGTAATGTGTGTAAACTTATGAGTGTGTGAAAGTATGAAAGTTTAAGAGAAAAAAAACAAAACAAACTTGTGTCCTAAGCAGAAAAACAACATCGTCGGAGATGGGGAAGGGTGTTCGTCGGTTCTCTACTGAACCAGAGAACGATGTTCCAACTTCAGGAATCAGTTTGCCTTATGCCACAAGATCATAGCTACACAGAATT
>Cvi-0
GACGACAACTAAACCCTACGCTTACATAAAAACGCGACCTTTAAGAATTTTGTACGGCAACAGAACCAGAGAACGTTGACGGCTAAAGGCGGCGAAATGGACGTTGATGAGCGGAGCAGCTACTGTATCGAGGGTATGGTCGTCTGTTGAGATTGAACTCTCCGATTGATCCTGCAAAGAAGAAGAAGAACATCAGTGAGAAGGAAACAACAATGATGAAGAACAAGAAGATTGGAAACTAGAAGAAGAAGACGACGTAAGAGAGAGACGTGAGAAGAAGAAGAAGAAGAAGAAGAAGAAGAAGACAAGAGAAGTGGGTTTTATGTTTTATCTTATTGGGCTGATGAAGTTGTGTAGGCCCAAAGTGGTGAAGTATGTTTTGTTGTGGCCCATTCGTAGAAGTAGCTTATTCTAGCTAAGTACTTGAGGTAGAGTAGTTGGGGTTGTTAGTGGCTAAGGTAAGGTTGTGTAAGGTTGCTTGTATCCCTAAGTCTAATGTCTAGAAGTAAGGTTAAATAGTGACTAAGTTTAAGGTCTAAGAGAGTGGGTATGGTGAGTAGAAGAAATCTCCTATATATATGTGTAATGTGTGTAAACTTATGAGTGTGTGAAAGTATGAAAGTTTAAGAGAAAAAAAACAAAACAAACTTGTGTCCTAAGCAGAAAAACAACATCGTCGGAGATGGGGAAGGGTGTTCGTCGGTTCTCTACTGAACCAGAGAACGATGTTCCAACTTCAGGAATCAGTTTGCCTTATGCCACAAGATCATAGCTACACAGAATT
>Da1_12
GACGACAACTAAACCCTACGCTTACATAAAAACGCGACCTTTAAGAATTTTGTACGGCAACAGAACCAGAGAACGTTGACGGCTAAAGGCGGCGAAATGGACGTTGATGAGCGGAGCAGCTACTGTATCGAGGGTATGGTCGTCTGTTGAGATTGAACTCTCCGATTGATCCTGCAAAGAAGAAGAAGAACATCAGTGAGAAGGAAACAACAATGATGAAGAACAAGAAGATTGGAAACTAGAAGAAGAAGACGACGTAAGAGAGAGACGTGAGAAGAAGAAGAAGAAGAAGAAGAAGAAGAAGACAAGAGAAGTGGGTTTTATGTTTTATCTTATTGGGCTGATGAAGTTGTGTAGGCCCAAAGTGGTGAAGTATGTTTTGTTGTGGCCCATTCGTAGAAGTAGCTTATTCTAGCTAAGTACTTGAGGTAGAGTAGTTGGGGTTGTTAGTGGCTAAGGTAAGGTTGTGTAAGGTTGCTTGTATCCCTAAGTCTAATGTCTAGAAGTAAGGTTAAATAGTGACTAAGTTTAAGGTCTAAGAGAGTGGGTATGGTGAGTAGAAGAAATCTCCTATATATATGTGTAATGTGTGTAAACTTATGAGTGTGTGAAAGTATGAAAGTTTAAGAGAAAAAAAACAAAACAAACTTGTGTCCTAAGCAGAAAAACAACATCGTCGGAGATGGGGAAGGGTGTTCGTCGGTTCTCTACTGAACCAGAGAACGATGTTCCAACTTCAGGAATCAGTTTGCCTTATGCCACAAGATCATAGCTACACAGAATT
>Db_1
GACGACAACTAAACCCTACGCTTACATAAAAACGCGACCTTTAAGAATTTTGTACGGCAACAGAACCAGAGAACGTTGACGGCTAAAGGCGGCGAAATGGACGTTGATGAGCGGAGCAGCTACTGTATCGAGGGTATGGTCGTCTGTTGAGATTGAACTCTCCGATTGATCCTGCAAAGAAGAAGAAGAACATCAGTGAGAAGGAAACAACAATGATGAAGAACAAGAAGATTGGAAACTAGAAGAAGAAGACGACGTAAGAGAGAGACGTGAGAAGAAGAAGAAGAAGAAGAAGAAGAAGAAGACAAGAGAAGTGGGTTTTATGTTTTATCTTATTGGGCTGATGAAGTTGTGTAGGCCCAAAGTGGTGAAGTATGTTTTGTTGTGGCCCATTCGTAGAAGTAGCTTATTCTAGCTAAGTACTTGAGGTAGAGTAGTTGGGGTTGTTAGTGGCTAAGGTAAGGTTGTGTAAGGTTGCTTGTATCCCTAAGTCTAATGTCTAGAAGTAAGGTTAAATAGTGACTAAGTTTAAGGTCTAAGAGAGTGGGTATGGTGAGTAGAAGAAATCTCCTATATATATGTGTAATGTGTGTAAACTTATGAGTGTGTGAAAGTATGAAAGTTTAAGAGAAAAAAAACAAAACAAACTTGTGTCCTAAGCAGAAAAACAACATCGTCGGAGATGGGGAAGGGTGTTCGTCGGTTCTCTACTGAACCAGAGAACGATGTTCCAACTTCAGGAATCAGTTTGCCTTATGCCACAAGATCATAGCTACACAGAATT
>Del-10
GACGACAACTAAACCCTACGCTTACATAAAAACGCGACCTTTAAGAATTTTGTACGGCAACAGAACCAGAGAACGTTGACGGCTAAAGGCGGCGAAATGGACGTTGATGAGCGGAGCAGCTACTGTATCGAGGGTATGGTCGTCTGTTGAGATTGAACTCTCCGATTGATCCTGCAAAGAAGAAGAAGAACATCAGTGAGAAGGAAACAACAATGATGAAGAACAAGAAGATTGGAAACTAGAAGAAGAAGACGACGTAAGAGAGAGACGTGAGAAGAAGAAGAAGAAGAAGAAGAAGAAGAAGACAAGAGAAGTGGGTTTTATGTTTTATCTTATTGGGCTGATGAAGTTGTGTAGGCCCAAAGTGGTGAAGTATGTTTTGTTGTGGCCCATTCGTAGAAGTAGCTTATTCTAGCTAAGTACTTGAGGTAGAGTAGTTGGGGTTGTTAGTGGCTAAGGTAAGGTTGTGTAAGGTTGCTTGTATCCCTAAGTCTAATGTCTAGAAGTAAGGTTAAATAGTGACTAAGTTTAAGGTCTAAGAGAGTGGGTATGGTGAGTAGAAGAAATCTCCTATATATATGTGTAATGTGTGTAAACTTATGAGTGTGTGAAAGTATGAAAGTTTAAGAGAAAAAAAACAAAACAAACTTGTGTCCTAAGCAGAAAAACAACATCGTCGGAGATGGGGAAGGGTGTTCGTCGGTTCTCTACTGAACCAGAGAACGATGTTCCAACTTCAGGAATCAGTTTGCCTTATGCCACAAGATCATAGCTACACAGAATT
>Dem_4
GACGACAACTAAACCCTACGCTTACATAAAAACGCGACCTTTAAGAATTTTGTACGGCAACAGAACCAGAGAACGTTGACGGCTAAAGGCGGCGAAATGGACGTTGATGAGCGGAGCAGCTACTGTATCGAGGGTATGGTCGTCTGTTGAGATTGAACTCTCCGATTGATCCTGCAAAGAAGAAGAAGAACATCAGTGAGAAGGAAACAACAATGATGAAGAACAAGAAGATTGGAAACTAGAAGAAGAAGACGACGTAAGAGAGAGACGTGAGAAGAAGAAGAAGAAGAAGAAGAAGAAGAAGACAAGAGAAGTGGGTTTTATGTTTTATCTTATTGGGCTGATGAAGTTGTGTAGGCCCAAAGTGGTGAAGTATGTTTTGTTGTGGCCCATTCGTAGAAGTAGCTTATTCTAGCTAAGTACTTGAGGTAGAGTAGTTGGGGTTGTTAGTGGCTAAGGTAAGGTTGTGTAAGGTTGCTTGTATCCCTAAGTCTAATGTCTAGAAGTAAGGTTAAATAGTGACTAAGTTTAAGGTCTAAGAGAGTGGGTATGGTGAGTAGAAGAAATCTCCTATATATATGTGTAATGTGTGTAAACTTATGAGTGTGTGAAAGTATGAAAGTTTAAGAGAAAAAAAACAAAACAAACTTGTGTCCTAAGCAGAAAAACAACATCGTCGGAGATGGGGAAGGGTGTTCGTCGGTTCTCTACTGAACCAGAGAACGATGTTCCAACTTCAGGAATCAGTTTGCCTTATGCCACAAGATCATAGCTACACAGAATT
>Dja_1
GACGACAACTAAACCCTACGCTTACATAAAAACGCGACCTTTAAGAATTTTGTACGGCAACAGAACCAGAGAACGTTGACGGCTAAAGGCGGCGAAATGGACGTTGATGAGCGGAGCAGCTACTGTATCGAGGGTATGGTCGTCTGTTGAGATTGAACTCTCCGATTGATCCTGCAAAGAAGAAGAAGAACATCAGTGAGAAGGAAACAACAATGATGAAGAACAAGAAGATTGGAAACTAGAAGAAGAAGACGACGTAAGAGAGAGACGTGAGAAGAAGAAGAAGAAGAAGAAGAAGAAGAAGACAAGAGAAGTGGGTTTTATGTTTTATCTTATTGGGCTGATGAAGTTGTGTAGGCCCAAAGTGGTGAAGTATGTTTTGTTGTGGCCCATTCGTAGAAGTAGCTTATTCTAGCTAAGTACTTGAGGTAGAGTAGTTGGGGTTGTTAGTGGCTAAGGTAAGGTTGTGTAAGGTTGCTTGTATCCCTAAGTCTAATGTCTAGAAGTAAGGTTAAATAGTGACTAAGTTTAAGGTCTAAGAGAGTGGGTATGGTGAGTAGAAGAAATCTCCTATATATATGTGTAATGTGTGTAAACTTATGAGTGTGTGAAAGTATGAAAGTTTAAGAGAAAAAAAACAAAACAAACTTGTGTCCTAAGCAGAAAAACAACATCGTCGGAGATGGGGAAGGGTGTTCGTCGGTTCTCTACTGAACCAGAGAACGATGTTCCAACTTCAGGAATCAGTTTGCCTTATGCCACAAGATCATAGCTACACAGAATT
>Do_0
GACGACAACTAAACCCTACGCTTACATAAAAACGCGACCTTTAAGAATTTTGTACGGCAACAGAACCAGAGAACGTTGACGGCTAAAGGCGGCGAAATGGACGTTGATGAGCGGAGCAGCTACTGTATCGAGGGTATGGTCGTCTGTTGAGATTGAACTCTCCGATTGATCCTGCAAAGAAGAAGAAGAACATCAGTGAGAAGGAAACAACAATGATGAAGAACAAGAAGATTGGAAACTAGAAGAAGAAGACGACGTAAGAGAGAGACGTGAGAAGAAGAAGAAGAAGAAGAAGAAGAAGAAGACAAGAGAAGTGGGTTTTATGTTTTATCTTATTGGGCTGATGAAGTTGTGTAGGCCCAAAGTGGTGAAGTATGTTTTGTTGTGGCCCATTCGTAGAAGTAGCTTATTCTAGCTAAGTACTTGAGGTAGAGTAGTTGGGGTTGTTAGTGGCTAAGGTAAGGTTGTGTAAGGTTGCTTGTATCCCTAAGTCTAATGTCTAGAAGTAAGGTTAAATAGTGACTAAGTTTAAGGTCTAAGAGAGTGGGTATGGTGAGTAGAAGAAATCTCCTATATATATGTGTAATGTGTGTAAACTTATGAGTGTGTGAAAGTATGAAAGTTTAAGAGAAAAAAAACAAAACAAACTTGTGTCCTAAGCAGAAAAACAACATCGTCGGAGATGGGGAAGGGTGTTCGTCGGTTCTCTACTGAACCAGAGAACGATGTTCCAACTTCAGGAATCAGTTTGCCTTATGCCACAAGATCATAGCTACACAGAATT
>Dog-4
GACGACAACTAAACCCTACGCTTACATAAAAACGCGACCTTTAAGAATTTTGTACGGCAACAGAACCAGAGAACGTTGACGGCTAAAGGCGGCGAAATGGACGTTGATGAGCGGAGCAGCTACTGTATCGAGGGTATGGTCGTCTGTTGAGATTGAACTCTCCGATTGATCCTGCAAAGAAGAAGAAGAACATCAGTGAGAAGGAAACAACAATGATGAAGAACAAGAAGATTGGAAACTAGAAGAAGAAGACGACGTAAGAGAGAGACGTGAGAAGAAGAAGAAGAAGAAGAAGAAGAAGAAGACAAGAGAAGTGGGTTTTATGTTTTATCTTATTGGGCTGATGAAGTTGTGTAGGCCCAAAGTGGTGAAGTATGTTTTGTTGTGGCCCATTCGTAGAAGTAGCTTATTCTAGCTAAGTACTTGAGGTAGAGTAGTTGGGGTTGTTAGTGGCTAAGGTAAGGTTGTGTAAGGTTGCTTGTATCCCTAAGTCTAATGTCTAGAAGTAAGGTTAAATAGTGACTAAGTTTAAGGTCTAAGAGAGTGGGTATGGTGAGTAGAAGAAATCTCCTATATATATGTGTAATGTGTGTAAACTTATGAGTGTGTGAAAGTATGAAAGTTTAAGAGAAAAAAAACAAAACAAACTTGTGTCCTAAGCAGAAAAACAACATCGTCGGAGATGGGGAAGGGTGTTCGTCGGTTCTCTACTGAACCAGAGAACGATGTTCCAACTTCAGGAATCAGTTTGCCTTATGCCACAAGATCATAGCTACACAGAATT
>Dr_0
GACGACAACTAAACCCTACGCTTACATAAAAACGCGACCTTTAAGAATTTTGTACGGCAACAGAACCAGAGAACGTTGACGGCTAAAGGCGGCGAAATGGACGTTGATGAGCGGAGCAGCTACTGTATCGAGGGTATGGTCGTCTGTTGAGATTGAACTCTCCGATTGATCCTGCAAAGAAGAAGAAGAACATCAGTGAGAAGGAAACAACAATGATGAAGAACAAGAAGATTGGAAACTAGAAGAAGAAGACGACGTAAGAGAGAGACGTGAGAAGAAGAAGAAGAAGAAGAAGAAGAAGAAGACAAGAGAAGTGGGTTTTATGTTTTATCTTATTGGGCTGATGAAGTTGTGTAGGCCCAAAGTGGTGAAGTATGTTTTGTTGTGGCCCATTCGTAGAAGTAGCTTATTCTAGCTAAGTACTTGAGGTAGAGTAGTTGGGGTTGTTAGTGGCTAAGGTAAGGTTGTGTAAGGTTGCTTGTATCCCTAAGTCTAATGTCTAGAAGTAAGGTTAAATAGTGACTAAGTTTAAGGTCTAAGAGAGTGGGTATGGTGAGTAGAAGAAATCTCCTATATATATGTGTAATGTGTGTAAACTTATGAGTGTGTGAAAGTATGAAAGTTTAAGAGAAAAAAAACAAAACAAACTTGTGTCCTAAGCAGAAAAACAACATCGTCGGAGATGGGGAAGGGTGTTCGTCGGTTCTCTACTGAACCAGAGAACGATGTTCCAACTTCAGGAATCAGTTTGCCTTATGCCACAAGATCATAGCTACACAGAATT
>Dra2-1
GACGACAACTAAACCCTACGCTTACATAAAAACGCGACCTTTAAGAATTTTGTACGGCAACAGAACCAGAGAACGTTGACGGCTAAAGGCGGCGAAATGGACGTTGATGAGCGGAGCAGCTACTGTATCGAGGGTATGGTCGTCTGTTGAGATTGAACTCTCCGATTGATCCTGCAAAGAAGAAGAAGAACATCAGTGAGAAGGAAACAACAATGATGAAGAACAAGAAGATTGGAAACTAGAAGAAGAAGACGACGTAAGAGAGAGACGTGAGAAGAAGAAGAAGAAGAAGAAGAAGAAGAAGACAAGAGAAGTGGGTTTTATGTTTTATCTTATTGGGCTGATGAAGTTGTGTAGGCCCAAAGTGGTGAAGTATGTTTTGTTGTGGCCCATTCGTAGAAGTAGCTTATTCTAGCTAAGTACTTGAGGTAGAGTAGTTGGGGTTGTTAGTGGCTAAGGTAAGGTTGTGTAAGGTTGCTTGTATCCCTAAGTCTAATGTCTAGAAGTAAGGTTAAATAGTGACTAAGTTTAAGGTCTAAGAGAGTGGGTATGGTGAGTAGAAGAAATCTCCTATATATATGTGTAATGTGTGTAAACTTATGAGTGTGTGAAAGTATGAAAGTTTAAGAGAAAAAAAACAAAACAAACTTGTGTCCTAAGCAGAAAAACAACATCGTCGGAGATGGGGAAGGGTGTTCGTCGGTTCTCTACTGAACCAGAGAACGATGTTCCAACTTCAGGAATCAGTTTGCCTTATGCCACAAGATCATAGCTACACAGAATT
>Dra3-1
GACGACAACTAAACCCTACGCTTACATAAAAACGCGACCTTTAAGAATTTTGTACGGCAACAGAACCAGAGAACGTTGACGGCTAAAGGCGGCGAAATGGACGTTGATGAGCGGAGCAGCTACTGTATCGAGGGTATGGTCGTCTGTTGAGATTGAACTCTCCGATTGATCCTGCAAAGAAGAAGAAGAACATCAGTGAGAAGGAAACAACAATGATGAAGAACAAGAAGATTGGAAACTAGAAGAAGAAGACGACGTAAGAGAGAGACGTGAGAAGAAGAAGAAGAAGAAGAAGAAGAAGAAGACAAGAGAAGTGGGTTTTATGTTTTATCTTATTGGGCTGATGAAGTTGTGTAGGCCCAAAGTGGTGAAGTATGTTTTGTTGTGGCCCATTCGTAGAAGTAGCTTATTCTAGCTAAGTACTTGAGGTAGAGTAGTTGGGGTTGTTAGTGGCTAAGGTAAGGTTGTGTAAGGTTGCTTGTATCCCTAAGTCTAATGTCTAGAAGTAAGGTTAAATAGTGACTAAGTTTAAGGTCTAAGAGAGTGGGTATGGTGAGTAGAAGAAATCTCCTATATATATGTGTAATGTGTGTAAACTTATGAGTGTGTGAAAGTATGAAAGTTTAAGAGAAAAAAAACAAAACAAACTTGTGTCCTAAGCAGAAAAACAACATCGTCGGAGATGGGGAAGGGTGTTCGTCGGTTCTCTACTGAACCAGAGAACGATGTTCCAACTTCAGGAATCAGTTTGCCTTATGCCACAAGATCATAGCTACACAGAATT
>DraIII_1
GACGACAACTAAACCCTACGCTTACATAAAAACGCGACCTTTAAGAATTTTGTACGGCAACAGAACCAGAGAACGTTGACGGCTAAAGGCGGCGAAATGGACGTTGATGAGCGGAGCAGCTACTGTATCGAGGGTATGGTCGTCTGTTGAGATTGAACTCTCCGATTGATCCTGCAAAGAAGAAGAAGAACATCAGTGAGAAGGAAACAACAATGATGAAGAACAAGAAGATTGGAAACTAGAAGAAGAAGACGACGTAAGAGAGAGACGTGAGAAGAAGAAGAAGAAGAAGAAGAAGAAGAAGACAAGAGAAGTGGGTTTTATGTTTTATCTTATTGGGCTGATGAAGTTGTGTAGGCCCAAAGTGGTGAAGTATGTTTTGTTGTGGCCCATTCGTAGAAGTAGCTTATTCTAGCTAAGTACTTGAGGTAGAGTAGTTGGGGTTGTTAGTGGCTAAGGTAAGGTTGTGTAAGGTTGCTTGTATCCCTAAGTCTAATGTCTAGAAGTAAGGTTAAATAGTGACTAAGTTTAAGGTCTAAGAGAGTGGGTATGGTGAGTAGAAGAAATCTCCTATATATATGTGTAATGTGTGTAAACTTATGAGTGTGTGAAAGTATGAAAGTTTAAGAGAAAAAAAACAAAACAAACTTGTGTCCTAAGCAGAAAAACAACATCGTCGGAGATGGGGAAGGGTGTTCGTCGGTTCTCTACTGAACCAGAGAACGATGTTCCAACTTCAGGAATCAGTTTGCCTTATGCCACAAGATCATAGCTACACAGAATT
>DraII_1
GACGACAACTAAACCCTACGCTTACATAAAAACGCGACCTTTAAGAATTTTGTACGGCAACAGAACCAGAGAACGTTGACGGCTAAAGGCGGCGAAATGGACGTTGATGAGCGGAGCAGCTACTGTATCGAGGGTATGGTCGTCTGTTGAGATTGAACTCTCCGATTGATCCTGCAAAGAAGAAGAAGAACATCAGTGAGAAGGAAACAACAATGATGAAGAACAAGAAGATTGGAAACTAGAAGAAGAAGACGACGTAAGAGAGAGACGTGAGAAGAAGAAGAAGAAGAAGAAGAAGAAGAAGACAAGAGAAGTGGGTTTTATGTTTTATCTTATTGGGCTGATGAAGTTGTGTAGGCCCAAAGTGGTGAAGTATGTTTTGTTGTGGCCCATTCGTAGAAGTAGCTTATTCTAGCTAAGTACTTGAGGTAGAGTAGTTGGGGTTGTTAGTGGCTAAGGTAAGGTTGTGTAAGGTTGCTTGTATCCCTAAGTCTAATGTCTAGAAGTAAGGTTAAATAGTGACTAAGTTTAAGGTCTAAGAGAGTGGGTATGGTGAGTAGAAGAAATCTCCTATATATATGTGTAATGTGTGTAAACTTATGAGTGTGTGAAAGTATGAAAGTTTAAGAGAAAAAAAACAAAACAAACTTGTGTCCTAAGCAGAAAAACAACATCGTCGGAGATGGGGAAGGGTGTTCGTCGGTTCTCTACTGAACCAGAGAACGATGTTCCAACTTCAGGAATCAGTTTGCCTTATGCCACAAGATCATAGCTACACAGAATT
>Dra_0
GACGACAACTAAACCCTACGCTTACATAAAAACGCGACCTTTAAGAATTTTGTACGGCAACAGAACCAGAGAACGTTGACGGCTAAAGGCGGCGAAATGGACGTTGATGAGCGGAGCAGCTACTGTATCGAGGGTATGGTCGTCTGTTGAGATTGAACTCTCCGATTGATCCTGCAAAGAAGAAGAAGAACATCAGTGAGAAGGAAACAACAATGATGAAGAACAAGAAGATTGGAAACTAGAAGAAGAAGACGACGTAAGAGAGAGACGTGAGAAGAAGAAGAAGAAGAAGAAGAAGAAGAAGACAAGAGAAGTGGGTTTTATGTTTTATCTTATTGGGCTGATGAAGTTGTGTAGGCCCAAAGTGGTGAAGTATGTTTTGTTGTGGCCCATTCGTAGAAGTAGCTTATTCTAGCTAAGTACTTGAGGTAGAGTAGTTGGGGTTGTTAGTGGCTAAGGTAAGGTTGTGTAAGGTTGCTTGTATCCCTAAGTCTAATGTCTAGAAGTAAGGTTAAATAGTGACTAAGTTTAAGGTCTAAGAGAGTGGGTATGGTGAGTAGAAGAAATCTCCTATATATATGTGTAATGTGTGTAAACTTATGAGTGTGTGAAAGTATGAAAGTTTAAGAGAAAAAAAACAAAACAAACTTGTGTCCTAAGCAGAAAAACAACATCGTCGGAGATGGGGAAGGGTGTTCGTCGGTTCTCTACTGAACCAGAGAACGATGTTCCAACTTCAGGAATCAGTTTGCCTTATGCCACAAGATCATAGCTACACAGAATT
>Duk
GACGACAACTAAACCCTACGCTTACATAAAAACGCGACCTTTAAGAATTTTGTACGGCAACAGAACCAGAGAACGTTGACGGCTAAAGGCGGCGAAATGGACGTTGATGAGCGGAGCAGCTACTGTATCGAGGGTATGGTCGTCTGTTGAGATTGAACTCTCCGATTGATCCTGCAAAGAAGAAGAAGAACATCAGTGAGAAGGAAACAACAATGATGAAGAACAAGAAGATTGGAAACTAGAAGAAGAAGACGACGTAAGAGAGAGACGTGAGAAGAAGAAGAAGAAGAAGAAGAAGAAGAAGACAAGAGAAGTGGGTTTTATGTTTTATCTTATTGGGCTGATGAAGTTGTGTAGGCCCAAAGTGGTGAAGTATGTTTTGTTGTGGCCCATTCGTAGAAGTAGCTTATTCTAGCTAAGTACTTGAGGTAGAGTAGTTGGGGTTGTTAGTGGCTAAGGTAAGGTTGTGTAAGGTTGCTTGTATCCCTAAGTCTAATGTCTAGAAGTAAGGTTAAATAGTGACTAAGTTTAAGGTCTAAGAGAGTGGGTATGGTGAGTAGAAGAAATCTCCTATATATATGTGTAATGTGTGTAAACTTATGAGTGTGTGAAAGTATGAAAGTTTAAGAGAAAAAAAACAAAACAAACTTGTGTCCTAAGCAGAAAAACAACATCGTCGGAGATGGGGAAGGGTGTTCGTCGGTTCTCTACTGAACCAGAGAACGATGTTCCAACTTCAGGAATCAGTTTGCCTTATGCCACAAGATCATAGCTACACAGAATT
>Durh_1
GACGACAACTAAACCCTACGCTTACATAAAAACGCGACCTTTAAGAATTTTGTACGGCAACAGAACCAGAGAACGTTGACGGCTAAAGGCGGCGAAATGGACGTTGATGAGCGGAGCAGCTACTGTATCGAGGGTATGGTCGTCTGTTGAGATTGAACTCTCCGATTGATCCTGCAAAGAAGAAGAAGAACATCAGTGAGAAGGAAACAACAATGATGAAGAACAAGAAGATTGGAAACTAGAAGAAGAAGACGACGTAAGAGAGAGACGTGAGAAGAAGAAGAAGAAGAAGAAGAAGAAGAAGACAAGAGAAGTGGGTTTTATGTTTTATCTTATTGGGCTGATGAAGTTGTGTAGGCCCAAAGTGGTGAAGTATGTTTTGTTGTGGCCCATTCGTAGAAGTAGCTTATTCTAGCTAAGTACTTGAGGTAGAGTAGTTGGGGTTGTTAGTGGCTAAGGTAAGGTTGTGTAAGGTTGCTTGTATCCCTAAGTCTAATGTCTAGAAGTAAGGTTAAATAGTGACTAAGTTTAAGGTCTAAGAGAGTGGGTATGGTGAGTAGAAGAAATCTCCTATATATATGTGTAATGTGTGTAAACTTATGAGTGTGTGAAAGTATGAAAGTTTAAGAGAAAAAAAACAAAACAAACTTGTGTCCTAAGCAGAAAAACAACATCGTCGGAGATGGGGAAGGGTGTTCGTCGGTTCTCTACTGAACCAGAGAACGATGTTCCAACTTCAGGAATCAGTTTGCCTTATGCCACAAGATCATAGCTACACAGAATT
>El_0
GACGACAACTAAACCCTACGCTTACATAAAAACGCGACCTTTAAGAATTTTGTACGGCAACAGAACCAGAGAACGTTGACGGCTAAAGGCGGCGAAATGGACGTTGATGAGCGGAGCAGCTACTGTATCGAGGGTATGGTCGTCTGTTGAGATTGAACTCTCCGATTGATCCTGCAAAGAAGAAGAAGAACATCAGTGAGAAGGAAACAACAATGATGAAGAACAAGAAGATTGGAAACTAGAAGAAGAAGACGACGTAAGAGAGAGACGTGAGAAGAAGAAGAAGAAGAAGAAGAAGAAGAAGACAAGAGAAGTGGGTTTTATGTTTTATCTTATTGGGCTGATGAAGTTGTGTAGGCCCAAAGTGGTGAAGTATGTTTTGTTGTGGCCCATTCGTAGAAGTAGCTTATTCTAGCTAAGTACTTGAGGTAGAGTAGTTGGGGTTGTTAGTGGCTAAGGTAAGGTTGTGTAAGGTTGCTTGTATCCCTAAGTCTAATGTCTAGAAGTAAGGTTAAATAGTGACTAAGTTTAAGGTCTAAGAGAGTGGGTATGGTGAGTAGAAGAAATCTCCTATATATATGTGTAATGTGTGTAAACTTATGAGTGTGTGAAAGTATGAAAGTTTAAGAGAAAAAAAACAAAACAAACTTGTGTCCTAAGCAGAAAAACAACATCGTCGGAGATGGGGAAGGGTGTTCGTCGGTTCTCTACTGAACCAGAGAACGATGTTCCAACTTCAGGAATCAGTTTGCCTTATGCCACAAGATCATAGCTACACAGAATT
>Ema_1
GACGACAACTAAACCCTACGCTTACATAAAAACGCGACCTTTAAGAATTTTGTACGGCAACAGAACCAGAGAACGTTGACGGCTAAAGGCGGCGAAATGGACGTTGATGAGCGGAGCAGCTACTGTATCGAGGGTATGGTCGTCTGTTGAGATTGAACTCTCCGATTGATCCTGCAAAGAAGAAGAAGAACATCAGTGAGAAGGAAACAACAATGATGAAGAACAAGAAGATTGGAAACTAGAAGAAGAAGACGACGTAAGAGAGAGACGTGAGAAGAAGAAGAAGAAGAAGAAGAAGAAGAAGACAAGAGAAGTGGGTTTTATGTTTTATCTTATTGGGCTGATGAAGTTGTGTAGGCCCAAAGTGGTGAAGTATGTTTTGTTGTGGCCCATTCGTAGAAGTAGCTTATTCTAGCTAAGTACTTGAGGTAGAGTAGTTGGGGTTGTTAGTGGCTAAGGTAAGGTTGTGTAAGGTTGCTTGTATCCCTAAGTCTAATGTCTAGAAGTAAGGTTAAATAGTGACTAAGTTTAAGGTCTAAGAGAGTGGGTATGGTGAGTAGAAGAAATCTCCTATATATATGTGTAATGTGTGTAAACTTATGAGTGTGTGAAAGTATGAAAGTTTAAGAGAAAAAAAACAAAACAAACTTGTGTCCTAAGCAGAAAAACAACATCGTCGGAGATGGGGAAGGGTGTTCGTCGGTTCTCTACTGAACCAGAGAACGATGTTCCAACTTCAGGAATCAGTTTGCCTTATGCCACAAGATCATAGCTACACAGAATT
>En_1
GACGACAACTAAACCCTACGCTTACATAAAAACGCGACCTTTAAGAATTTTGTACGGCAACAGAACCAGAGAACGTTGACGGCTAAAGGCGGCGAAATGGACGTTGATGAGCGGAGCAGCTACTGTATCGAGGGTATGGTCGTCTGTTGAGATTGAACTCTCCGATTGATCCTGCAAAGAAGAAGAAGAACATCAGTGAGAAGGAAACAACAATGATGAAGAACAAGAAGATTGGAAACTAGAAGAAGAAGACGACGTAAGAGAGAGACGTGAGAAGAAGAAGAAGAAGAAGAAGAAGAAGAAGACAAGAGAAGTGGGTTTTATGTTTTATCTTATTGGGCTGATGAAGTTGTGTAGGCCCAAAGTGGTGAAGTATGTTTTGTTGTGGCCCATTCGTAGAAGTAGCTTATTCTAGCTAAGTACTTGAGGTAGAGTAGTTGGGGTTGTTAGTGGCTAAGGTAAGGTTGTGTAAGGTTGCTTGTATCCCTAAGTCTAATGTCTAGAAGTAAGGTTAAATAGTGACTAAGTTTAAGGTCTAAGAGAGTGGGTATGGTGAGTAGAAGAAATCTCCTATATATATGTGTAATGTGTGTAAACTTATGAGTGTGTGAAAGTATGAAAGTTTAAGAGAAAAAAAACAAAACAAACTTGTGTCCTAAGCAGAAAAACAACATCGTCGGAGATGGGGAAGGGTGTTCGTCGGTTCTCTACTGAACCAGAGAACGATGTTCCAACTTCAGGAATCAGTTTGCCTTATGCCACAAGATCATAGCTACACAGAATT
>En_2
GACGACAACTAAACCCTACGCTTACATAAAAACGCGACCTTTAAGAATTTTGTACGGCAACAGAACCAGAGAACGTTGACGGCTAAAGGCGGCGAAATGGACGTTGATGAGCGGAGCAGCTACTGTATCGAGGGTATGGTCGTCTGTTGAGATTGAACTCTCCGATTGATCCTGCAAAGAAGAAGAAGAACATCAGTGAGAAGGAAACAACAATGATGAAGAACAAGAAGATTGGAAACTAGAAGAAGAAGACGACGTAAGAGAGAGACGTGAGAAGAAGAAGAAGAAGAAGAAGAAGAAGAAGACAAGAGAAGTGGGTTTTATGTTTTATCTTATTGGGCTGATGAAGTTGTGTAGGCCCAAAGTGGTGAAGTATGTTTTGTTGTGGCCCATTCGTAGAAGTAGCTTATTCTAGCTAAGTACTTGAGGTAGAGTAGTTGGGGTTGTTAGTGGCTAAGGTAAGGTTGTGTAAGGTTGCTTGTATCCCTAAGTCTAATGTCTAGAAGTAAGGTTAAATAGTGACTAAGTTTAAGGTCTAAGAGAGTGGGTATGGTGAGTAGAAGAAATCTCCTATATATATGTGTAATGTGTGTAAACTTATGAGTGTGTGAAAGTATGAAAGTTTAAGAGAAAAAAAACAAAACAAACTTGTGTCCTAAGCAGAAAAACAACATCGTCGGAGATGGGGAAGGGTGTTCGTCGGTTCTCTACTGAACCAGAGAACGATGTTCCAACTTCAGGAATCAGTTTGCCTTATGCCACAAGATCATAGCTACACAGAATT
>En_D
GACGACAACTAAACCCTACGCTTACATAAAAACGCGACCTTTAAGAATTTTGTACGGCAACAGAACCAGAGAACGTTGACGGCTAAAGGCGGCGAAATGGACGTTGATGAGCGGAGCAGCTACTGTATCGAGGGTATGGTCGTCTGTTGAGATTGAACTCTCCGATTGATCCTGCAAAGAAGAAGAAGAACATCAGTGAGAAGGAAACAACAATGATGAAGAACAAGAAGATTGGAAACTAGAAGAAGAAGACGACGTAAGAGAGAGACGTGAGAAGAAGAAGAAGAAGAAGAAGAAGAAGAAGACAAGAGAAGTGGGTTTTATGTTTTATCTTATTGGGCTGATGAAGTTGTGTAGGCCCAAAGTGGTGAAGTATGTTTTGTTGTGGCCCATTCGTAGAAGTAGCTTATTCTAGCTAAGTACTTGAGGTAGAGTAGTTGGGGTTGTTAGTGGCTAAGGTAAGGTTGTGTAAGGTTGCTTGTATCCCTAAGTCTAATGTCTAGAAGTAAGGTTAAATAGTGACTAAGTTTAAGGTCTAAGAGAGTGGGTATGGTGAGTAGAAGAAATCTCCTATATATATGTGTAATGTGTGTAAACTTATGAGTGTGTGAAAGTATGAAAGTTTAAGAGAAAAAAAACAAAACAAACTTGTGTCCTAAGCAGAAAAACAACATCGTCGGAGATGGGGAAGGGTGTTCGTCGGTTCTCTACTGAACCAGAGAACGATGTTCCAACTTCAGGAATCAGTTTGCCTTATGCCACAAGATCATAGCTACACAGAATT
>Er_0
GACGACAACTAAACCCTACGCTTACATAAAAACGCGACCTTTAAGAATTTTGTACGGCAACAGAACCAGAGAACGTTGACGGCTAAAGGCGGCGAAATGGACGTTGATGAGCGGAGCAGCTACTGTATCGAGGGTATGGTCGTCTGTTGAGATTGAACTCTCCGATTGATCCTGCAAAGAAGAAGAAGAACATCAGTGAGAAGGAAACAACAATGATGAAGAACAAGAAGATTGGAAACTAGAAGAAGAAGACGACGTAAGAGAGAGACGTGAGAAGAAGAAGAAGAAGAAGAAGAAGAAGAAGACAAGAGAAGTGGGTTTTATGTTTTATCTTATTGGGCTGATGAAGTTGTGTAGGCCCAAAGTGGTGAAGTATGTTTTGTTGTGGCCCATTCGTAGAAGTAGCTTATTCTAGCTAAGTACTTGAGGTAGAGTAGTTGGGGTTGTTAGTGGCTAAGGTAAGGTTGTGTAAGGTTGCTTGTATCCCTAAGTCTAATGTCTAGAAGTAAGGTTAAATAGTGACTAAGTTTAAGGTCTAAGAGAGTGGGTATGGTGAGTAGAAGAAATCTCCTATATATATGTGTAATGTGTGTAAACTTATGAGTGTGTGAAAGTATGAAAGTTTAAGAGAAAAAAAACAAAACAAACTTGTGTCCTAAGCAGAAAAACAACATCGTCGGAGATGGGGAAGGGTGTTCGTCGGTTCTCTACTGAACCAGAGAACGATGTTCCAACTTCAGGAATCAGTTTGCCTTATGCCACAAGATCATAGCTACACAGAATT
>Es_0
GACGACAACTAAACCCTACGCTTACATAAAAACGCGACCTTTAAGAATTTTGTACGGCAACAGAACCAGAGAACGTTGACGGCTAAAGGCGGCGAAATGGACGTTGATGAGCGGAGCAGCTACTGTATCGAGGGTATGGTCGTCTGTTGAGATTGAACTCTCCGATTGATCCTGCAAAGAAGAAGAAGAACATCAGTGAGAAGGAAACAACAATGATGAAGAACAAGAAGATTGGAAACTAGAAGAAGAAGACGACGTAAGAGAGAGACGTGAGAAGAAGAAGAAGAAGAAGAAGAAGAAGAAGACAAGAGAAGTGGGTTTTATGTTTTATCTTATTGGGCTGATGAAGTTGTGTAGGCCCAAAGTGGTGAAGTATGTTTTGTTGTGGCCCATTCGTAGAAGTAGCTTATTCTAGCTAAGTACTTGAGGTAGAGTAGTTGGGGTTGTTAGTGGCTAAGGTAAGGTTGTGTAAGGTTGCTTGTATCCCTAAGTCTAATGTCTAGAAGTAAGGTTAAATAGTGACTAAGTTTAAGGTCTAAGAGAGTGGGTATGGTGAGTAGAAGAAATCTCCTATATATATGTGTAATGTGTGTAAACTTATGAGTGTGTGAAAGTATGAAAGTTTAAGAGAAAAAAAACAAAACAAACTTGTGTCCTAAGCAGAAAAACAACATCGTCGGAGATGGGGAAGGGTGTTCGTCGGTTCTCTACTGAACCAGAGAACGATGTTCCAACTTCAGGAATCAGTTTGCCTTATGCCACAAGATCATAGCTACACAGAATT
>Est-1
GACGACAACTAAACCCTACGCTTACATAAAAACGCGACCTTTAAGAATTTTGTACGGCAACAGAACCAGAGAACGTTGACGGCTAAAGGCGGCGAAATGGACGTTGATGAGCGGAGCAGCTACTGTATCGAGGGTATGGTCGTCTGTTGAGATTGAACTCTCCGATTGATCCTGCAAAGAAGAAGAAGAACATCAGTGAGAAGGAAACAACAATGATGAAGAACAAGAAGATTGGAAACTAGAAGAAGAAGACGACGTAAGAGAGAGACGTGAGAAGAAGAAGAAGAAGAAGAAGAAGAAGAAGACAAGAGAAGTGGGTTTTATGTTTTATCTTATTGGGCTGATGAAGTTGTGTAGGCCCAAAGTGGTGAAGTATGTTTTGTTGTGGCCCATTCGTAGAAGTAGCTTATTCTAGCTAAGTACTTGAGGTAGAGTAGTTGGGGTTGTTAGTGGCTAAGGTAAGGTTGTGTAAGGTTGCTTGTATCCCTAAGTCTAATGTCTAGAAGTAAGGTTAAATAGTGACTAAGTTTAAGGTCTAAGAGAGTGGGTATGGTGAGTAGAAGAAATCTCCTATATATATGTGTAATGTGTGTAAACTTATGAGTGTGTGAAAGTATGAAAGTTTAAGAGAAAAAAAACAAAACAAACTTGTGTCCTAAGCAGAAAAACAACATCGTCGGAGATGGGGAAGGGTGTTCGTCGGTTCTCTACTGAACCAGAGAACGATGTTCCAACTTCAGGAATCAGTTTGCCTTATGCCACAAGATCATAGCTACACAGAATT
>Et_0
GACGACAACTAAACCCTACGCTTACATAAAAACGCGACCTTTAAGAATTTTGTACGGCAACAGAACCAGAGAACGTTGACGGCTAAAGGCGGCGAAATGGACGTTGATGAGCGGAGCAGCTACTGTATCGAGGGTATGGTCGTCTGTTGAGATTGAACTCTCCGATTGATCCTGCAAAGAAGAAGAAGAACATCAGTGAGAAGGAAACAACAATGATGAAGAACAAGAAGATTGGAAACTAGAAGAAGAAGACGACGTAAGAGAGAGACGTGAGAAGAAGAAGAAGAAGAAGAAGAAGAAGAAGACAAGAGAAGTGGGTTTTATGTTTTATCTTATTGGGCTGATGAAGTTGTGTAGGCCCAAAGTGGTGAAGTATGTTTTGTTGTGGCCCATTCGTAGAAGTAGCTTATTCTAGCTAAGTACTTGAGGTAGAGTAGTTGGGGTTGTTAGTGGCTAAGGTAAGGTTGTGTAAGGTTGCTTGTATCCCTAAGTCTAATGTCTAGAAGTAAGGTTAAATAGTGACTAAGTTTAAGGTCTAAGAGAGTGGGTATGGTGAGTAGAAGAAATCTCCTATATATATGTGTAATGTGTGTAAACTTATGAGTGTGTGAAAGTATGAAAGTTTAAGAGAAAAAAAACAAAACAAACTTGTGTCCTAAGCAGAAAAACAACATCGTCGGAGATGGGGAAGGGTGTTCGTCGGTTCTCTACTGAACCAGAGAACGATGTTCCAACTTCAGGAATCAGTTTGCCTTATGCCACAAGATCATAGCTACACAGAATT
>Etna_2
GACGACAACTAAACCCTACGCTTACATAAAAACGCGACCTTTAAGAATTTTGTACGGCAACAGAACCAGAGAACGTTGACGGCTAAAGGCGGCGAAATGGACGTTGATGAGCGGAGCAGCTACTGTATCGAGGGTATGGTCGTCTGTTGAGATTGAACTCTCCGATTGATCCTGCAAAGAAGAAGAAGAACATCAGTGAGAAGGAAACAACAATGATGAAGAACAAGAAGATTGGAAACTAGAAGAAGAAGACGACGTAAGAGAGAGACGTGAGAAGAAGAAGAAGAAGAAGAAGAAGAAGAAGACAAGAGAAGTGGGTTTTATGTTTTATCTTATTGGGCTGATGAAGTTGTGTAGGCCCAAAGTGGTGAAGTATGTTTTGTTGTGGCCCATTCGTAGAAGTAGCTTATTCTAGCTAAGTACTTGAGGTAGAGTAGTTGGGGTTGTTAGTGGCTAAGGTAAGGTTGTGTAAGGTTGCTTGTATCCCTAAGTCTAATGTCTAGAAGTAAGGTTAAATAGTGACTAAGTTTAAGGTCTAAGAGAGTGGGTATGGTGAGTAGAAGAAATCTCCTATATATATGTGTAATGTGTGTAAACTTATGAGTGTGTGAAAGTATGAAAGTTTAAGAGAAAAAAAACAAAACAAACTTGTGTCCTAAGCAGAAAAACAACATCGTCGGAGATGGGGAAGGGTGTTCGTCGGTTCTCTACTGAACCAGAGAACGATGTTCCAACTTCAGGAATCAGTTTGCCTTATGCCACAAGATCATAGCTACACAGAATT
>Fei-0
GACGACAACTAAACCCTACGCTTACATAAAAACGCGACCTTTAAGAATTTTGTACGGCAACAGAACCAGAGAACGTTGACGGCTAAAGGCGGCGAAATGGACGTTGATGAGCGGAGCAGCTACTGTATCGAGGGTATGGTCGTCTGTTGAGATTGAACTCTCCGATTGATCCTGCAAAGAAGAAGAAGAACATCAGTGAGAAGGAAACAACAATGATGAAGAACAAGAAGATTGGAAACTAGAAGAAGAAGACGACGTAAGAGAGAGACGTGAGAAGAAGAAGAAGAAGAAGAAGAAGAAGAAGACAAGAGAAGTGGGTTTTATGTTTTATCTTATTGGGCTGATGAAGTTGTGTAGGCCCAAAGTGGTGAAGTATGTTTTGTTGTGGCCCATTCGTAGAAGTAGCTTATTCTAGCTAAGTACTTGAGGTAGAGTAGTTGGGGTTGTTAGTGGCTAAGGTAAGGTTGTGTAAGGTTGCTTGTATCCCTAAGTCTAATGTCTAGAAGTAAGGTTAAATAGTGACTAAGTTTAAGGTCTAAGAGAGTGGGTATGGTGAGTAGAAGAAATCTCCTATATATATGTGTAATGTGTGTAAACTTATGAGTGTGTGAAAGTATGAAAGTTTAAGAGAAAAAAAACAAAACAAACTTGTGTCCTAAGCAGAAAAACAACATCGTCGGAGATGGGGAAGGGTGTTCGTCGGTTCTCTACTGAACCAGAGAACGATGTTCCAACTTCAGGAATCAGTTTGCCTTATGCCACAAGATCATAGCTACACAGAATT
>Fi_0
GACGACAACTAAACCCTACGCTTACATAAAAACGCGACCTTTAAGAATTTTGTACGGCAACAGAACCAGAGAACGTTGACGGCTAAAGGCGGCGAAATGGACGTTGATGAGCGGAGCAGCTACTGTATCGAGGGTATGGTCGTCTGTTGAGATTGAACTCTCCGATTGATCCTGCAAAGAAGAAGAAGAACATCAGTGAGAAGGAAACAACAATGATGAAGAACAAGAAGATTGGAAACTAGAAGAAGAAGACGACGTAAGAGAGAGACGTGAGAAGAAGAAGAAGAAGAAGAAGAAGAAGAAGACAAGAGAAGTGGGTTTTATGTTTTATCTTATTGGGCTGATGAAGTTGTGTAGGCCCAAAGTGGTGAAGTATGTTTTGTTGTGGCCCATTCGTAGAAGTAGCTTATTCTAGCTAAGTACTTGAGGTAGAGTAGTTGGGGTTGTTAGTGGCTAAGGTAAGGTTGTGTAAGGTTGCTTGTATCCCTAAGTCTAATGTCTAGAAGTAAGGTTAAATAGTGACTAAGTTTAAGGTCTAAGAGAGTGGGTATGGTGAGTAGAAGAAATCTCCTATATATATGTGTAATGTGTGTAAACTTATGAGTGTGTGAAAGTATGAAAGTTTAAGAGAAAAAAAACAAAACAAACTTGTGTCCTAAGCAGAAAAACAACATCGTCGGAGATGGGGAAGGGTGTTCGTCGGTTCTCTACTGAACCAGAGAACGATGTTCCAACTTCAGGAATCAGTTTGCCTTATGCCACAAGATCATAGCTACACAGAATT
>Fjae1-1
GACGACAACTAAACCCTACGCTTACATAAAAACGCGACCTTTAAGAATTTTGTACGGCAACAGAACCAGAGAACGTTGACGGCTAAAGGCGGCGAAATGGACGTTGATGAGCGGAGCAGCTACTGTATCGAGGGTATGGTCGTCTGTTGAGATTGAACTCTCCGATTGATCCTGCAAAGAAGAAGAAGAACATCAGTGAGAAGGAAACAACAATGATGAAGAACAAGAAGATTGGAAACTAGAAGAAGAAGACGACGTAAGAGAGAGACGTGAGAAGAAGAAGAAGAAGAAGAAGAAGAAGAAGACAAGAGAAGTGGGTTTTATGTTTTATCTTATTGGGCTGATGAAGTTGTGTAGGCCCAAAGTGGTGAAGTATGTTTTGTTGTGGCCCATTCGTAGAAGTAGCTTATTCTAGCTAAGTACTTGAGGTAGAGTAGTTGGGGTTGTTAGTGGCTAAGGTAAGGTTGTGTAAGGTTGCTTGTATCCCTAAGTCTAATGTCTAGAAGTAAGGTTAAATAGTGACTAAGTTTAAGGTCTAAGAGAGTGGGTATGGTGAGTAGAAGAAATCTCCTATATATATGTGTAATGTGTGTAAACTTATGAGTGTGTGAAAGTATGAAAGTTTAAGAGAAAAAAAACAAAACAAACTTGTGTCCTAAGCAGAAAAACAACATCGTCGGAGATGGGGAAGGGTGTTCGTCGGTTCTCTACTGAACCAGAGAACGATGTTCCAACTTCAGGAATCAGTTTGCCTTATGCCACAAGATCATAGCTACACAGAATT
>Fjae1-2
GACGACAACTAAACCCTACGCTTACATAAAAACGCGACCTTTAAGAATTTTGTACGGCAACAGAACCAGAGAACGTTGACGGCTAAAGGCGGCGAAATGGACGTTGATGAGCGGAGCAGCTACTGTATCGAGGGTATGGTCGTCTGTTGAGATTGAACTCTCCGATTGATCCTGCAAAGAAGAAGAAGAACATCAGTGAGAAGGAAACAACAATGATGAAGAACAAGAAGATTGGAAACTAGAAGAAGAAGACGACGTAAGAGAGAGACGTGAGAAGAAGAAGAAGAAGAAGAAGAAGAAGAAGACAAGAGAAGTGGGTTTTATGTTTTATCTTATTGGGCTGATGAAGTTGTGTAGGCCCAAAGTGGTGAAGTATGTTTTGTTGTGGCCCATTCGTAGAAGTAGCTTATTCTAGCTAAGTACTTGAGGTAGAGTAGTTGGGGTTGTTAGTGGCTAAGGTAAGGTTGTGTAAGGTTGCTTGTATCCCTAAGTCTAATGTCTAGAAGTAAGGTTAAATAGTGACTAAGTTTAAGGTCTAAGAGAGTGGGTATGGTGAGTAGAAGAAATCTCCTATATATATGTGTAATGTGTGTAAACTTATGAGTGTGTGAAAGTATGAAAGTTTAAGAGAAAAAAAACAAAACAAACTTGTGTCCTAAGCAGAAAAACAACATCGTCGGAGATGGGGAAGGGTGTTCGTCGGTTCTCTACTGAACCAGAGAACGATGTTCCAACTTCAGGAATCAGTTTGCCTTATGCCACAAGATCATAGCTACACAGAATT
>Fjae1-5
GACGACAACTAAACCCTACGCTTACATAAAAACGCGACCTTTAAGAATTTTGTACGGCAACAGAACCAGAGAACGTTGACGGCTAAAGGCGGCGAAATGGACGTTGATGAGCGGAGCAGCTACTGTATCGAGGGTATGGTCGTCTGTTGAGATTGAACTCTCCGATTGATCCTGCAAAGAAGAAGAAGAACATCAGTGAGAAGGAAACAACAATGATGAAGAACAAGAAGATTGGAAACTAGAAGAAGAAGACGACGTAAGAGAGAGACGTGAGAAGAAGAAGAAGAAGAAGAAGAAGAAGAAGACAAGAGAAGTGGGTTTTATGTTTTATCTTATTGGGCTGATGAAGTTGTGTAGGCCCAAAGTGGTGAAGTATGTTTTGTTGTGGCCCATTCGTAGAAGTAGCTTATTCTAGCTAAGTACTTGAGGTAGAGTAGTTGGGGTTGTTAGTGGCTAAGGTAAGGTTGTGTAAGGTTGCTTGTATCCCTAAGTCTAATGTCTAGAAGTAAGGTTAAATAGTGACTAAGTTTAAGGTCTAAGAGAGTGGGTATGGTGAGTAGAAGAAATCTCCTATATATATGTGTAATGTGTGTAAACTTATGAGTGTGTGAAAGTATGAAAGTTTAAGAGAAAAAAAACAAAACAAACTTGTGTCCTAAGCAGAAAAACAACATCGTCGGAGATGGGGAAGGGTGTTCGTCGGTTCTCTACTGAACCAGAGAACGATGTTCCAACTTCAGGAATCAGTTTGCCTTATGCCACAAGATCATAGCTACACAGAATT
>Fjae2-4
GACGACAACTAAACCCTACGCTTACATAAAAACGCGACCTTTAAGAATTTTGTACGGCAACAGAACCAGAGAACGTTGACGGCTAAAGGCGGCGAAATGGACGTTGATGAGCGGAGCAGCTACTGTATCGAGGGTATGGTCGTCTGTTGAGATTGAACTCTCCGATTGATCCTGCAAAGAAGAAGAAGAACATCAGTGAGAAGGAAACAACAATGATGAAGAACAAGAAGATTGGAAACTAGAAGAAGAAGACGACGTAAGAGAGAGACGTGAGAAGAAGAAGAAGAAGAAGAAGAAGAAGAAGACAAGAGAAGTGGGTTTTATGTTTTATCTTATTGGGCTGATGAAGTTGTGTAGGCCCAAAGTGGTGAAGTATGTTTTGTTGTGGCCCATTCGTAGAAGTAGCTTATTCTAGCTAAGTACTTGAGGTAGAGTAGTTGGGGTTGTTAGTGGCTAAGGTAAGGTTGTGTAAGGTTGCTTGTATCCCTAAGTCTAATGTCTAGAAGTAAGGTTAAATAGTGACTAAGTTTAAGGTCTAAGAGAGTGGGTATGGTGAGTAGAAGAAATCTCCTATATATATGTGTAATGTGTGTAAACTTATGAGTGTGTGAAAGTATGAAAGTTTAAGAGAAAAAAAACAAAACAAACTTGTGTCCTAAGCAGAAAAACAACATCGTCGGAGATGGGGAAGGGTGTTCGTCGGTTCTCTACTGAACCAGAGAACGATGTTCCAACTTCAGGAATCAGTTTGCCTTATGCCACAAGATCATAGCTACACAGAATT
>Fr_2
GACGACAACTAAACCCTACGCTTACATAAAAACGCGACCTTTAAGAATTTTGTACGGCAACAGAACCAGAGAACGTTGACGGCTAAAGGCGGCGAAATGGACGTTGATGAGCGGAGCAGCTACTGTATCGAGGGTATGGTCGTCTGTTGAGATTGAACTCTCCGATTGATCCTGCAAAGAAGAAGAAGAACATCAGTGAGAAGGAAACAACAATGATGAAGAACAAGAAGATTGGAAACTAGAAGAAGAAGACGACGTAAGAGAGAGACGTGAGAAGAAGAAGAAGAAGAAGAAGAAGAAGAAGACAAGAGAAGTGGGTTTTATGTTTTATCTTATTGGGCTGATGAAGTTGTGTAGGCCCAAAGTGGTGAAGTATGTTTTGTTGTGGCCCATTCGTAGAAGTAGCTTATTCTAGCTAAGTACTTGAGGTAGAGTAGTTGGGGTTGTTAGTGGCTAAGGTAAGGTTGTGTAAGGTTGCTTGTATCCCTAAGTCTAATGTCTAGAAGTAAGGTTAAATAGTGACTAAGTTTAAGGTCTAAGAGAGTGGGTATGGTGAGTAGAAGAAATCTCCTATATATATGTGTAATGTGTGTAAACTTATGAGTGTGTGAAAGTATGAAAGTTTAAGAGAAAAAAAACAAAACAAACTTGTGTCCTAAGCAGAAAAACAACATCGTCGGAGATGGGGAAGGGTGTTCGTCGGTTCTCTACTGAACCAGAGAACGATGTTCCAACTTCAGGAATCAGTTTGCCTTATGCCACAAGATCATAGCTACACAGAATT
>Fri_2
GACGACAACTAAACCCTACGCTTACATAAAAACGCGACCTTTAAGAATTTTGTACGGCAACAGAACCAGAGAACGTTGACGGCTAAAGGCGGCGAAATGGACGTTGATGAGCGGAGCAGCTACTGTATCGAGGGTATGGTCGTCTGTTGAGATTGAACTCTCCGATTGATCCTGCAAAGAAGAAGAAGAACATCAGTGAGAAGGAAACAACAATGATGAAGAACAAGAAGATTGGAAACTAGAAGAAGAAGACGACGTAAGAGAGAGACGTGAGAAGAAGAAGAAGAAGAAGAAGAAGAAGAAGACAAGAGAAGTGGGTTTTATGTTTTATCTTATTGGGCTGATGAAGTTGTGTAGGCCCAAAGTGGTGAAGTATGTTTTGTTGTGGCCCATTCGTAGAAGTAGCTTATTCTAGCTAAGTACTTGAGGTAGAGTAGTTGGGGTTGTTAGTGGCTAAGGTAAGGTTGTGTAAGGTTGCTTGTATCCCTAAGTCTAATGTCTAGAAGTAAGGTTAAATAGTGACTAAGTTTAAGGTCTAAGAGAGTGGGTATGGTGAGTAGAAGAAATCTCCTATATATATGTGTAATGTGTGTAAACTTATGAGTGTGTGAAAGTATGAAAGTTTAAGAGAAAAAAAACAAAACAAACTTGTGTCCTAAGCAGAAAAACAACATCGTCGGAGATGGGGAAGGGTGTTCGTCGGTTCTCTACTGAACCAGAGAACGATGTTCCAACTTCAGGAATCAGTTTGCCTTATGCCACAAGATCATAGCTACACAGAATT
>Ga_0
GACGACAACTAAACCCTACGCTTACATAAAAACGCGACCTTTAAGAATTTTGTACGGCAACAGAACCAGAGAACGTTGACGGCTAAAGGCGGCGAAATGGACGTTGATGAGCGGAGCAGCTACTGTATCGAGGGTATGGTCGTCTGTTGAGATTGAACTCTCCGATTGATCCTGCAAAGAAGAAGAAGAACATCAGTGAGAAGGAAACAACAATGATGAAGAACAAGAAGATTGGAAACTAGAAGAAGAAGACGACGTAAGAGAGAGACGTGAGAAGAAGAAGAAGAAGAAGAAGAAGAAGAAGACAAGAGAAGTGGGTTTTATGTTTTATCTTATTGGGCTGATGAAGTTGTGTAGGCCCAAAGTGGTGAAGTATGTTTTGTTGTGGCCCATTCGTAGAAGTAGCTTATTCTAGCTAAGTACTTGAGGTAGAGTAGTTGGGGTTGTTAGTGGCTAAGGTAAGGTTGTGTAAGGTTGCTTGTATCCCTAAGTCTAATGTCTAGAAGTAAGGTTAAATAGTGACTAAGTTTAAGGTCTAAGAGAGTGGGTATGGTGAGTAGAAGAAATCTCCTATATATATGTGTAATGTGTGTAAACTTATGAGTGTGTGAAAGTATGAAAGTTTAAGAGAAAAAAAACAAAACAAACTTGTGTCCTAAGCAGAAAAACAACATCGTCGGAGATGGGGAAGGGTGTTCGTCGGTTCTCTACTGAACCAGAGAACGATGTTCCAACTTCAGGAATCAGTTTGCCTTATGCCACAAGATCATAGCTACACAGAATT
>Ge_0
GACGACAACTAAACCCTACGCTTACATAAAAACGCGACCTTTAAGAATTTTGTACGGCAACAGAACCAGAGAACGTTGACGGCTAAAGGCGGCGAAATGGACGTTGATGAGCGGAGCAGCTACTGTATCGAGGGTATGGTCGTCTGTTGAGATTGAACTCTCCGATTGATCCTGCAAAGAAGAAGAAGAACATCAGTGAGAAGGAAACAACAATGATGAAGAACAAGAAGATTGGAAACTAGAAGAAGAAGACGACGTAAGAGAGAGACGTGAGAAGAAGAAGAAGAAGAAGAAGAAGAAGAAGACAAGAGAAGTGGGTTTTATGTTTTATCTTATTGGGCTGATGAAGTTGTGTAGGCCCAAAGTGGTGAAGTATGTTTTGTTGTGGCCCATTCGTAGAAGTAGCTTATTCTAGCTAAGTACTTGAGGTAGAGTAGTTGGGGTTGTTAGTGGCTAAGGTAAGGTTGTGTAAGGTTGCTTGTATCCCTAAGTCTAATGTCTAGAAGTAAGGTTAAATAGTGACTAAGTTTAAGGTCTAAGAGAGTGGGTATGGTGAGTAGAAGAAATCTCCTATATATATGTGTAATGTGTGTAAACTTATGAGTGTGTGAAAGTATGAAAGTTTAAGAGAAAAAAAACAAAACAAACTTGTGTCCTAAGCAGAAAAACAACATCGTCGGAGATGGGGAAGGGTGTTCGTCGGTTCTCTACTGAACCAGAGAACGATGTTCCAACTTCAGGAATCAGTTTGCCTTATGCCACAAGATCATAGCTACACAGAATT
>Gel_1
GACGACAACTAAACCCTACGCTTACATAAAAACGCGACCTTTAAGAATTTTGTACGGCAACAGAACCAGAGAACGTTGACGGCTAAAGGCGGCGAAATGGACGTTGATGAGCGGAGCAGCTACTGTATCGAGGGTATGGTCGTCTGTTGAGATTGAACTCTCCGATTGATCCTGCAAAGAAGAAGAAGAACATCAGTGAGAAGGAAACAACAATGATGAAGAACAAGAAGATTGGAAACTAGAAGAAGAAGACGACGTAAGAGAGAGACGTGAGAAGAAGAAGAAGAAGAAGAAGAAGAAGAAGACAAGAGAAGTGGGTTTTATGTTTTATCTTATTGGGCTGATGAAGTTGTGTAGGCCCAAAGTGGTGAAGTATGTTTTGTTGTGGCCCATTCGTAGAAGTAGCTTATTCTAGCTAAGTACTTGAGGTAGAGTAGTTGGGGTTGTTAGTGGCTAAGGTAAGGTTGTGTAAGGTTGCTTGTATCCCTAAGTCTAATGTCTAGAAGTAAGGTTAAATAGTGACTAAGTTTAAGGTCTAAGAGAGTGGGTATGGTGAGTAGAAGAAATCTCCTATATATATGTGTAATGTGTGTAAACTTATGAGTGTGTGAAAGTATGAAAGTTTAAGAGAAAAAAAACAAAACAAACTTGTGTCCTAAGCAGAAAAACAACATCGTCGGAGATGGGGAAGGGTGTTCGTCGGTTCTCTACTGAACCAGAGAACGATGTTCCAACTTCAGGAATCAGTTTGCCTTATGCCACAAGATCATAGCTACACAGAATT
>Gie_0
GACGACAACTAAACCCTACGCTTACATAAAAACGCGACCTTTAAGAATTTTGTACGGCAACAGAACCAGAGAACGTTGACGGCTAAAGGCGGCGAAATGGACGTTGATGAGCGGAGCAGCTACTGTATCGAGGGTATGGTCGTCTGTTGAGATTGAACTCTCCGATTGATCCTGCAAAGAAGAAGAAGAACATCAGTGAGAAGGAAACAACAATGATGAAGAACAAGAAGATTGGAAACTAGAAGAAGAAGACGACGTAAGAGAGAGACGTGAGAAGAAGAAGAAGAAGAAGAAGAAGAAGAAGACAAGAGAAGTGGGTTTTATGTTTTATCTTATTGGGCTGATGAAGTTGTGTAGGCCCAAAGTGGTGAAGTATGTTTTGTTGTGGCCCATTCGTAGAAGTAGCTTATTCTAGCTAAGTACTTGAGGTAGAGTAGTTGGGGTTGTTAGTGGCTAAGGTAAGGTTGTGTAAGGTTGCTTGTATCCCTAAGTCTAATGTCTAGAAGTAAGGTTAAATAGTGACTAAGTTTAAGGTCTAAGAGAGTGGGTATGGTGAGTAGAAGAAATCTCCTATATATATGTGTAATGTGTGTAAACTTATGAGTGTGTGAAAGTATGAAAGTTTAAGAGAAAAAAAACAAAACAAACTTGTGTCCTAAGCAGAAAAACAACATCGTCGGAGATGGGGAAGGGTGTTCGTCGGTTCTCTACTGAACCAGAGAACGATGTTCCAACTTCAGGAATCAGTTTGCCTTATGCCACAAGATCATAGCTACACAGAATT
>Gifu_2
GACGACAACTAAACCCTACGCTTACATAAAAACGCGACCTTTAAGAATTTTGTACGGCAACAGAACCAGAGAACGTTGACGGCTAAAGGCGGCGAAATGGACGTTGATGAGCGGAGCAGCTACTGTATCGAGGGTATGGTCGTCTGTTGAGATTGAACTCTCCGATTGATCCTGCAAAGAAGAAGAAGAACATCAGTGAGAAGGAAACAACAATGATGAAGAACAAGAAGATTGGAAACTAGAAGAAGAAGACGACGTAAGAGAGAGACGTGAGAAGAAGAAGAAGAAGAAGAAGAAGAAGAAGACAAGAGAAGTGGGTTTTATGTTTTATCTTATTGGGCTGATGAAGTTGTGTAGGCCCAAAGTGGTGAAGTATGTTTTGTTGTGGCCCATTCGTAGAAGTAGCTTATTCTAGCTAAGTACTTGAGGTAGAGTAGTTGGGGTTGTTAGTGGCTAAGGTAAGGTTGTGTAAGGTTGCTTGTATCCCTAAGTCTAATGTCTAGAAGTAAGGTTAAATAGTGACTAAGTTTAAGGTCTAAGAGAGTGGGTATGGTGAGTAGAAGAAATCTCCTATATATATGTGTAATGTGTGTAAACTTATGAGTGTGTGAAAGTATGAAAGTTTAAGAGAAAAAAAACAAAACAAACTTGTGTCCTAAGCAGAAAAACAACATCGTCGGAGATGGGGAAGGGTGTTCGTCGGTTCTCTACTGAACCAGAGAACGATGTTCCAACTTCAGGAATCAGTTTGCCTTATGCCACAAGATCATAGCTACACAGAATT
>Got_22
GACGACAACTAAACCCTACGCTTACATAAAAACGCGACCTTTAAGAATTTTGTACGGCAACAGAACCAGAGAACGTTGACGGCTAAAGGCGGCGAAATGGACGTTGATGAGCGGAGCAGCTACTGTATCGAGGGTATGGTCGTCTGTTGAGATTGAACTCTCCGATTGATCCTGCAAAGAAGAAGAAGAACATCAGTGAGAAGGAAACAACAATGATGAAGAACAAGAAGATTGGAAACTAGAAGAAGAAGACGACGTAAGAGAGAGACGTGAGAAGAAGAAGAAGAAGAAGAAGAAGAAGAAGACAAGAGAAGTGGGTTTTATGTTTTATCTTATTGGGCTGATGAAGTTGTGTAGGCCCAAAGTGGTGAAGTATGTTTTGTTGTGGCCCATTCGTAGAAGTAGCTTATTCTAGCTAAGTACTTGAGGTAGAGTAGTTGGGGTTGTTAGTGGCTAAGGTAAGGTTGTGTAAGGTTGCTTGTATCCCTAAGTCTAATGTCTAGAAGTAAGGTTAAATAGTGACTAAGTTTAAGGTCTAAGAGAGTGGGTATGGTGAGTAGAAGAAATCTCCTATATATATGTGTAATGTGTGTAAACTTATGAGTGTGTGAAAGTATGAAAGTTTAAGAGAAAAAAAACAAAACAAACTTGTGTCCTAAGCAGAAAAACAACATCGTCGGAGATGGGGAAGGGTGTTCGTCGGTTCTCTACTGAACCAGAGAACGATGTTCCAACTTCAGGAATCAGTTTGCCTTATGCCACAAGATCATAGCTACACAGAATT
>Got_7
GACGACAACTAAACCCTACGCTTACATAAAAACGCGACCTTTAAGAATTTTGTACGGCAACAGAACCAGAGAACGTTGACGGCTAAAGGCGGCGAAATGGACGTTGATGAGCGGAGCAGCTACTGTATCGAGGGTATGGTCGTCTGTTGAGATTGAACTCTCCGATTGATCCTGCAAAGAAGAAGAAGAACATCAGTGAGAAGGAAACAACAATGATGAAGAACAAGAAGATTGGAAACTAGAAGAAGAAGACGACGTAAGAGAGAGACGTGAGAAGAAGAAGAAGAAGAAGAAGAAGAAGAAGACAAGAGAAGTGGGTTTTATGTTTTATCTTATTGGGCTGATGAAGTTGTGTAGGCCCAAAGTGGTGAAGTATGTTTTGTTGTGGCCCATTCGTAGAAGTAGCTTATTCTAGCTAAGTACTTGAGGTAGAGTAGTTGGGGTTGTTAGTGGCTAAGGTAAGGTTGTGTAAGGTTGCTTGTATCCCTAAGTCTAATGTCTAGAAGTAAGGTTAAATAGTGACTAAGTTTAAGGTCTAAGAGAGTGGGTATGGTGAGTAGAAGAAATCTCCTATATATATGTGTAATGTGTGTAAACTTATGAGTGTGTGAAAGTATGAAAGTTTAAGAGAAAAAAAACAAAACAAACTTGTGTCCTAAGCAGAAAAACAACATCGTCGGAGATGGGGAAGGGTGTTCGTCGGTTCTCTACTGAACCAGAGAACGATGTTCCAACTTCAGGAATCAGTTTGCCTTATGCCACAAGATCATAGCTACACAGAATT
>Gr_1
GACGACAACTAAACCCTACGCTTACATAAAAACGCGACCTTTAAGAATTTTGTACGGCAACAGAACCAGAGAACGTTGACGGCTAAAGGCGGCGAAATGGACGTTGATGAGCGGAGCAGCTACTGTATCGAGGGTATGGTCGTCTGTTGAGATTGAACTCTCCGATTGATCCTGCAAAGAAGAAGAAGAACATCAGTGAGAAGGAAACAACAATGATGAAGAACAAGAAGATTGGAAACTAGAAGAAGAAGACGACGTAAGAGAGAGACGTGAGAAGAAGAAGAAGAAGAAGAAGAAGAAGAAGACAAGAGAAGTGGGTTTTATGTTTTATCTTATTGGGCTGATGAAGTTGTGTAGGCCCAAAGTGGTGAAGTATGTTTTGTTGTGGCCCATTCGTAGAAGTAGCTTATTCTAGCTAAGTACTTGAGGTAGAGTAGTTGGGGTTGTTAGTGGCTAAGGTAAGGTTGTGTAAGGTTGCTTGTATCCCTAAGTCTAATGTCTAGAAGTAAGGTTAAATAGTGACTAAGTTTAAGGTCTAAGAGAGTGGGTATGGTGAGTAGAAGAAATCTCCTATATATATGTGTAATGTGTGTAAACTTATGAGTGTGTGAAAGTATGAAAGTTTAAGAGAAAAAAAACAAAACAAACTTGTGTCCTAAGCAGAAAAACAACATCGTCGGAGATGGGGAAGGGTGTTCGTCGGTTCTCTACTGAACCAGAGAACGATGTTCCAACTTCAGGAATCAGTTTGCCTTATGCCACAAGATCATAGCTACACAGAATT
>Gre_0
GACGACAACTAAACCCTACGCTTACATAAAAACGCGACCTTTAAGAATTTTGTACGGCAACAGAACCAGAGAACGTTGACGGCTAAAGGCGGCGAAATGGACGTTGATGAGCGGAGCAGCTACTGTATCGAGGGTATGGTCGTCTGTTGAGATTGAACTCTCCGATTGATCCTGCAAAGAAGAAGAAGAACATCAGTGAGAAGGAAACAACAATGATGAAGAACAAGAAGATTGGAAACTAGAAGAAGAAGACGACGTAAGAGAGAGACGTGAGAAGAAGAAGAAGAAGAAGAAGAAGAAGAAGACAAGAGAAGTGGGTTTTATGTTTTATCTTATTGGGCTGATGAAGTTGTGTAGGCCCAAAGTGGTGAAGTATGTTTTGTTGTGGCCCATTCGTAGAAGTAGCTTATTCTAGCTAAGTACTTGAGGTAGAGTAGTTGGGGTTGTTAGTGGCTAAGGTAAGGTTGTGTAAGGTTGCTTGTATCCCTAAGTCTAATGTCTAGAAGTAAGGTTAAATAGTGACTAAGTTTAAGGTCTAAGAGAGTGGGTATGGTGAGTAGAAGAAATCTCCTATATATATGTGTAATGTGTGTAAACTTATGAGTGTGTGAAAGTATGAAAGTTTAAGAGAAAAAAAACAAAACAAACTTGTGTCCTAAGCAGAAAAACAACATCGTCGGAGATGGGGAAGGGTGTTCGTCGGTTCTCTACTGAACCAGAGAACGATGTTCCAACTTCAGGAATCAGTTTGCCTTATGCCACAAGATCATAGCTACACAGAATT
>Gy_0
GACGACAACTAAACCCTACGCTTACATAAAAACGCGACCTTTAAGAATTTTGTACGGCAACAGAACCAGAGAACGTTGACGGCTAAAGGCGGCGAAATGGACGTTGATGAGCGGAGCAGCTACTGTATCGAGGGTATGGTCGTCTGTTGAGATTGAACTCTCCGATTGATCCTGCAAAGAAGAAGAAGAACATCAGTGAGAAGGAAACAACAATGATGAAGAACAAGAAGATTGGAAACTAGAAGAAGAAGACGACGTAAGAGAGAGACGTGAGAAGAAGAAGAAGAAGAAGAAGAAGAAGAAGACAAGAGAAGTGGGTTTTATGTTTTATCTTATTGGGCTGATGAAGTTGTGTAGGCCCAAAGTGGTGAAGTATGTTTTGTTGTGGCCCATTCGTAGAAGTAGCTTATTCTAGCTAAGTACTTGAGGTAGAGTAGTTGGGGTTGTTAGTGGCTAAGGTAAGGTTGTGTAAGGTTGCTTGTATCCCTAAGTCTAATGTCTAGAAGTAAGGTTAAATAGTGACTAAGTTTAAGGTCTAAGAGAGTGGGTATGGTGAGTAGAAGAAATCTCCTATATATATGTGTAATGTGTGTAAACTTATGAGTGTGTGAAAGTATGAAAGTTTAAGAGAAAAAAAACAAAACAAACTTGTGTCCTAAGCAGAAAAACAACATCGTCGGAGATGGGGAAGGGTGTTCGTCGGTTCTCTACTGAACCAGAGAACGATGTTCCAACTTCAGGAATCAGTTTGCCTTATGCCACAAGATCATAGCTACACAGAATT
>HR_10
GACGACAACTAAACCCTACGCTTACATAAAAACGCGACCTTTAAGAATTTTGTACGGCAACAGAACCAGAGAACGTTGACGGCTAAAGGCGGCGAAATGGACGTTGATGAGCGGAGCAGCTACTGTATCGAGGGTATGGTCGTCTGTTGAGATTGAACTCTCCGATTGATCCTGCAAAGAAGAAGAAGAACATCAGTGAGAAGGAAACAACAATGATGAAGAACAAGAAGATTGGAAACTAGAAGAAGAAGACGACGTAAGAGAGAGACGTGAGAAGAAGAAGAAGAAGAAGAAGAAGAAGAAGACAAGAGAAGTGGGTTTTATGTTTTATCTTATTGGGCTGATGAAGTTGTGTAGGCCCAAAGTGGTGAAGTATGTTTTGTTGTGGCCCATTCGTAGAAGTAGCTTATTCTAGCTAAGTACTTGAGGTAGAGTAGTTGGGGTTGTTAGTGGCTAAGGTAAGGTTGTGTAAGGTTGCTTGTATCCCTAAGTCTAATGTCTAGAAGTAAGGTTAAATAGTGACTAAGTTTAAGGTCTAAGAGAGTGGGTATGGTGAGTAGAAGAAATCTCCTATATATATGTGTAATGTGTGTAAACTTATGAGTGTGTGAAAGTATGAAAGTTTAAGAGAAAAAAAACAAAACAAACTTGTGTCCTAAGCAGAAAAACAACATCGTCGGAGATGGGGAAGGGTGTTCGTCGGTTCTCTACTGAACCAGAGAACGATGTTCCAACTTCAGGAATCAGTTTGCCTTATGCCACAAGATCATAGCTACACAGAATT
>HR_5
GACGACAACTAAACCCTACGCTTACATAAAAACGCGACCTTTAAGAATTTTGTACGGCAACAGAACCAGAGAACGTTGACGGCTAAAGGCGGCGAAATGGACGTTGATGAGCGGAGCAGCTACTGTATCGAGGGTATGGTCGTCTGTTGAGATTGAACTCTCCGATTGATCCTGCAAAGAAGAAGAAGAACATCAGTGAGAAGGAAACAACAATGATGAAGAACAAGAAGATTGGAAACTAGAAGAAGAAGACGACGTAAGAGAGAGACGTGAGAAGAAGAAGAAGAAGAAGAAGAAGAAGAAGACAAGAGAAGTGGGTTTTATGTTTTATCTTATTGGGCTGATGAAGTTGTGTAGGCCCAAAGTGGTGAAGTATGTTTTGTTGTGGCCCATTCGTAGAAGTAGCTTATTCTAGCTAAGTACTTGAGGTAGAGTAGTTGGGGTTGTTAGTGGCTAAGGTAAGGTTGTGTAAGGTTGCTTGTATCCCTAAGTCTAATGTCTAGAAGTAAGGTTAAATAGTGACTAAGTTTAAGGTCTAAGAGAGTGGGTATGGTGAGTAGAAGAAATCTCCTATATATATGTGTAATGTGTGTAAACTTATGAGTGTGTGAAAGTATGAAAGTTTAAGAGAAAAAAAACAAAACAAACTTGTGTCCTAAGCAGAAAAACAACATCGTCGGAGATGGGGAAGGGTGTTCGTCGGTTCTCTACTGAACCAGAGAACGATGTTCCAACTTCAGGAATCAGTTTGCCTTATGCCACAAGATCATAGCTACACAGAATT
>HSm
GACGACAACTAAACCCTACGCTTACATAAAAACGCGACCTTTAAGAATTTTGTACGGCAACAGAACCAGAGAACGTTGACGGCTAAAGGCGGCGAAATGGACGTTGATGAGCGGAGCAGCTACTGTATCGAGGGTATGGTCGTCTGTTGAGATTGAACTCTCCGATTGATCCTGCAAAGAAGAAGAAGAACATCAGTGAGAAGGAAACAACAATGATGAAGAACAAGAAGATTGGAAACTAGAAGAAGAAGACGACGTAAGAGAGAGACGTGAGAAGAAGAAGAAGAAGAAGAAGAAGAAGAAGACAAGAGAAGTGGGTTTTATGTTTTATCTTATTGGGCTGATGAAGTTGTGTAGGCCCAAAGTGGTGAAGTATGTTTTGTTGTGGCCCATTCGTAGAAGTAGCTTATTCTAGCTAAGTACTTGAGGTAGAGTAGTTGGGGTTGTTAGTGGCTAAGGTAAGGTTGTGTAAGGTTGCTTGTATCCCTAAGTCTAATGTCTAGAAGTAAGGTTAAATAGTGACTAAGTTTAAGGTCTAAGAGAGTGGGTATGGTGAGTAGAAGAAATCTCCTATATATATGTGTAATGTGTGTAAACTTATGAGTGTGTGAAAGTATGAAAGTTTAAGAGAAAAAAAACAAAACAAACTTGTGTCCTAAGCAGAAAAACAACATCGTCGGAGATGGGGAAGGGTGTTCGTCGGTTCTCTACTGAACCAGAGAACGATGTTCCAACTTCAGGAATCAGTTTGCCTTATGCCACAAGATCATAGCTACACAGAATT
>Ha_0
GACGACAACTAAACCCTACGCTTACATAAAAACGCGACCTTTAAGAATTTTGTACGGCAACAGAACCAGAGAACGTTGACGGCTAAAGGCGGCGAAATGGACGTTGATGAGCGGAGCAGCTACTGTATCGAGGGTATGGTCGTCTGTTGAGATTGAACTCTCCGATTGATCCTGCAAAGAAGAAGAAGAACATCAGTGAGAAGGAAACAACAATGATGAAGAACAAGAAGATTGGAAACTAGAAGAAGAAGACGACGTAAGAGAGAGACGTGAGAAGAAGAAGAAGAAGAAGAAGAAGAAGAAGACAAGAGAAGTGGGTTTTATGTTTTATCTTATTGGGCTGATGAAGTTGTGTAGGCCCAAAGTGGTGAAGTATGTTTTGTTGTGGCCCATTCGTAGAAGTAGCTTATTCTAGCTAAGTACTTGAGGTAGAGTAGTTGGGGTTGTTAGTGGCTAAGGTAAGGTTGTGTAAGGTTGCTTGTATCCCTAAGTCTAATGTCTAGAAGTAAGGTTAAATAGTGACTAAGTTTAAGGTCTAAGAGAGTGGGTATGGTGAGTAGAAGAAATCTCCTATATATATGTGTAATGTGTGTAAACTTATGAGTGTGTGAAAGTATGAAAGTTTAAGAGAAAAAAAACAAAACAAACTTGTGTCCTAAGCAGAAAAACAACATCGTCGGAGATGGGGAAGGGTGTTCGTCGGTTCTCTACTGAACCAGAGAACGATGTTCCAACTTCAGGAATCAGTTTGCCTTATGCCACAAGATCATAGCTACACAGAATT
>Had-1
GACGACAACTAAACCCTACGCTTACATAAAAACGCGACCTTTAAGAATTTTGTACGGCAACAGAACCAGAGAACGTTGACGGCTAAAGGCGGCGAAATGGACGTTGATGAGCGGAGCAGCTACTGTATCGAGGGTATGGTCGTCTGTTGAGATTGAACTCTCCGATTGATCCTGCAAAGAAGAAGAAGAACATCAGTGAGAAGGAAACAACAATGATGAAGAACAAGAAGATTGGAAACTAGAAGAAGAAGACGACGTAAGAGAGAGACGTGAGAAGAAGAAGAAGAAGAAGAAGAAGAAGAAGACAAGAGAAGTGGGTTTTATGTTTTATCTTATTGGGCTGATGAAGTTGTGTAGGCCCAAAGTGGTGAAGTATGTTTTGTTGTGGCCCATTCGTAGAAGTAGCTTATTCTAGCTAAGTACTTGAGGTAGAGTAGTTGGGGTTGTTAGTGGCTAAGGTAAGGTTGTGTAAGGTTGCTTGTATCCCTAAGTCTAATGTCTAGAAGTAAGGTTAAATAGTGACTAAGTTTAAGGTCTAAGAGAGTGGGTATGGTGAGTAGAAGAAATCTCCTATATATATGTGTAATGTGTGTAAACTTATGAGTGTGTGAAAGTATGAAAGTTTAAGAGAAAAAAAACAAAACAAACTTGTGTCCTAAGCAGAAAAACAACATCGTCGGAGATGGGGAAGGGTGTTCGTCGGTTCTCTACTGAACCAGAGAACGATGTTCCAACTTCAGGAATCAGTTTGCCTTATGCCACAAGATCATAGCTACACAGAATT
>Had-2
GACGACAACTAAACCCTACGCTTACATAAAAACGCGACCTTTAAGAATTTTGTACGGCAACAGAACCAGAGAACGTTGACGGCTAAAGGCGGCGAAATGGACGTTGATGAGCGGAGCAGCTACTGTATCGAGGGTATGGTCGTCTGTTGAGATTGAACTCTCCGATTGATCCTGCAAAGAAGAAGAAGAACATCAGTGAGAAGGAAACAACAATGATGAAGAACAAGAAGATTGGAAACTAGAAGAAGAAGACGACGTAAGAGAGAGACGTGAGAAGAAGAAGAAGAAGAAGAAGAAGAAGAAGACAAGAGAAGTGGGTTTTATGTTTTATCTTATTGGGCTGATGAAGTTGTGTAGGCCCAAAGTGGTGAAGTATGTTTTGTTGTGGCCCATTCGTAGAAGTAGCTTATTCTAGCTAAGTACTTGAGGTAGAGTAGTTGGGGTTGTTAGTGGCTAAGGTAAGGTTGTGTAAGGTTGCTTGTATCCCTAAGTCTAATGTCTAGAAGTAAGGTTAAATAGTGACTAAGTTTAAGGTCTAAGAGAGTGGGTATGGTGAGTAGAAGAAATCTCCTATATATATGTGTAATGTGTGTAAACTTATGAGTGTGTGAAAGTATGAAAGTTTAAGAGAAAAAAAACAAAACAAACTTGTGTCCTAAGCAGAAAAACAACATCGTCGGAGATGGGGAAGGGTGTTCGTCGGTTCTCTACTGAACCAGAGAACGATGTTCCAACTTCAGGAATCAGTTTGCCTTATGCCACAAGATCATAGCTACACAGAATT
>Hal-1
GACGACAACTAAACCCTACGCTTACATAAAAACGCGACCTTTAAGAATTTTGTACGGCAACAGAACCAGAGAACGTTGACGGCTAAAGGCGGCGAAATGGACGTTGATGAGCGGAGCAGCTACTGTATCGAGGGTATGGTCGTCTGTTGAGATTGAACTCTCCGATTGATCCTGCAAAGAAGAAGAAGAACATCAGTGAGAAGGAAACAACAATGATGAAGAACAAGAAGATTGGAAACTAGAAGAAGAAGACGACGTAAGAGAGAGACGTGAGAAGAAGAAGAAGAAGAAGAAGAAGAAGAAGACAAGAGAAGTGGGTTTTATGTTTTATCTTATTGGGCTGATGAAGTTGTGTAGGCCCAAAGTGGTGAAGTATGTTTTGTTGTGGCCCATTCGTAGAAGTAGCTTATTCTAGCTAAGTACTTGAGGTAGAGTAGTTGGGGTTGTTAGTGGCTAAGGTAAGGTTGTGTAAGGTTGCTTGTATCCCTAAGTCTAATGTCTAGAAGTAAGGTTAAATAGTGACTAAGTTTAAGGTCTAAGAGAGTGGGTATGGTGAGTAGAAGAAATCTCCTATATATATGTGTAATGTGTGTAAACTTATGAGTGTGTGAAAGTATGAAAGTTTAAGAGAAAAAAAACAAAACAAACTTGTGTCCTAAGCAGAAAAACAACATCGTCGGAGATGGGGAAGGGTGTTCGTCGGTTCTCTACTGAACCAGAGAACGATGTTCCAACTTCAGGAATCAGTTTGCCTTATGCCACAAGATCATAGCTACACAGAATT
>Ham-1
GACGACAACTAAACCCTACGCTTACATAAAAACGCGACCTTTAAGAATTTTGTACGGCAACAGAACCAGAGAACGTTGACGGCTAAAGGCGGCGAAATGGACGTTGATGAGCGGAGCAGCTACTGTATCGAGGGTATGGTCGTCTGTTGAGATTGAACTCTCCGATTGATCCTGCAAAGAAGAAGAAGAACATCAGTGAGAAGGAAACAACAATGATGAAGAACAAGAAGATTGGAAACTAGAAGAAGAAGACGACGTAAGAGAGAGACGTGAGAAGAAGAAGAAGAAGAAGAAGAAGAAGAAGACAAGAGAAGTGGGTTTTATGTTTTATCTTATTGGGCTGATGAAGTTGTGTAGGCCCAAAGTGGTGAAGTATGTTTTGTTGTGGCCCATTCGTAGAAGTAGCTTATTCTAGCTAAGTACTTGAGGTAGAGTAGTTGGGGTTGTTAGTGGCTAAGGTAAGGTTGTGTAAGGTTGCTTGTATCCCTAAGTCTAATGTCTAGAAGTAAGGTTAAATAGTGACTAAGTTTAAGGTCTAAGAGAGTGGGTATGGTGAGTAGAAGAAATCTCCTATATATATGTGTAATGTGTGTAAACTTATGAGTGTGTGAAAGTATGAAAGTTTAAGAGAAAAAAAACAAAACAAACTTGTGTCCTAAGCAGAAAAACAACATCGTCGGAGATGGGGAAGGGTGTTCGTCGGTTCTCTACTGAACCAGAGAACGATGTTCCAACTTCAGGAATCAGTTTGCCTTATGCCACAAGATCATAGCTACACAGAATT
>Hel-3
GACGACAACTAAACCCTACGCTTACATAAAAACGCGACCTTTAAGAATTTTGTACGGCAACAGAACCAGAGAACGTTGACGGCTAAAGGCGGCGAAATGGACGTTGATGAGCGGAGCAGCTACTGTATCGAGGGTATGGTCGTCTGTTGAGATTGAACTCTCCGATTGATCCTGCAAAGAAGAAGAAGAACATCAGTGAGAAGGAAACAACAATGATGAAGAACAAGAAGATTGGAAACTAGAAGAAGAAGACGACGTAAGAGAGAGACGTGAGAAGAAGAAGAAGAAGAAGAAGAAGAAGAAGACAAGAGAAGTGGGTTTTATGTTTTATCTTATTGGGCTGATGAAGTTGTGTAGGCCCAAAGTGGTGAAGTATGTTTTGTTGTGGCCCATTCGTAGAAGTAGCTTATTCTAGCTAAGTACTTGAGGTAGAGTAGTTGGGGTTGTTAGTGGCTAAGGTAAGGTTGTGTAAGGTTGCTTGTATCCCTAAGTCTAATGTCTAGAAGTAAGGTTAAATAGTGACTAAGTTTAAGGTCTAAGAGAGTGGGTATGGTGAGTAGAAGAAATCTCCTATATATATGTGTAATGTGTGTAAACTTATGAGTGTGTGAAAGTATGAAAGTTTAAGAGAAAAAAAACAAAACAAACTTGTGTCCTAAGCAGAAAAACAACATCGTCGGAGATGGGGAAGGGTGTTCGTCGGTTCTCTACTGAACCAGAGAACGATGTTCCAACTTCAGGAATCAGTTTGCCTTATGCCACAAGATCATAGCTACACAGAATT
>Hey_1
GACGACAACTAAACCCTACGCTTACATAAAAACGCGACCTTTAAGAATTTTGTACGGCAACAGAACCAGAGAACGTTGACGGCTAAAGGCGGCGAAATGGACGTTGATGAGCGGAGCAGCTACTGTATCGAGGGTATGGTCGTCTGTTGAGATTGAACTCTCCGATTGATCCTGCAAAGAAGAAGAAGAACATCAGTGAGAAGGAAACAACAATGATGAAGAACAAGAAGATTGGAAACTAGAAGAAGAAGACGACGTAAGAGAGAGACGTGAGAAGAAGAAGAAGAAGAAGAAGAAGAAGAAGACAAGAGAAGTGGGTTTTATGTTTTATCTTATTGGGCTGATGAAGTTGTGTAGGCCCAAAGTGGTGAAGTATGTTTTGTTGTGGCCCATTCGTAGAAGTAGCTTATTCTAGCTAAGTACTTGAGGTAGAGTAGTTGGGGTTGTTAGTGGCTAAGGTAAGGTTGTGTAAGGTTGCTTGTATCCCTAAGTCTAATGTCTAGAAGTAAGGTTAAATAGTGACTAAGTTTAAGGTCTAAGAGAGTGGGTATGGTGAGTAGAAGAAATCTCCTATATATATGTGTAATGTGTGTAAACTTATGAGTGTGTGAAAGTATGAAAGTTTAAGAGAAAAAAAACAAAACAAACTTGTGTCCTAAGCAGAAAAACAACATCGTCGGAGATGGGGAAGGGTGTTCGTCGGTTCTCTACTGAACCAGAGAACGATGTTCCAACTTCAGGAATCAGTTTGCCTTATGCCACAAGATCATAGCTACACAGAATT
>Hh_0
GACGACAACTAAACCCTACGCTTACATAAAAACGCGACCTTTAAGAATTTTGTACGGCAACAGAACCAGAGAACGTTGACGGCTAAAGGCGGCGAAATGGACGTTGATGAGCGGAGCAGCTACTGTATCGAGGGTATGGTCGTCTGTTGAGATTGAACTCTCCGATTGATCCTGCAAAGAAGAAGAAGAACATCAGTGAGAAGGAAACAACAATGATGAAGAACAAGAAGATTGGAAACTAGAAGAAGAAGACGACGTAAGAGAGAGACGTGAGAAGAAGAAGAAGAAGAAGAAGAAGAAGAAGACAAGAGAAGTGGGTTTTATGTTTTATCTTATTGGGCTGATGAAGTTGTGTAGGCCCAAAGTGGTGAAGTATGTTTTGTTGTGGCCCATTCGTAGAAGTAGCTTATTCTAGCTAAGTACTTGAGGTAGAGTAGTTGGGGTTGTTAGTGGCTAAGGTAAGGTTGTGTAAGGTTGCTTGTATCCCTAAGTCTAATGTCTAGAAGTAAGGTTAAATAGTGACTAAGTTTAAGGTCTAAGAGAGTGGGTATGGTGAGTAGAAGAAATCTCCTATATATATGTGTAATGTGTGTAAACTTATGAGTGTGTGAAAGTATGAAAGTTTAAGAGAAAAAAAACAAAACAAACTTGTGTCCTAAGCAGAAAAACAACATCGTCGGAGATGGGGAAGGGTGTTCGTCGGTTCTCTACTGAACCAGAGAACGATGTTCCAACTTCAGGAATCAGTTTGCCTTATGCCACAAGATCATAGCTACACAGAATT
>Hn_0
GACGACAACTAAACCCTACGCTTACATAAAAACGCGACCTTTAAGAATTTTGTACGGCAACAGAACCAGAGAACGTTGACGGCTAAAGGCGGCGAAATGGACGTTGATGAGCGGAGCAGCTACTGTATCGAGGGTATGGTCGTCTGTTGAGATTGAACTCTCCGATTGATCCTGCAAAGAAGAAGAAGAACATCAGTGAGAAGGAAACAACAATGATGAAGAACAAGAAGATTGGAAACTAGAAGAAGAAGACGACGTAAGAGAGAGACGTGAGAAGAAGAAGAAGAAGAAGAAGAAGAAGAAGACAAGAGAAGTGGGTTTTATGTTTTATCTTATTGGGCTGATGAAGTTGTGTAGGCCCAAAGTGGTGAAGTATGTTTTGTTGTGGCCCATTCGTAGAAGTAGCTTATTCTAGCTAAGTACTTGAGGTAGAGTAGTTGGGGTTGTTAGTGGCTAAGGTAAGGTTGTGTAAGGTTGCTTGTATCCCTAAGTCTAATGTCTAGAAGTAAGGTTAAATAGTGACTAAGTTTAAGGTCTAAGAGAGTGGGTATGGTGAGTAGAAGAAATCTCCTATATATATGTGTAATGTGTGTAAACTTATGAGTGTGTGAAAGTATGAAAGTTTAAGAGAAAAAAAACAAAACAAACTTGTGTCCTAAGCAGAAAAACAACATCGTCGGAGATGGGGAAGGGTGTTCGTCGGTTCTCTACTGAACCAGAGAACGATGTTCCAACTTCAGGAATCAGTTTGCCTTATGCCACAAGATCATAGCTACACAGAATT
>Hod
GACGACAACTAAACCCTACGCTTACATAAAAACGCGACCTTTAAGAATTTTGTACGGCAACAGAACCAGAGAACGTTGACGGCTAAAGGCGGCGAAATGGACGTTGATGAGCGGAGCAGCTACTGTATCGAGGGTATGGTCGTCTGTTGAGATTGAACTCTCCGATTGATCCTGCAAAGAAGAAGAAGAACATCAGTGAGAAGGAAACAACAATGATGAAGAACAAGAAGATTGGAAACTAGAAGAAGAAGACGACGTAAGAGAGAGACGTGAGAAGAAGAAGAAGAAGAAGAAGAAGAAGAAGACAAGAGAAGTGGGTTTTATGTTTTATCTTATTGGGCTGATGAAGTTGTGTAGGCCCAAAGTGGTGAAGTATGTTTTGTTGTGGCCCATTCGTAGAAGTAGCTTATTCTAGCTAAGTACTTGAGGTAGAGTAGTTGGGGTTGTTAGTGGCTAAGGTAAGGTTGTGTAAGGTTGCTTGTATCCCTAAGTCTAATGTCTAGAAGTAAGGTTAAATAGTGACTAAGTTTAAGGTCTAAGAGAGTGGGTATGGTGAGTAGAAGAAATCTCCTATATATATGTGTAATGTGTGTAAACTTATGAGTGTGTGAAAGTATGAAAGTTTAAGAGAAAAAAAACAAAACAAACTTGTGTCCTAAGCAGAAAAACAACATCGTCGGAGATGGGGAAGGGTGTTCGTCGGTTCTCTACTGAACCAGAGAACGATGTTCCAACTTCAGGAATCAGTTTGCCTTATGCCACAAGATCATAGCTACACAGAATT
>Hola-1-1
GACGACAACTAAACCCTACGCTTACATAAAAACGCGACCTTTAAGAATTTTGTACGGCAACAGAACCAGAGAACGTTGACGGCTAAAGGCGGCGAAATGGACGTTGATGAGCGGAGCAGCTACTGTATCGAGGGTATGGTCGTCTGTTGAGATTGAACTCTCCGATTGATCCTGCAAAGAAGAAGAAGAACATCAGTGAGAAGGAAACAACAATGATGAAGAACAAGAAGATTGGAAACTAGAAGAAGAAGACGACGTAAGAGAGAGACGTGAGAAGAAGAAGAAGAAGAAGAAGAAGAAGAAGACAAGAGAAGTGGGTTTTATGTTTTATCTTATTGGGCTGATGAAGTTGTGTAGGCCCAAAGTGGTGAAGTATGTTTTGTTGTGGCCCATTCGTAGAAGTAGCTTATTCTAGCTAAGTACTTGAGGTAGAGTAGTTGGGGTTGTTAGTGGCTAAGGTAAGGTTGTGTAAGGTTGCTTGTATCCCTAAGTCTAATGTCTAGAAGTAAGGTTAAATAGTGACTAAGTTTAAGGTCTAAGAGAGTGGGTATGGTGAGTAGAAGAAATCTCCTATATATATGTGTAATGTGTGTAAACTTATGAGTGTGTGAAAGTATGAAAGTTTAAGAGAAAAAAAACAAAACAAACTTGTGTCCTAAGCAGAAAAACAACATCGTCGGAGATGGGGAAGGGTGTTCGTCGGTTCTCTACTGAACCAGAGAACGATGTTCCAACTTCAGGAATCAGTTTGCCTTATGCCACAAGATCATAGCTACACAGAATT
>Hola-2-2
GACGACAACTAAACCCTACGCTTACATAAAAACGCGACCTTTAAGAATTTTGTACGGCAACAGAACCAGAGAACGTTGACGGCTAAAGGCGGCGAAATGGACGTTGATGAGCGGAGCAGCTACTGTATCGAGGGTATGGTCGTCTGTTGAGATTGAACTCTCCGATTGATCCTGCAAAGAAGAAGAAGAACATCAGTGAGAAGGAAACAACAATGATGAAGAACAAGAAGATTGGAAACTAGAAGAAGAAGACGACGTAAGAGAGAGACGTGAGAAGAAGAAGAAGAAGAAGAAGAAGAAGAAGACAAGAGAAGTGGGTTTTATGTTTTATCTTATTGGGCTGATGAAGTTGTGTAGGCCCAAAGTGGTGAAGTATGTTTTGTTGTGGCCCATTCGTAGAAGTAGCTTATTCTAGCTAAGTACTTGAGGTAGAGTAGTTGGGGTTGTTAGTGGCTAAGGTAAGGTTGTGTAAGGTTGCTTGTATCCCTAAGTCTAATGTCTAGAAGTAAGGTTAAATAGTGACTAAGTTTAAGGTCTAAGAGAGTGGGTATGGTGAGTAGAAGAAATCTCCTATATATATGTGTAATGTGTGTAAACTTATGAGTGTGTGAAAGTATGAAAGTTTAAGAGAAAAAAAACAAAACAAACTTGTGTCCTAAGCAGAAAAACAACATCGTCGGAGATGGGGAAGGGTGTTCGTCGGTTCTCTACTGAACCAGAGAACGATGTTCCAACTTCAGGAATCAGTTTGCCTTATGCCACAAGATCATAGCTACACAGAATT
>Hola_1_2
GACGACAACTAAACCCTACGCTTACATAAAAACGCGACCTTTAAGAATTTTGTACGGCAACAGAACCAGAGAACGTTGACGGCTAAAGGCGGCGAAATGGACGTTGATGAGCGGAGCAGCTACTGTATCGAGGGTATGGTCGTCTGTTGAGATTGAACTCTCCGATTGATCCTGCAAAGAAGAAGAAGAACATCAGTGAGAAGGAAACAACAATGATGAAGAACAAGAAGATTGGAAACTAGAAGAAGAAGACGACGTAAGAGAGAGACGTGAGAAGAAGAAGAAGAAGAAGAAGAAGAAGAAGACAAGAGAAGTGGGTTTTATGTTTTATCTTATTGGGCTGATGAAGTTGTGTAGGCCCAAAGTGGTGAAGTATGTTTTGTTGTGGCCCATTCGTAGAAGTAGCTTATTCTAGCTAAGTACTTGAGGTAGAGTAGTTGGGGTTGTTAGTGGCTAAGGTAAGGTTGTGTAAGGTTGCTTGTATCCCTAAGTCTAATGTCTAGAAGTAAGGTTAAATAGTGACTAAGTTTAAGGTCTAAGAGAGTGGGTATGGTGAGTAGAAGAAATCTCCTATATATATGTGTAATGTGTGTAAACTTATGAGTGTGTGAAAGTATGAAAGTTTAAGAGAAAAAAAACAAAACAAACTTGTGTCCTAAGCAGAAAAACAACATCGTCGGAGATGGGGAAGGGTGTTCGTCGGTTCTCTACTGAACCAGAGAACGATGTTCCAACTTCAGGAATCAGTTTGCCTTATGCCACAAGATCATAGCTACACAGAATT
>Hov1-7
GACGACAACTAAACCCTACGCTTACATAAAAACGCGACCTTTAAGAATTTTGTACGGCAACAGAACCAGAGAACGTTGACGGCTAAAGGCGGCGAAATGGACGTTGATGAGCGGAGCAGCTACTGTATCGAGGGTATGGTCGTCTGTTGAGATTGAACTCTCCGATTGATCCTGCAAAGAAGAAGAAGAACATCAGTGAGAAGGAAACAACAATGATGAAGAACAAGAAGATTGGAAACTAGAAGAAGAAGACGACGTAAGAGAGAGACGTGAGAAGAAGAAGAAGAAGAAGAAGAAGAAGAAGACAAGAGAAGTGGGTTTTATGTTTTATCTTATTGGGCTGATGAAGTTGTGTAGGCCCAAAGTGGTGAAGTATGTTTTGTTGTGGCCCATTCGTAGAAGTAGCTTATTCTAGCTAAGTACTTGAGGTAGAGTAGTTGGGGTTGTTAGTGGCTAAGGTAAGGTTGTGTAAGGTTGCTTGTATCCCTAAGTCTAATGTCTAGAAGTAAGGTTAAATAGTGACTAAGTTTAAGGTCTAAGAGAGTGGGTATGGTGAGTAGAAGAAATCTCCTATATATATGTGTAATGTGTGTAAACTTATGAGTGTGTGAAAGTATGAAAGTTTAAGAGAAAAAAAACAAAACAAACTTGTGTCCTAAGCAGAAAAACAACATCGTCGGAGATGGGGAAGGGTGTTCGTCGGTTCTCTACTGAACCAGAGAACGATGTTCCAACTTCAGGAATCAGTTTGCCTTATGCCACAAGATCATAGCTACACAGAATT
>Hov3-5
GACGACAACTAAACCCTACGCTTACATAAAAACGCGACCTTTAAGAATTTTGTACGGCAACAGAACCAGAGAACGTTGACGGCTAAAGGCGGCGAAATGGACGTTGATGAGCGGAGCAGCTACTGTATCGAGGGTATGGTCGTCTGTTGAGATTGAACTCTCCGATTGATCCTGCAAAGAAGAAGAAGAACATCAGTGAGAAGGAAACAACAATGATGAAGAACAAGAAGATTGGAAACTAGAAGAAGAAGACGACGTAAGAGAGAGACGTGAGAAGAAGAAGAAGAAGAAGAAGAAGAAGAAGACAAGAGAAGTGGGTTTTATGTTTTATCTTATTGGGCTGATGAAGTTGTGTAGGCCCAAAGTGGTGAAGTATGTTTTGTTGTGGCCCATTCGTAGAAGTAGCTTATTCTAGCTAAGTACTTGAGGTAGAGTAGTTGGGGTTGTTAGTGGCTAAGGTAAGGTTGTGTAAGGTTGCTTGTATCCCTAAGTCTAATGTCTAGAAGTAAGGTTAAATAGTGACTAAGTTTAAGGTCTAAGAGAGTGGGTATGGTGAGTAGAAGAAATCTCCTATATATATGTGTAATGTGTGTAAACTTATGAGTGTGTGAAAGTATGAAAGTTTAAGAGAAAAAAAACAAAACAAACTTGTGTCCTAAGCAGAAAAACAACATCGTCGGAGATGGGGAAGGGTGTTCGTCGGTTCTCTACTGAACCAGAGAACGATGTTCCAACTTCAGGAATCAGTTTGCCTTATGCCACAAGATCATAGCTACACAGAATT
>Hov4-1
GACGACAACTAAACCCTACGCTTACATAAAAACGCGACCTTTAAGAATTTTGTACGGCAACAGAACCAGAGAACGTTGACGGCTAAAGGCGGCGAAATGGACGTTGATGAGCGGAGCAGCTACTGTATCGAGGGTATGGTCGTCTGTTGAGATTGAACTCTCCGATTGATCCTGCAAAGAAGAAGAAGAACATCAGTGAGAAGGAAACAACAATGATGAAGAACAAGAAGATTGGAAACTAGAAGAAGAAGACGACGTAAGAGAGAGACGTGAGAAGAAGAAGAAGAAGAAGAAGAAGAAGAAGACAAGAGAAGTGGGTTTTATGTTTTATCTTATTGGGCTGATGAAGTTGTGTAGGCCCAAAGTGGTGAAGTATGTTTTGTTGTGGCCCATTCGTAGAAGTAGCTTATTCTAGCTAAGTACTTGAGGTAGAGTAGTTGGGGTTGTTAGTGGCTAAGGTAAGGTTGTGTAAGGTTGCTTGTATCCCTAAGTCTAATGTCTAGAAGTAAGGTTAAATAGTGACTAAGTTTAAGGTCTAAGAGAGTGGGTATGGTGAGTAGAAGAAATCTCCTATATATATGTGTAATGTGTGTAAACTTATGAGTGTGTGAAAGTATGAAAGTTTAAGAGAAAAAAAACAAAACAAACTTGTGTCCTAAGCAGAAAAACAACATCGTCGGAGATGGGGAAGGGTGTTCGTCGGTTCTCTACTGAACCAGAGAACGATGTTCCAACTTCAGGAATCAGTTTGCCTTATGCCACAAGATCATAGCTACACAGAATT
>Hovdala-2
GACGACAACTAAACCCTACGCTTACATAAAAACGCGACCTTTAAGAATTTTGTACGGCAACAGAACCAGAGAACGTTGACGGCTAAAGGCGGCGAAATGGACGTTGATGAGCGGAGCAGCTACTGTATCGAGGGTATGGTCGTCTGTTGAGATTGAACTCTCCGATTGATCCTGCAAAGAAGAAGAAGAACATCAGTGAGAAGGAAACAACAATGATGAAGAACAAGAAGATTGGAAACTAGAAGAAGAAGACGACGTAAGAGAGAGACGTGAGAAGAAGAAGAAGAAGAAGAAGAAGAAGAAGACAAGAGAAGTGGGTTTTATGTTTTATCTTATTGGGCTGATGAAGTTGTGTAGGCCCAAAGTGGTGAAGTATGTTTTGTTGTGGCCCATTCGTAGAAGTAGCTTATTCTAGCTAAGTACTTGAGGTAGAGTAGTTGGGGTTGTTAGTGGCTAAGGTAAGGTTGTGTAAGGTTGCTTGTATCCCTAAGTCTAATGTCTAGAAGTAAGGTTAAATAGTGACTAAGTTTAAGGTCTAAGAGAGTGGGTATGGTGAGTAGAAGAAATCTCCTATATATATGTGTAATGTGTGTAAACTTATGAGTGTGTGAAAGTATGAAAGTTTAAGAGAAAAAAAACAAAACAAACTTGTGTCCTAAGCAGAAAAACAACATCGTCGGAGATGGGGAAGGGTGTTCGTCGGTTCTCTACTGAACCAGAGAACGATGTTCCAACTTCAGGAATCAGTTTGCCTTATGCCACAAGATCATAGCTACACAGAATT
>Hs_0
GACGACAACTAAACCCTACGCTTACATAAAAACGCGACCTTTAAGAATTTTGTACGGCAACAGAACCAGAGAACGTTGACGGCTAAAGGCGGCGAAATGGACGTTGATGAGCGGAGCAGCTACTGTATCGAGGGTATGGTCGTCTGTTGAGATTGAACTCTCCGATTGATCCTGCAAAGAAGAAGAAGAACATCAGTGAGAAGGAAACAACAATGATGAAGAACAAGAAGATTGGAAACTAGAAGAAGAAGACGACGTAAGAGAGAGACGTGAGAAGAAGAAGAAGAAGAAGAAGAAGAAGAAGACAAGAGAAGTGGGTTTTATGTTTTATCTTATTGGGCTGATGAAGTTGTGTAGGCCCAAAGTGGTGAAGTATGTTTTGTTGTGGCCCATTCGTAGAAGTAGCTTATTCTAGCTAAGTACTTGAGGTAGAGTAGTTGGGGTTGTTAGTGGCTAAGGTAAGGTTGTGTAAGGTTGCTTGTATCCCTAAGTCTAATGTCTAGAAGTAAGGTTAAATAGTGACTAAGTTTAAGGTCTAAGAGAGTGGGTATGGTGAGTAGAAGAAATCTCCTATATATATGTGTAATGTGTGTAAACTTATGAGTGTGTGAAAGTATGAAAGTTTAAGAGAAAAAAAACAAAACAAACTTGTGTCCTAAGCAGAAAAACAACATCGTCGGAGATGGGGAAGGGTGTTCGTCGGTTCTCTACTGAACCAGAGAACGATGTTCCAACTTCAGGAATCAGTTTGCCTTATGCCACAAGATCATAGCTACACAGAATT
>ICE102
GACGACAACTAAACCCTACGCTTACATAAAAACGCGACCTTTAAGAATTTTGTACGGCAACAGAACCAGAGAACGTTGACGGCTAAAGGCGGCGAAATGGACGTTGATGAGCGGAGCAGCTACTGTATCGAGGGTATGGTCGTCTGTTGAGATTGAACTCTCCGATTGATCCTGCAAAGAAGAAGAAGAACATCAGTGAGAAGGAAACAACAATGATGAAGAACAAGAAGATTGGAAACTAGAAGAAGAAGACGACGTAAGAGAGAGACGTGAGAAGAAGAAGAAGAAGAAGAAGAAGAAGAAGACAAGAGAAGTGGGTTTTATGTTTTATCTTATTGGGCTGATGAAGTTGTGTAGGCCCAAAGTGGTGAAGTATGTTTTGTTGTGGCCCATTCGTAGAAGTAGCTTATTCTAGCTAAGTACTTGAGGTAGAGTAGTTGGGGTTGTTAGTGGCTAAGGTAAGGTTGTGTAAGGTTGCTTGTATCCCTAAGTCTAATGTCTAGAAGTAAGGTTAAATAGTGACTAAGTTTAAGGTCTAAGAGAGTGGGTATGGTGAGTAGAAGAAATCTCCTATATATATGTGTAATGTGTGTAAACTTATGAGTGTGTGAAAGTATGAAAGTTTAAGAGAAAAAAAACAAAACAAACTTGTGTCCTAAGCAGAAAAACAACATCGTCGGAGATGGGGAAGGGTGTTCGTCGGTTCTCTACTGAACCAGAGAACGATGTTCCAACTTCAGGAATCAGTTTGCCTTATGCCACAAGATCATAGCTACACAGAATT
>ICE104
GACGACAACTAAACCCTACGCTTACATAAAAACGCGACCTTTAAGAATTTTGTACGGCAACAGAACCAGAGAACGTTGACGGCTAAAGGCGGCGAAATGGACGTTGATGAGCGGAGCAGCTACTGTATCGAGGGTATGGTCGTCTGTTGAGATTGAACTCTCCGATTGATCCTGCAAAGAAGAAGAAGAACATCAGTGAGAAGGAAACAACAATGATGAAGAACAAGAAGATTGGAAACTAGAAGAAGAAGACGACGTAAGAGAGAGACGTGAGAAGAAGAAGAAGAAGAAGAAGAAGAAGAAGACAAGAGAAGTGGGTTTTATGTTTTATCTTATTGGGCTGATGAAGTTGTGTAGGCCCAAAGTGGTGAAGTATGTTTTGTTGTGGCCCATTCGTAGAAGTAGCTTATTCTAGCTAAGTACTTGAGGTAGAGTAGTTGGGGTTGTTAGTGGCTAAGGTAAGGTTGTGTAAGGTTGCTTGTATCCCTAAGTCTAATGTCTAGAAGTAAGGTTAAATAGTGACTAAGTTTAAGGTCTAAGAGAGTGGGTATGGTGAGTAGAAGAAATCTCCTATATATATGTGTAATGTGTGTAAACTTATGAGTGTGTGAAAGTATGAAAGTTTAAGAGAAAAAAAACAAAACAAACTTGTGTCCTAAGCAGAAAAACAACATCGTCGGAGATGGGGAAGGGTGTTCGTCGGTTCTCTACTGAACCAGAGAACGATGTTCCAACTTCAGGAATCAGTTTGCCTTATGCCACAAGATCATAGCTACACAGAATT
>ICE106
GACGACAACTAAACCCTACGCTTACATAAAAACGCGACCTTTAAGAATTTTGTACGGCAACAGAACCAGAGAACGTTGACGGCTAAAGGCGGCGAAATGGACGTTGATGAGCGGAGCAGCTACTGTATCGAGGGTATGGTCGTCTGTTGAGATTGAACTCTCCGATTGATCCTGCAAAGAAGAAGAAGAACATCAGTGAGAAGGAAACAACAATGATGAAGAACAAGAAGATTGGAAACTAGAAGAAGAAGACGACGTAAGAGAGAGACGTGAGAAGAAGAAGAAGAAGAAGAAGAAGAAGAAGACAAGAGAAGTGGGTTTTATGTTTTATCTTATTGGGCTGATGAAGTTGTGTAGGCCCAAAGTGGTGAAGTATGTTTTGTTGTGGCCCATTCGTAGAAGTAGCTTATTCTAGCTAAGTACTTGAGGTAGAGTAGTTGGGGTTGTTAGTGGCTAAGGTAAGGTTGTGTAAGGTTGCTTGTATCCCTAAGTCTAATGTCTAGAAGTAAGGTTAAATAGTGACTAAGTTTAAGGTCTAAGAGAGTGGGTATGGTGAGTAGAAGAAATCTCCTATATATATGTGTAATGTGTGTAAACTTATGAGTGTGTGAAAGTATGAAAGTTTAAGAGAAAAAAAACAAAACAAACTTGTGTCCTAAGCAGAAAAACAACATCGTCGGAGATGGGGAAGGGTGTTCGTCGGTTCTCTACTGAACCAGAGAACGATGTTCCAACTTCAGGAATCAGTTTGCCTTATGCCACAAGATCATAGCTACACAGAATT
>ICE107
GACGACAACTAAACCCTACGCTTACATAAAAACGCGACCTTTAAGAATTTTGTACGGCAACAGAACCAGAGAACGTTGACGGCTAAAGGCGGCGAAATGGACGTTGATGAGCGGAGCAGCTACTGTATCGAGGGTATGGTCGTCTGTTGAGATTGAACTCTCCGATTGATCCTGCAAAGAAGAAGAAGAACATCAGTGAGAAGGAAACAACAATGATGAAGAACAAGAAGATTGGAAACTAGAAGAAGAAGACGACGTAAGAGAGAGACGTGAGAAGAAGAAGAAGAAGAAGAAGAAGAAGAAGACAAGAGAAGTGGGTTTTATGTTTTATCTTATTGGGCTGATGAAGTTGTGTAGGCCCAAAGTGGTGAAGTATGTTTTGTTGTGGCCCATTCGTAGAAGTAGCTTATTCTAGCTAAGTACTTGAGGTAGAGTAGTTGGGGTTGTTAGTGGCTAAGGTAAGGTTGTGTAAGGTTGCTTGTATCCCTAAGTCTAATGTCTAGAAGTAAGGTTAAATAGTGACTAAGTTTAAGGTCTAAGAGAGTGGGTATGGTGAGTAGAAGAAATCTCCTATATATATGTGTAATGTGTGTAAACTTATGAGTGTGTGAAAGTATGAAAGTTTAAGAGAAAAAAAACAAAACAAACTTGTGTCCTAAGCAGAAAAACAACATCGTCGGAGATGGGGAAGGGTGTTCGTCGGTTCTCTACTGAACCAGAGAACGATGTTCCAACTTCAGGAATCAGTTTGCCTTATGCCACAAGATCATAGCTACACAGAATT
>ICE112
GACGACAACTAAACCCTACGCTTACATAAAAACGCGACCTTTAAGAATTTTGTACGGCAACAGAACCAGAGAACGTTGACGGCTAAAGGCGGCGAAATGGACGTTGATGAGCGGAGCAGCTACTGTATCGAGGGTATGGTCGTCTGTTGAGATTGAACTCTCCGATTGATCCTGCAAAGAAGAAGAAGAACATCAGTGAGAAGGAAACAACAATGATGAAGAACAAGAAGATTGGAAACTAGAAGAAGAAGACGACGTAAGAGAGAGACGTGAGAAGAAGAAGAAGAAGAAGAAGAAGAAGAAGACAAGAGAAGTGGGTTTTATGTTTTATCTTATTGGGCTGATGAAGTTGTGTAGGCCCAAAGTGGTGAAGTATGTTTTGTTGTGGCCCATTCGTAGAAGTAGCTTATTCTAGCTAAGTACTTGAGGTAGAGTAGTTGGGGTTGTTAGTGGCTAAGGTAAGGTTGTGTAAGGTTGCTTGTATCCCTAAGTCTAATGTCTAGAAGTAAGGTTAAATAGTGACTAAGTTTAAGGTCTAAGAGAGTGGGTATGGTGAGTAGAAGAAATCTCCTATATATATGTGTAATGTGTGTAAACTTATGAGTGTGTGAAAGTATGAAAGTTTAAGAGAAAAAAAACAAAACAAACTTGTGTCCTAAGCAGAAAAACAACATCGTCGGAGATGGGGAAGGGTGTTCGTCGGTTCTCTACTGAACCAGAGAACGATGTTCCAACTTCAGGAATCAGTTTGCCTTATGCCACAAGATCATAGCTACACAGAATT
>ICE119
GACGACAACTAAACCCTACGCTTACATAAAAACGCGACCTTTAAGAATTTTGTACGGCAACAGAACCAGAGAACGTTGACGGCTAAAGGCGGCGAAATGGACGTTGATGAGCGGAGCAGCTACTGTATCGAGGGTATGGTCGTCTGTTGAGATTGAACTCTCCGATTGATCCTGCAAAGAAGAAGAAGAACATCAGTGAGAAGGAAACAACAATGATGAAGAACAAGAAGATTGGAAACTAGAAGAAGAAGACGACGTAAGAGAGAGACGTGAGAAGAAGAAGAAGAAGAAGAAGAAGAAGAAGACAAGAGAAGTGGGTTTTATGTTTTATCTTATTGGGCTGATGAAGTTGTGTAGGCCCAAAGTGGTGAAGTATGTTTTGTTGTGGCCCATTCGTAGAAGTAGCTTATTCTAGCTAAGTACTTGAGGTAGAGTAGTTGGGGTTGTTAGTGGCTAAGGTAAGGTTGTGTAAGGTTGCTTGTATCCCTAAGTCTAATGTCTAGAAGTAAGGTTAAATAGTGACTAAGTTTAAGGTCTAAGAGAGTGGGTATGGTGAGTAGAAGAAATCTCCTATATATATGTGTAATGTGTGTAAACTTATGAGTGTGTGAAAGTATGAAAGTTTAAGAGAAAAAAAACAAAACAAACTTGTGTCCTAAGCAGAAAAACAACATCGTCGGAGATGGGGAAGGGTGTTCGTCGGTTCTCTACTGAACCAGAGAACGATGTTCCAACTTCAGGAATCAGTTTGCCTTATGCCACAAGATCATAGCTACACAGAATT
>ICE120
GACGACAACTAAACCCTACGCTTACATAAAAACGCGACCTTTAAGAATTTTGTACGGCAACAGAACCAGAGAACGTTGACGGCTAAAGGCGGCGAAATGGACGTTGATGAGCGGAGCAGCTACTGTATCGAGGGTATGGTCGTCTGTTGAGATTGAACTCTCCGATTGATCCTGCAAAGAAGAAGAAGAACATCAGTGAGAAGGAAACAACAATGATGAAGAACAAGAAGATTGGAAACTAGAAGAAGAAGACGACGTAAGAGAGAGACGTGAGAAGAAGAAGAAGAAGAAGAAGAAGAAGAAGACAAGAGAAGTGGGTTTTATGTTTTATCTTATTGGGCTGATGAAGTTGTGTAGGCCCAAAGTGGTGAAGTATGTTTTGTTGTGGCCCATTCGTAGAAGTAGCTTATTCTAGCTAAGTACTTGAGGTAGAGTAGTTGGGGTTGTTAGTGGCTAAGGTAAGGTTGTGTAAGGTTGCTTGTATCCCTAAGTCTAATGTCTAGAAGTAAGGTTAAATAGTGACTAAGTTTAAGGTCTAAGAGAGTGGGTATGGTGAGTAGAAGAAATCTCCTATATATATGTGTAATGTGTGTAAACTTATGAGTGTGTGAAAGTATGAAAGTTTAAGAGAAAAAAAACAAAACAAACTTGTGTCCTAAGCAGAAAAACAACATCGTCGGAGATGGGGAAGGGTGTTCGTCGGTTCTCTACTGAACCAGAGAACGATGTTCCAACTTCAGGAATCAGTTTGCCTTATGCCACAAGATCATAGCTACACAGAATT
>ICE150
GACGACAACTAAACCCTACGCTTACATAAAAACGCGACCTTTAAGAATTTTGTACGGCAACAGAACCAGAGAACGTTGACGGCTAAAGGCGGCGAAATGGACGTTGATGAGCGGAGCAGCTACTGTATCGAGGGTATGGTCGTCTGTTGAGATTGAACTCTCCGATTGATCCTGCAAAGAAGAAGAAGAACATCAGTGAGAAGGAAACAACAATGATGAAGAACAAGAAGATTGGAAACTAGAAGAAGAAGACGACGTAAGAGAGAGACGTGAGAAGAAGAAGAAGAAGAAGAAGAAGAAGAAGACAAGAGAAGTGGGTTTTATGTTTTATCTTATTGGGCTGATGAAGTTGTGTAGGCCCAAAGTGGTGAAGTATGTTTTGTTGTGGCCCATTCGTAGAAGTAGCTTATTCTAGCTAAGTACTTGAGGTAGAGTAGTTGGGGTTGTTAGTGGCTAAGGTAAGGTTGTGTAAGGTTGCTTGTATCCCTAAGTCTAATGTCTAGAAGTAAGGTTAAATAGTGACTAAGTTTAAGGTCTAAGAGAGTGGGTATGGTGAGTAGAAGAAATCTCCTATATATATGTGTAATGTGTGTAAACTTATGAGTGTGTGAAAGTATGAAAGTTTAAGAGAAAAAAAACAAAACAAACTTGTGTCCTAAGCAGAAAAACAACATCGTCGGAGATGGGGAAGGGTGTTCGTCGGTTCTCTACTGAACCAGAGAACGATGTTCCAACTTCAGGAATCAGTTTGCCTTATGCCACAAGATCATAGCTACACAGAATT
>ICE181
GACGACAACTAAACCCTACGCTTACATAAAAACGCGACCTTTAAGAATTTTGTACGGCAACAGAACCAGAGAACGTTGACGGCTAAAGGCGGCGAAATGGACGTTGATGAGCGGAGCAGCTACTGTATCGAGGGTATGGTCGTCTGTTGAGATTGAACTCTCCGATTGATCCTGCAAAGAAGAAGAAGAACATCAGTGAGAAGGAAACAACAATGATGAAGAACAAGAAGATTGGAAACTAGAAGAAGAAGACGACGTAAGAGAGAGACGTGAGAAGAAGAAGAAGAAGAAGAAGAAGAAGAAGACAAGAGAAGTGGGTTTTATGTTTTATCTTATTGGGCTGATGAAGTTGTGTAGGCCCAAAGTGGTGAAGTATGTTTTGTTGTGGCCCATTCGTAGAAGTAGCTTATTCTAGCTAAGTACTTGAGGTAGAGTAGTTGGGGTTGTTAGTGGCTAAGGTAAGGTTGTGTAAGGTTGCTTGTATCCCTAAGTCTAATGTCTAGAAGTAAGGTTAAATAGTGACTAAGTTTAAGGTCTAAGAGAGTGGGTATGGTGAGTAGAAGAAATCTCCTATATATATGTGTAATGTGTGTAAACTTATGAGTGTGTGAAAGTATGAAAGTTTAAGAGAAAAAAAACAAAACAAACTTGTGTCCTAAGCAGAAAAACAACATCGTCGGAGATGGGGAAGGGTGTTCGTCGGTTCTCTACTGAACCAGAGAACGATGTTCCAACTTCAGGAATCAGTTTGCCTTATGCCACAAGATCATAGCTACACAGAATT
>ICE21
GACGACAACTAAACCCTACGCTTACATAAAAACGCGACCTTTAAGAATTTTGTACGGCAACAGAACCAGAGAACGTTGACGGCTAAAGGCGGCGAAATGGACGTTGATGAGCGGAGCAGCTACTGTATCGAGGGTATGGTCGTCTGTTGAGATTGAACTCTCCGATTGATCCTGCAAAGAAGAAGAAGAACATCAGTGAGAAGGAAACAACAATGATGAAGAACAAGAAGATTGGAAACTAGAAGAAGAAGACGACGTAAGAGAGAGACGTGAGAAGAAGAAGAAGAAGAAGAAGAAGAAGAAGACAAGAGAAGTGGGTTTTATGTTTTATCTTATTGGGCTGATGAAGTTGTGTAGGCCCAAAGTGGTGAAGTATGTTTTGTTGTGGCCCATTCGTAGAAGTAGCTTATTCTAGCTAAGTACTTGAGGTAGAGTAGTTGGGGTTGTTAGTGGCTAAGGTAAGGTTGTGTAAGGTTGCTTGTATCCCTAAGTCTAATGTCTAGAAGTAAGGTTAAATAGTGACTAAGTTTAAGGTCTAAGAGAGTGGGTATGGTGAGTAGAAGAAATCTCCTATATATATGTGTAATGTGTGTAAACTTATGAGTGTGTGAAAGTATGAAAGTTTAAGAGAAAAAAAACAAAACAAACTTGTGTCCTAAGCAGAAAAACAACATCGTCGGAGATGGGGAAGGGTGTTCGTCGGTTCTCTACTGAACCAGAGAACGATGTTCCAACTTCAGGAATCAGTTTGCCTTATGCCACAAGATCATAGCTACACAGAATT
>ICE33
GACGACAACTAAACCCTACGCTTACATAAAAACGCGACCTTTAAGAATTTTGTACGGCAACAGAACCAGAGAACGTTGACGGCTAAAGGCGGCGAAATGGACGTTGATGAGCGGAGCAGCTACTGTATCGAGGGTATGGTCGTCTGTTGAGATTGAACTCTCCGATTGATCCTGCAAAGAAGAAGAAGAACATCAGTGAGAAGGAAACAACAATGATGAAGAACAAGAAGATTGGAAACTAGAAGAAGAAGACGACGTAAGAGAGAGACGTGAGAAGAAGAAGAAGAAGAAGAAGAAGAAGAAGACAAGAGAAGTGGGTTTTATGTTTTATCTTATTGGGCTGATGAAGTTGTGTAGGCCCAAAGTGGTGAAGTATGTTTTGTTGTGGCCCATTCGTAGAAGTAGCTTATTCTAGCTAAGTACTTGAGGTAGAGTAGTTGGGGTTGTTAGTGGCTAAGGTAAGGTTGTGTAAGGTTGCTTGTATCCCTAAGTCTAATGTCTAGAAGTAAGGTTAAATAGTGACTAAGTTTAAGGTCTAAGAGAGTGGGTATGGTGAGTAGAAGAAATCTCCTATATATATGTGTAATGTGTGTAAACTTATGAGTGTGTGAAAGTATGAAAGTTTAAGAGAAAAAAAACAAAACAAACTTGTGTCCTAAGCAGAAAAACAACATCGTCGGAGATGGGGAAGGGTGTTCGTCGGTTCTCTACTGAACCAGAGAACGATGTTCCAACTTCAGGAATCAGTTTGCCTTATGCCACAAGATCATAGCTACACAGAATT
>ICE36
GACGACAACTAAACCCTACGCTTACATAAAAACGCGACCTTTAAGAATTTTGTACGGCAACAGAACCAGAGAACGTTGACGGCTAAAGGCGGCGAAATGGACGTTGATGAGCGGAGCAGCTACTGTATCGAGGGTATGGTCGTCTGTTGAGATTGAACTCTCCGATTGATCCTGCAAAGAAGAAGAAGAACATCAGTGAGAAGGAAACAACAATGATGAAGAACAAGAAGATTGGAAACTAGAAGAAGAAGACGACGTAAGAGAGAGACGTGAGAAGAAGAAGAAGAAGAAGAAGAAGAAGAAGACAAGAGAAGTGGGTTTTATGTTTTATCTTATTGGGCTGATGAAGTTGTGTAGGCCCAAAGTGGTGAAGTATGTTTTGTTGTGGCCCATTCGTAGAAGTAGCTTATTCTAGCTAAGTACTTGAGGTAGAGTAGTTGGGGTTGTTAGTGGCTAAGGTAAGGTTGTGTAAGGTTGCTTGTATCCCTAAGTCTAATGTCTAGAAGTAAGGTTAAATAGTGACTAAGTTTAAGGTCTAAGAGAGTGGGTATGGTGAGTAGAAGAAATCTCCTATATATATGTGTAATGTGTGTAAACTTATGAGTGTGTGAAAGTATGAAAGTTTAAGAGAAAAAAAACAAAACAAACTTGTGTCCTAAGCAGAAAAACAACATCGTCGGAGATGGGGAAGGGTGTTCGTCGGTTCTCTACTGAACCAGAGAACGATGTTCCAACTTCAGGAATCAGTTTGCCTTATGCCACAAGATCATAGCTACACAGAATT
>ICE50
GACGACAACTAAACCCTACGCTTACATAAAAACGCGACCTTTAAGAATTTTGTACGGCAACAGAACCAGAGAACGTTGACGGCTAAAGGCGGCGAAATGGACGTTGATGAGCGGAGCAGCTACTGTATCGAGGGTATGGTCGTCTGTTGAGATTGAACTCTCCGATTGATCCTGCAAAGAAGAAGAAGAACATCAGTGAGAAGGAAACAACAATGATGAAGAACAAGAAGATTGGAAACTAGAAGAAGAAGACGACGTAAGAGAGAGACGTGAGAAGAAGAAGAAGAAGAAGAAGAAGAAGAAGACAAGAGAAGTGGGTTTTATGTTTTATCTTATTGGGCTGATGAAGTTGTGTAGGCCCAAAGTGGTGAAGTATGTTTTGTTGTGGCCCATTCGTAGAAGTAGCTTATTCTAGCTAAGTACTTGAGGTAGAGTAGTTGGGGTTGTTAGTGGCTAAGGTAAGGTTGTGTAAGGTTGCTTGTATCCCTAAGTCTAATGTCTAGAAGTAAGGTTAAATAGTGACTAAGTTTAAGGTCTAAGAGAGTGGGTATGGTGAGTAGAAGAAATCTCCTATATATATGTGTAATGTGTGTAAACTTATGAGTGTGTGAAAGTATGAAAGTTTAAGAGAAAAAAAACAAAACAAACTTGTGTCCTAAGCAGAAAAACAACATCGTCGGAGATGGGGAAGGGTGTTCGTCGGTTCTCTACTGAACCAGAGAACGATGTTCCAACTTCAGGAATCAGTTTGCCTTATGCCACAAGATCATAGCTACACAGAATT
>ICE7
GACGACAACTAAACCCTACGCTTACATAAAAACGCGACCTTTAAGAATTTTGTACGGCAACAGAACCAGAGAACGTTGACGGCTAAAGGCGGCGAAATGGACGTTGATGAGCGGAGCAGCTACTGTATCGAGGGTATGGTCGTCTGTTGAGATTGAACTCTCCGATTGATCCTGCAAAGAAGAAGAAGAACATCAGTGAGAAGGAAACAACAATGATGAAGAACAAGAAGATTGGAAACTAGAAGAAGAAGACGACGTAAGAGAGAGACGTGAGAAGAAGAAGAAGAAGAAGAAGAAGAAGAAGACAAGAGAAGTGGGTTTTATGTTTTATCTTATTGGGCTGATGAAGTTGTGTAGGCCCAAAGTGGTGAAGTATGTTTTGTTGTGGCCCATTCGTAGAAGTAGCTTATTCTAGCTAAGTACTTGAGGTAGAGTAGTTGGGGTTGTTAGTGGCTAAGGTAAGGTTGTGTAAGGTTGCTTGTATCCCTAAGTCTAATGTCTAGAAGTAAGGTTAAATAGTGACTAAGTTTAAGGTCTAAGAGAGTGGGTATGGTGAGTAGAAGAAATCTCCTATATATATGTGTAATGTGTGTAAACTTATGAGTGTGTGAAAGTATGAAAGTTTAAGAGAAAAAAAACAAAACAAACTTGTGTCCTAAGCAGAAAAACAACATCGTCGGAGATGGGGAAGGGTGTTCGTCGGTTCTCTACTGAACCAGAGAACGATGTTCCAACTTCAGGAATCAGTTTGCCTTATGCCACAAGATCATAGCTACACAGAATT
>ICE79
GACGACAACTAAACCCTACGCTTACATAAAAACGCGACCTTTAAGAATTTTGTACGGCAACAGAACCAGAGAACGTTGACGGCTAAAGGCGGCGAAATGGACGTTGATGAGCGGAGCAGCTACTGTATCGAGGGTATGGTCGTCTGTTGAGATTGAACTCTCCGATTGATCCTGCAAAGAAGAAGAAGAACATCAGTGAGAAGGAAACAACAATGATGAAGAACAAGAAGATTGGAAACTAGAAGAAGAAGACGACGTAAGAGAGAGACGTGAGAAGAAGAAGAAGAAGAAGAAGAAGAAGAAGACAAGAGAAGTGGGTTTTATGTTTTATCTTATTGGGCTGATGAAGTTGTGTAGGCCCAAAGTGGTGAAGTATGTTTTGTTGTGGCCCATTCGTAGAAGTAGCTTATTCTAGCTAAGTACTTGAGGTAGAGTAGTTGGGGTTGTTAGTGGCTAAGGTAAGGTTGTGTAAGGTTGCTTGTATCCCTAAGTCTAATGTCTAGAAGTAAGGTTAAATAGTGACTAAGTTTAAGGTCTAAGAGAGTGGGTATGGTGAGTAGAAGAAATCTCCTATATATATGTGTAATGTGTGTAAACTTATGAGTGTGTGAAAGTATGAAAGTTTAAGAGAAAAAAAACAAAACAAACTTGTGTCCTAAGCAGAAAAACAACATCGTCGGAGATGGGGAAGGGTGTTCGTCGGTTCTCTACTGAACCAGAGAACGATGTTCCAACTTCAGGAATCAGTTTGCCTTATGCCACAAGATCATAGCTACACAGAATT
>ICE91
GACGACAACTAAACCCTACGCTTACATAAAAACGCGACCTTTAAGAATTTTGTACGGCAACAGAACCAGAGAACGTTGACGGCTAAAGGCGGCGAAATGGACGTTGATGAGCGGAGCAGCTACTGTATCGAGGGTATGGTCGTCTGTTGAGATTGAACTCTCCGATTGATCCTGCAAAGAAGAAGAAGAACATCAGTGAGAAGGAAACAACAATGATGAAGAACAAGAAGATTGGAAACTAGAAGAAGAAGACGACGTAAGAGAGAGACGTGAGAAGAAGAAGAAGAAGAAGAAGAAGAAGAAGACAAGAGAAGTGGGTTTTATGTTTTATCTTATTGGGCTGATGAAGTTGTGTAGGCCCAAAGTGGTGAAGTATGTTTTGTTGTGGCCCATTCGTAGAAGTAGCTTATTCTAGCTAAGTACTTGAGGTAGAGTAGTTGGGGTTGTTAGTGGCTAAGGTAAGGTTGTGTAAGGTTGCTTGTATCCCTAAGTCTAATGTCTAGAAGTAAGGTTAAATAGTGACTAAGTTTAAGGTCTAAGAGAGTGGGTATGGTGAGTAGAAGAAATCTCCTATATATATGTGTAATGTGTGTAAACTTATGAGTGTGTGAAAGTATGAAAGTTTAAGAGAAAAAAAACAAAACAAACTTGTGTCCTAAGCAGAAAAACAACATCGTCGGAGATGGGGAAGGGTGTTCGTCGGTTCTCTACTGAACCAGAGAACGATGTTCCAACTTCAGGAATCAGTTTGCCTTATGCCACAAGATCATAGCTACACAGAATT
>ICE92
GACGACAACTAAACCCTACGCTTACATAAAAACGCGACCTTTAAGAATTTTGTACGGCAACAGAACCAGAGAACGTTGACGGCTAAAGGCGGCGAAATGGACGTTGATGAGCGGAGCAGCTACTGTATCGAGGGTATGGTCGTCTGTTGAGATTGAACTCTCCGATTGATCCTGCAAAGAAGAAGAAGAACATCAGTGAGAAGGAAACAACAATGATGAAGAACAAGAAGATTGGAAACTAGAAGAAGAAGACGACGTAAGAGAGAGACGTGAGAAGAAGAAGAAGAAGAAGAAGAAGAAGAAGACAAGAGAAGTGGGTTTTATGTTTTATCTTATTGGGCTGATGAAGTTGTGTAGGCCCAAAGTGGTGAAGTATGTTTTGTTGTGGCCCATTCGTAGAAGTAGCTTATTCTAGCTAAGTACTTGAGGTAGAGTAGTTGGGGTTGTTAGTGGCTAAGGTAAGGTTGTGTAAGGTTGCTTGTATCCCTAAGTCTAATGTCTAGAAGTAAGGTTAAATAGTGACTAAGTTTAAGGTCTAAGAGAGTGGGTATGGTGAGTAGAAGAAATCTCCTATATATATGTGTAATGTGTGTAAACTTATGAGTGTGTGAAAGTATGAAAGTTTAAGAGAAAAAAAACAAAACAAACTTGTGTCCTAAGCAGAAAAACAACATCGTCGGAGATGGGGAAGGGTGTTCGTCGGTTCTCTACTGAACCAGAGAACGATGTTCCAACTTCAGGAATCAGTTTGCCTTATGCCACAAGATCATAGCTACACAGAATT
>ICE97
GACGACAACTAAACCCTACGCTTACATAAAAACGCGACCTTTAAGAATTTTGTACGGCAACAGAACCAGAGAACGTTGACGGCTAAAGGCGGCGAAATGGACGTTGATGAGCGGAGCAGCTACTGTATCGAGGGTATGGTCGTCTGTTGAGATTGAACTCTCCGATTGATCCTGCAAAGAAGAAGAAGAACATCAGTGAGAAGGAAACAACAATGATGAAGAACAAGAAGATTGGAAACTAGAAGAAGAAGACGACGTAAGAGAGAGACGTGAGAAGAAGAAGAAGAAGAAGAAGAAGAAGAAGACAAGAGAAGTGGGTTTTATGTTTTATCTTATTGGGCTGATGAAGTTGTGTAGGCCCAAAGTGGTGAAGTATGTTTTGTTGTGGCCCATTCGTAGAAGTAGCTTATTCTAGCTAAGTACTTGAGGTAGAGTAGTTGGGGTTGTTAGTGGCTAAGGTAAGGTTGTGTAAGGTTGCTTGTATCCCTAAGTCTAATGTCTAGAAGTAAGGTTAAATAGTGACTAAGTTTAAGGTCTAAGAGAGTGGGTATGGTGAGTAGAAGAAATCTCCTATATATATGTGTAATGTGTGTAAACTTATGAGTGTGTGAAAGTATGAAAGTTTAAGAGAAAAAAAACAAAACAAACTTGTGTCCTAAGCAGAAAAACAACATCGTCGGAGATGGGGAAGGGTGTTCGTCGGTTCTCTACTGAACCAGAGAACGATGTTCCAACTTCAGGAATCAGTTTGCCTTATGCCACAAGATCATAGCTACACAGAATT
>In_0
GACGACAACTAAACCCTACGCTTACATAAAAACGCGACCTTTAAGAATTTTGTACGGCAACAGAACCAGAGAACGTTGACGGCTAAAGGCGGCGAAATGGACGTTGATGAGCGGAGCAGCTACTGTATCGAGGGTATGGTCGTCTGTTGAGATTGAACTCTCCGATTGATCCTGCAAAGAAGAAGAAGAACATCAGTGAGAAGGAAACAACAATGATGAAGAACAAGAAGATTGGAAACTAGAAGAAGAAGACGACGTAAGAGAGAGACGTGAGAAGAAGAAGAAGAAGAAGAAGAAGAAGAAGACAAGAGAAGTGGGTTTTATGTTTTATCTTATTGGGCTGATGAAGTTGTGTAGGCCCAAAGTGGTGAAGTATGTTTTGTTGTGGCCCATTCGTAGAAGTAGCTTATTCTAGCTAAGTACTTGAGGTAGAGTAGTTGGGGTTGTTAGTGGCTAAGGTAAGGTTGTGTAAGGTTGCTTGTATCCCTAAGTCTAATGTCTAGAAGTAAGGTTAAATAGTGACTAAGTTTAAGGTCTAAGAGAGTGGGTATGGTGAGTAGAAGAAATCTCCTATATATATGTGTAATGTGTGTAAACTTATGAGTGTGTGAAAGTATGAAAGTTTAAGAGAAAAAAAACAAAACAAACTTGTGTCCTAAGCAGAAAAACAACATCGTCGGAGATGGGGAAGGGTGTTCGTCGGTTCTCTACTGAACCAGAGAACGATGTTCCAACTTCAGGAATCAGTTTGCCTTATGCCACAAGATCATAGCTACACAGAATT
>Is_0
GACGACAACTAAACCCTACGCTTACATAAAAACGCGACCTTTAAGAATTTTGTACGGCAACAGAACCAGAGAACGTTGACGGCTAAAGGCGGCGAAATGGACGTTGATGAGCGGAGCAGCTACTGTATCGAGGGTATGGTCGTCTGTTGAGATTGAACTCTCCGATTGATCCTGCAAAGAAGAAGAAGAACATCAGTGAGAAGGAAACAACAATGATGAAGAACAAGAAGATTGGAAACTAGAAGAAGAAGACGACGTAAGAGAGAGACGTGAGAAGAAGAAGAAGAAGAAGAAGAAGAAGAAGACAAGAGAAGTGGGTTTTATGTTTTATCTTATTGGGCTGATGAAGTTGTGTAGGCCCAAAGTGGTGAAGTATGTTTTGTTGTGGCCCATTCGTAGAAGTAGCTTATTCTAGCTAAGTACTTGAGGTAGAGTAGTTGGGGTTGTTAGTGGCTAAGGTAAGGTTGTGTAAGGTTGCTTGTATCCCTAAGTCTAATGTCTAGAAGTAAGGTTAAATAGTGACTAAGTTTAAGGTCTAAGAGAGTGGGTATGGTGAGTAGAAGAAATCTCCTATATATATGTGTAATGTGTGTAAACTTATGAGTGTGTGAAAGTATGAAAGTTTAAGAGAAAAAAAACAAAACAAACTTGTGTCCTAAGCAGAAAAACAACATCGTCGGAGATGGGGAAGGGTGTTCGTCGGTTCTCTACTGAACCAGAGAACGATGTTCCAACTTCAGGAATCAGTTTGCCTTATGCCACAAGATCATAGCTACACAGAATT
>Istisu-1
GACGACAACTAAACCCTACGCTTACATAAAAACGCGACCTTTAAGAATTTTGTACGGCAACAGAACCAGAGAACGTTGACGGCTAAAGGCGGCGAAATGGACGTTGATGAGCGGAGCAGCTACTGTATCGAGGGTATGGTCGTCTGTTGAGATTGAACTCTCCGATTGATCCTGCAAAGAAGAAGAAGAACATCAGTGAGAAGGAAACAACAATGATGAAGAACAAGAAGATTGGAAACTAGAAGAAGAAGACGACGTAAGAGAGAGACGTGAGAAGAAGAAGAAGAAGAAGAAGAAGAAGAAGACAAGAGAAGTGGGTTTTATGTTTTATCTTATTGGGCTGATGAAGTTGTGTAGGCCCAAAGTGGTGAAGTATGTTTTGTTGTGGCCCATTCGTAGAAGTAGCTTATTCTAGCTAAGTACTTGAGGTAGAGTAGTTGGGGTTGTTAGTGGCTAAGGTAAGGTTGTGTAAGGTTGCTTGTATCCCTAAGTCTAATGTCTAGAAGTAAGGTTAAATAGTGACTAAGTTTAAGGTCTAAGAGAGTGGGTATGGTGAGTAGAAGAAATCTCCTATATATATGTGTAATGTGTGTAAACTTATGAGTGTGTGAAAGTATGAAAGTTTAAGAGAAAAAAAACAAAACAAACTTGTGTCCTAAGCAGAAAAACAACATCGTCGGAGATGGGGAAGGGTGTTCGTCGGTTCTCTACTGAACCAGAGAACGATGTTCCAACTTCAGGAATCAGTTTGCCTTATGCCACAAGATCATAGCTACACAGAATT
>Jea
GACGACAACTAAACCCTACGCTTACATAAAAACGCGACCTTTAAGAATTTTGTACGGCAACAGAACCAGAGAACGTTGACGGCTAAAGGCGGCGAAATGGACGTTGATGAGCGGAGCAGCTACTGTATCGAGGGTATGGTCGTCTGTTGAGATTGAACTCTCCGATTGATCCTGCAAAGAAGAAGAAGAACATCAGTGAGAAGGAAACAACAATGATGAAGAACAAGAAGATTGGAAACTAGAAGAAGAAGACGACGTAAGAGAGAGACGTGAGAAGAAGAAGAAGAAGAAGAAGAAGAAGAAGACAAGAGAAGTGGGTTTTATGTTTTATCTTATTGGGCTGATGAAGTTGTGTAGGCCCAAAGTGGTGAAGTATGTTTTGTTGTGGCCCATTCGTAGAAGTAGCTTATTCTAGCTAAGTACTTGAGGTAGAGTAGTTGGGGTTGTTAGTGGCTAAGGTAAGGTTGTGTAAGGTTGCTTGTATCCCTAAGTCTAATGTCTAGAAGTAAGGTTAAATAGTGACTAAGTTTAAGGTCTAAGAGAGTGGGTATGGTGAGTAGAAGAAATCTCCTATATATATGTGTAATGTGTGTAAACTTATGAGTGTGTGAAAGTATGAAAGTTTAAGAGAAAAAAAACAAAACAAACTTGTGTCCTAAGCAGAAAAACAACATCGTCGGAGATGGGGAAGGGTGTTCGTCGGTTCTCTACTGAACCAGAGAACGATGTTCCAACTTCAGGAATCAGTTTGCCTTATGCCACAAGATCATAGCTACACAGAATT
>Jm_0
GACGACAACTAAACCCTACGCTTACATAAAAACGCGACCTTTAAGAATTTTGTACGGCAACAGAACCAGAGAACGTTGACGGCTAAAGGCGGCGAAATGGACGTTGATGAGCGGAGCAGCTACTGTATCGAGGGTATGGTCGTCTGTTGAGATTGAACTCTCCGATTGATCCTGCAAAGAAGAAGAAGAACATCAGTGAGAAGGAAACAACAATGATGAAGAACAAGAAGATTGGAAACTAGAAGAAGAAGACGACGTAAGAGAGAGACGTGAGAAGAAGAAGAAGAAGAAGAAGAAGAAGAAGACAAGAGAAGTGGGTTTTATGTTTTATCTTATTGGGCTGATGAAGTTGTGTAGGCCCAAAGTGGTGAAGTATGTTTTGTTGTGGCCCATTCGTAGAAGTAGCTTATTCTAGCTAAGTACTTGAGGTAGAGTAGTTGGGGTTGTTAGTGGCTAAGGTAAGGTTGTGTAAGGTTGCTTGTATCCCTAAGTCTAATGTCTAGAAGTAAGGTTAAATAGTGACTAAGTTTAAGGTCTAAGAGAGTGGGTATGGTGAGTAGAAGAAATCTCCTATATATATGTGTAATGTGTGTAAACTTATGAGTGTGTGAAAGTATGAAAGTTTAAGAGAAAAAAAACAAAACAAACTTGTGTCCTAAGCAGAAAAACAACATCGTCGGAGATGGGGAAGGGTGTTCGTCGGTTCTCTACTGAACCAGAGAACGATGTTCCAACTTCAGGAATCAGTTTGCCTTATGCCACAAGATCATAGCTACACAGAATT
>Kaevlinge-1
GACGACAACTAAACCCTACGCTTACATAAAAACGCGACCTTTAAGAATTTTGTACGGCAACAGAACCAGAGAACGTTGACGGCTAAAGGCGGCGAAATGGACGTTGATGAGCGGAGCAGCTACTGTATCGAGGGTATGGTCGTCTGTTGAGATTGAACTCTCCGATTGATCCTGCAAAGAAGAAGAAGAACATCAGTGAGAAGGAAACAACAATGATGAAGAACAAGAAGATTGGAAACTAGAAGAAGAAGACGACGTAAGAGAGAGACGTGAGAAGAAGAAGAAGAAGAAGAAGAAGAAGAAGACAAGAGAAGTGGGTTTTATGTTTTATCTTATTGGGCTGATGAAGTTGTGTAGGCCCAAAGTGGTGAAGTATGTTTTGTTGTGGCCCATTCGTAGAAGTAGCTTATTCTAGCTAAGTACTTGAGGTAGAGTAGTTGGGGTTGTTAGTGGCTAAGGTAAGGTTGTGTAAGGTTGCTTGTATCCCTAAGTCTAATGTCTAGAAGTAAGGTTAAATAGTGACTAAGTTTAAGGTCTAAGAGAGTGGGTATGGTGAGTAGAAGAAATCTCCTATATATATGTGTAATGTGTGTAAACTTATGAGTGTGTGAAAGTATGAAAGTTTAAGAGAAAAAAAACAAAACAAACTTGTGTCCTAAGCAGAAAAACAACATCGTCGGAGATGGGGAAGGGTGTTCGTCGGTTCTCTACTGAACCAGAGAACGATGTTCCAACTTCAGGAATCAGTTTGCCTTATGCCACAAGATCATAGCTACACAGAATT
>Kal-2
GACGACAACTAAACCCTACGCTTACATAAAAACGCGACCTTTAAGAATTTTGTACGGCAACAGAACCAGAGAACGTTGACGGCTAAAGGCGGCGAAATGGACGTTGATGAGCGGAGCAGCTACTGTATCGAGGGTATGGTCGTCTGTTGAGATTGAACTCTCCGATTGATCCTGCAAAGAAGAAGAAGAACATCAGTGAGAAGGAAACAACAATGATGAAGAACAAGAAGATTGGAAACTAGAAGAAGAAGACGACGTAAGAGAGAGACGTGAGAAGAAGAAGAAGAAGAAGAAGAAGAAGAAGACAAGAGAAGTGGGTTTTATGTTTTATCTTATTGGGCTGATGAAGTTGTGTAGGCCCAAAGTGGTGAAGTATGTTTTGTTGTGGCCCATTCGTAGAAGTAGCTTATTCTAGCTAAGTACTTGAGGTAGAGTAGTTGGGGTTGTTAGTGGCTAAGGTAAGGTTGTGTAAGGTTGCTTGTATCCCTAAGTCTAATGTCTAGAAGTAAGGTTAAATAGTGACTAAGTTTAAGGTCTAAGAGAGTGGGTATGGTGAGTAGAAGAAATCTCCTATATATATGTGTAATGTGTGTAAACTTATGAGTGTGTGAAAGTATGAAAGTTTAAGAGAAAAAAAACAAAACAAACTTGTGTCCTAAGCAGAAAAACAACATCGTCGGAGATGGGGAAGGGTGTTCGTCGGTTCTCTACTGAACCAGAGAACGATGTTCCAACTTCAGGAATCAGTTTGCCTTATGCCACAAGATCATAGCTACACAGAATT
>Kas_1
GACGACAACTAAACCCTACGCTTACATAAAAACGCGACCTTTAAGAATTTTGTACGGCAACAGAACCAGAGAACGTTGACGGCTAAAGGCGGCGAAATGGACGTTGATGAGCGGAGCAGCTACTGTATCGAGGGTATGGTCGTCTGTTGAGATTGAACTCTCCGATTGATCCTGCAAAGAAGAAGAAGAACATCAGTGAGAAGGAAACAACAATGATGAAGAACAAGAAGATTGGAAACTAGAAGAAGAAGACGACGTAAGAGAGAGACGTGAGAAGAAGAAGAAGAAGAAGAAGAAGAAGAAGACAAGAGAAGTGGGTTTTATGTTTTATCTTATTGGGCTGATGAAGTTGTGTAGGCCCAAAGTGGTGAAGTATGTTTTGTTGTGGCCCATTCGTAGAAGTAGCTTATTCTAGCTAAGTACTTGAGGTAGAGTAGTTGGGGTTGTTAGTGGCTAAGGTAAGGTTGTGTAAGGTTGCTTGTATCCCTAAGTCTAATGTCTAGAAGTAAGGTTAAATAGTGACTAAGTTTAAGGTCTAAGAGAGTGGGTATGGTGAGTAGAAGAAATCTCCTATATATATGTGTAATGTGTGTAAACTTATGAGTGTGTGAAAGTATGAAAGTTTAAGAGAAAAAAAACAAAACAAACTTGTGTCCTAAGCAGAAAAACAACATCGTCGGAGATGGGGAAGGGTGTTCGTCGGTTCTCTACTGAACCAGAGAACGATGTTCCAACTTCAGGAATCAGTTTGCCTTATGCCACAAGATCATAGCTACACAGAATT
>Kas_2
GACGACAACTAAACCCTACGCTTACATAAAAACGCGACCTTTAAGAATTTTGTACGGCAACAGAACCAGAGAACGTTGACGGCTAAAGGCGGCGAAATGGACGTTGATGAGCGGAGCAGCTACTGTATCGAGGGTATGGTCGTCTGTTGAGATTGAACTCTCCGATTGATCCTGCAAAGAAGAAGAAGAACATCAGTGAGAAGGAAACAACAATGATGAAGAACAAGAAGATTGGAAACTAGAAGAAGAAGACGACGTAAGAGAGAGACGTGAGAAGAAGAAGAAGAAGAAGAAGAAGAAGAAGACAAGAGAAGTGGGTTTTATGTTTTATCTTATTGGGCTGATGAAGTTGTGTAGGCCCAAAGTGGTGAAGTATGTTTTGTTGTGGCCCATTCGTAGAAGTAGCTTATTCTAGCTAAGTACTTGAGGTAGAGTAGTTGGGGTTGTTAGTGGCTAAGGTAAGGTTGTGTAAGGTTGCTTGTATCCCTAAGTCTAATGTCTAGAAGTAAGGTTAAATAGTGACTAAGTTTAAGGTCTAAGAGAGTGGGTATGGTGAGTAGAAGAAATCTCCTATATATATGTGTAATGTGTGTAAACTTATGAGTGTGTGAAAGTATGAAAGTTTAAGAGAAAAAAAACAAAACAAACTTGTGTCCTAAGCAGAAAAACAACATCGTCGGAGATGGGGAAGGGTGTTCGTCGGTTCTCTACTGAACCAGAGAACGATGTTCCAACTTCAGGAATCAGTTTGCCTTATGCCACAAGATCATAGCTACACAGAATT
>Kent
GACGACAACTAAACCCTACGCTTACATAAAAACGCGACCTTTAAGAATTTTGTACGGCAACAGAACCAGAGAACGTTGACGGCTAAAGGCGGCGAAATGGACGTTGATGAGCGGAGCAGCTACTGTATCGAGGGTATGGTCGTCTGTTGAGATTGAACTCTCCGATTGATCCTGCAAAGAAGAAGAAGAACATCAGTGAGAAGGAAACAACAATGATGAAGAACAAGAAGATTGGAAACTAGAAGAAGAAGACGACGTAAGAGAGAGACGTGAGAAGAAGAAGAAGAAGAAGAAGAAGAAGAAGACAAGAGAAGTGGGTTTTATGTTTTATCTTATTGGGCTGATGAAGTTGTGTAGGCCCAAAGTGGTGAAGTATGTTTTGTTGTGGCCCATTCGTAGAAGTAGCTTATTCTAGCTAAGTACTTGAGGTAGAGTAGTTGGGGTTGTTAGTGGCTAAGGTAAGGTTGTGTAAGGTTGCTTGTATCCCTAAGTCTAATGTCTAGAAGTAAGGTTAAATAGTGACTAAGTTTAAGGTCTAAGAGAGTGGGTATGGTGAGTAGAAGAAATCTCCTATATATATGTGTAATGTGTGTAAACTTATGAGTGTGTGAAAGTATGAAAGTTTAAGAGAAAAAAAACAAAACAAACTTGTGTCCTAAGCAGAAAAACAACATCGTCGGAGATGGGGAAGGGTGTTCGTCGGTTCTCTACTGAACCAGAGAACGATGTTCCAACTTCAGGAATCAGTTTGCCTTATGCCACAAGATCATAGCTACACAGAATT
>Kia-1
GACGACAACTAAACCCTACGCTTACATAAAAACGCGACCTTTAAGAATTTTGTACGGCAACAGAACCAGAGAACGTTGACGGCTAAAGGCGGCGAAATGGACGTTGATGAGCGGAGCAGCTACTGTATCGAGGGTATGGTCGTCTGTTGAGATTGAACTCTCCGATTGATCCTGCAAAGAAGAAGAAGAACATCAGTGAGAAGGAAACAACAATGATGAAGAACAAGAAGATTGGAAACTAGAAGAAGAAGACGACGTAAGAGAGAGACGTGAGAAGAAGAAGAAGAAGAAGAAGAAGAAGAAGACAAGAGAAGTGGGTTTTATGTTTTATCTTATTGGGCTGATGAAGTTGTGTAGGCCCAAAGTGGTGAAGTATGTTTTGTTGTGGCCCATTCGTAGAAGTAGCTTATTCTAGCTAAGTACTTGAGGTAGAGTAGTTGGGGTTGTTAGTGGCTAAGGTAAGGTTGTGTAAGGTTGCTTGTATCCCTAAGTCTAATGTCTAGAAGTAAGGTTAAATAGTGACTAAGTTTAAGGTCTAAGAGAGTGGGTATGGTGAGTAGAAGAAATCTCCTATATATATGTGTAATGTGTGTAAACTTATGAGTGTGTGAAAGTATGAAAGTTTAAGAGAAAAAAAACAAAACAAACTTGTGTCCTAAGCAGAAAAACAACATCGTCGGAGATGGGGAAGGGTGTTCGTCGGTTCTCTACTGAACCAGAGAACGATGTTCCAACTTCAGGAATCAGTTTGCCTTATGCCACAAGATCATAGCTACACAGAATT
>Kil_0
GACGACAACTAAACCCTACGCTTACATAAAAACGCGACCTTTAAGAATTTTGTACGGCAACAGAACCAGAGAACGTTGACGGCTAAAGGCGGCGAAATGGACGTTGATGAGCGGAGCAGCTACTGTATCGAGGGTATGGTCGTCTGTTGAGATTGAACTCTCCGATTGATCCTGCAAAGAAGAAGAAGAACATCAGTGAGAAGGAAACAACAATGATGAAGAACAAGAAGATTGGAAACTAGAAGAAGAAGACGACGTAAGAGAGAGACGTGAGAAGAAGAAGAAGAAGAAGAAGAAGAAGAAGACAAGAGAAGTGGGTTTTATGTTTTATCTTATTGGGCTGATGAAGTTGTGTAGGCCCAAAGTGGTGAAGTATGTTTTGTTGTGGCCCATTCGTAGAAGTAGCTTATTCTAGCTAAGTACTTGAGGTAGAGTAGTTGGGGTTGTTAGTGGCTAAGGTAAGGTTGTGTAAGGTTGCTTGTATCCCTAAGTCTAATGTCTAGAAGTAAGGTTAAATAGTGACTAAGTTTAAGGTCTAAGAGAGTGGGTATGGTGAGTAGAAGAAATCTCCTATATATATGTGTAATGTGTGTAAACTTATGAGTGTGTGAAAGTATGAAAGTTTAAGAGAAAAAAAACAAAACAAACTTGTGTCCTAAGCAGAAAAACAACATCGTCGGAGATGGGGAAGGGTGTTCGTCGGTTCTCTACTGAACCAGAGAACGATGTTCCAACTTCAGGAATCAGTTTGCCTTATGCCACAAGATCATAGCTACACAGAATT
>Kin_0
GACGACAACTAAACCCTACGCTTACATAAAAACGCGACCTTTAAGAATTTTGTACGGCAACAGAACCAGAGAACGTTGACGGCTAAAGGCGGCGAAATGGACGTTGATGAGCGGAGCAGCTACTGTATCGAGGGTATGGTCGTCTGTTGAGATTGAACTCTCCGATTGATCCTGCAAAGAAGAAGAAGAACATCAGTGAGAAGGAAACAACAATGATGAAGAACAAGAAGATTGGAAACTAGAAGAAGAAGACGACGTAAGAGAGAGACGTGAGAAGAAGAAGAAGAAGAAGAAGAAGAAGAAGACAAGAGAAGTGGGTTTTATGTTTTATCTTATTGGGCTGATGAAGTTGTGTAGGCCCAAAGTGGTGAAGTATGTTTTGTTGTGGCCCATTCGTAGAAGTAGCTTATTCTAGCTAAGTACTTGAGGTAGAGTAGTTGGGGTTGTTAGTGGCTAAGGTAAGGTTGTGTAAGGTTGCTTGTATCCCTAAGTCTAATGTCTAGAAGTAAGGTTAAATAGTGACTAAGTTTAAGGTCTAAGAGAGTGGGTATGGTGAGTAGAAGAAATCTCCTATATATATGTGTAATGTGTGTAAACTTATGAGTGTGTGAAAGTATGAAAGTTTAAGAGAAAAAAAACAAAACAAACTTGTGTCCTAAGCAGAAAAACAACATCGTCGGAGATGGGGAAGGGTGTTCGTCGGTTCTCTACTGAACCAGAGAACGATGTTCCAACTTCAGGAATCAGTTTGCCTTATGCCACAAGATCATAGCTACACAGAATT
>Knox_10
GACGACAACTAAACCCTACGCTTACATAAAAACGCGACCTTTAAGAATTTTGTACGGCAACAGAACCAGAGAACGTTGACGGCTAAAGGCGGCGAAATGGACGTTGATGAGCGGAGCAGCTACTGTATCGAGGGTATGGTCGTCTGTTGAGATTGAACTCTCCGATTGATCCTGCAAAGAAGAAGAAGAACATCAGTGAGAAGGAAACAACAATGATGAAGAACAAGAAGATTGGAAACTAGAAGAAGAAGACGACGTAAGAGAGAGACGTGAGAAGAAGAAGAAGAAGAAGAAGAAGAAGAAGACAAGAGAAGTGGGTTTTATGTTTTATCTTATTGGGCTGATGAAGTTGTGTAGGCCCAAAGTGGTGAAGTATGTTTTGTTGTGGCCCATTCGTAGAAGTAGCTTATTCTAGCTAAGTACTTGAGGTAGAGTAGTTGGGGTTGTTAGTGGCTAAGGTAAGGTTGTGTAAGGTTGCTTGTATCCCTAAGTCTAATGTCTAGAAGTAAGGTTAAATAGTGACTAAGTTTAAGGTCTAAGAGAGTGGGTATGGTGAGTAGAAGAAATCTCCTATATATATGTGTAATGTGTGTAAACTTATGAGTGTGTGAAAGTATGAAAGTTTAAGAGAAAAAAAACAAAACAAACTTGTGTCCTAAGCAGAAAAACAACATCGTCGGAGATGGGGAAGGGTGTTCGTCGGTTCTCTACTGAACCAGAGAACGATGTTCCAACTTCAGGAATCAGTTTGCCTTATGCCACAAGATCATAGCTACACAGAATT
>Ko_2
GACGACAACTAAACCCTACGCTTACATAAAAACGCGACCTTTAAGAATTTTGTACGGCAACAGAACCAGAGAACGTTGACGGCTAAAGGCGGCGAAATGGACGTTGATGAGCGGAGCAGCTACTGTATCGAGGGTATGGTCGTCTGTTGAGATTGAACTCTCCGATTGATCCTGCAAAGAAGAAGAAGAACATCAGTGAGAAGGAAACAACAATGATGAAGAACAAGAAGATTGGAAACTAGAAGAAGAAGACGACGTAAGAGAGAGACGTGAGAAGAAGAAGAAGAAGAAGAAGAAGAAGAAGACAAGAGAAGTGGGTTTTATGTTTTATCTTATTGGGCTGATGAAGTTGTGTAGGCCCAAAGTGGTGAAGTATGTTTTGTTGTGGCCCATTCGTAGAAGTAGCTTATTCTAGCTAAGTACTTGAGGTAGAGTAGTTGGGGTTGTTAGTGGCTAAGGTAAGGTTGTGTAAGGTTGCTTGTATCCCTAAGTCTAATGTCTAGAAGTAAGGTTAAATAGTGACTAAGTTTAAGGTCTAAGAGAGTGGGTATGGTGAGTAGAAGAAATCTCCTATATATATGTGTAATGTGTGTAAACTTATGAGTGTGTGAAAGTATGAAAGTTTAAGAGAAAAAAAACAAAACAAACTTGTGTCCTAAGCAGAAAAACAACATCGTCGGAGATGGGGAAGGGTGTTCGTCGGTTCTCTACTGAACCAGAGAACGATGTTCCAACTTCAGGAATCAGTTTGCCTTATGCCACAAGATCATAGCTACACAGAATT
>Koch-1
GACGACAACTAAACCCTACGCTTACATAAAAACGCGACCTTTAAGAATTTTGTACGGCAACAGAACCAGAGAACGTTGACGGCTAAAGGCGGCGAAATGGACGTTGATGAGCGGAGCAGCTACTGTATCGAGGGTATGGTCGTCTGTTGAGATTGAACTCTCCGATTGATCCTGCAAAGAAGAAGAAGAACATCAGTGAGAAGGAAACAACAATGATGAAGAACAAGAAGATTGGAAACTAGAAGAAGAAGACGACGTAAGAGAGAGACGTGAGAAGAAGAAGAAGAAGAAGAAGAAGAAGAAGACAAGAGAAGTGGGTTTTATGTTTTATCTTATTGGGCTGATGAAGTTGTGTAGGCCCAAAGTGGTGAAGTATGTTTTGTTGTGGCCCATTCGTAGAAGTAGCTTATTCTAGCTAAGTACTTGAGGTAGAGTAGTTGGGGTTGTTAGTGGCTAAGGTAAGGTTGTGTAAGGTTGCTTGTATCCCTAAGTCTAATGTCTAGAAGTAAGGTTAAATAGTGACTAAGTTTAAGGTCTAAGAGAGTGGGTATGGTGAGTAGAAGAAATCTCCTATATATATGTGTAATGTGTGTAAACTTATGAGTGTGTGAAAGTATGAAAGTTTAAGAGAAAAAAAACAAAACAAACTTGTGTCCTAAGCAGAAAAACAACATCGTCGGAGATGGGGAAGGGTGTTCGTCGGTTCTCTACTGAACCAGAGAACGATGTTCCAACTTCAGGAATCAGTTTGCCTTATGCCACAAGATCATAGCTACACAGAATT
>Kondara
GACGACAACTAAACCCTACGCTTACATAAAAACGCGACCTTTAAGAATTTTGTACGGCAACAGAACCAGAGAACGTTGACGGCTAAAGGCGGCGAAATGGACGTTGATGAGCGGAGCAGCTACTGTATCGAGGGTATGGTCGTCTGTTGAGATTGAACTCTCCGATTGATCCTGCAAAGAAGAAGAAGAACATCAGTGAGAAGGAAACAACAATGATGAAGAACAAGAAGATTGGAAACTAGAAGAAGAAGACGACGTAAGAGAGAGACGTGAGAAGAAGAAGAAGAAGAAGAAGAAGAAGAAGACAAGAGAAGTGGGTTTTATGTTTTATCTTATTGGGCTGATGAAGTTGTGTAGGCCCAAAGTGGTGAAGTATGTTTTGTTGTGGCCCATTCGTAGAAGTAGCTTATTCTAGCTAAGTACTTGAGGTAGAGTAGTTGGGGTTGTTAGTGGCTAAGGTAAGGTTGTGTAAGGTTGCTTGTATCCCTAAGTCTAATGTCTAGAAGTAAGGTTAAATAGTGACTAAGTTTAAGGTCTAAGAGAGTGGGTATGGTGAGTAGAAGAAATCTCCTATATATATGTGTAATGTGTGTAAACTTATGAGTGTGTGAAAGTATGAAAGTTTAAGAGAAAAAAAACAAAACAAACTTGTGTCCTAAGCAGAAAAACAACATCGTCGGAGATGGGGAAGGGTGTTCGTCGGTTCTCTACTGAACCAGAGAACGATGTTCCAACTTCAGGAATCAGTTTGCCTTATGCCACAAGATCATAGCTACACAGAATT
>Kor-3
GACGACAACTAAACCCTACGCTTACATAAAAACGCGACCTTTAAGAATTTTGTACGGCAACAGAACCAGAGAACGTTGACGGCTAAAGGCGGCGAAATGGACGTTGATGAGCGGAGCAGCTACTGTATCGAGGGTATGGTCGTCTGTTGAGATTGAACTCTCCGATTGATCCTGCAAAGAAGAAGAAGAACATCAGTGAGAAGGAAACAACAATGATGAAGAACAAGAAGATTGGAAACTAGAAGAAGAAGACGACGTAAGAGAGAGACGTGAGAAGAAGAAGAAGAAGAAGAAGAAGAAGAAGACAAGAGAAGTGGGTTTTATGTTTTATCTTATTGGGCTGATGAAGTTGTGTAGGCCCAAAGTGGTGAAGTATGTTTTGTTGTGGCCCATTCGTAGAAGTAGCTTATTCTAGCTAAGTACTTGAGGTAGAGTAGTTGGGGTTGTTAGTGGCTAAGGTAAGGTTGTGTAAGGTTGCTTGTATCCCTAAGTCTAATGTCTAGAAGTAAGGTTAAATAGTGACTAAGTTTAAGGTCTAAGAGAGTGGGTATGGTGAGTAGAAGAAATCTCCTATATATATGTGTAATGTGTGTAAACTTATGAGTGTGTGAAAGTATGAAAGTTTAAGAGAAAAAAAACAAAACAAACTTGTGTCCTAAGCAGAAAAACAACATCGTCGGAGATGGGGAAGGGTGTTCGTCGGTTCTCTACTGAACCAGAGAACGATGTTCCAACTTCAGGAATCAGTTTGCCTTATGCCACAAGATCATAGCTACACAGAATT
>Kro-0
GACGACAACTAAACCCTACGCTTACATAAAAACGCGACCTTTAAGAATTTTGTACGGCAACAGAACCAGAGAACGTTGACGGCTAAAGGCGGCGAAATGGACGTTGATGAGCGGAGCAGCTACTGTATCGAGGGTATGGTCGTCTGTTGAGATTGAACTCTCCGATTGATCCTGCAAAGAAGAAGAAGAACATCAGTGAGAAGGAAACAACAATGATGAAGAACAAGAAGATTGGAAACTAGAAGAAGAAGACGACGTAAGAGAGAGACGTGAGAAGAAGAAGAAGAAGAAGAAGAAGAAGAAGACAAGAGAAGTGGGTTTTATGTTTTATCTTATTGGGCTGATGAAGTTGTGTAGGCCCAAAGTGGTGAAGTATGTTTTGTTGTGGCCCATTCGTAGAAGTAGCTTATTCTAGCTAAGTACTTGAGGTAGAGTAGTTGGGGTTGTTAGTGGCTAAGGTAAGGTTGTGTAAGGTTGCTTGTATCCCTAAGTCTAATGTCTAGAAGTAAGGTTAAATAGTGACTAAGTTTAAGGTCTAAGAGAGTGGGTATGGTGAGTAGAAGAAATCTCCTATATATATGTGTAATGTGTGTAAACTTATGAGTGTGTGAAAGTATGAAAGTTTAAGAGAAAAAAAACAAAACAAACTTGTGTCCTAAGCAGAAAAACAACATCGTCGGAGATGGGGAAGGGTGTTCGTCGGTTCTCTACTGAACCAGAGAACGATGTTCCAACTTCAGGAATCAGTTTGCCTTATGCCACAAGATCATAGCTACACAGAATT
>Kro_0
GACGACAACTAAACCCTACGCTTACATAAAAACGCGACCTTTAAGAATTTTGTACGGCAACAGAACCAGAGAACGTTGACGGCTAAAGGCGGCGAAATGGACGTTGATGAGCGGAGCAGCTACTGTATCGAGGGTATGGTCGTCTGTTGAGATTGAACTCTCCGATTGATCCTGCAAAGAAGAAGAAGAACATCAGTGAGAAGGAAACAACAATGATGAAGAACAAGAAGATTGGAAACTAGAAGAAGAAGACGACGTAAGAGAGAGACGTGAGAAGAAGAAGAAGAAGAAGAAGAAGAAGAAGACAAGAGAAGTGGGTTTTATGTTTTATCTTATTGGGCTGATGAAGTTGTGTAGGCCCAAAGTGGTGAAGTATGTTTTGTTGTGGCCCATTCGTAGAAGTAGCTTATTCTAGCTAAGTACTTGAGGTAGAGTAGTTGGGGTTGTTAGTGGCTAAGGTAAGGTTGTGTAAGGTTGCTTGTATCCCTAAGTCTAATGTCTAGAAGTAAGGTTAAATAGTGACTAAGTTTAAGGTCTAAGAGAGTGGGTATGGTGAGTAGAAGAAATCTCCTATATATATGTGTAATGTGTGTAAACTTATGAGTGTGTGAAAGTATGAAAGTTTAAGAGAAAAAAAACAAAACAAACTTGTGTCCTAAGCAGAAAAACAACATCGTCGGAGATGGGGAAGGGTGTTCGTCGGTTCTCTACTGAACCAGAGAACGATGTTCCAACTTCAGGAATCAGTTTGCCTTATGCCACAAGATCATAGCTACACAGAATT
>Krot_0
GACGACAACTAAACCCTACGCTTACATAAAAACGCGACCTTTAAGAATTTTGTACGGCAACAGAACCAGAGAACGTTGACGGCTAAAGGCGGCGAAATGGACGTTGATGAGCGGAGCAGCTACTGTATCGAGGGTATGGTCGTCTGTTGAGATTGAACTCTCCGATTGATCCTGCAAAGAAGAAGAAGAACATCAGTGAGAAGGAAACAACAATGATGAAGAACAAGAAGATTGGAAACTAGAAGAAGAAGACGACGTAAGAGAGAGACGTGAGAAGAAGAAGAAGAAGAAGAAGAAGAAGAAGACAAGAGAAGTGGGTTTTATGTTTTATCTTATTGGGCTGATGAAGTTGTGTAGGCCCAAAGTGGTGAAGTATGTTTTGTTGTGGCCCATTCGTAGAAGTAGCTTATTCTAGCTAAGTACTTGAGGTAGAGTAGTTGGGGTTGTTAGTGGCTAAGGTAAGGTTGTGTAAGGTTGCTTGTATCCCTAAGTCTAATGTCTAGAAGTAAGGTTAAATAGTGACTAAGTTTAAGGTCTAAGAGAGTGGGTATGGTGAGTAGAAGAAATCTCCTATATATATGTGTAATGTGTGTAAACTTATGAGTGTGTGAAAGTATGAAAGTTTAAGAGAAAAAAAACAAAACAAACTTGTGTCCTAAGCAGAAAAACAACATCGTCGGAGATGGGGAAGGGTGTTCGTCGGTTCTCTACTGAACCAGAGAACGATGTTCCAACTTCAGGAATCAGTTTGCCTTATGCCACAAGATCATAGCTACACAGAATT
>Kulturen-1
GACGACAACTAAACCCTACGCTTACATAAAAACGCGACCTTTAAGAATTTTGTACGGCAACAGAACCAGAGAACGTTGACGGCTAAAGGCGGCGAAATGGACGTTGATGAGCGGAGCAGCTACTGTATCGAGGGTATGGTCGTCTGTTGAGATTGAACTCTCCGATTGATCCTGCAAAGAAGAAGAAGAACATCAGTGAGAAGGAAACAACAATGATGAAGAACAAGAAGATTGGAAACTAGAAGAAGAAGACGACGTAAGAGAGAGACGTGAGAAGAAGAAGAAGAAGAAGAAGAAGAAGAAGACAAGAGAAGTGGGTTTTATGTTTTATCTTATTGGGCTGATGAAGTTGTGTAGGCCCAAAGTGGTGAAGTATGTTTTGTTGTGGCCCATTCGTAGAAGTAGCTTATTCTAGCTAAGTACTTGAGGTAGAGTAGTTGGGGTTGTTAGTGGCTAAGGTAAGGTTGTGTAAGGTTGCTTGTATCCCTAAGTCTAATGTCTAGAAGTAAGGTTAAATAGTGACTAAGTTTAAGGTCTAAGAGAGTGGGTATGGTGAGTAGAAGAAATCTCCTATATATATGTGTAATGTGTGTAAACTTATGAGTGTGTGAAAGTATGAAAGTTTAAGAGAAAAAAAACAAAACAAACTTGTGTCCTAAGCAGAAAAACAACATCGTCGGAGATGGGGAAGGGTGTTCGTCGGTTCTCTACTGAACCAGAGAACGATGTTCCAACTTCAGGAATCAGTTTGCCTTATGCCACAAGATCATAGCTACACAGAATT
>Kz_9
GACGACAACTAAACCCTACGCTTACATAAAAACGCGACCTTTAAGAATTTTGTACGGCAACAGAACCAGAGAACGTTGACGGCTAAAGGCGGCGAAATGGACGTTGATGAGCGGAGCAGCTACTGTATCGAGGGTATGGTCGTCTGTTGAGATTGAACTCTCCGATTGATCCTGCAAAGAAGAAGAAGAACATCAGTGAGAAGGAAACAACAATGATGAAGAACAAGAAGATTGGAAACTAGAAGAAGAAGACGACGTAAGAGAGAGACGTGAGAAGAAGAAGAAGAAGAAGAAGAAGAAGAAGACAAGAGAAGTGGGTTTTATGTTTTATCTTATTGGGCTGATGAAGTTGTGTAGGCCCAAAGTGGTGAAGTATGTTTTGTTGTGGCCCATTCGTAGAAGTAGCTTATTCTAGCTAAGTACTTGAGGTAGAGTAGTTGGGGTTGTTAGTGGCTAAGGTAAGGTTGTGTAAGGTTGCTTGTATCCCTAAGTCTAATGTCTAGAAGTAAGGTTAAATAGTGACTAAGTTTAAGGTCTAAGAGAGTGGGTATGGTGAGTAGAAGAAATCTCCTATATATATGTGTAATGTGTGTAAACTTATGAGTGTGTGAAAGTATGAAAGTTTAAGAGAAAAAAAACAAAACAAACTTGTGTCCTAAGCAGAAAAACAACATCGTCGGAGATGGGGAAGGGTGTTCGTCGGTTCTCTACTGAACCAGAGAACGATGTTCCAACTTCAGGAATCAGTTTGCCTTATGCCACAAGATCATAGCTACACAGAATT
>La_0
GACGACAACTAAACCCTACGCTTACATAAAAACGCGACCTTTAAGAATTTTGTACGGCAACAGAACCAGAGAACGTTGACGGCTAAAGGCGGCGAAATGGACGTTGATGAGCGGAGCAGCTACTGTATCGAGGGTATGGTCGTCTGTTGAGATTGAACTCTCCGATTGATCCTGCAAAGAAGAAGAAGAACATCAGTGAGAAGGAAACAACAATGATGAAGAACAAGAAGATTGGAAACTAGAAGAAGAAGACGACGTAAGAGAGAGACGTGAGAAGAAGAAGAAGAAGAAGAAGAAGAAGAAGACAAGAGAAGTGGGTTTTATGTTTTATCTTATTGGGCTGATGAAGTTGTGTAGGCCCAAAGTGGTGAAGTATGTTTTGTTGTGGCCCATTCGTAGAAGTAGCTTATTCTAGCTAAGTACTTGAGGTAGAGTAGTTGGGGTTGTTAGTGGCTAAGGTAAGGTTGTGTAAGGTTGCTTGTATCCCTAAGTCTAATGTCTAGAAGTAAGGTTAAATAGTGACTAAGTTTAAGGTCTAAGAGAGTGGGTATGGTGAGTAGAAGAAATCTCCTATATATATGTGTAATGTGTGTAAACTTATGAGTGTGTGAAAGTATGAAAGTTTAAGAGAAAAAAAACAAAACAAACTTGTGTCCTAAGCAGAAAAACAACATCGTCGGAGATGGGGAAGGGTGTTCGTCGGTTCTCTACTGAACCAGAGAACGATGTTCCAACTTCAGGAATCAGTTTGCCTTATGCCACAAGATCATAGCTACACAGAATT
>Lag2.2
GACGACAACTAAACCCTACGCTTACATAAAAACGCGACCTTTAAGAATTTTGTACGGCAACAGAACCAGAGAACGTTGACGGCTAAAGGCGGCGAAATGGACGTTGATGAGCGGAGCAGCTACTGTATCGAGGGTATGGTCGTCTGTTGAGATTGAACTCTCCGATTGATCCTGCAAAGAAGAAGAAGAACATCAGTGAGAAGGAAACAACAATGATGAAGAACAAGAAGATTGGAAACTAGAAGAAGAAGACGACGTAAGAGAGAGACGTGAGAAGAAGAAGAAGAAGAAGAAGAAGAAGAAGACAAGAGAAGTGGGTTTTATGTTTTATCTTATTGGGCTGATGAAGTTGTGTAGGCCCAAAGTGGTGAAGTATGTTTTGTTGTGGCCCATTCGTAGAAGTAGCTTATTCTAGCTAAGTACTTGAGGTAGAGTAGTTGGGGTTGTTAGTGGCTAAGGTAAGGTTGTGTAAGGTTGCTTGTATCCCTAAGTCTAATGTCTAGAAGTAAGGTTAAATAGTGACTAAGTTTAAGGTCTAAGAGAGTGGGTATGGTGAGTAGAAGAAATCTCCTATATATATGTGTAATGTGTGTAAACTTATGAGTGTGTGAAAGTATGAAAGTTTAAGAGAAAAAAAACAAAACAAACTTGTGTCCTAAGCAGAAAAACAACATCGTCGGAGATGGGGAAGGGTGTTCGTCGGTTCTCTACTGAACCAGAGAACGATGTTCCAACTTCAGGAATCAGTTTGCCTTATGCCACAAGATCATAGCTACACAGAATT
>Lan-1
GACGACAACTAAACCCTACGCTTACATAAAAACGCGACCTTTAAGAATTTTGTACGGCAACAGAACCAGAGAACGTTGACGGCTAAAGGCGGCGAAATGGACGTTGATGAGCGGAGCAGCTACTGTATCGAGGGTATGGTCGTCTGTTGAGATTGAACTCTCCGATTGATCCTGCAAAGAAGAAGAAGAACATCAGTGAGAAGGAAACAACAATGATGAAGAACAAGAAGATTGGAAACTAGAAGAAGAAGACGACGTAAGAGAGAGACGTGAGAAGAAGAAGAAGAAGAAGAAGAAGAAGAAGACAAGAGAAGTGGGTTTTATGTTTTATCTTATTGGGCTGATGAAGTTGTGTAGGCCCAAAGTGGTGAAGTATGTTTTGTTGTGGCCCATTCGTAGAAGTAGCTTATTCTAGCTAAGTACTTGAGGTAGAGTAGTTGGGGTTGTTAGTGGCTAAGGTAAGGTTGTGTAAGGTTGCTTGTATCCCTAAGTCTAATGTCTAGAAGTAAGGTTAAATAGTGACTAAGTTTAAGGTCTAAGAGAGTGGGTATGGTGAGTAGAAGAAATCTCCTATATATATGTGTAATGTGTGTAAACTTATGAGTGTGTGAAAGTATGAAAGTTTAAGAGAAAAAAAACAAAACAAACTTGTGTCCTAAGCAGAAAAACAACATCGTCGGAGATGGGGAAGGGTGTTCGTCGGTTCTCTACTGAACCAGAGAACGATGTTCCAACTTCAGGAATCAGTTTGCCTTATGCCACAAGATCATAGCTACACAGAATT
>Lan_0
GACGACAACTAAACCCTACGCTTACATAAAAACGCGACCTTTAAGAATTTTGTACGGCAACAGAACCAGAGAACGTTGACGGCTAAAGGCGGCGAAATGGACGTTGATGAGCGGAGCAGCTACTGTATCGAGGGTATGGTCGTCTGTTGAGATTGAACTCTCCGATTGATCCTGCAAAGAAGAAGAAGAACATCAGTGAGAAGGAAACAACAATGATGAAGAACAAGAAGATTGGAAACTAGAAGAAGAAGACGACGTAAGAGAGAGACGTGAGAAGAAGAAGAAGAAGAAGAAGAAGAAGAAGACAAGAGAAGTGGGTTTTATGTTTTATCTTATTGGGCTGATGAAGTTGTGTAGGCCCAAAGTGGTGAAGTATGTTTTGTTGTGGCCCATTCGTAGAAGTAGCTTATTCTAGCTAAGTACTTGAGGTAGAGTAGTTGGGGTTGTTAGTGGCTAAGGTAAGGTTGTGTAAGGTTGCTTGTATCCCTAAGTCTAATGTCTAGAAGTAAGGTTAAATAGTGACTAAGTTTAAGGTCTAAGAGAGTGGGTATGGTGAGTAGAAGAAATCTCCTATATATATGTGTAATGTGTGTAAACTTATGAGTGTGTGAAAGTATGAAAGTTTAAGAGAAAAAAAACAAAACAAACTTGTGTCCTAAGCAGAAAAACAACATCGTCGGAGATGGGGAAGGGTGTTCGTCGGTTCTCTACTGAACCAGAGAACGATGTTCCAACTTCAGGAATCAGTTTGCCTTATGCCACAAGATCATAGCTACACAGAATT
>Le_0
GACGACAACTAAACCCTACGCTTACATAAAAACGCGACCTTTAAGAATTTTGTACGGCAACAGAACCAGAGAACGTTGACGGCTAAAGGCGGCGAAATGGACGTTGATGAGCGGAGCAGCTACTGTATCGAGGGTATGGTCGTCTGTTGAGATTGAACTCTCCGATTGATCCTGCAAAGAAGAAGAAGAACATCAGTGAGAAGGAAACAACAATGATGAAGAACAAGAAGATTGGAAACTAGAAGAAGAAGACGACGTAAGAGAGAGACGTGAGAAGAAGAAGAAGAAGAAGAAGAAGAAGAAGACAAGAGAAGTGGGTTTTATGTTTTATCTTATTGGGCTGATGAAGTTGTGTAGGCCCAAAGTGGTGAAGTATGTTTTGTTGTGGCCCATTCGTAGAAGTAGCTTATTCTAGCTAAGTACTTGAGGTAGAGTAGTTGGGGTTGTTAGTGGCTAAGGTAAGGTTGTGTAAGGTTGCTTGTATCCCTAAGTCTAATGTCTAGAAGTAAGGTTAAATAGTGACTAAGTTTAAGGTCTAAGAGAGTGGGTATGGTGAGTAGAAGAAATCTCCTATATATATGTGTAATGTGTGTAAACTTATGAGTGTGTGAAAGTATGAAAGTTTAAGAGAAAAAAAACAAAACAAACTTGTGTCCTAAGCAGAAAAACAACATCGTCGGAGATGGGGAAGGGTGTTCGTCGGTTCTCTACTGAACCAGAGAACGATGTTCCAACTTCAGGAATCAGTTTGCCTTATGCCACAAGATCATAGCTACACAGAATT
>Leo-1
GACGACAACTAAACCCTACGCTTACATAAAAACGCGACCTTTAAGAATTTTGTACGGCAACAGAACCAGAGAACGTTGACGGCTAAAGGCGGCGAAATGGACGTTGATGAGCGGAGCAGCTACTGTATCGAGGGTATGGTCGTCTGTTGAGATTGAACTCTCCGATTGATCCTGCAAAGAAGAAGAAGAACATCAGTGAGAAGGAAACAACAATGATGAAGAACAAGAAGATTGGAAACTAGAAGAAGAAGACGACGTAAGAGAGAGACGTGAGAAGAAGAAGAAGAAGAAGAAGAAGAAGAAGACAAGAGAAGTGGGTTTTATGTTTTATCTTATTGGGCTGATGAAGTTGTGTAGGCCCAAAGTGGTGAAGTATGTTTTGTTGTGGCCCATTCGTAGAAGTAGCTTATTCTAGCTAAGTACTTGAGGTAGAGTAGTTGGGGTTGTTAGTGGCTAAGGTAAGGTTGTGTAAGGTTGCTTGTATCCCTAAGTCTAATGTCTAGAAGTAAGGTTAAATAGTGACTAAGTTTAAGGTCTAAGAGAGTGGGTATGGTGAGTAGAAGAAATCTCCTATATATATGTGTAATGTGTGTAAACTTATGAGTGTGTGAAAGTATGAAAGTTTAAGAGAAAAAAAACAAAACAAACTTGTGTCCTAAGCAGAAAAACAACATCGTCGGAGATGGGGAAGGGTGTTCGTCGGTTCTCTACTGAACCAGAGAACGATGTTCCAACTTCAGGAATCAGTTTGCCTTATGCCACAAGATCATAGCTACACAGAATT
>Ler-1_1
GACGACAACTAAACCCTACGCTTACATAAAAACGCGACCTTTAAGAATTTTGTACGGCAACAGAACCAGAGAACGTTGACGGCTAAAGGCGGCGAAATGGACGTTGATGAGCGGAGCAGCTACTGTATCGAGGGTATGGTCGTCTGTTGAGATTGAACTCTCCGATTGATCCTGCAAAGAAGAAGAAGAACATCAGTGAGAAGGAAACAACAATGATGAAGAACAAGAAGATTGGAAACTAGAAGAAGAAGACGACGTAAGAGAGAGACGTGAGAAGAAGAAGAAGAAGAAGAAGAAGAAGAAGACAAGAGAAGTGGGTTTTATGTTTTATCTTATTGGGCTGATGAAGTTGTGTAGGCCCAAAGTGGTGAAGTATGTTTTGTTGTGGCCCATTCGTAGAAGTAGCTTATTCTAGCTAAGTACTTGAGGTAGAGTAGTTGGGGTTGTTAGTGGCTAAGGTAAGGTTGTGTAAGGTTGCTTGTATCCCTAAGTCTAATGTCTAGAAGTAAGGTTAAATAGTGACTAAGTTTAAGGTCTAAGAGAGTGGGTATGGTGAGTAGAAGAAATCTCCTATATATATGTGTAATGTGTGTAAACTTATGAGTGTGTGAAAGTATGAAAGTTTAAGAGAAAAAAAACAAAACAAACTTGTGTCCTAAGCAGAAAAACAACATCGTCGGAGATGGGGAAGGGTGTTCGTCGGTTCTCTACTGAACCAGAGAACGATGTTCCAACTTCAGGAATCAGTTTGCCTTATGCCACAAGATCATAGCTACACAGAATT
>Lerik1-3
GACGACAACTAAACCCTACGCTTACATAAAAACGCGACCTTTAAGAATTTTGTACGGCAACAGAACCAGAGAACGTTGACGGCTAAAGGCGGCGAAATGGACGTTGATGAGCGGAGCAGCTACTGTATCGAGGGTATGGTCGTCTGTTGAGATTGAACTCTCCGATTGATCCTGCAAAGAAGAAGAAGAACATCAGTGAGAAGGAAACAACAATGATGAAGAACAAGAAGATTGGAAACTAGAAGAAGAAGACGACGTAAGAGAGAGACGTGAGAAGAAGAAGAAGAAGAAGAAGAAGAAGAAGACAAGAGAAGTGGGTTTTATGTTTTATCTTATTGGGCTGATGAAGTTGTGTAGGCCCAAAGTGGTGAAGTATGTTTTGTTGTGGCCCATTCGTAGAAGTAGCTTATTCTAGCTAAGTACTTGAGGTAGAGTAGTTGGGGTTGTTAGTGGCTAAGGTAAGGTTGTGTAAGGTTGCTTGTATCCCTAAGTCTAATGTCTAGAAGTAAGGTTAAATAGTGACTAAGTTTAAGGTCTAAGAGAGTGGGTATGGTGAGTAGAAGAAATCTCCTATATATATGTGTAATGTGTGTAAACTTATGAGTGTGTGAAAGTATGAAAGTTTAAGAGAAAAAAAACAAAACAAACTTGTGTCCTAAGCAGAAAAACAACATCGTCGGAGATGGGGAAGGGTGTTCGTCGGTTCTCTACTGAACCAGAGAACGATGTTCCAACTTCAGGAATCAGTTTGCCTTATGCCACAAGATCATAGCTACACAGAATT
>Li_2:1
GACGACAACTAAACCCTACGCTTACATAAAAACGCGACCTTTAAGAATTTTGTACGGCAACAGAACCAGAGAACGTTGACGGCTAAAGGCGGCGAAATGGACGTTGATGAGCGGAGCAGCTACTGTATCGAGGGTATGGTCGTCTGTTGAGATTGAACTCTCCGATTGATCCTGCAAAGAAGAAGAAGAACATCAGTGAGAAGGAAACAACAATGATGAAGAACAAGAAGATTGGAAACTAGAAGAAGAAGACGACGTAAGAGAGAGACGTGAGAAGAAGAAGAAGAAGAAGAAGAAGAAGAAGACAAGAGAAGTGGGTTTTATGTTTTATCTTATTGGGCTGATGAAGTTGTGTAGGCCCAAAGTGGTGAAGTATGTTTTGTTGTGGCCCATTCGTAGAAGTAGCTTATTCTAGCTAAGTACTTGAGGTAGAGTAGTTGGGGTTGTTAGTGGCTAAGGTAAGGTTGTGTAAGGTTGCTTGTATCCCTAAGTCTAATGTCTAGAAGTAAGGTTAAATAGTGACTAAGTTTAAGGTCTAAGAGAGTGGGTATGGTGAGTAGAAGAAATCTCCTATATATATGTGTAATGTGTGTAAACTTATGAGTGTGTGAAAGTATGAAAGTTTAAGAGAAAAAAAACAAAACAAACTTGTGTCCTAAGCAGAAAAACAACATCGTCGGAGATGGGGAAGGGTGTTCGTCGGTTCTCTACTGAACCAGAGAACGATGTTCCAACTTCAGGAATCAGTTTGCCTTATGCCACAAGATCATAGCTACACAGAATT
>Liarum
GACGACAACTAAACCCTACGCTTACATAAAAACGCGACCTTTAAGAATTTTGTACGGCAACAGAACCAGAGAACGTTGACGGCTAAAGGCGGCGAAATGGACGTTGATGAGCGGAGCAGCTACTGTATCGAGGGTATGGTCGTCTGTTGAGATTGAACTCTCCGATTGATCCTGCAAAGAAGAAGAAGAACATCAGTGAGAAGGAAACAACAATGATGAAGAACAAGAAGATTGGAAACTAGAAGAAGAAGACGACGTAAGAGAGAGACGTGAGAAGAAGAAGAAGAAGAAGAAGAAGAAGAAGACAAGAGAAGTGGGTTTTATGTTTTATCTTATTGGGCTGATGAAGTTGTGTAGGCCCAAAGTGGTGAAGTATGTTTTGTTGTGGCCCATTCGTAGAAGTAGCTTATTCTAGCTAAGTACTTGAGGTAGAGTAGTTGGGGTTGTTAGTGGCTAAGGTAAGGTTGTGTAAGGTTGCTTGTATCCCTAAGTCTAATGTCTAGAAGTAAGGTTAAATAGTGACTAAGTTTAAGGTCTAAGAGAGTGGGTATGGTGAGTAGAAGAAATCTCCTATATATATGTGTAATGTGTGTAAACTTATGAGTGTGTGAAAGTATGAAAGTTTAAGAGAAAAAAAACAAAACAAACTTGTGTCCTAAGCAGAAAAACAACATCGTCGGAGATGGGGAAGGGTGTTCGTCGGTTCTCTACTGAACCAGAGAACGATGTTCCAACTTCAGGAATCAGTTTGCCTTATGCCACAAGATCATAGCTACACAGAATT
>Lilloe-1
GACGACAACTAAACCCTACGCTTACATAAAAACGCGACCTTTAAGAATTTTGTACGGCAACAGAACCAGAGAACGTTGACGGCTAAAGGCGGCGAAATGGACGTTGATGAGCGGAGCAGCTACTGTATCGAGGGTATGGTCGTCTGTTGAGATTGAACTCTCCGATTGATCCTGCAAAGAAGAAGAAGAACATCAGTGAGAAGGAAACAACAATGATGAAGAACAAGAAGATTGGAAACTAGAAGAAGAAGACGACGTAAGAGAGAGACGTGAGAAGAAGAAGAAGAAGAAGAAGAAGAAGAAGACAAGAGAAGTGGGTTTTATGTTTTATCTTATTGGGCTGATGAAGTTGTGTAGGCCCAAAGTGGTGAAGTATGTTTTGTTGTGGCCCATTCGTAGAAGTAGCTTATTCTAGCTAAGTACTTGAGGTAGAGTAGTTGGGGTTGTTAGTGGCTAAGGTAAGGTTGTGTAAGGTTGCTTGTATCCCTAAGTCTAATGTCTAGAAGTAAGGTTAAATAGTGACTAAGTTTAAGGTCTAAGAGAGTGGGTATGGTGAGTAGAAGAAATCTCCTATATATATGTGTAATGTGTGTAAACTTATGAGTGTGTGAAAGTATGAAAGTTTAAGAGAAAAAAAACAAAACAAACTTGTGTCCTAAGCAGAAAAACAACATCGTCGGAGATGGGGAAGGGTGTTCGTCGGTTCTCTACTGAACCAGAGAACGATGTTCCAACTTCAGGAATCAGTTTGCCTTATGCCACAAGATCATAGCTACACAGAATT
>Lis-2
GACGACAACTAAACCCTACGCTTACATAAAAACGCGACCTTTAAGAATTTTGTACGGCAACAGAACCAGAGAACGTTGACGGCTAAAGGCGGCGAAATGGACGTTGATGAGCGGAGCAGCTACTGTATCGAGGGTATGGTCGTCTGTTGAGATTGAACTCTCCGATTGATCCTGCAAAGAAGAAGAAGAACATCAGTGAGAAGGAAACAACAATGATGAAGAACAAGAAGATTGGAAACTAGAAGAAGAAGACGACGTAAGAGAGAGACGTGAGAAGAAGAAGAAGAAGAAGAAGAAGAAGAAGACAAGAGAAGTGGGTTTTATGTTTTATCTTATTGGGCTGATGAAGTTGTGTAGGCCCAAAGTGGTGAAGTATGTTTTGTTGTGGCCCATTCGTAGAAGTAGCTTATTCTAGCTAAGTACTTGAGGTAGAGTAGTTGGGGTTGTTAGTGGCTAAGGTAAGGTTGTGTAAGGTTGCTTGTATCCCTAAGTCTAATGTCTAGAAGTAAGGTTAAATAGTGACTAAGTTTAAGGTCTAAGAGAGTGGGTATGGTGAGTAGAAGAAATCTCCTATATATATGTGTAATGTGTGTAAACTTATGAGTGTGTGAAAGTATGAAAGTTTAAGAGAAAAAAAACAAAACAAACTTGTGTCCTAAGCAGAAAAACAACATCGTCGGAGATGGGGAAGGGTGTTCGTCGGTTCTCTACTGAACCAGAGAACGATGTTCCAACTTCAGGAATCAGTTTGCCTTATGCCACAAGATCATAGCTACACAGAATT
>Lis-3
GACGACAACTAAACCCTACGCTTACATAAAAACGCGACCTTTAAGAATTTTGTACGGCAACAGAACCAGAGAACGTTGACGGCTAAAGGCGGCGAAATGGACGTTGATGAGCGGAGCAGCTACTGTATCGAGGGTATGGTCGTCTGTTGAGATTGAACTCTCCGATTGATCCTGCAAAGAAGAAGAAGAACATCAGTGAGAAGGAAACAACAATGATGAAGAACAAGAAGATTGGAAACTAGAAGAAGAAGACGACGTAAGAGAGAGACGTGAGAAGAAGAAGAAGAAGAAGAAGAAGAAGAAGACAAGAGAAGTGGGTTTTATGTTTTATCTTATTGGGCTGATGAAGTTGTGTAGGCCCAAAGTGGTGAAGTATGTTTTGTTGTGGCCCATTCGTAGAAGTAGCTTATTCTAGCTAAGTACTTGAGGTAGAGTAGTTGGGGTTGTTAGTGGCTAAGGTAAGGTTGTGTAAGGTTGCTTGTATCCCTAAGTCTAATGTCTAGAAGTAAGGTTAAATAGTGACTAAGTTTAAGGTCTAAGAGAGTGGGTATGGTGAGTAGAAGAAATCTCCTATATATATGTGTAATGTGTGTAAACTTATGAGTGTGTGAAAGTATGAAAGTTTAAGAGAAAAAAAACAAAACAAACTTGTGTCCTAAGCAGAAAAACAACATCGTCGGAGATGGGGAAGGGTGTTCGTCGGTTCTCTACTGAACCAGAGAACGATGTTCCAACTTCAGGAATCAGTTTGCCTTATGCCACAAGATCATAGCTACACAGAATT
>Lisse
GACGACAACTAAACCCTACGCTTACATAAAAACGCGACCTTTAAGAATTTTGTACGGCAACAGAACCAGAGAACGTTGACGGCTAAAGGCGGCGAAATGGACGTTGATGAGCGGAGCAGCTACTGTATCGAGGGTATGGTCGTCTGTTGAGATTGAACTCTCCGATTGATCCTGCAAAGAAGAAGAAGAACATCAGTGAGAAGGAAACAACAATGATGAAGAACAAGAAGATTGGAAACTAGAAGAAGAAGACGACGTAAGAGAGAGACGTGAGAAGAAGAAGAAGAAGAAGAAGAAGAAGAAGACAAGAGAAGTGGGTTTTATGTTTTATCTTATTGGGCTGATGAAGTTGTGTAGGCCCAAAGTGGTGAAGTATGTTTTGTTGTGGCCCATTCGTAGAAGTAGCTTATTCTAGCTAAGTACTTGAGGTAGAGTAGTTGGGGTTGTTAGTGGCTAAGGTAAGGTTGTGTAAGGTTGCTTGTATCCCTAAGTCTAATGTCTAGAAGTAAGGTTAAATAGTGACTAAGTTTAAGGTCTAAGAGAGTGGGTATGGTGAGTAGAAGAAATCTCCTATATATATGTGTAATGTGTGTAAACTTATGAGTGTGTGAAAGTATGAAAGTTTAAGAGAAAAAAAACAAAACAAACTTGTGTCCTAAGCAGAAAAACAACATCGTCGGAGATGGGGAAGGGTGTTCGTCGGTTCTCTACTGAACCAGAGAACGATGTTCCAACTTCAGGAATCAGTTTGCCTTATGCCACAAGATCATAGCTACACAGAATT
>Litva
GACGACAACTAAACCCTACGCTTACATAAAAACGCGACCTTTAAGAATTTTGTACGGCAACAGAACCAGAGAACGTTGACGGCTAAAGGCGGCGAAATGGACGTTGATGAGCGGAGCAGCTACTGTATCGAGGGTATGGTCGTCTGTTGAGATTGAACTCTCCGATTGATCCTGCAAAGAAGAAGAAGAACATCAGTGAGAAGGAAACAACAATGATGAAGAACAAGAAGATTGGAAACTAGAAGAAGAAGACGACGTAAGAGAGAGACGTGAGAAGAAGAAGAAGAAGAAGAAGAAGAAGAAGACAAGAGAAGTGGGTTTTATGTTTTATCTTATTGGGCTGATGAAGTTGTGTAGGCCCAAAGTGGTGAAGTATGTTTTGTTGTGGCCCATTCGTAGAAGTAGCTTATTCTAGCTAAGTACTTGAGGTAGAGTAGTTGGGGTTGTTAGTGGCTAAGGTAAGGTTGTGTAAGGTTGCTTGTATCCCTAAGTCTAATGTCTAGAAGTAAGGTTAAATAGTGACTAAGTTTAAGGTCTAAGAGAGTGGGTATGGTGAGTAGAAGAAATCTCCTATATATATGTGTAATGTGTGTAAACTTATGAGTGTGTGAAAGTATGAAAGTTTAAGAGAAAAAAAACAAAACAAACTTGTGTCCTAAGCAGAAAAACAACATCGTCGGAGATGGGGAAGGGTGTTCGTCGGTTCTCTACTGAACCAGAGAACGATGTTCCAACTTCAGGAATCAGTTTGCCTTATGCCACAAGATCATAGCTACACAGAATT
>Lm_2
GACGACAACTAAACCCTACGCTTACATAAAAACGCGACCTTTAAGAATTTTGTACGGCAACAGAACCAGAGAACGTTGACGGCTAAAGGCGGCGAAATGGACGTTGATGAGCGGAGCAGCTACTGTATCGAGGGTATGGTCGTCTGTTGAGATTGAACTCTCCGATTGATCCTGCAAAGAAGAAGAAGAACATCAGTGAGAAGGAAACAACAATGATGAAGAACAAGAAGATTGGAAACTAGAAGAAGAAGACGACGTAAGAGAGAGACGTGAGAAGAAGAAGAAGAAGAAGAAGAAGAAGAAGACAAGAGAAGTGGGTTTTATGTTTTATCTTATTGGGCTGATGAAGTTGTGTAGGCCCAAAGTGGTGAAGTATGTTTTGTTGTGGCCCATTCGTAGAAGTAGCTTATTCTAGCTAAGTACTTGAGGTAGAGTAGTTGGGGTTGTTAGTGGCTAAGGTAAGGTTGTGTAAGGTTGCTTGTATCCCTAAGTCTAATGTCTAGAAGTAAGGTTAAATAGTGACTAAGTTTAAGGTCTAAGAGAGTGGGTATGGTGAGTAGAAGAAATCTCCTATATATATGTGTAATGTGTGTAAACTTATGAGTGTGTGAAAGTATGAAAGTTTAAGAGAAAAAAAACAAAACAAACTTGTGTCCTAAGCAGAAAAACAACATCGTCGGAGATGGGGAAGGGTGTTCGTCGGTTCTCTACTGAACCAGAGAACGATGTTCCAACTTCAGGAATCAGTTTGCCTTATGCCACAAGATCATAGCTACACAGAATT
>Lom1-1
GACGACAACTAAACCCTACGCTTACATAAAAACGCGACCTTTAAGAATTTTGTACGGCAACAGAACCAGAGAACGTTGACGGCTAAAGGCGGCGAAATGGACGTTGATGAGCGGAGCAGCTACTGTATCGAGGGTATGGTCGTCTGTTGAGATTGAACTCTCCGATTGATCCTGCAAAGAAGAAGAAGAACATCAGTGAGAAGGAAACAACAATGATGAAGAACAAGAAGATTGGAAACTAGAAGAAGAAGACGACGTAAGAGAGAGACGTGAGAAGAAGAAGAAGAAGAAGAAGAAGAAGAAGACAAGAGAAGTGGGTTTTATGTTTTATCTTATTGGGCTGATGAAGTTGTGTAGGCCCAAAGTGGTGAAGTATGTTTTGTTGTGGCCCATTCGTAGAAGTAGCTTATTCTAGCTAAGTACTTGAGGTAGAGTAGTTGGGGTTGTTAGTGGCTAAGGTAAGGTTGTGTAAGGTTGCTTGTATCCCTAAGTCTAATGTCTAGAAGTAAGGTTAAATAGTGACTAAGTTTAAGGTCTAAGAGAGTGGGTATGGTGAGTAGAAGAAATCTCCTATATATATGTGTAATGTGTGTAAACTTATGAGTGTGTGAAAGTATGAAAGTTTAAGAGAAAAAAAACAAAACAAACTTGTGTCCTAAGCAGAAAAACAACATCGTCGGAGATGGGGAAGGGTGTTCGTCGGTTCTCTACTGAACCAGAGAACGATGTTCCAACTTCAGGAATCAGTTTGCCTTATGCCACAAGATCATAGCTACACAGAATT
>Lp2_2
GACGACAACTAAACCCTACGCTTACATAAAAACGCGACCTTTAAGAATTTTGTACGGCAACAGAACCAGAGAACGTTGACGGCTAAAGGCGGCGAAATGGACGTTGATGAGCGGAGCAGCTACTGTATCGAGGGTATGGTCGTCTGTTGAGATTGAACTCTCCGATTGATCCTGCAAAGAAGAAGAAGAACATCAGTGAGAAGGAAACAACAATGATGAAGAACAAGAAGATTGGAAACTAGAAGAAGAAGACGACGTAAGAGAGAGACGTGAGAAGAAGAAGAAGAAGAAGAAGAAGAAGAAGACAAGAGAAGTGGGTTTTATGTTTTATCTTATTGGGCTGATGAAGTTGTGTAGGCCCAAAGTGGTGAAGTATGTTTTGTTGTGGCCCATTCGTAGAAGTAGCTTATTCTAGCTAAGTACTTGAGGTAGAGTAGTTGGGGTTGTTAGTGGCTAAGGTAAGGTTGTGTAAGGTTGCTTGTATCCCTAAGTCTAATGTCTAGAAGTAAGGTTAAATAGTGACTAAGTTTAAGGTCTAAGAGAGTGGGTATGGTGAGTAGAAGAAATCTCCTATATATATGTGTAATGTGTGTAAACTTATGAGTGTGTGAAAGTATGAAAGTTTAAGAGAAAAAAAACAAAACAAACTTGTGTCCTAAGCAGAAAAACAACATCGTCGGAGATGGGGAAGGGTGTTCGTCGGTTCTCTACTGAACCAGAGAACGATGTTCCAACTTCAGGAATCAGTTTGCCTTATGCCACAAGATCATAGCTACACAGAATT
>Lp2_6
GACGACAACTAAACCCTACGCTTACATAAAAACGCGACCTTTAAGAATTTTGTACGGCAACAGAACCAGAGAACGTTGACGGCTAAAGGCGGCGAAATGGACGTTGATGAGCGGAGCAGCTACTGTATCGAGGGTATGGTCGTCTGTTGAGATTGAACTCTCCGATTGATCCTGCAAAGAAGAAGAAGAACATCAGTGAGAAGGAAACAACAATGATGAAGAACAAGAAGATTGGAAACTAGAAGAAGAAGACGACGTAAGAGAGAGACGTGAGAAGAAGAAGAAGAAGAAGAAGAAGAAGAAGACAAGAGAAGTGGGTTTTATGTTTTATCTTATTGGGCTGATGAAGTTGTGTAGGCCCAAAGTGGTGAAGTATGTTTTGTTGTGGCCCATTCGTAGAAGTAGCTTATTCTAGCTAAGTACTTGAGGTAGAGTAGTTGGGGTTGTTAGTGGCTAAGGTAAGGTTGTGTAAGGTTGCTTGTATCCCTAAGTCTAATGTCTAGAAGTAAGGTTAAATAGTGACTAAGTTTAAGGTCTAAGAGAGTGGGTATGGTGAGTAGAAGAAATCTCCTATATATATGTGTAATGTGTGTAAACTTATGAGTGTGTGAAAGTATGAAAGTTTAAGAGAAAAAAAACAAAACAAACTTGTGTCCTAAGCAGAAAAACAACATCGTCGGAGATGGGGAAGGGTGTTCGTCGGTTCTCTACTGAACCAGAGAACGATGTTCCAACTTCAGGAATCAGTTTGCCTTATGCCACAAGATCATAGCTACACAGAATT
>Mc_0
GACGACAACTAAACCCTACGCTTACATAAAAACGCGACCTTTAAGAATTTTGTACGGCAACAGAACCAGAGAACGTTGACGGCTAAAGGCGGCGAAATGGACGTTGATGAGCGGAGCAGCTACTGTATCGAGGGTATGGTCGTCTGTTGAGATTGAACTCTCCGATTGATCCTGCAAAGAAGAAGAAGAACATCAGTGAGAAGGAAACAACAATGATGAAGAACAAGAAGATTGGAAACTAGAAGAAGAAGACGACGTAAGAGAGAGACGTGAGAAGAAGAAGAAGAAGAAGAAGAAGAAGAAGACAAGAGAAGTGGGTTTTATGTTTTATCTTATTGGGCTGATGAAGTTGTGTAGGCCCAAAGTGGTGAAGTATGTTTTGTTGTGGCCCATTCGTAGAAGTAGCTTATTCTAGCTAAGTACTTGAGGTAGAGTAGTTGGGGTTGTTAGTGGCTAAGGTAAGGTTGTGTAAGGTTGCTTGTATCCCTAAGTCTAATGTCTAGAAGTAAGGTTAAATAGTGACTAAGTTTAAGGTCTAAGAGAGTGGGTATGGTGAGTAGAAGAAATCTCCTATATATATGTGTAATGTGTGTAAACTTATGAGTGTGTGAAAGTATGAAAGTTTAAGAGAAAAAAAACAAAACAAACTTGTGTCCTAAGCAGAAAAACAACATCGTCGGAGATGGGGAAGGGTGTTCGTCGGTTCTCTACTGAACCAGAGAACGATGTTCCAACTTCAGGAATCAGTTTGCCTTATGCCACAAGATCATAGCTACACAGAATT
>Mer-6
GACGACAACTAAACCCTACGCTTACATAAAAACGCGACCTTTAAGAATTTTGTACGGCAACAGAACCAGAGAACGTTGACGGCTAAAGGCGGCGAAATGGACGTTGATGAGCGGAGCAGCTACTGTATCGAGGGTATGGTCGTCTGTTGAGATTGAACTCTCCGATTGATCCTGCAAAGAAGAAGAAGAACATCAGTGAGAAGGAAACAACAATGATGAAGAACAAGAAGATTGGAAACTAGAAGAAGAAGACGACGTAAGAGAGAGACGTGAGAAGAAGAAGAAGAAGAAGAAGAAGAAGAAGACAAGAGAAGTGGGTTTTATGTTTTATCTTATTGGGCTGATGAAGTTGTGTAGGCCCAAAGTGGTGAAGTATGTTTTGTTGTGGCCCATTCGTAGAAGTAGCTTATTCTAGCTAAGTACTTGAGGTAGAGTAGTTGGGGTTGTTAGTGGCTAAGGTAAGGTTGTGTAAGGTTGCTTGTATCCCTAAGTCTAATGTCTAGAAGTAAGGTTAAATAGTGACTAAGTTTAAGGTCTAAGAGAGTGGGTATGGTGAGTAGAAGAAATCTCCTATATATATGTGTAATGTGTGTAAACTTATGAGTGTGTGAAAGTATGAAAGTTTAAGAGAAAAAAAACAAAACAAACTTGTGTCCTAAGCAGAAAAACAACATCGTCGGAGATGGGGAAGGGTGTTCGTCGGTTCTCTACTGAACCAGAGAACGATGTTCCAACTTCAGGAATCAGTTTGCCTTATGCCACAAGATCATAGCTACACAGAATT
>Mh_0
GACGACAACTAAACCCTACGCTTACATAAAAACGCGACCTTTAAGAATTTTGTACGGCAACAGAACCAGAGAACGTTGACGGCTAAAGGCGGCGAAATGGACGTTGATGAGCGGAGCAGCTACTGTATCGAGGGTATGGTCGTCTGTTGAGATTGAACTCTCCGATTGATCCTGCAAAGAAGAAGAAGAACATCAGTGAGAAGGAAACAACAATGATGAAGAACAAGAAGATTGGAAACTAGAAGAAGAAGACGACGTAAGAGAGAGACGTGAGAAGAAGAAGAAGAAGAAGAAGAAGAAGAAGACAAGAGAAGTGGGTTTTATGTTTTATCTTATTGGGCTGATGAAGTTGTGTAGGCCCAAAGTGGTGAAGTATGTTTTGTTGTGGCCCATTCGTAGAAGTAGCTTATTCTAGCTAAGTACTTGAGGTAGAGTAGTTGGGGTTGTTAGTGGCTAAGGTAAGGTTGTGTAAGGTTGCTTGTATCCCTAAGTCTAATGTCTAGAAGTAAGGTTAAATAGTGACTAAGTTTAAGGTCTAAGAGAGTGGGTATGGTGAGTAGAAGAAATCTCCTATATATATGTGTAATGTGTGTAAACTTATGAGTGTGTGAAAGTATGAAAGTTTAAGAGAAAAAAAACAAAACAAACTTGTGTCCTAAGCAGAAAAACAACATCGTCGGAGATGGGGAAGGGTGTTCGTCGGTTCTCTACTGAACCAGAGAACGATGTTCCAACTTCAGGAATCAGTTTGCCTTATGCCACAAGATCATAGCTACACAGAATT
>Mir_0
GACGACAACTAAACCCTACGCTTACATAAAAACGCGACCTTTAAGAATTTTGTACGGCAACAGAACCAGAGAACGTTGACGGCTAAAGGCGGCGAAATGGACGTTGATGAGCGGAGCAGCTACTGTATCGAGGGTATGGTCGTCTGTTGAGATTGAACTCTCCGATTGATCCTGCAAAGAAGAAGAAGAACATCAGTGAGAAGGAAACAACAATGATGAAGAACAAGAAGATTGGAAACTAGAAGAAGAAGACGACGTAAGAGAGAGACGTGAGAAGAAGAAGAAGAAGAAGAAGAAGAAGAAGACAAGAGAAGTGGGTTTTATGTTTTATCTTATTGGGCTGATGAAGTTGTGTAGGCCCAAAGTGGTGAAGTATGTTTTGTTGTGGCCCATTCGTAGAAGTAGCTTATTCTAGCTAAGTACTTGAGGTAGAGTAGTTGGGGTTGTTAGTGGCTAAGGTAAGGTTGTGTAAGGTTGCTTGTATCCCTAAGTCTAATGTCTAGAAGTAAGGTTAAATAGTGACTAAGTTTAAGGTCTAAGAGAGTGGGTATGGTGAGTAGAAGAAATCTCCTATATATATGTGTAATGTGTGTAAACTTATGAGTGTGTGAAAGTATGAAAGTTTAAGAGAAAAAAAACAAAACAAACTTGTGTCCTAAGCAGAAAAACAACATCGTCGGAGATGGGGAAGGGTGTTCGTCGGTTCTCTACTGAACCAGAGAACGATGTTCCAACTTCAGGAATCAGTTTGCCTTATGCCACAAGATCATAGCTACACAGAATT
>Mnz_0
GACGACAACTAAACCCTACGCTTACATAAAAACGCGACCTTTAAGAATTTTGTACGGCAACAGAACCAGAGAACGTTGACGGCTAAAGGCGGCGAAATGGACGTTGATGAGCGGAGCAGCTACTGTATCGAGGGTATGGTCGTCTGTTGAGATTGAACTCTCCGATTGATCCTGCAAAGAAGAAGAAGAACATCAGTGAGAAGGAAACAACAATGATGAAGAACAAGAAGATTGGAAACTAGAAGAAGAAGACGACGTAAGAGAGAGACGTGAGAAGAAGAAGAAGAAGAAGAAGAAGAAGAAGACAAGAGAAGTGGGTTTTATGTTTTATCTTATTGGGCTGATGAAGTTGTGTAGGCCCAAAGTGGTGAAGTATGTTTTGTTGTGGCCCATTCGTAGAAGTAGCTTATTCTAGCTAAGTACTTGAGGTAGAGTAGTTGGGGTTGTTAGTGGCTAAGGTAAGGTTGTGTAAGGTTGCTTGTATCCCTAAGTCTAATGTCTAGAAGTAAGGTTAAATAGTGACTAAGTTTAAGGTCTAAGAGAGTGGGTATGGTGAGTAGAAGAAATCTCCTATATATATGTGTAATGTGTGTAAACTTATGAGTGTGTGAAAGTATGAAAGTTTAAGAGAAAAAAAACAAAACAAACTTGTGTCCTAAGCAGAAAAACAACATCGTCGGAGATGGGGAAGGGTGTTCGTCGGTTCTCTACTGAACCAGAGAACGATGTTCCAACTTCAGGAATCAGTTTGCCTTATGCCACAAGATCATAGCTACACAGAATT
>Ms_0
GACGACAACTAAACCCTACGCTTACATAAAAACGCGACCTTTAAGAATTTTGTACGGCAACAGAACCAGAGAACGTTGACGGCTAAAGGCGGCGAAATGGACGTTGATGAGCGGAGCAGCTACTGTATCGAGGGTATGGTCGTCTGTTGAGATTGAACTCTCCGATTGATCCTGCAAAGAAGAAGAAGAACATCAGTGAGAAGGAAACAACAATGATGAAGAACAAGAAGATTGGAAACTAGAAGAAGAAGACGACGTAAGAGAGAGACGTGAGAAGAAGAAGAAGAAGAAGAAGAAGAAGAAGACAAGAGAAGTGGGTTTTATGTTTTATCTTATTGGGCTGATGAAGTTGTGTAGGCCCAAAGTGGTGAAGTATGTTTTGTTGTGGCCCATTCGTAGAAGTAGCTTATTCTAGCTAAGTACTTGAGGTAGAGTAGTTGGGGTTGTTAGTGGCTAAGGTAAGGTTGTGTAAGGTTGCTTGTATCCCTAAGTCTAATGTCTAGAAGTAAGGTTAAATAGTGACTAAGTTTAAGGTCTAAGAGAGTGGGTATGGTGAGTAGAAGAAATCTCCTATATATATGTGTAATGTGTGTAAACTTATGAGTGTGTGAAAGTATGAAAGTTTAAGAGAAAAAAAACAAAACAAACTTGTGTCCTAAGCAGAAAAACAACATCGTCGGAGATGGGGAAGGGTGTTCGTCGGTTCTCTACTGAACCAGAGAACGATGTTCCAACTTCAGGAATCAGTTTGCCTTATGCCACAAGATCATAGCTACACAGAATT
>Mv_0
GACGACAACTAAACCCTACGCTTACATAAAAACGCGACCTTTAAGAATTTTGTACGGCAACAGAACCAGAGAACGTTGACGGCTAAAGGCGGCGAAATGGACGTTGATGAGCGGAGCAGCTACTGTATCGAGGGTATGGTCGTCTGTTGAGATTGAACTCTCCGATTGATCCTGCAAAGAAGAAGAAGAACATCAGTGAGAAGGAAACAACAATGATGAAGAACAAGAAGATTGGAAACTAGAAGAAGAAGACGACGTAAGAGAGAGACGTGAGAAGAAGAAGAAGAAGAAGAAGAAGAAGAAGACAAGAGAAGTGGGTTTTATGTTTTATCTTATTGGGCTGATGAAGTTGTGTAGGCCCAAAGTGGTGAAGTATGTTTTGTTGTGGCCCATTCGTAGAAGTAGCTTATTCTAGCTAAGTACTTGAGGTAGAGTAGTTGGGGTTGTTAGTGGCTAAGGTAAGGTTGTGTAAGGTTGCTTGTATCCCTAAGTCTAATGTCTAGAAGTAAGGTTAAATAGTGACTAAGTTTAAGGTCTAAGAGAGTGGGTATGGTGAGTAGAAGAAATCTCCTATATATATGTGTAATGTGTGTAAACTTATGAGTGTGTGAAAGTATGAAAGTTTAAGAGAAAAAAAACAAAACAAACTTGTGTCCTAAGCAGAAAAACAACATCGTCGGAGATGGGGAAGGGTGTTCGTCGGTTCTCTACTGAACCAGAGAACGATGTTCCAACTTCAGGAATCAGTTTGCCTTATGCCACAAGATCATAGCTACACAGAATT
>Mz_0
GACGACAACTAAACCCTACGCTTACATAAAAACGCGACCTTTAAGAATTTTGTACGGCAACAGAACCAGAGAACGTTGACGGCTAAAGGCGGCGAAATGGACGTTGATGAGCGGAGCAGCTACTGTATCGAGGGTATGGTCGTCTGTTGAGATTGAACTCTCCGATTGATCCTGCAAAGAAGAAGAAGAACATCAGTGAGAAGGAAACAACAATGATGAAGAACAAGAAGATTGGAAACTAGAAGAAGAAGACGACGTAAGAGAGAGACGTGAGAAGAAGAAGAAGAAGAAGAAGAAGAAGAAGACAAGAGAAGTGGGTTTTATGTTTTATCTTATTGGGCTGATGAAGTTGTGTAGGCCCAAAGTGGTGAAGTATGTTTTGTTGTGGCCCATTCGTAGAAGTAGCTTATTCTAGCTAAGTACTTGAGGTAGAGTAGTTGGGGTTGTTAGTGGCTAAGGTAAGGTTGTGTAAGGTTGCTTGTATCCCTAAGTCTAATGTCTAGAAGTAAGGTTAAATAGTGACTAAGTTTAAGGTCTAAGAGAGTGGGTATGGTGAGTAGAAGAAATCTCCTATATATATGTGTAATGTGTGTAAACTTATGAGTGTGTGAAAGTATGAAAGTTTAAGAGAAAAAAAACAAAACAAACTTGTGTCCTAAGCAGAAAAACAACATCGTCGGAGATGGGGAAGGGTGTTCGTCGGTTCTCTACTGAACCAGAGAACGATGTTCCAACTTCAGGAATCAGTTTGCCTTATGCCACAAGATCATAGCTACACAGAATT
>NC_6
GACGACAACTAAACCCTACGCTTACATAAAAACGCGACCTTTAAGAATTTTGTACGGCAACAGAACCAGAGAACGTTGACGGCTAAAGGCGGCGAAATGGACGTTGATGAGCGGAGCAGCTACTGTATCGAGGGTATGGTCGTCTGTTGAGATTGAACTCTCCGATTGATCCTGCAAAGAAGAAGAAGAACATCAGTGAGAAGGAAACAACAATGATGAAGAACAAGAAGATTGGAAACTAGAAGAAGAAGACGACGTAAGAGAGAGACGTGAGAAGAAGAAGAAGAAGAAGAAGAAGAAGAAGACAAGAGAAGTGGGTTTTATGTTTTATCTTATTGGGCTGATGAAGTTGTGTAGGCCCAAAGTGGTGAAGTATGTTTTGTTGTGGCCCATTCGTAGAAGTAGCTTATTCTAGCTAAGTACTTGAGGTAGAGTAGTTGGGGTTGTTAGTGGCTAAGGTAAGGTTGTGTAAGGTTGCTTGTATCCCTAAGTCTAATGTCTAGAAGTAAGGTTAAATAGTGACTAAGTTTAAGGTCTAAGAGAGTGGGTATGGTGAGTAGAAGAAATCTCCTATATATATGTGTAATGTGTGTAAACTTATGAGTGTGTGAAAGTATGAAAGTTTAAGAGAAAAAAAACAAAACAAACTTGTGTCCTAAGCAGAAAAACAACATCGTCGGAGATGGGGAAGGGTGTTCGTCGGTTCTCTACTGAACCAGAGAACGATGTTCCAACTTCAGGAATCAGTTTGCCTTATGCCACAAGATCATAGCTACACAGAATT
>NFA_10
GACGACAACTAAACCCTACGCTTACATAAAAACGCGACCTTTAAGAATTTTGTACGGCAACAGAACCAGAGAACGTTGACGGCTAAAGGCGGCGAAATGGACGTTGATGAGCGGAGCAGCTACTGTATCGAGGGTATGGTCGTCTGTTGAGATTGAACTCTCCGATTGATCCTGCAAAGAAGAAGAAGAACATCAGTGAGAAGGAAACAACAATGATGAAGAACAAGAAGATTGGAAACTAGAAGAAGAAGACGACGTAAGAGAGAGACGTGAGAAGAAGAAGAAGAAGAAGAAGAAGAAGAAGACAAGAGAAGTGGGTTTTATGTTTTATCTTATTGGGCTGATGAAGTTGTGTAGGCCCAAAGTGGTGAAGTATGTTTTGTTGTGGCCCATTCGTAGAAGTAGCTTATTCTAGCTAAGTACTTGAGGTAGAGTAGTTGGGGTTGTTAGTGGCTAAGGTAAGGTTGTGTAAGGTTGCTTGTATCCCTAAGTCTAATGTCTAGAAGTAAGGTTAAATAGTGACTAAGTTTAAGGTCTAAGAGAGTGGGTATGGTGAGTAGAAGAAATCTCCTATATATATGTGTAATGTGTGTAAACTTATGAGTGTGTGAAAGTATGAAAGTTTAAGAGAAAAAAAACAAAACAAACTTGTGTCCTAAGCAGAAAAACAACATCGTCGGAGATGGGGAAGGGTGTTCGTCGGTTCTCTACTGAACCAGAGAACGATGTTCCAACTTCAGGAATCAGTTTGCCTTATGCCACAAGATCATAGCTACACAGAATT
>NFA_8
GACGACAACTAAACCCTACGCTTACATAAAAACGCGACCTTTAAGAATTTTGTACGGCAACAGAACCAGAGAACGTTGACGGCTAAAGGCGGCGAAATGGACGTTGATGAGCGGAGCAGCTACTGTATCGAGGGTATGGTCGTCTGTTGAGATTGAACTCTCCGATTGATCCTGCAAAGAAGAAGAAGAACATCAGTGAGAAGGAAACAACAATGATGAAGAACAAGAAGATTGGAAACTAGAAGAAGAAGACGACGTAAGAGAGAGACGTGAGAAGAAGAAGAAGAAGAAGAAGAAGAAGAAGACAAGAGAAGTGGGTTTTATGTTTTATCTTATTGGGCTGATGAAGTTGTGTAGGCCCAAAGTGGTGAAGTATGTTTTGTTGTGGCCCATTCGTAGAAGTAGCTTATTCTAGCTAAGTACTTGAGGTAGAGTAGTTGGGGTTGTTAGTGGCTAAGGTAAGGTTGTGTAAGGTTGCTTGTATCCCTAAGTCTAATGTCTAGAAGTAAGGTTAAATAGTGACTAAGTTTAAGGTCTAAGAGAGTGGGTATGGTGAGTAGAAGAAATCTCCTATATATATGTGTAATGTGTGTAAACTTATGAGTGTGTGAAAGTATGAAAGTTTAAGAGAAAAAAAACAAAACAAACTTGTGTCCTAAGCAGAAAAACAACATCGTCGGAGATGGGGAAGGGTGTTCGTCGGTTCTCTACTGAACCAGAGAACGATGTTCCAACTTCAGGAATCAGTTTGCCTTATGCCACAAGATCATAGCTACACAGAATT
>Na_1
GACGACAACTAAACCCTACGCTTACATAAAAACGCGACCTTTAAGAATTTTGTACGGCAACAGAACCAGAGAACGTTGACGGCTAAAGGCGGCGAAATGGACGTTGATGAGCGGAGCAGCTACTGTATCGAGGGTATGGTCGTCTGTTGAGATTGAACTCTCCGATTGATCCTGCAAAGAAGAAGAAGAACATCAGTGAGAAGGAAACAACAATGATGAAGAACAAGAAGATTGGAAACTAGAAGAAGAAGACGACGTAAGAGAGAGACGTGAGAAGAAGAAGAAGAAGAAGAAGAAGAAGAAGACAAGAGAAGTGGGTTTTATGTTTTATCTTATTGGGCTGATGAAGTTGTGTAGGCCCAAAGTGGTGAAGTATGTTTTGTTGTGGCCCATTCGTAGAAGTAGCTTATTCTAGCTAAGTACTTGAGGTAGAGTAGTTGGGGTTGTTAGTGGCTAAGGTAAGGTTGTGTAAGGTTGCTTGTATCCCTAAGTCTAATGTCTAGAAGTAAGGTTAAATAGTGACTAAGTTTAAGGTCTAAGAGAGTGGGTATGGTGAGTAGAAGAAATCTCCTATATATATGTGTAATGTGTGTAAACTTATGAGTGTGTGAAAGTATGAAAGTTTAAGAGAAAAAAAACAAAACAAACTTGTGTCCTAAGCAGAAAAACAACATCGTCGGAGATGGGGAAGGGTGTTCGTCGGTTCTCTACTGAACCAGAGAACGATGTTCCAACTTCAGGAATCAGTTTGCCTTATGCCACAAGATCATAGCTACACAGAATT
>Nc_1
GACGACAACTAAACCCTACGCTTACATAAAAACGCGACCTTTAAGAATTTTGTACGGCAACAGAACCAGAGAACGTTGACGGCTAAAGGCGGCGAAATGGACGTTGATGAGCGGAGCAGCTACTGTATCGAGGGTATGGTCGTCTGTTGAGATTGAACTCTCCGATTGATCCTGCAAAGAAGAAGAAGAACATCAGTGAGAAGGAAACAACAATGATGAAGAACAAGAAGATTGGAAACTAGAAGAAGAAGACGACGTAAGAGAGAGACGTGAGAAGAAGAAGAAGAAGAAGAAGAAGAAGAAGACAAGAGAAGTGGGTTTTATGTTTTATCTTATTGGGCTGATGAAGTTGTGTAGGCCCAAAGTGGTGAAGTATGTTTTGTTGTGGCCCATTCGTAGAAGTAGCTTATTCTAGCTAAGTACTTGAGGTAGAGTAGTTGGGGTTGTTAGTGGCTAAGGTAAGGTTGTGTAAGGTTGCTTGTATCCCTAAGTCTAATGTCTAGAAGTAAGGTTAAATAGTGACTAAGTTTAAGGTCTAAGAGAGTGGGTATGGTGAGTAGAAGAAATCTCCTATATATATGTGTAATGTGTGTAAACTTATGAGTGTGTGAAAGTATGAAAGTTTAAGAGAAAAAAAACAAAACAAACTTGTGTCCTAAGCAGAAAAACAACATCGTCGGAGATGGGGAAGGGTGTTCGTCGGTTCTCTACTGAACCAGAGAACGATGTTCCAACTTCAGGAATCAGTTTGCCTTATGCCACAAGATCATAGCTACACAGAATT
>Neo_6
GACGACAACTAAACCCTACGCTTACATAAAAACGCGACCTTTAAGAATTTTGTACGGCAACAGAACCAGAGAACGTTGACGGCTAAAGGCGGCGAAATGGACGTTGATGAGCGGAGCAGCTACTGTATCGAGGGTATGGTCGTCTGTTGAGATTGAACTCTCCGATTGATCCTGCAAAGAAGAAGAAGAACATCAGTGAGAAGGAAACAACAATGATGAAGAACAAGAAGATTGGAAACTAGAAGAAGAAGACGACGTAAGAGAGAGACGTGAGAAGAAGAAGAAGAAGAAGAAGAAGAAGAAGACAAGAGAAGTGGGTTTTATGTTTTATCTTATTGGGCTGATGAAGTTGTGTAGGCCCAAAGTGGTGAAGTATGTTTTGTTGTGGCCCATTCGTAGAAGTAGCTTATTCTAGCTAAGTACTTGAGGTAGAGTAGTTGGGGTTGTTAGTGGCTAAGGTAAGGTTGTGTAAGGTTGCTTGTATCCCTAAGTCTAATGTCTAGAAGTAAGGTTAAATAGTGACTAAGTTTAAGGTCTAAGAGAGTGGGTATGGTGAGTAGAAGAAATCTCCTATATATATGTGTAATGTGTGTAAACTTATGAGTGTGTGAAAGTATGAAAGTTTAAGAGAAAAAAAACAAAACAAACTTGTGTCCTAAGCAGAAAAACAACATCGTCGGAGATGGGGAAGGGTGTTCGTCGGTTCTCTACTGAACCAGAGAACGATGTTCCAACTTCAGGAATCAGTTTGCCTTATGCCACAAGATCATAGCTACACAGAATT
>Nie1-2
GACGACAACTAAACCCTACGCTTACATAAAAACGCGACCTTTAAGAATTTTGTACGGCAACAGAACCAGAGAACGTTGACGGCTAAAGGCGGCGAAATGGACGTTGATGAGCGGAGCAGCTACTGTATCGAGGGTATGGTCGTCTGTTGAGATTGAACTCTCCGATTGATCCTGCAAAGAAGAAGAAGAACATCAGTGAGAAGGAAACAACAATGATGAAGAACAAGAAGATTGGAAACTAGAAGAAGAAGACGACGTAAGAGAGAGACGTGAGAAGAAGAAGAAGAAGAAGAAGAAGAAGAAGACAAGAGAAGTGGGTTTTATGTTTTATCTTATTGGGCTGATGAAGTTGTGTAGGCCCAAAGTGGTGAAGTATGTTTTGTTGTGGCCCATTCGTAGAAGTAGCTTATTCTAGCTAAGTACTTGAGGTAGAGTAGTTGGGGTTGTTAGTGGCTAAGGTAAGGTTGTGTAAGGTTGCTTGTATCCCTAAGTCTAATGTCTAGAAGTAAGGTTAAATAGTGACTAAGTTTAAGGTCTAAGAGAGTGGGTATGGTGAGTAGAAGAAATCTCCTATATATATGTGTAATGTGTGTAAACTTATGAGTGTGTGAAAGTATGAAAGTTTAAGAGAAAAAAAACAAAACAAACTTGTGTCCTAAGCAGAAAAACAACATCGTCGGAGATGGGGAAGGGTGTTCGTCGGTTCTCTACTGAACCAGAGAACGATGTTCCAACTTCAGGAATCAGTTTGCCTTATGCCACAAGATCATAGCTACACAGAATT
>Nok_3
GACGACAACTAAACCCTACGCTTACATAAAAACGCGACCTTTAAGAATTTTGTACGGCAACAGAACCAGAGAACGTTGACGGCTAAAGGCGGCGAAATGGACGTTGATGAGCGGAGCAGCTACTGTATCGAGGGTATGGTCGTCTGTTGAGATTGAACTCTCCGATTGATCCTGCAAAGAAGAAGAAGAACATCAGTGAGAAGGAAACAACAATGATGAAGAACAAGAAGATTGGAAACTAGAAGAAGAAGACGACGTAAGAGAGAGACGTGAGAAGAAGAAGAAGAAGAAGAAGAAGAAGAAGACAAGAGAAGTGGGTTTTATGTTTTATCTTATTGGGCTGATGAAGTTGTGTAGGCCCAAAGTGGTGAAGTATGTTTTGTTGTGGCCCATTCGTAGAAGTAGCTTATTCTAGCTAAGTACTTGAGGTAGAGTAGTTGGGGTTGTTAGTGGCTAAGGTAAGGTTGTGTAAGGTTGCTTGTATCCCTAAGTCTAATGTCTAGAAGTAAGGTTAAATAGTGACTAAGTTTAAGGTCTAAGAGAGTGGGTATGGTGAGTAGAAGAAATCTCCTATATATATGTGTAATGTGTGTAAACTTATGAGTGTGTGAAAGTATGAAAGTTTAAGAGAAAAAAAACAAAACAAACTTGTGTCCTAAGCAGAAAAACAACATCGTCGGAGATGGGGAAGGGTGTTCGTCGGTTCTCTACTGAACCAGAGAACGATGTTCCAACTTCAGGAATCAGTTTGCCTTATGCCACAAGATCATAGCTACACAGAATT
>Nw_0
GACGACAACTAAACCCTACGCTTACATAAAAACGCGACCTTTAAGAATTTTGTACGGCAACAGAACCAGAGAACGTTGACGGCTAAAGGCGGCGAAATGGACGTTGATGAGCGGAGCAGCTACTGTATCGAGGGTATGGTCGTCTGTTGAGATTGAACTCTCCGATTGATCCTGCAAAGAAGAAGAAGAACATCAGTGAGAAGGAAACAACAATGATGAAGAACAAGAAGATTGGAAACTAGAAGAAGAAGACGACGTAAGAGAGAGACGTGAGAAGAAGAAGAAGAAGAAGAAGAAGAAGAAGACAAGAGAAGTGGGTTTTATGTTTTATCTTATTGGGCTGATGAAGTTGTGTAGGCCCAAAGTGGTGAAGTATGTTTTGTTGTGGCCCATTCGTAGAAGTAGCTTATTCTAGCTAAGTACTTGAGGTAGAGTAGTTGGGGTTGTTAGTGGCTAAGGTAAGGTTGTGTAAGGTTGCTTGTATCCCTAAGTCTAATGTCTAGAAGTAAGGTTAAATAGTGACTAAGTTTAAGGTCTAAGAGAGTGGGTATGGTGAGTAGAAGAAATCTCCTATATATATGTGTAATGTGTGTAAACTTATGAGTGTGTGAAAGTATGAAAGTTTAAGAGAAAAAAAACAAAACAAACTTGTGTCCTAAGCAGAAAAACAACATCGTCGGAGATGGGGAAGGGTGTTCGTCGGTTCTCTACTGAACCAGAGAACGATGTTCCAACTTCAGGAATCAGTTTGCCTTATGCCACAAGATCATAGCTACACAGAATT
>Nz_1
GACGACAACTAAACCCTACGCTTACATAAAAACGCGACCTTTAAGAATTTTGTACGGCAACAGAACCAGAGAACGTTGACGGCTAAAGGCGGCGAAATGGACGTTGATGAGCGGAGCAGCTACTGTATCGAGGGTATGGTCGTCTGTTGAGATTGAACTCTCCGATTGATCCTGCAAAGAAGAAGAAGAACATCAGTGAGAAGGAAACAACAATGATGAAGAACAAGAAGATTGGAAACTAGAAGAAGAAGACGACGTAAGAGAGAGACGTGAGAAGAAGAAGAAGAAGAAGAAGAAGAAGAAGACAAGAGAAGTGGGTTTTATGTTTTATCTTATTGGGCTGATGAAGTTGTGTAGGCCCAAAGTGGTGAAGTATGTTTTGTTGTGGCCCATTCGTAGAAGTAGCTTATTCTAGCTAAGTACTTGAGGTAGAGTAGTTGGGGTTGTTAGTGGCTAAGGTAAGGTTGTGTAAGGTTGCTTGTATCCCTAAGTCTAATGTCTAGAAGTAAGGTTAAATAGTGACTAAGTTTAAGGTCTAAGAGAGTGGGTATGGTGAGTAGAAGAAATCTCCTATATATATGTGTAATGTGTGTAAACTTATGAGTGTGTGAAAGTATGAAAGTTTAAGAGAAAAAAAACAAAACAAACTTGTGTCCTAAGCAGAAAAACAACATCGTCGGAGATGGGGAAGGGTGTTCGTCGGTTCTCTACTGAACCAGAGAACGATGTTCCAACTTCAGGAATCAGTTTGCCTTATGCCACAAGATCATAGCTACACAGAATT
>Ob_0
GACGACAACTAAACCCTACGCTTACATAAAAACGCGACCTTTAAGAATTTTGTACGGCAACAGAACCAGAGAACGTTGACGGCTAAAGGCGGCGAAATGGACGTTGATGAGCGGAGCAGCTACTGTATCGAGGGTATGGTCGTCTGTTGAGATTGAACTCTCCGATTGATCCTGCAAAGAAGAAGAAGAACATCAGTGAGAAGGAAACAACAATGATGAAGAACAAGAAGATTGGAAACTAGAAGAAGAAGACGACGTAAGAGAGAGACGTGAGAAGAAGAAGAAGAAGAAGAAGAAGAAGAAGACAAGAGAAGTGGGTTTTATGTTTTATCTTATTGGGCTGATGAAGTTGTGTAGGCCCAAAGTGGTGAAGTATGTTTTGTTGTGGCCCATTCGTAGAAGTAGCTTATTCTAGCTAAGTACTTGAGGTAGAGTAGTTGGGGTTGTTAGTGGCTAAGGTAAGGTTGTGTAAGGTTGCTTGTATCCCTAAGTCTAATGTCTAGAAGTAAGGTTAAATAGTGACTAAGTTTAAGGTCTAAGAGAGTGGGTATGGTGAGTAGAAGAAATCTCCTATATATATGTGTAATGTGTGTAAACTTATGAGTGTGTGAAAGTATGAAAGTTTAAGAGAAAAAAAACAAAACAAACTTGTGTCCTAAGCAGAAAAACAACATCGTCGGAGATGGGGAAGGGTGTTCGTCGGTTCTCTACTGAACCAGAGAACGATGTTCCAACTTCAGGAATCAGTTTGCCTTATGCCACAAGATCATAGCTACACAGAATT
>Oemoe2-1
GACGACAACTAAACCCTACGCTTACATAAAAACGCGACCTTTAAGAATTTTGTACGGCAACAGAACCAGAGAACGTTGACGGCTAAAGGCGGCGAAATGGACGTTGATGAGCGGAGCAGCTACTGTATCGAGGGTATGGTCGTCTGTTGAGATTGAACTCTCCGATTGATCCTGCAAAGAAGAAGAAGAACATCAGTGAGAAGGAAACAACAATGATGAAGAACAAGAAGATTGGAAACTAGAAGAAGAAGACGACGTAAGAGAGAGACGTGAGAAGAAGAAGAAGAAGAAGAAGAAGAAGAAGACAAGAGAAGTGGGTTTTATGTTTTATCTTATTGGGCTGATGAAGTTGTGTAGGCCCAAAGTGGTGAAGTATGTTTTGTTGTGGCCCATTCGTAGAAGTAGCTTATTCTAGCTAAGTACTTGAGGTAGAGTAGTTGGGGTTGTTAGTGGCTAAGGTAAGGTTGTGTAAGGTTGCTTGTATCCCTAAGTCTAATGTCTAGAAGTAAGGTTAAATAGTGACTAAGTTTAAGGTCTAAGAGAGTGGGTATGGTGAGTAGAAGAAATCTCCTATATATATGTGTAATGTGTGTAAACTTATGAGTGTGTGAAAGTATGAAAGTTTAAGAGAAAAAAAACAAAACAAACTTGTGTCCTAAGCAGAAAAACAACATCGTCGGAGATGGGGAAGGGTGTTCGTCGGTTCTCTACTGAACCAGAGAACGATGTTCCAACTTCAGGAATCAGTTTGCCTTATGCCACAAGATCATAGCTACACAGAATT
>Old_1
GACGACAACTAAACCCTACGCTTACATAAAAACGCGACCTTTAAGAATTTTGTACGGCAACAGAACCAGAGAACGTTGACGGCTAAAGGCGGCGAAATGGACGTTGATGAGCGGAGCAGCTACTGTATCGAGGGTATGGTCGTCTGTTGAGATTGAACTCTCCGATTGATCCTGCAAAGAAGAAGAAGAACATCAGTGAGAAGGAAACAACAATGATGAAGAACAAGAAGATTGGAAACTAGAAGAAGAAGACGACGTAAGAGAGAGACGTGAGAAGAAGAAGAAGAAGAAGAAGAAGAAGAAGACAAGAGAAGTGGGTTTTATGTTTTATCTTATTGGGCTGATGAAGTTGTGTAGGCCCAAAGTGGTGAAGTATGTTTTGTTGTGGCCCATTCGTAGAAGTAGCTTATTCTAGCTAAGTACTTGAGGTAGAGTAGTTGGGGTTGTTAGTGGCTAAGGTAAGGTTGTGTAAGGTTGCTTGTATCCCTAAGTCTAATGTCTAGAAGTAAGGTTAAATAGTGACTAAGTTTAAGGTCTAAGAGAGTGGGTATGGTGAGTAGAAGAAATCTCCTATATATATGTGTAATGTGTGTAAACTTATGAGTGTGTGAAAGTATGAAAGTTTAAGAGAAAAAAAACAAAACAAACTTGTGTCCTAAGCAGAAAAACAACATCGTCGGAGATGGGGAAGGGTGTTCGTCGGTTCTCTACTGAACCAGAGAACGATGTTCCAACTTCAGGAATCAGTTTGCCTTATGCCACAAGATCATAGCTACACAGAATT
>Or_0
GACGACAACTAAACCCTACGCTTACATAAAAACGCGACCTTTAAGAATTTTGTACGGCAACAGAACCAGAGAACGTTGACGGCTAAAGGCGGCGAAATGGACGTTGATGAGCGGAGCAGCTACTGTATCGAGGGTATGGTCGTCTGTTGAGATTGAACTCTCCGATTGATCCTGCAAAGAAGAAGAAGAACATCAGTGAGAAGGAAACAACAATGATGAAGAACAAGAAGATTGGAAACTAGAAGAAGAAGACGACGTAAGAGAGAGACGTGAGAAGAAGAAGAAGAAGAAGAAGAAGAAGAAGACAAGAGAAGTGGGTTTTATGTTTTATCTTATTGGGCTGATGAAGTTGTGTAGGCCCAAAGTGGTGAAGTATGTTTTGTTGTGGCCCATTCGTAGAAGTAGCTTATTCTAGCTAAGTACTTGAGGTAGAGTAGTTGGGGTTGTTAGTGGCTAAGGTAAGGTTGTGTAAGGTTGCTTGTATCCCTAAGTCTAATGTCTAGAAGTAAGGTTAAATAGTGACTAAGTTTAAGGTCTAAGAGAGTGGGTATGGTGAGTAGAAGAAATCTCCTATATATATGTGTAATGTGTGTAAACTTATGAGTGTGTGAAAGTATGAAAGTTTAAGAGAAAAAAAACAAAACAAACTTGTGTCCTAAGCAGAAAAACAACATCGTCGGAGATGGGGAAGGGTGTTCGTCGGTTCTCTACTGAACCAGAGAACGATGTTCCAACTTCAGGAATCAGTTTGCCTTATGCCACAAGATCATAGCTACACAGAATT
>Ove_0
GACGACAACTAAACCCTACGCTTACATAAAAACGCGACCTTTAAGAATTTTGTACGGCAACAGAACCAGAGAACGTTGACGGCTAAAGGCGGCGAAATGGACGTTGATGAGCGGAGCAGCTACTGTATCGAGGGTATGGTCGTCTGTTGAGATTGAACTCTCCGATTGATCCTGCAAAGAAGAAGAAGAACATCAGTGAGAAGGAAACAACAATGATGAAGAACAAGAAGATTGGAAACTAGAAGAAGAAGACGACGTAAGAGAGAGACGTGAGAAGAAGAAGAAGAAGAAGAAGAAGAAGAAGACAAGAGAAGTGGGTTTTATGTTTTATCTTATTGGGCTGATGAAGTTGTGTAGGCCCAAAGTGGTGAAGTATGTTTTGTTGTGGCCCATTCGTAGAAGTAGCTTATTCTAGCTAAGTACTTGAGGTAGAGTAGTTGGGGTTGTTAGTGGCTAAGGTAAGGTTGTGTAAGGTTGCTTGTATCCCTAAGTCTAATGTCTAGAAGTAAGGTTAAATAGTGACTAAGTTTAAGGTCTAAGAGAGTGGGTATGGTGAGTAGAAGAAATCTCCTATATATATGTGTAATGTGTGTAAACTTATGAGTGTGTGAAAGTATGAAAGTTTAAGAGAAAAAAAACAAAACAAACTTGTGTCCTAAGCAGAAAAACAACATCGTCGGAGATGGGGAAGGGTGTTCGTCGGTTCTCTACTGAACCAGAGAACGATGTTCCAACTTCAGGAATCAGTTTGCCTTATGCCACAAGATCATAGCTACACAGAATT
>Oy-0_1
GACGACAACTAAACCCTACGCTTACATAAAAACGCGACCTTTAAGAATTTTGTACGGCAACAGAACCAGAGAACGTTGACGGCTAAAGGCGGCGAAATGGACGTTGATGAGCGGAGCAGCTACTGTATCGAGGGTATGGTCGTCTGTTGAGATTGAACTCTCCGATTGATCCTGCAAAGAAGAAGAAGAACATCAGTGAGAAGGAAACAACAATGATGAAGAACAAGAAGATTGGAAACTAGAAGAAGAAGACGACGTAAGAGAGAGACGTGAGAAGAAGAAGAAGAAGAAGAAGAAGAAGAAGACAAGAGAAGTGGGTTTTATGTTTTATCTTATTGGGCTGATGAAGTTGTGTAGGCCCAAAGTGGTGAAGTATGTTTTGTTGTGGCCCATTCGTAGAAGTAGCTTATTCTAGCTAAGTACTTGAGGTAGAGTAGTTGGGGTTGTTAGTGGCTAAGGTAAGGTTGTGTAAGGTTGCTTGTATCCCTAAGTCTAATGTCTAGAAGTAAGGTTAAATAGTGACTAAGTTTAAGGTCTAAGAGAGTGGGTATGGTGAGTAGAAGAAATCTCCTATATATATGTGTAATGTGTGTAAACTTATGAGTGTGTGAAAGTATGAAAGTTTAAGAGAAAAAAAACAAAACAAACTTGTGTCCTAAGCAGAAAAACAACATCGTCGGAGATGGGGAAGGGTGTTCGTCGGTTCTCTACTGAACCAGAGAACGATGTTCCAACTTCAGGAATCAGTTTGCCTTATGCCACAAGATCATAGCTACACAGAATT
>Oy-0_2
GACGACAACTAAACCCTACGCTTACATAAAAACGCGACCTTTAAGAATTTTGTACGGCAACAGAACCAGAGAACGTTGACGGCTAAAGGCGGCGAAATGGACGTTGATGAGCGGAGCAGCTACTGTATCGAGGGTATGGTCGTCTGTTGAGATTGAACTCTCCGATTGATCCTGCAAAGAAGAAGAAGAACATCAGTGAGAAGGAAACAACAATGATGAAGAACAAGAAGATTGGAAACTAGAAGAAGAAGACGACGTAAGAGAGAGACGTGAGAAGAAGAAGAAGAAGAAGAAGAAGAAGAAGACAAGAGAAGTGGGTTTTATGTTTTATCTTATTGGGCTGATGAAGTTGTGTAGGCCCAAAGTGGTGAAGTATGTTTTGTTGTGGCCCATTCGTAGAAGTAGCTTATTCTAGCTAAGTACTTGAGGTAGAGTAGTTGGGGTTGTTAGTGGCTAAGGTAAGGTTGTGTAAGGTTGCTTGTATCCCTAAGTCTAATGTCTAGAAGTAAGGTTAAATAGTGACTAAGTTTAAGGTCTAAGAGAGTGGGTATGGTGAGTAGAAGAAATCTCCTATATATATGTGTAATGTGTGTAAACTTATGAGTGTGTGAAAGTATGAAAGTTTAAGAGAAAAAAAACAAAACAAACTTGTGTCCTAAGCAGAAAAACAACATCGTCGGAGATGGGGAAGGGTGTTCGTCGGTTCTCTACTGAACCAGAGAACGATGTTCCAACTTCAGGAATCAGTTTGCCTTATGCCACAAGATCATAGCTACACAGAATT
>PHW_2
GACGACAACTAAACCCTACGCTTACATAAAAACGCGACCTTTAAGAATTTTGTACGGCAACAGAACCAGAGAACGTTGACGGCTAAAGGCGGCGAAATGGACGTTGATGAGCGGAGCAGCTACTGTATCGAGGGTATGGTCGTCTGTTGAGATTGAACTCTCCGATTGATCCTGCAAAGAAGAAGAAGAACATCAGTGAGAAGGAAACAACAATGATGAAGAACAAGAAGATTGGAAACTAGAAGAAGAAGACGACGTAAGAGAGAGACGTGAGAAGAAGAAGAAGAAGAAGAAGAAGAAGAAGACAAGAGAAGTGGGTTTTATGTTTTATCTTATTGGGCTGATGAAGTTGTGTAGGCCCAAAGTGGTGAAGTATGTTTTGTTGTGGCCCATTCGTAGAAGTAGCTTATTCTAGCTAAGTACTTGAGGTAGAGTAGTTGGGGTTGTTAGTGGCTAAGGTAAGGTTGTGTAAGGTTGCTTGTATCCCTAAGTCTAATGTCTAGAAGTAAGGTTAAATAGTGACTAAGTTTAAGGTCTAAGAGAGTGGGTATGGTGAGTAGAAGAAATCTCCTATATATATGTGTAATGTGTGTAAACTTATGAGTGTGTGAAAGTATGAAAGTTTAAGAGAAAAAAAACAAAACAAACTTGTGTCCTAAGCAGAAAAACAACATCGTCGGAGATGGGGAAGGGTGTTCGTCGGTTCTCTACTGAACCAGAGAACGATGTTCCAACTTCAGGAATCAGTTTGCCTTATGCCACAAGATCATAGCTACACAGAATT
>PHW_34
GACGACAACTAAACCCTACGCTTACATAAAAACGCGACCTTTAAGAATTTTGTACGGCAACAGAACCAGAGAACGTTGACGGCTAAAGGCGGCGAAATGGACGTTGATGAGCGGAGCAGCTACTGTATCGAGGGTATGGTCGTCTGTTGAGATTGAACTCTCCGATTGATCCTGCAAAGAAGAAGAAGAACATCAGTGAGAAGGAAACAACAATGATGAAGAACAAGAAGATTGGAAACTAGAAGAAGAAGACGACGTAAGAGAGAGACGTGAGAAGAAGAAGAAGAAGAAGAAGAAGAAGAAGACAAGAGAAGTGGGTTTTATGTTTTATCTTATTGGGCTGATGAAGTTGTGTAGGCCCAAAGTGGTGAAGTATGTTTTGTTGTGGCCCATTCGTAGAAGTAGCTTATTCTAGCTAAGTACTTGAGGTAGAGTAGTTGGGGTTGTTAGTGGCTAAGGTAAGGTTGTGTAAGGTTGCTTGTATCCCTAAGTCTAATGTCTAGAAGTAAGGTTAAATAGTGACTAAGTTTAAGGTCTAAGAGAGTGGGTATGGTGAGTAGAAGAAATCTCCTATATATATGTGTAATGTGTGTAAACTTATGAGTGTGTGAAAGTATGAAAGTTTAAGAGAAAAAAAACAAAACAAACTTGTGTCCTAAGCAGAAAAACAACATCGTCGGAGATGGGGAAGGGTGTTCGTCGGTTCTCTACTGAACCAGAGAACGATGTTCCAACTTCAGGAATCAGTTTGCCTTATGCCACAAGATCATAGCTACACAGAATT
>Per_1
GACGACAACTAAACCCTACGCTTACATAAAAACGCGACCTTTAAGAATTTTGTACGGCAACAGAACCAGAGAACGTTGACGGCTAAAGGCGGCGAAATGGACGTTGATGAGCGGAGCAGCTACTGTATCGAGGGTATGGTCGTCTGTTGAGATTGAACTCTCCGATTGATCCTGCAAAGAAGAAGAAGAACATCAGTGAGAAGGAAACAACAATGATGAAGAACAAGAAGATTGGAAACTAGAAGAAGAAGACGACGTAAGAGAGAGACGTGAGAAGAAGAAGAAGAAGAAGAAGAAGAAGAAGACAAGAGAAGTGGGTTTTATGTTTTATCTTATTGGGCTGATGAAGTTGTGTAGGCCCAAAGTGGTGAAGTATGTTTTGTTGTGGCCCATTCGTAGAAGTAGCTTATTCTAGCTAAGTACTTGAGGTAGAGTAGTTGGGGTTGTTAGTGGCTAAGGTAAGGTTGTGTAAGGTTGCTTGTATCCCTAAGTCTAATGTCTAGAAGTAAGGTTAAATAGTGACTAAGTTTAAGGTCTAAGAGAGTGGGTATGGTGAGTAGAAGAAATCTCCTATATATATGTGTAATGTGTGTAAACTTATGAGTGTGTGAAAGTATGAAAGTTTAAGAGAAAAAAAACAAAACAAACTTGTGTCCTAAGCAGAAAAACAACATCGTCGGAGATGGGGAAGGGTGTTCGTCGGTTCTCTACTGAACCAGAGAACGATGTTCCAACTTCAGGAATCAGTTTGCCTTATGCCACAAGATCATAGCTACACAGAATT
>Pi_0
GACGACAACTAAACCCTACGCTTACATAAAAACGCGACCTTTAAGAATTTTGTACGGCAACAGAACCAGAGAACGTTGACGGCTAAAGGCGGCGAAATGGACGTTGATGAGCGGAGCAGCTACTGTATCGAGGGTATGGTCGTCTGTTGAGATTGAACTCTCCGATTGATCCTGCAAAGAAGAAGAAGAACATCAGTGAGAAGGAAACAACAATGATGAAGAACAAGAAGATTGGAAACTAGAAGAAGAAGACGACGTAAGAGAGAGACGTGAGAAGAAGAAGAAGAAGAAGAAGAAGAAGAAGACAAGAGAAGTGGGTTTTATGTTTTATCTTATTGGGCTGATGAAGTTGTGTAGGCCCAAAGTGGTGAAGTATGTTTTGTTGTGGCCCATTCGTAGAAGTAGCTTATTCTAGCTAAGTACTTGAGGTAGAGTAGTTGGGGTTGTTAGTGGCTAAGGTAAGGTTGTGTAAGGTTGCTTGTATCCCTAAGTCTAATGTCTAGAAGTAAGGTTAAATAGTGACTAAGTTTAAGGTCTAAGAGAGTGGGTATGGTGAGTAGAAGAAATCTCCTATATATATGTGTAATGTGTGTAAACTTATGAGTGTGTGAAAGTATGAAAGTTTAAGAGAAAAAAAACAAAACAAACTTGTGTCCTAAGCAGAAAAACAACATCGTCGGAGATGGGGAAGGGTGTTCGTCGGTTCTCTACTGAACCAGAGAACGATGTTCCAACTTCAGGAATCAGTTTGCCTTATGCCACAAGATCATAGCTACACAGAATT
>Pra-6
GACGACAACTAAACCCTACGCTTACATAAAAACGCGACCTTTAAGAATTTTGTACGGCAACAGAACCAGAGAACGTTGACGGCTAAAGGCGGCGAAATGGACGTTGATGAGCGGAGCAGCTACTGTATCGAGGGTATGGTCGTCTGTTGAGATTGAACTCTCCGATTGATCCTGCAAAGAAGAAGAAGAACATCAGTGAGAAGGAAACAACAATGATGAAGAACAAGAAGATTGGAAACTAGAAGAAGAAGACGACGTAAGAGAGAGACGTGAGAAGAAGAAGAAGAAGAAGAAGAAGAAGAAGACAAGAGAAGTGGGTTTTATGTTTTATCTTATTGGGCTGATGAAGTTGTGTAGGCCCAAAGTGGTGAAGTATGTTTTGTTGTGGCCCATTCGTAGAAGTAGCTTATTCTAGCTAAGTACTTGAGGTAGAGTAGTTGGGGTTGTTAGTGGCTAAGGTAAGGTTGTGTAAGGTTGCTTGTATCCCTAAGTCTAATGTCTAGAAGTAAGGTTAAATAGTGACTAAGTTTAAGGTCTAAGAGAGTGGGTATGGTGAGTAGAAGAAATCTCCTATATATATGTGTAATGTGTGTAAACTTATGAGTGTGTGAAAGTATGAAAGTTTAAGAGAAAAAAAACAAAACAAACTTGTGTCCTAAGCAGAAAAACAACATCGTCGGAGATGGGGAAGGGTGTTCGTCGGTTCTCTACTGAACCAGAGAACGATGTTCCAACTTCAGGAATCAGTTTGCCTTATGCCACAAGATCATAGCTACACAGAATT
>Pro_0
GACGACAACTAAACCCTACGCTTACATAAAAACGCGACCTTTAAGAATTTTGTACGGCAACAGAACCAGAGAACGTTGACGGCTAAAGGCGGCGAAATGGACGTTGATGAGCGGAGCAGCTACTGTATCGAGGGTATGGTCGTCTGTTGAGATTGAACTCTCCGATTGATCCTGCAAAGAAGAAGAAGAACATCAGTGAGAAGGAAACAACAATGATGAAGAACAAGAAGATTGGAAACTAGAAGAAGAAGACGACGTAAGAGAGAGACGTGAGAAGAAGAAGAAGAAGAAGAAGAAGAAGAAGACAAGAGAAGTGGGTTTTATGTTTTATCTTATTGGGCTGATGAAGTTGTGTAGGCCCAAAGTGGTGAAGTATGTTTTGTTGTGGCCCATTCGTAGAAGTAGCTTATTCTAGCTAAGTACTTGAGGTAGAGTAGTTGGGGTTGTTAGTGGCTAAGGTAAGGTTGTGTAAGGTTGCTTGTATCCCTAAGTCTAATGTCTAGAAGTAAGGTTAAATAGTGACTAAGTTTAAGGTCTAAGAGAGTGGGTATGGTGAGTAGAAGAAATCTCCTATATATATGTGTAATGTGTGTAAACTTATGAGTGTGTGAAAGTATGAAAGTTTAAGAGAAAAAAAACAAAACAAACTTGTGTCCTAAGCAGAAAAACAACATCGTCGGAGATGGGGAAGGGTGTTCGTCGGTTCTCTACTGAACCAGAGAACGATGTTCCAACTTCAGGAATCAGTTTGCCTTATGCCACAAGATCATAGCTACACAGAATT
>Pt_0
GACGACAACTAAACCCTACGCTTACATAAAAACGCGACCTTTAAGAATTTTGTACGGCAACAGAACCAGAGAACGTTGACGGCTAAAGGCGGCGAAATGGACGTTGATGAGCGGAGCAGCTACTGTATCGAGGGTATGGTCGTCTGTTGAGATTGAACTCTCCGATTGATCCTGCAAAGAAGAAGAAGAACATCAGTGAGAAGGAAACAACAATGATGAAGAACAAGAAGATTGGAAACTAGAAGAAGAAGACGACGTAAGAGAGAGACGTGAGAAGAAGAAGAAGAAGAAGAAGAAGAAGAAGACAAGAGAAGTGGGTTTTATGTTTTATCTTATTGGGCTGATGAAGTTGTGTAGGCCCAAAGTGGTGAAGTATGTTTTGTTGTGGCCCATTCGTAGAAGTAGCTTATTCTAGCTAAGTACTTGAGGTAGAGTAGTTGGGGTTGTTAGTGGCTAAGGTAAGGTTGTGTAAGGTTGCTTGTATCCCTAAGTCTAATGTCTAGAAGTAAGGTTAAATAGTGACTAAGTTTAAGGTCTAAGAGAGTGGGTATGGTGAGTAGAAGAAATCTCCTATATATATGTGTAATGTGTGTAAACTTATGAGTGTGTGAAAGTATGAAAGTTTAAGAGAAAAAAAACAAAACAAACTTGTGTCCTAAGCAGAAAAACAACATCGTCGGAGATGGGGAAGGGTGTTCGTCGGTTCTCTACTGAACCAGAGAACGATGTTCCAACTTCAGGAATCAGTTTGCCTTATGCCACAAGATCATAGCTACACAGAATT
>Pu2_23
GACGACAACTAAACCCTACGCTTACATAAAAACGCGACCTTTAAGAATTTTGTACGGCAACAGAACCAGAGAACGTTGACGGCTAAAGGCGGCGAAATGGACGTTGATGAGCGGAGCAGCTACTGTATCGAGGGTATGGTCGTCTGTTGAGATTGAACTCTCCGATTGATCCTGCAAAGAAGAAGAAGAACATCAGTGAGAAGGAAACAACAATGATGAAGAACAAGAAGATTGGAAACTAGAAGAAGAAGACGACGTAAGAGAGAGACGTGAGAAGAAGAAGAAGAAGAAGAAGAAGAAGAAGACAAGAGAAGTGGGTTTTATGTTTTATCTTATTGGGCTGATGAAGTTGTGTAGGCCCAAAGTGGTGAAGTATGTTTTGTTGTGGCCCATTCGTAGAAGTAGCTTATTCTAGCTAAGTACTTGAGGTAGAGTAGTTGGGGTTGTTAGTGGCTAAGGTAAGGTTGTGTAAGGTTGCTTGTATCCCTAAGTCTAATGTCTAGAAGTAAGGTTAAATAGTGACTAAGTTTAAGGTCTAAGAGAGTGGGTATGGTGAGTAGAAGAAATCTCCTATATATATGTGTAATGTGTGTAAACTTATGAGTGTGTGAAAGTATGAAAGTTTAAGAGAAAAAAAACAAAACAAACTTGTGTCCTAAGCAGAAAAACAACATCGTCGGAGATGGGGAAGGGTGTTCGTCGGTTCTCTACTGAACCAGAGAACGATGTTCCAACTTCAGGAATCAGTTTGCCTTATGCCACAAGATCATAGCTACACAGAATT
>Pu2_7
GACGACAACTAAACCCTACGCTTACATAAAAACGCGACCTTTAAGAATTTTGTACGGCAACAGAACCAGAGAACGTTGACGGCTAAAGGCGGCGAAATGGACGTTGATGAGCGGAGCAGCTACTGTATCGAGGGTATGGTCGTCTGTTGAGATTGAACTCTCCGATTGATCCTGCAAAGAAGAAGAAGAACATCAGTGAGAAGGAAACAACAATGATGAAGAACAAGAAGATTGGAAACTAGAAGAAGAAGACGACGTAAGAGAGAGACGTGAGAAGAAGAAGAAGAAGAAGAAGAAGAAGAAGACAAGAGAAGTGGGTTTTATGTTTTATCTTATTGGGCTGATGAAGTTGTGTAGGCCCAAAGTGGTGAAGTATGTTTTGTTGTGGCCCATTCGTAGAAGTAGCTTATTCTAGCTAAGTACTTGAGGTAGAGTAGTTGGGGTTGTTAGTGGCTAAGGTAAGGTTGTGTAAGGTTGCTTGTATCCCTAAGTCTAATGTCTAGAAGTAAGGTTAAATAGTGACTAAGTTTAAGGTCTAAGAGAGTGGGTATGGTGAGTAGAAGAAATCTCCTATATATATGTGTAATGTGTGTAAACTTATGAGTGTGTGAAAGTATGAAAGTTTAAGAGAAAAAAAACAAAACAAACTTGTGTCCTAAGCAGAAAAACAACATCGTCGGAGATGGGGAAGGGTGTTCGTCGGTTCTCTACTGAACCAGAGAACGATGTTCCAACTTCAGGAATCAGTTTGCCTTATGCCACAAGATCATAGCTACACAGAATT
>Pu2_8
GACGACAACTAAACCCTACGCTTACATAAAAACGCGACCTTTAAGAATTTTGTACGGCAACAGAACCAGAGAACGTTGACGGCTAAAGGCGGCGAAATGGACGTTGATGAGCGGAGCAGCTACTGTATCGAGGGTATGGTCGTCTGTTGAGATTGAACTCTCCGATTGATCCTGCAAAGAAGAAGAAGAACATCAGTGAGAAGGAAACAACAATGATGAAGAACAAGAAGATTGGAAACTAGAAGAAGAAGACGACGTAAGAGAGAGACGTGAGAAGAAGAAGAAGAAGAAGAAGAAGAAGAAGACAAGAGAAGTGGGTTTTATGTTTTATCTTATTGGGCTGATGAAGTTGTGTAGGCCCAAAGTGGTGAAGTATGTTTTGTTGTGGCCCATTCGTAGAAGTAGCTTATTCTAGCTAAGTACTTGAGGTAGAGTAGTTGGGGTTGTTAGTGGCTAAGGTAAGGTTGTGTAAGGTTGCTTGTATCCCTAAGTCTAATGTCTAGAAGTAAGGTTAAATAGTGACTAAGTTTAAGGTCTAAGAGAGTGGGTATGGTGAGTAGAAGAAATCTCCTATATATATGTGTAATGTGTGTAAACTTATGAGTGTGTGAAAGTATGAAAGTTTAAGAGAAAAAAAACAAAACAAACTTGTGTCCTAAGCAGAAAAACAACATCGTCGGAGATGGGGAAGGGTGTTCGTCGGTTCTCTACTGAACCAGAGAACGATGTTCCAACTTCAGGAATCAGTTTGCCTTATGCCACAAGATCATAGCTACACAGAATT
>Qar_8a
GACGACAACTAAACCCTACGCTTACATAAAAACGCGACCTTTAAGAATTTTGTACGGCAACAGAACCAGAGAACGTTGACGGCTAAAGGCGGCGAAATGGACGTTGATGAGCGGAGCAGCTACTGTATCGAGGGTATGGTCGTCTGTTGAGATTGAACTCTCCGATTGATCCTGCAAAGAAGAAGAAGAACATCAGTGAGAAGGAAACAACAATGATGAAGAACAAGAAGATTGGAAACTAGAAGAAGAAGACGACGTAAGAGAGAGACGTGAGAAGAAGAAGAAGAAGAAGAAGAAGAAGAAGACAAGAGAAGTGGGTTTTATGTTTTATCTTATTGGGCTGATGAAGTTGTGTAGGCCCAAAGTGGTGAAGTATGTTTTGTTGTGGCCCATTCGTAGAAGTAGCTTATTCTAGCTAAGTACTTGAGGTAGAGTAGTTGGGGTTGTTAGTGGCTAAGGTAAGGTTGTGTAAGGTTGCTTGTATCCCTAAGTCTAATGTCTAGAAGTAAGGTTAAATAGTGACTAAGTTTAAGGTCTAAGAGAGTGGGTATGGTGAGTAGAAGAAATCTCCTATATATATGTGTAATGTGTGTAAACTTATGAGTGTGTGAAAGTATGAAAGTTTAAGAGAAAAAAAACAAAACAAACTTGTGTCCTAAGCAGAAAAACAACATCGTCGGAGATGGGGAAGGGTGTTCGTCGGTTCTCTACTGAACCAGAGAACGATGTTCCAACTTCAGGAATCAGTTTGCCTTATGCCACAAGATCATAGCTACACAGAATT
>Qui-0
GACGACAACTAAACCCTACGCTTACATAAAAACGCGACCTTTAAGAATTTTGTACGGCAACAGAACCAGAGAACGTTGACGGCTAAAGGCGGCGAAATGGACGTTGATGAGCGGAGCAGCTACTGTATCGAGGGTATGGTCGTCTGTTGAGATTGAACTCTCCGATTGATCCTGCAAAGAAGAAGAAGAACATCAGTGAGAAGGAAACAACAATGATGAAGAACAAGAAGATTGGAAACTAGAAGAAGAAGACGACGTAAGAGAGAGACGTGAGAAGAAGAAGAAGAAGAAGAAGAAGAAGAAGACAAGAGAAGTGGGTTTTATGTTTTATCTTATTGGGCTGATGAAGTTGTGTAGGCCCAAAGTGGTGAAGTATGTTTTGTTGTGGCCCATTCGTAGAAGTAGCTTATTCTAGCTAAGTACTTGAGGTAGAGTAGTTGGGGTTGTTAGTGGCTAAGGTAAGGTTGTGTAAGGTTGCTTGTATCCCTAAGTCTAATGTCTAGAAGTAAGGTTAAATAGTGACTAAGTTTAAGGTCTAAGAGAGTGGGTATGGTGAGTAGAAGAAATCTCCTATATATATGTGTAATGTGTGTAAACTTATGAGTGTGTGAAAGTATGAAAGTTTAAGAGAAAAAAAACAAAACAAACTTGTGTCCTAAGCAGAAAAACAACATCGTCGGAGATGGGGAAGGGTGTTCGTCGGTTCTCTACTGAACCAGAGAACGATGTTCCAACTTCAGGAATCAGTTTGCCTTATGCCACAAGATCATAGCTACACAGAATT
>RRs_10
GACGACAACTAAACCCTACGCTTACATAAAAACGCGACCTTTAAGAATTTTGTACGGCAACAGAACCAGAGAACGTTGACGGCTAAAGGCGGCGAAATGGACGTTGATGAGCGGAGCAGCTACTGTATCGAGGGTATGGTCGTCTGTTGAGATTGAACTCTCCGATTGATCCTGCAAAGAAGAAGAAGAACATCAGTGAGAAGGAAACAACAATGATGAAGAACAAGAAGATTGGAAACTAGAAGAAGAAGACGACGTAAGAGAGAGACGTGAGAAGAAGAAGAAGAAGAAGAAGAAGAAGAAGACAAGAGAAGTGGGTTTTATGTTTTATCTTATTGGGCTGATGAAGTTGTGTAGGCCCAAAGTGGTGAAGTATGTTTTGTTGTGGCCCATTCGTAGAAGTAGCTTATTCTAGCTAAGTACTTGAGGTAGAGTAGTTGGGGTTGTTAGTGGCTAAGGTAAGGTTGTGTAAGGTTGCTTGTATCCCTAAGTCTAATGTCTAGAAGTAAGGTTAAATAGTGACTAAGTTTAAGGTCTAAGAGAGTGGGTATGGTGAGTAGAAGAAATCTCCTATATATATGTGTAATGTGTGTAAACTTATGAGTGTGTGAAAGTATGAAAGTTTAAGAGAAAAAAAACAAAACAAACTTGTGTCCTAAGCAGAAAAACAACATCGTCGGAGATGGGGAAGGGTGTTCGTCGGTTCTCTACTGAACCAGAGAACGATGTTCCAACTTCAGGAATCAGTTTGCCTTATGCCACAAGATCATAGCTACACAGAATT
>Ragl_1
GACGACAACTAAACCCTACGCTTACATAAAAACGCGACCTTTAAGAATTTTGTACGGCAACAGAACCAGAGAACGTTGACGGCTAAAGGCGGCGAAATGGACGTTGATGAGCGGAGCAGCTACTGTATCGAGGGTATGGTCGTCTGTTGAGATTGAACTCTCCGATTGATCCTGCAAAGAAGAAGAAGAACATCAGTGAGAAGGAAACAACAATGATGAAGAACAAGAAGATTGGAAACTAGAAGAAGAAGACGACGTAAGAGAGAGACGTGAGAAGAAGAAGAAGAAGAAGAAGAAGAAGAAGACAAGAGAAGTGGGTTTTATGTTTTATCTTATTGGGCTGATGAAGTTGTGTAGGCCCAAAGTGGTGAAGTATGTTTTGTTGTGGCCCATTCGTAGAAGTAGCTTATTCTAGCTAAGTACTTGAGGTAGAGTAGTTGGGGTTGTTAGTGGCTAAGGTAAGGTTGTGTAAGGTTGCTTGTATCCCTAAGTCTAATGTCTAGAAGTAAGGTTAAATAGTGACTAAGTTTAAGGTCTAAGAGAGTGGGTATGGTGAGTAGAAGAAATCTCCTATATATATGTGTAATGTGTGTAAACTTATGAGTGTGTGAAAGTATGAAAGTTTAAGAGAAAAAAAACAAAACAAACTTGTGTCCTAAGCAGAAAAACAACATCGTCGGAGATGGGGAAGGGTGTTCGTCGGTTCTCTACTGAACCAGAGAACGATGTTCCAACTTCAGGAATCAGTTTGCCTTATGCCACAAGATCATAGCTACACAGAATT
>Rak_2
GACGACAACTAAACCCTACGCTTACATAAAAACGCGACCTTTAAGAATTTTGTACGGCAACAGAACCAGAGAACGTTGACGGCTAAAGGCGGCGAAATGGACGTTGATGAGCGGAGCAGCTACTGTATCGAGGGTATGGTCGTCTGTTGAGATTGAACTCTCCGATTGATCCTGCAAAGAAGAAGAAGAACATCAGTGAGAAGGAAACAACAATGATGAAGAACAAGAAGATTGGAAACTAGAAGAAGAAGACGACGTAAGAGAGAGACGTGAGAAGAAGAAGAAGAAGAAGAAGAAGAAGAAGACAAGAGAAGTGGGTTTTATGTTTTATCTTATTGGGCTGATGAAGTTGTGTAGGCCCAAAGTGGTGAAGTATGTTTTGTTGTGGCCCATTCGTAGAAGTAGCTTATTCTAGCTAAGTACTTGAGGTAGAGTAGTTGGGGTTGTTAGTGGCTAAGGTAAGGTTGTGTAAGGTTGCTTGTATCCCTAAGTCTAATGTCTAGAAGTAAGGTTAAATAGTGACTAAGTTTAAGGTCTAAGAGAGTGGGTATGGTGAGTAGAAGAAATCTCCTATATATATGTGTAATGTGTGTAAACTTATGAGTGTGTGAAAGTATGAAAGTTTAAGAGAAAAAAAACAAAACAAACTTGTGTCCTAAGCAGAAAAACAACATCGTCGGAGATGGGGAAGGGTGTTCGTCGGTTCTCTACTGAACCAGAGAACGATGTTCCAACTTCAGGAATCAGTTTGCCTTATGCCACAAGATCATAGCTACACAGAATT
>Rd_0
GACGACAACTAAACCCTACGCTTACATAAAAACGCGACCTTTAAGAATTTTGTACGGCAACAGAACCAGAGAACGTTGACGGCTAAAGGCGGCGAAATGGACGTTGATGAGCGGAGCAGCTACTGTATCGAGGGTATGGTCGTCTGTTGAGATTGAACTCTCCGATTGATCCTGCAAAGAAGAAGAAGAACATCAGTGAGAAGGAAACAACAATGATGAAGAACAAGAAGATTGGAAACTAGAAGAAGAAGACGACGTAAGAGAGAGACGTGAGAAGAAGAAGAAGAAGAAGAAGAAGAAGAAGACAAGAGAAGTGGGTTTTATGTTTTATCTTATTGGGCTGATGAAGTTGTGTAGGCCCAAAGTGGTGAAGTATGTTTTGTTGTGGCCCATTCGTAGAAGTAGCTTATTCTAGCTAAGTACTTGAGGTAGAGTAGTTGGGGTTGTTAGTGGCTAAGGTAAGGTTGTGTAAGGTTGCTTGTATCCCTAAGTCTAATGTCTAGAAGTAAGGTTAAATAGTGACTAAGTTTAAGGTCTAAGAGAGTGGGTATGGTGAGTAGAAGAAATCTCCTATATATATGTGTAATGTGTGTAAACTTATGAGTGTGTGAAAGTATGAAAGTTTAAGAGAAAAAAAACAAAACAAACTTGTGTCCTAAGCAGAAAAACAACATCGTCGGAGATGGGGAAGGGTGTTCGTCGGTTCTCTACTGAACCAGAGAACGATGTTCCAACTTCAGGAATCAGTTTGCCTTATGCCACAAGATCATAGCTACACAGAATT
>Ren_1
GACGACAACTAAACCCTACGCTTACATAAAAACGCGACCTTTAAGAATTTTGTACGGCAACAGAACCAGAGAACGTTGACGGCTAAAGGCGGCGAAATGGACGTTGATGAGCGGAGCAGCTACTGTATCGAGGGTATGGTCGTCTGTTGAGATTGAACTCTCCGATTGATCCTGCAAAGAAGAAGAAGAACATCAGTGAGAAGGAAACAACAATGATGAAGAACAAGAAGATTGGAAACTAGAAGAAGAAGACGACGTAAGAGAGAGACGTGAGAAGAAGAAGAAGAAGAAGAAGAAGAAGAAGACAAGAGAAGTGGGTTTTATGTTTTATCTTATTGGGCTGATGAAGTTGTGTAGGCCCAAAGTGGTGAAGTATGTTTTGTTGTGGCCCATTCGTAGAAGTAGCTTATTCTAGCTAAGTACTTGAGGTAGAGTAGTTGGGGTTGTTAGTGGCTAAGGTAAGGTTGTGTAAGGTTGCTTGTATCCCTAAGTCTAATGTCTAGAAGTAAGGTTAAATAGTGACTAAGTTTAAGGTCTAAGAGAGTGGGTATGGTGAGTAGAAGAAATCTCCTATATATATGTGTAATGTGTGTAAACTTATGAGTGTGTGAAAGTATGAAAGTTTAAGAGAAAAAAAACAAAACAAACTTGTGTCCTAAGCAGAAAAACAACATCGTCGGAGATGGGGAAGGGTGTTCGTCGGTTCTCTACTGAACCAGAGAACGATGTTCCAACTTCAGGAATCAGTTTGCCTTATGCCACAAGATCATAGCTACACAGAATT
>Ren_11
GACGACAACTAAACCCTACGCTTACATAAAAACGCGACCTTTAAGAATTTTGTACGGCAACAGAACCAGAGAACGTTGACGGCTAAAGGCGGCGAAATGGACGTTGATGAGCGGAGCAGCTACTGTATCGAGGGTATGGTCGTCTGTTGAGATTGAACTCTCCGATTGATCCTGCAAAGAAGAAGAAGAACATCAGTGAGAAGGAAACAACAATGATGAAGAACAAGAAGATTGGAAACTAGAAGAAGAAGACGACGTAAGAGAGAGACGTGAGAAGAAGAAGAAGAAGAAGAAGAAGAAGAAGACAAGAGAAGTGGGTTTTATGTTTTATCTTATTGGGCTGATGAAGTTGTGTAGGCCCAAAGTGGTGAAGTATGTTTTGTTGTGGCCCATTCGTAGAAGTAGCTTATTCTAGCTAAGTACTTGAGGTAGAGTAGTTGGGGTTGTTAGTGGCTAAGGTAAGGTTGTGTAAGGTTGCTTGTATCCCTAAGTCTAATGTCTAGAAGTAAGGTTAAATAGTGACTAAGTTTAAGGTCTAAGAGAGTGGGTATGGTGAGTAGAAGAAATCTCCTATATATATGTGTAATGTGTGTAAACTTATGAGTGTGTGAAAGTATGAAAGTTTAAGAGAAAAAAAACAAAACAAACTTGTGTCCTAAGCAGAAAAACAACATCGTCGGAGATGGGGAAGGGTGTTCGTCGGTTCTCTACTGAACCAGAGAACGATGTTCCAACTTCAGGAATCAGTTTGCCTTATGCCACAAGATCATAGCTACACAGAATT
>Rennes_1
GACGACAACTAAACCCTACGCTTACATAAAAACGCGACCTTTAAGAATTTTGTACGGCAACAGAACCAGAGAACGTTGACGGCTAAAGGCGGCGAAATGGACGTTGATGAGCGGAGCAGCTACTGTATCGAGGGTATGGTCGTCTGTTGAGATTGAACTCTCCGATTGATCCTGCAAAGAAGAAGAAGAACATCAGTGAGAAGGAAACAACAATGATGAAGAACAAGAAGATTGGAAACTAGAAGAAGAAGACGACGTAAGAGAGAGACGTGAGAAGAAGAAGAAGAAGAAGAAGAAGAAGAAGACAAGAGAAGTGGGTTTTATGTTTTATCTTATTGGGCTGATGAAGTTGTGTAGGCCCAAAGTGGTGAAGTATGTTTTGTTGTGGCCCATTCGTAGAAGTAGCTTATTCTAGCTAAGTACTTGAGGTAGAGTAGTTGGGGTTGTTAGTGGCTAAGGTAAGGTTGTGTAAGGTTGCTTGTATCCCTAAGTCTAATGTCTAGAAGTAAGGTTAAATAGTGACTAAGTTTAAGGTCTAAGAGAGTGGGTATGGTGAGTAGAAGAAATCTCCTATATATATGTGTAATGTGTGTAAACTTATGAGTGTGTGAAAGTATGAAAGTTTAAGAGAAAAAAAACAAAACAAACTTGTGTCCTAAGCAGAAAAACAACATCGTCGGAGATGGGGAAGGGTGTTCGTCGGTTCTCTACTGAACCAGAGAACGATGTTCCAACTTCAGGAATCAGTTTGCCTTATGCCACAAGATCATAGCTACACAGAATT
>Rev-2
GACGACAACTAAACCCTACGCTTACATAAAAACGCGACCTTTAAGAATTTTGTACGGCAACAGAACCAGAGAACGTTGACGGCTAAAGGCGGCGAAATGGACGTTGATGAGCGGAGCAGCTACTGTATCGAGGGTATGGTCGTCTGTTGAGATTGAACTCTCCGATTGATCCTGCAAAGAAGAAGAAGAACATCAGTGAGAAGGAAACAACAATGATGAAGAACAAGAAGATTGGAAACTAGAAGAAGAAGACGACGTAAGAGAGAGACGTGAGAAGAAGAAGAAGAAGAAGAAGAAGAAGAAGACAAGAGAAGTGGGTTTTATGTTTTATCTTATTGGGCTGATGAAGTTGTGTAGGCCCAAAGTGGTGAAGTATGTTTTGTTGTGGCCCATTCGTAGAAGTAGCTTATTCTAGCTAAGTACTTGAGGTAGAGTAGTTGGGGTTGTTAGTGGCTAAGGTAAGGTTGTGTAAGGTTGCTTGTATCCCTAAGTCTAATGTCTAGAAGTAAGGTTAAATAGTGACTAAGTTTAAGGTCTAAGAGAGTGGGTATGGTGAGTAGAAGAAATCTCCTATATATATGTGTAATGTGTGTAAACTTATGAGTGTGTGAAAGTATGAAAGTTTAAGAGAAAAAAAACAAAACAAACTTGTGTCCTAAGCAGAAAAACAACATCGTCGGAGATGGGGAAGGGTGTTCGTCGGTTCTCTACTGAACCAGAGAACGATGTTCCAACTTCAGGAATCAGTTTGCCTTATGCCACAAGATCATAGCTACACAGAATT
>Rhen_1
GACGACAACTAAACCCTACGCTTACATAAAAACGCGACCTTTAAGAATTTTGTACGGCAACAGAACCAGAGAACGTTGACGGCTAAAGGCGGCGAAATGGACGTTGATGAGCGGAGCAGCTACTGTATCGAGGGTATGGTCGTCTGTTGAGATTGAACTCTCCGATTGATCCTGCAAAGAAGAAGAAGAACATCAGTGAGAAGGAAACAACAATGATGAAGAACAAGAAGATTGGAAACTAGAAGAAGAAGACGACGTAAGAGAGAGACGTGAGAAGAAGAAGAAGAAGAAGAAGAAGAAGAAGACAAGAGAAGTGGGTTTTATGTTTTATCTTATTGGGCTGATGAAGTTGTGTAGGCCCAAAGTGGTGAAGTATGTTTTGTTGTGGCCCATTCGTAGAAGTAGCTTATTCTAGCTAAGTACTTGAGGTAGAGTAGTTGGGGTTGTTAGTGGCTAAGGTAAGGTTGTGTAAGGTTGCTTGTATCCCTAAGTCTAATGTCTAGAAGTAAGGTTAAATAGTGACTAAGTTTAAGGTCTAAGAGAGTGGGTATGGTGAGTAGAAGAAATCTCCTATATATATGTGTAATGTGTGTAAACTTATGAGTGTGTGAAAGTATGAAAGTTTAAGAGAAAAAAAACAAAACAAACTTGTGTCCTAAGCAGAAAAACAACATCGTCGGAGATGGGGAAGGGTGTTCGTCGGTTCTCTACTGAACCAGAGAACGATGTTCCAACTTCAGGAATCAGTTTGCCTTATGCCACAAGATCATAGCTACACAGAATT
>Ri-0
GACGACAACTAAACCCTACGCTTACATAAAAACGCGACCTTTAAGAATTTTGTACGGCAACAGAACCAGAGAACGTTGACGGCTAAAGGCGGCGAAATGGACGTTGATGAGCGGAGCAGCTACTGTATCGAGGGTATGGTCGTCTGTTGAGATTGAACTCTCCGATTGATCCTGCAAAGAAGAAGAAGAACATCAGTGAGAAGGAAACAACAATGATGAAGAACAAGAAGATTGGAAACTAGAAGAAGAAGACGACGTAAGAGAGAGACGTGAGAAGAAGAAGAAGAAGAAGAAGAAGAAGAAGACAAGAGAAGTGGGTTTTATGTTTTATCTTATTGGGCTGATGAAGTTGTGTAGGCCCAAAGTGGTGAAGTATGTTTTGTTGTGGCCCATTCGTAGAAGTAGCTTATTCTAGCTAAGTACTTGAGGTAGAGTAGTTGGGGTTGTTAGTGGCTAAGGTAAGGTTGTGTAAGGTTGCTTGTATCCCTAAGTCTAATGTCTAGAAGTAAGGTTAAATAGTGACTAAGTTTAAGGTCTAAGAGAGTGGGTATGGTGAGTAGAAGAAATCTCCTATATATATGTGTAATGTGTGTAAACTTATGAGTGTGTGAAAGTATGAAAGTTTAAGAGAAAAAAAACAAAACAAACTTGTGTCCTAAGCAGAAAAACAACATCGTCGGAGATGGGGAAGGGTGTTCGTCGGTTCTCTACTGAACCAGAGAACGATGTTCCAACTTCAGGAATCAGTTTGCCTTATGCCACAAGATCATAGCTACACAGAATT
>Rld_1
GACGACAACTAAACCCTACGCTTACATAAAAACGCGACCTTTAAGAATTTTGTACGGCAACAGAACCAGAGAACGTTGACGGCTAAAGGCGGCGAAATGGACGTTGATGAGCGGAGCAGCTACTGTATCGAGGGTATGGTCGTCTGTTGAGATTGAACTCTCCGATTGATCCTGCAAAGAAGAAGAAGAACATCAGTGAGAAGGAAACAACAATGATGAAGAACAAGAAGATTGGAAACTAGAAGAAGAAGACGACGTAAGAGAGAGACGTGAGAAGAAGAAGAAGAAGAAGAAGAAGAAGAAGACAAGAGAAGTGGGTTTTATGTTTTATCTTATTGGGCTGATGAAGTTGTGTAGGCCCAAAGTGGTGAAGTATGTTTTGTTGTGGCCCATTCGTAGAAGTAGCTTATTCTAGCTAAGTACTTGAGGTAGAGTAGTTGGGGTTGTTAGTGGCTAAGGTAAGGTTGTGTAAGGTTGCTTGTATCCCTAAGTCTAATGTCTAGAAGTAAGGTTAAATAGTGACTAAGTTTAAGGTCTAAGAGAGTGGGTATGGTGAGTAGAAGAAATCTCCTATATATATGTGTAATGTGTGTAAACTTATGAGTGTGTGAAAGTATGAAAGTTTAAGAGAAAAAAAACAAAACAAACTTGTGTCCTAAGCAGAAAAACAACATCGTCGGAGATGGGGAAGGGTGTTCGTCGGTTCTCTACTGAACCAGAGAACGATGTTCCAACTTCAGGAATCAGTTTGCCTTATGCCACAAGATCATAGCTACACAGAATT
>Rmx_A02
GACGACAACTAAACCCTACGCTTACATAAAAACGCGACCTTTAAGAATTTTGTACGGCAACAGAACCAGAGAACGTTGACGGCTAAAGGCGGCGAAATGGACGTTGATGAGCGGAGCAGCTACTGTATCGAGGGTATGGTCGTCTGTTGAGATTGAACTCTCCGATTGATCCTGCAAAGAAGAAGAAGAACATCAGTGAGAAGGAAACAACAATGATGAAGAACAAGAAGATTGGAAACTAGAAGAAGAAGACGACGTAAGAGAGAGACGTGAGAAGAAGAAGAAGAAGAAGAAGAAGAAGAAGACAAGAGAAGTGGGTTTTATGTTTTATCTTATTGGGCTGATGAAGTTGTGTAGGCCCAAAGTGGTGAAGTATGTTTTGTTGTGGCCCATTCGTAGAAGTAGCTTATTCTAGCTAAGTACTTGAGGTAGAGTAGTTGGGGTTGTTAGTGGCTAAGGTAAGGTTGTGTAAGGTTGCTTGTATCCCTAAGTCTAATGTCTAGAAGTAAGGTTAAATAGTGACTAAGTTTAAGGTCTAAGAGAGTGGGTATGGTGAGTAGAAGAAATCTCCTATATATATGTGTAATGTGTGTAAACTTATGAGTGTGTGAAAGTATGAAAGTTTAAGAGAAAAAAAACAAAACAAACTTGTGTCCTAAGCAGAAAAACAACATCGTCGGAGATGGGGAAGGGTGTTCGTCGGTTCTCTACTGAACCAGAGAACGATGTTCCAACTTCAGGAATCAGTTTGCCTTATGCCACAAGATCATAGCTACACAGAATT
>Rmx_A180
GACGACAACTAAACCCTACGCTTACATAAAAACGCGACCTTTAAGAATTTTGTACGGCAACAGAACCAGAGAACGTTGACGGCTAAAGGCGGCGAAATGGACGTTGATGAGCGGAGCAGCTACTGTATCGAGGGTATGGTCGTCTGTTGAGATTGAACTCTCCGATTGATCCTGCAAAGAAGAAGAAGAACATCAGTGAGAAGGAAACAACAATGATGAAGAACAAGAAGATTGGAAACTAGAAGAAGAAGACGACGTAAGAGAGAGACGTGAGAAGAAGAAGAAGAAGAAGAAGAAGAAGAAGACAAGAGAAGTGGGTTTTATGTTTTATCTTATTGGGCTGATGAAGTTGTGTAGGCCCAAAGTGGTGAAGTATGTTTTGTTGTGGCCCATTCGTAGAAGTAGCTTATTCTAGCTAAGTACTTGAGGTAGAGTAGTTGGGGTTGTTAGTGGCTAAGGTAAGGTTGTGTAAGGTTGCTTGTATCCCTAAGTCTAATGTCTAGAAGTAAGGTTAAATAGTGACTAAGTTTAAGGTCTAAGAGAGTGGGTATGGTGAGTAGAAGAAATCTCCTATATATATGTGTAATGTGTGTAAACTTATGAGTGTGTGAAAGTATGAAAGTTTAAGAGAAAAAAAACAAAACAAACTTGTGTCCTAAGCAGAAAAACAACATCGTCGGAGATGGGGAAGGGTGTTCGTCGGTTCTCTACTGAACCAGAGAACGATGTTCCAACTTCAGGAATCAGTTTGCCTTATGCCACAAGATCATAGCTACACAGAATT
>Roed-17-319
GACGACAACTAAACCCTACGCTTACATAAAAACGCGACCTTTAAGAATTTTGTACGGCAACAGAACCAGAGAACGTTGACGGCTAAAGGCGGCGAAATGGACGTTGATGAGCGGAGCAGCTACTGTATCGAGGGTATGGTCGTCTGTTGAGATTGAACTCTCCGATTGATCCTGCAAAGAAGAAGAAGAACATCAGTGAGAAGGAAACAACAATGATGAAGAACAAGAAGATTGGAAACTAGAAGAAGAAGACGACGTAAGAGAGAGACGTGAGAAGAAGAAGAAGAAGAAGAAGAAGAAGAAGACAAGAGAAGTGGGTTTTATGTTTTATCTTATTGGGCTGATGAAGTTGTGTAGGCCCAAAGTGGTGAAGTATGTTTTGTTGTGGCCCATTCGTAGAAGTAGCTTATTCTAGCTAAGTACTTGAGGTAGAGTAGTTGGGGTTGTTAGTGGCTAAGGTAAGGTTGTGTAAGGTTGCTTGTATCCCTAAGTCTAATGTCTAGAAGTAAGGTTAAATAGTGACTAAGTTTAAGGTCTAAGAGAGTGGGTATGGTGAGTAGAAGAAATCTCCTATATATATGTGTAATGTGTGTAAACTTATGAGTGTGTGAAAGTATGAAAGTTTAAGAGAAAAAAAACAAAACAAACTTGTGTCCTAAGCAGAAAAACAACATCGTCGGAGATGGGGAAGGGTGTTCGTCGGTTCTCTACTGAACCAGAGAACGATGTTCCAACTTCAGGAATCAGTTTGCCTTATGCCACAAGATCATAGCTACACAGAATT
>Rome_1
GACGACAACTAAACCCTACGCTTACATAAAAACGCGACCTTTAAGAATTTTGTACGGCAACAGAACCAGAGAACGTTGACGGCTAAAGGCGGCGAAATGGACGTTGATGAGCGGAGCAGCTACTGTATCGAGGGTATGGTCGTCTGTTGAGATTGAACTCTCCGATTGATCCTGCAAAGAAGAAGAAGAACATCAGTGAGAAGGAAACAACAATGATGAAGAACAAGAAGATTGGAAACTAGAAGAAGAAGACGACGTAAGAGAGAGACGTGAGAAGAAGAAGAAGAAGAAGAAGAAGAAGAAGACAAGAGAAGTGGGTTTTATGTTTTATCTTATTGGGCTGATGAAGTTGTGTAGGCCCAAAGTGGTGAAGTATGTTTTGTTGTGGCCCATTCGTAGAAGTAGCTTATTCTAGCTAAGTACTTGAGGTAGAGTAGTTGGGGTTGTTAGTGGCTAAGGTAAGGTTGTGTAAGGTTGCTTGTATCCCTAAGTCTAATGTCTAGAAGTAAGGTTAAATAGTGACTAAGTTTAAGGTCTAAGAGAGTGGGTATGGTGAGTAGAAGAAATCTCCTATATATATGTGTAATGTGTGTAAACTTATGAGTGTGTGAAAGTATGAAAGTTTAAGAGAAAAAAAACAAAACAAACTTGTGTCCTAAGCAGAAAAACAACATCGTCGGAGATGGGGAAGGGTGTTCGTCGGTTCTCTACTGAACCAGAGAACGATGTTCCAACTTCAGGAATCAGTTTGCCTTATGCCACAAGATCATAGCTACACAGAATT
>Rubeznhoe_1
GACGACAACTAAACCCTACGCTTACATAAAAACGCGACCTTTAAGAATTTTGTACGGCAACAGAACCAGAGAACGTTGACGGCTAAAGGCGGCGAAATGGACGTTGATGAGCGGAGCAGCTACTGTATCGAGGGTATGGTCGTCTGTTGAGATTGAACTCTCCGATTGATCCTGCAAAGAAGAAGAAGAACATCAGTGAGAAGGAAACAACAATGATGAAGAACAAGAAGATTGGAAACTAGAAGAAGAAGACGACGTAAGAGAGAGACGTGAGAAGAAGAAGAAGAAGAAGAAGAAGAAGAAGACAAGAGAAGTGGGTTTTATGTTTTATCTTATTGGGCTGATGAAGTTGTGTAGGCCCAAAGTGGTGAAGTATGTTTTGTTGTGGCCCATTCGTAGAAGTAGCTTATTCTAGCTAAGTACTTGAGGTAGAGTAGTTGGGGTTGTTAGTGGCTAAGGTAAGGTTGTGTAAGGTTGCTTGTATCCCTAAGTCTAATGTCTAGAAGTAAGGTTAAATAGTGACTAAGTTTAAGGTCTAAGAGAGTGGGTATGGTGAGTAGAAGAAATCTCCTATATATATGTGTAATGTGTGTAAACTTATGAGTGTGTGAAAGTATGAAAGTTTAAGAGAAAAAAAACAAAACAAACTTGTGTCCTAAGCAGAAAAACAACATCGTCGGAGATGGGGAAGGGTGTTCGTCGGTTCTCTACTGAACCAGAGAACGATGTTCCAACTTCAGGAATCAGTTTGCCTTATGCCACAAGATCATAGCTACACAGAATT
>Sap_0
GACGACAACTAAACCCTACGCTTACATAAAAACGCGACCTTTAAGAATTTTGTACGGCAACAGAACCAGAGAACGTTGACGGCTAAAGGCGGCGAAATGGACGTTGATGAGCGGAGCAGCTACTGTATCGAGGGTATGGTCGTCTGTTGAGATTGAACTCTCCGATTGATCCTGCAAAGAAGAAGAAGAACATCAGTGAGAAGGAAACAACAATGATGAAGAACAAGAAGATTGGAAACTAGAAGAAGAAGACGACGTAAGAGAGAGACGTGAGAAGAAGAAGAAGAAGAAGAAGAAGAAGAAGACAAGAGAAGTGGGTTTTATGTTTTATCTTATTGGGCTGATGAAGTTGTGTAGGCCCAAAGTGGTGAAGTATGTTTTGTTGTGGCCCATTCGTAGAAGTAGCTTATTCTAGCTAAGTACTTGAGGTAGAGTAGTTGGGGTTGTTAGTGGCTAAGGTAAGGTTGTGTAAGGTTGCTTGTATCCCTAAGTCTAATGTCTAGAAGTAAGGTTAAATAGTGACTAAGTTTAAGGTCTAAGAGAGTGGGTATGGTGAGTAGAAGAAATCTCCTATATATATGTGTAATGTGTGTAAACTTATGAGTGTGTGAAAGTATGAAAGTTTAAGAGAAAAAAAACAAAACAAACTTGTGTCCTAAGCAGAAAAACAACATCGTCGGAGATGGGGAAGGGTGTTCGTCGGTTCTCTACTGAACCAGAGAACGATGTTCCAACTTCAGGAATCAGTTTGCCTTATGCCACAAGATCATAGCTACACAGAATT
>Seattle_0
GACGACAACTAAACCCTACGCTTACATAAAAACGCGACCTTTAAGAATTTTGTACGGCAACAGAACCAGAGAACGTTGACGGCTAAAGGCGGCGAAATGGACGTTGATGAGCGGAGCAGCTACTGTATCGAGGGTATGGTCGTCTGTTGAGATTGAACTCTCCGATTGATCCTGCAAAGAAGAAGAAGAACATCAGTGAGAAGGAAACAACAATGATGAAGAACAAGAAGATTGGAAACTAGAAGAAGAAGACGACGTAAGAGAGAGACGTGAGAAGAAGAAGAAGAAGAAGAAGAAGAAGAAGACAAGAGAAGTGGGTTTTATGTTTTATCTTATTGGGCTGATGAAGTTGTGTAGGCCCAAAGTGGTGAAGTATGTTTTGTTGTGGCCCATTCGTAGAAGTAGCTTATTCTAGCTAAGTACTTGAGGTAGAGTAGTTGGGGTTGTTAGTGGCTAAGGTAAGGTTGTGTAAGGTTGCTTGTATCCCTAAGTCTAATGTCTAGAAGTAAGGTTAAATAGTGACTAAGTTTAAGGTCTAAGAGAGTGGGTATGGTGAGTAGAAGAAATCTCCTATATATATGTGTAATGTGTGTAAACTTATGAGTGTGTGAAAGTATGAAAGTTTAAGAGAAAAAAAACAAAACAAACTTGTGTCCTAAGCAGAAAAACAACATCGTCGGAGATGGGGAAGGGTGTTCGTCGGTTCTCTACTGAACCAGAGAACGATGTTCCAACTTCAGGAATCAGTTTGCCTTATGCCACAAGATCATAGCTACACAGAATT
>Sei_0
GACGACAACTAAACCCTACGCTTACATAAAAACGCGACCTTTAAGAATTTTGTACGGCAACAGAACCAGAGAACGTTGACGGCTAAAGGCGGCGAAATGGACGTTGATGAGCGGAGCAGCTACTGTATCGAGGGTATGGTCGTCTGTTGAGATTGAACTCTCCGATTGATCCTGCAAAGAAGAAGAAGAACATCAGTGAGAAGGAAACAACAATGATGAAGAACAAGAAGATTGGAAACTAGAAGAAGAAGACGACGTAAGAGAGAGACGTGAGAAGAAGAAGAAGAAGAAGAAGAAGAAGAAGACAAGAGAAGTGGGTTTTATGTTTTATCTTATTGGGCTGATGAAGTTGTGTAGGCCCAAAGTGGTGAAGTATGTTTTGTTGTGGCCCATTCGTAGAAGTAGCTTATTCTAGCTAAGTACTTGAGGTAGAGTAGTTGGGGTTGTTAGTGGCTAAGGTAAGGTTGTGTAAGGTTGCTTGTATCCCTAAGTCTAATGTCTAGAAGTAAGGTTAAATAGTGACTAAGTTTAAGGTCTAAGAGAGTGGGTATGGTGAGTAGAAGAAATCTCCTATATATATGTGTAATGTGTGTAAACTTATGAGTGTGTGAAAGTATGAAAGTTTAAGAGAAAAAAAACAAAACAAACTTGTGTCCTAAGCAGAAAAACAACATCGTCGGAGATGGGGAAGGGTGTTCGTCGGTTCTCTACTGAACCAGAGAACGATGTTCCAACTTCAGGAATCAGTTTGCCTTATGCCACAAGATCATAGCTACACAGAATT
>Sf_1
GACGACAACTAAACCCTACGCTTACATAAAAACGCGACCTTTAAGAATTTTGTACGGCAACAGAACCAGAGAACGTTGACGGCTAAAGGCGGCGAAATGGACGTTGATGAGCGGAGCAGCTACTGTATCGAGGGTATGGTCGTCTGTTGAGATTGAACTCTCCGATTGATCCTGCAAAGAAGAAGAAGAACATCAGTGAGAAGGAAACAACAATGATGAAGAACAAGAAGATTGGAAACTAGAAGAAGAAGACGACGTAAGAGAGAGACGTGAGAAGAAGAAGAAGAAGAAGAAGAAGAAGAAGACAAGAGAAGTGGGTTTTATGTTTTATCTTATTGGGCTGATGAAGTTGTGTAGGCCCAAAGTGGTGAAGTATGTTTTGTTGTGGCCCATTCGTAGAAGTAGCTTATTCTAGCTAAGTACTTGAGGTAGAGTAGTTGGGGTTGTTAGTGGCTAAGGTAAGGTTGTGTAAGGTTGCTTGTATCCCTAAGTCTAATGTCTAGAAGTAAGGTTAAATAGTGACTAAGTTTAAGGTCTAAGAGAGTGGGTATGGTGAGTAGAAGAAATCTCCTATATATATGTGTAATGTGTGTAAACTTATGAGTGTGTGAAAGTATGAAAGTTTAAGAGAAAAAAAACAAAACAAACTTGTGTCCTAAGCAGAAAAACAACATCGTCGGAGATGGGGAAGGGTGTTCGTCGGTTCTCTACTGAACCAGAGAACGATGTTCCAACTTCAGGAATCAGTTTGCCTTATGCCACAAGATCATAGCTACACAGAATT
>Sg_1
GACGACAACTAAACCCTACGCTTACATAAAAACGCGACCTTTAAGAATTTTGTACGGCAACAGAACCAGAGAACGTTGACGGCTAAAGGCGGCGAAATGGACGTTGATGAGCGGAGCAGCTACTGTATCGAGGGTATGGTCGTCTGTTGAGATTGAACTCTCCGATTGATCCTGCAAAGAAGAAGAAGAACATCAGTGAGAAGGAAACAACAATGATGAAGAACAAGAAGATTGGAAACTAGAAGAAGAAGACGACGTAAGAGAGAGACGTGAGAAGAAGAAGAAGAAGAAGAAGAAGAAGAAGACAAGAGAAGTGGGTTTTATGTTTTATCTTATTGGGCTGATGAAGTTGTGTAGGCCCAAAGTGGTGAAGTATGTTTTGTTGTGGCCCATTCGTAGAAGTAGCTTATTCTAGCTAAGTACTTGAGGTAGAGTAGTTGGGGTTGTTAGTGGCTAAGGTAAGGTTGTGTAAGGTTGCTTGTATCCCTAAGTCTAATGTCTAGAAGTAAGGTTAAATAGTGACTAAGTTTAAGGTCTAAGAGAGTGGGTATGGTGAGTAGAAGAAATCTCCTATATATATGTGTAATGTGTGTAAACTTATGAGTGTGTGAAAGTATGAAAGTTTAAGAGAAAAAAAACAAAACAAACTTGTGTCCTAAGCAGAAAAACAACATCGTCGGAGATGGGGAAGGGTGTTCGTCGGTTCTCTACTGAACCAGAGAACGATGTTCCAACTTCAGGAATCAGTTTGCCTTATGCCACAAGATCATAGCTACACAGAATT
>Si_0
GACGACAACTAAACCCTACGCTTACATAAAAACGCGACCTTTAAGAATTTTGTACGGCAACAGAACCAGAGAACGTTGACGGCTAAAGGCGGCGAAATGGACGTTGATGAGCGGAGCAGCTACTGTATCGAGGGTATGGTCGTCTGTTGAGATTGAACTCTCCGATTGATCCTGCAAAGAAGAAGAAGAACATCAGTGAGAAGGAAACAACAATGATGAAGAACAAGAAGATTGGAAACTAGAAGAAGAAGACGACGTAAGAGAGAGACGTGAGAAGAAGAAGAAGAAGAAGAAGAAGAAGAAGACAAGAGAAGTGGGTTTTATGTTTTATCTTATTGGGCTGATGAAGTTGTGTAGGCCCAAAGTGGTGAAGTATGTTTTGTTGTGGCCCATTCGTAGAAGTAGCTTATTCTAGCTAAGTACTTGAGGTAGAGTAGTTGGGGTTGTTAGTGGCTAAGGTAAGGTTGTGTAAGGTTGCTTGTATCCCTAAGTCTAATGTCTAGAAGTAAGGTTAAATAGTGACTAAGTTTAAGGTCTAAGAGAGTGGGTATGGTGAGTAGAAGAAATCTCCTATATATATGTGTAATGTGTGTAAACTTATGAGTGTGTGAAAGTATGAAAGTTTAAGAGAAAAAAAACAAAACAAACTTGTGTCCTAAGCAGAAAAACAACATCGTCGGAGATGGGGAAGGGTGTTCGTCGGTTCTCTACTGAACCAGAGAACGATGTTCCAACTTCAGGAATCAGTTTGCCTTATGCCACAAGATCATAGCTACACAGAATT
>Sorbo
GACGACAACTAAACCCTACGCTTACATAAAAACGCGACCTTTAAGAATTTTGTACGGCAACAGAACCAGAGAACGTTGACGGCTAAAGGCGGCGAAATGGACGTTGATGAGCGGAGCAGCTACTGTATCGAGGGTATGGTCGTCTGTTGAGATTGAACTCTCCGATTGATCCTGCAAAGAAGAAGAAGAACATCAGTGAGAAGGAAACAACAATGATGAAGAACAAGAAGATTGGAAACTAGAAGAAGAAGACGACGTAAGAGAGAGACGTGAGAAGAAGAAGAAGAAGAAGAAGAAGAAGAAGACAAGAGAAGTGGGTTTTATGTTTTATCTTATTGGGCTGATGAAGTTGTGTAGGCCCAAAGTGGTGAAGTATGTTTTGTTGTGGCCCATTCGTAGAAGTAGCTTATTCTAGCTAAGTACTTGAGGTAGAGTAGTTGGGGTTGTTAGTGGCTAAGGTAAGGTTGTGTAAGGTTGCTTGTATCCCTAAGTCTAATGTCTAGAAGTAAGGTTAAATAGTGACTAAGTTTAAGGTCTAAGAGAGTGGGTATGGTGAGTAGAAGAAATCTCCTATATATATGTGTAATGTGTGTAAACTTATGAGTGTGTGAAAGTATGAAAGTTTAAGAGAAAAAAAACAAAACAAACTTGTGTCCTAAGCAGAAAAACAACATCGTCGGAGATGGGGAAGGGTGTTCGTCGGTTCTCTACTGAACCAGAGAACGATGTTCCAACTTCAGGAATCAGTTTGCCTTATGCCACAAGATCATAGCTACACAGAATT
>Sp_0
GACGACAACTAAACCCTACGCTTACATAAAAACGCGACCTTTAAGAATTTTGTACGGCAACAGAACCAGAGAACGTTGACGGCTAAAGGCGGCGAAATGGACGTTGATGAGCGGAGCAGCTACTGTATCGAGGGTATGGTCGTCTGTTGAGATTGAACTCTCCGATTGATCCTGCAAAGAAGAAGAAGAACATCAGTGAGAAGGAAACAACAATGATGAAGAACAAGAAGATTGGAAACTAGAAGAAGAAGACGACGTAAGAGAGAGACGTGAGAAGAAGAAGAAGAAGAAGAAGAAGAAGAAGACAAGAGAAGTGGGTTTTATGTTTTATCTTATTGGGCTGATGAAGTTGTGTAGGCCCAAAGTGGTGAAGTATGTTTTGTTGTGGCCCATTCGTAGAAGTAGCTTATTCTAGCTAAGTACTTGAGGTAGAGTAGTTGGGGTTGTTAGTGGCTAAGGTAAGGTTGTGTAAGGTTGCTTGTATCCCTAAGTCTAATGTCTAGAAGTAAGGTTAAATAGTGACTAAGTTTAAGGTCTAAGAGAGTGGGTATGGTGAGTAGAAGAAATCTCCTATATATATGTGTAATGTGTGTAAACTTATGAGTGTGTGAAAGTATGAAAGTTTAAGAGAAAAAAAACAAAACAAACTTGTGTCCTAAGCAGAAAAACAACATCGTCGGAGATGGGGAAGGGTGTTCGTCGGTTCTCTACTGAACCAGAGAACGATGTTCCAACTTCAGGAATCAGTTTGCCTTATGCCACAAGATCATAGCTACACAGAATT
>Spr1-2
GACGACAACTAAACCCTACGCTTACATAAAAACGCGACCTTTAAGAATTTTGTACGGCAACAGAACCAGAGAACGTTGACGGCTAAAGGCGGCGAAATGGACGTTGATGAGCGGAGCAGCTACTGTATCGAGGGTATGGTCGTCTGTTGAGATTGAACTCTCCGATTGATCCTGCAAAGAAGAAGAAGAACATCAGTGAGAAGGAAACAACAATGATGAAGAACAAGAAGATTGGAAACTAGAAGAAGAAGACGACGTAAGAGAGAGACGTGAGAAGAAGAAGAAGAAGAAGAAGAAGAAGAAGACAAGAGAAGTGGGTTTTATGTTTTATCTTATTGGGCTGATGAAGTTGTGTAGGCCCAAAGTGGTGAAGTATGTTTTGTTGTGGCCCATTCGTAGAAGTAGCTTATTCTAGCTAAGTACTTGAGGTAGAGTAGTTGGGGTTGTTAGTGGCTAAGGTAAGGTTGTGTAAGGTTGCTTGTATCCCTAAGTCTAATGTCTAGAAGTAAGGTTAAATAGTGACTAAGTTTAAGGTCTAAGAGAGTGGGTATGGTGAGTAGAAGAAATCTCCTATATATATGTGTAATGTGTGTAAACTTATGAGTGTGTGAAAGTATGAAAGTTTAAGAGAAAAAAAACAAAACAAACTTGTGTCCTAAGCAGAAAAACAACATCGTCGGAGATGGGGAAGGGTGTTCGTCGGTTCTCTACTGAACCAGAGAACGATGTTCCAACTTCAGGAATCAGTTTGCCTTATGCCACAAGATCATAGCTACACAGAATT
>Spr1-6
GACGACAACTAAACCCTACGCTTACATAAAAACGCGACCTTTAAGAATTTTGTACGGCAACAGAACCAGAGAACGTTGACGGCTAAAGGCGGCGAAATGGACGTTGATGAGCGGAGCAGCTACTGTATCGAGGGTATGGTCGTCTGTTGAGATTGAACTCTCCGATTGATCCTGCAAAGAAGAAGAAGAACATCAGTGAGAAGGAAACAACAATGATGAAGAACAAGAAGATTGGAAACTAGAAGAAGAAGACGACGTAAGAGAGAGACGTGAGAAGAAGAAGAAGAAGAAGAAGAAGAAGAAGACAAGAGAAGTGGGTTTTATGTTTTATCTTATTGGGCTGATGAAGTTGTGTAGGCCCAAAGTGGTGAAGTATGTTTTGTTGTGGCCCATTCGTAGAAGTAGCTTATTCTAGCTAAGTACTTGAGGTAGAGTAGTTGGGGTTGTTAGTGGCTAAGGTAAGGTTGTGTAAGGTTGCTTGTATCCCTAAGTCTAATGTCTAGAAGTAAGGTTAAATAGTGACTAAGTTTAAGGTCTAAGAGAGTGGGTATGGTGAGTAGAAGAAATCTCCTATATATATGTGTAATGTGTGTAAACTTATGAGTGTGTGAAAGTATGAAAGTTTAAGAGAAAAAAAACAAAACAAACTTGTGTCCTAAGCAGAAAAACAACATCGTCGGAGATGGGGAAGGGTGTTCGTCGGTTCTCTACTGAACCAGAGAACGATGTTCCAACTTCAGGAATCAGTTTGCCTTATGCCACAAGATCATAGCTACACAGAATT
>Sq_1
GACGACAACTAAACCCTACGCTTACATAAAAACGCGACCTTTAAGAATTTTGTACGGCAACAGAACCAGAGAACGTTGACGGCTAAAGGCGGCGAAATGGACGTTGATGAGCGGAGCAGCTACTGTATCGAGGGTATGGTCGTCTGTTGAGATTGAACTCTCCGATTGATCCTGCAAAGAAGAAGAAGAACATCAGTGAGAAGGAAACAACAATGATGAAGAACAAGAAGATTGGAAACTAGAAGAAGAAGACGACGTAAGAGAGAGACGTGAGAAGAAGAAGAAGAAGAAGAAGAAGAAGAAGACAAGAGAAGTGGGTTTTATGTTTTATCTTATTGGGCTGATGAAGTTGTGTAGGCCCAAAGTGGTGAAGTATGTTTTGTTGTGGCCCATTCGTAGAAGTAGCTTATTCTAGCTAAGTACTTGAGGTAGAGTAGTTGGGGTTGTTAGTGGCTAAGGTAAGGTTGTGTAAGGTTGCTTGTATCCCTAAGTCTAATGTCTAGAAGTAAGGTTAAATAGTGACTAAGTTTAAGGTCTAAGAGAGTGGGTATGGTGAGTAGAAGAAATCTCCTATATATATGTGTAATGTGTGTAAACTTATGAGTGTGTGAAAGTATGAAAGTTTAAGAGAAAAAAAACAAAACAAACTTGTGTCCTAAGCAGAAAAACAACATCGTCGGAGATGGGGAAGGGTGTTCGTCGGTTCTCTACTGAACCAGAGAACGATGTTCCAACTTCAGGAATCAGTTTGCCTTATGCCACAAGATCATAGCTACACAGAATT
>Sq_8
GACGACAACTAAACCCTACGCTTACATAAAAACGCGACCTTTAAGAATTTTGTACGGCAACAGAACCAGAGAACGTTGACGGCTAAAGGCGGCGAAATGGACGTTGATGAGCGGAGCAGCTACTGTATCGAGGGTATGGTCGTCTGTTGAGATTGAACTCTCCGATTGATCCTGCAAAGAAGAAGAAGAACATCAGTGAGAAGGAAACAACAATGATGAAGAACAAGAAGATTGGAAACTAGAAGAAGAAGACGACGTAAGAGAGAGACGTGAGAAGAAGAAGAAGAAGAAGAAGAAGAAGAAGACAAGAGAAGTGGGTTTTATGTTTTATCTTATTGGGCTGATGAAGTTGTGTAGGCCCAAAGTGGTGAAGTATGTTTTGTTGTGGCCCATTCGTAGAAGTAGCTTATTCTAGCTAAGTACTTGAGGTAGAGTAGTTGGGGTTGTTAGTGGCTAAGGTAAGGTTGTGTAAGGTTGCTTGTATCCCTAAGTCTAATGTCTAGAAGTAAGGTTAAATAGTGACTAAGTTTAAGGTCTAAGAGAGTGGGTATGGTGAGTAGAAGAAATCTCCTATATATATGTGTAATGTGTGTAAACTTATGAGTGTGTGAAAGTATGAAAGTTTAAGAGAAAAAAAACAAAACAAACTTGTGTCCTAAGCAGAAAAACAACATCGTCGGAGATGGGGAAGGGTGTTCGTCGGTTCTCTACTGAACCAGAGAACGATGTTCCAACTTCAGGAATCAGTTTGCCTTATGCCACAAGATCATAGCTACACAGAATT
>Sr:5
GACGACAACTAAACCCTACGCTTACATAAAAACGCGACCTTTAAGAATTTTGTACGGCAACAGAACCAGAGAACGTTGACGGCTAAAGGCGGCGAAATGGACGTTGATGAGCGGAGCAGCTACTGTATCGAGGGTATGGTCGTCTGTTGAGATTGAACTCTCCGATTGATCCTGCAAAGAAGAAGAAGAACATCAGTGAGAAGGAAACAACAATGATGAAGAACAAGAAGATTGGAAACTAGAAGAAGAAGACGACGTAAGAGAGAGACGTGAGAAGAAGAAGAAGAAGAAGAAGAAGAAGAAGACAAGAGAAGTGGGTTTTATGTTTTATCTTATTGGGCTGATGAAGTTGTGTAGGCCCAAAGTGGTGAAGTATGTTTTGTTGTGGCCCATTCGTAGAAGTAGCTTATTCTAGCTAAGTACTTGAGGTAGAGTAGTTGGGGTTGTTAGTGGCTAAGGTAAGGTTGTGTAAGGTTGCTTGTATCCCTAAGTCTAATGTCTAGAAGTAAGGTTAAATAGTGACTAAGTTTAAGGTCTAAGAGAGTGGGTATGGTGAGTAGAAGAAATCTCCTATATATATGTGTAATGTGTGTAAACTTATGAGTGTGTGAAAGTATGAAAGTTTAAGAGAAAAAAAACAAAACAAACTTGTGTCCTAAGCAGAAAAACAACATCGTCGGAGATGGGGAAGGGTGTTCGTCGGTTCTCTACTGAACCAGAGAACGATGTTCCAACTTCAGGAATCAGTTTGCCTTATGCCACAAGATCATAGCTACACAGAATT
>Star-8
GACGACAACTAAACCCTACGCTTACATAAAAACGCGACCTTTAAGAATTTTGTACGGCAACAGAACCAGAGAACGTTGACGGCTAAAGGCGGCGAAATGGACGTTGATGAGCGGAGCAGCTACTGTATCGAGGGTATGGTCGTCTGTTGAGATTGAACTCTCCGATTGATCCTGCAAAGAAGAAGAAGAACATCAGTGAGAAGGAAACAACAATGATGAAGAACAAGAAGATTGGAAACTAGAAGAAGAAGACGACGTAAGAGAGAGACGTGAGAAGAAGAAGAAGAAGAAGAAGAAGAAGAAGACAAGAGAAGTGGGTTTTATGTTTTATCTTATTGGGCTGATGAAGTTGTGTAGGCCCAAAGTGGTGAAGTATGTTTTGTTGTGGCCCATTCGTAGAAGTAGCTTATTCTAGCTAAGTACTTGAGGTAGAGTAGTTGGGGTTGTTAGTGGCTAAGGTAAGGTTGTGTAAGGTTGCTTGTATCCCTAAGTCTAATGTCTAGAAGTAAGGTTAAATAGTGACTAAGTTTAAGGTCTAAGAGAGTGGGTATGGTGAGTAGAAGAAATCTCCTATATATATGTGTAATGTGTGTAAACTTATGAGTGTGTGAAAGTATGAAAGTTTAAGAGAAAAAAAACAAAACAAACTTGTGTCCTAAGCAGAAAAACAACATCGTCGGAGATGGGGAAGGGTGTTCGTCGGTTCTCTACTGAACCAGAGAACGATGTTCCAACTTCAGGAATCAGTTTGCCTTATGCCACAAGATCATAGCTACACAGAATT
>Ste-2
GACGACAACTAAACCCTACGCTTACATAAAAACGCGACCTTTAAGAATTTTGTACGGCAACAGAACCAGAGAACGTTGACGGCTAAAGGCGGCGAAATGGACGTTGATGAGCGGAGCAGCTACTGTATCGAGGGTATGGTCGTCTGTTGAGATTGAACTCTCCGATTGATCCTGCAAAGAAGAAGAAGAACATCAGTGAGAAGGAAACAACAATGATGAAGAACAAGAAGATTGGAAACTAGAAGAAGAAGACGACGTAAGAGAGAGACGTGAGAAGAAGAAGAAGAAGAAGAAGAAGAAGAAGACAAGAGAAGTGGGTTTTATGTTTTATCTTATTGGGCTGATGAAGTTGTGTAGGCCCAAAGTGGTGAAGTATGTTTTGTTGTGGCCCATTCGTAGAAGTAGCTTATTCTAGCTAAGTACTTGAGGTAGAGTAGTTGGGGTTGTTAGTGGCTAAGGTAAGGTTGTGTAAGGTTGCTTGTATCCCTAAGTCTAATGTCTAGAAGTAAGGTTAAATAGTGACTAAGTTTAAGGTCTAAGAGAGTGGGTATGGTGAGTAGAAGAAATCTCCTATATATATGTGTAATGTGTGTAAACTTATGAGTGTGTGAAAGTATGAAAGTTTAAGAGAAAAAAAACAAAACAAACTTGTGTCCTAAGCAGAAAAACAACATCGTCGGAGATGGGGAAGGGTGTTCGTCGGTTCTCTACTGAACCAGAGAACGATGTTCCAACTTCAGGAATCAGTTTGCCTTATGCCACAAGATCATAGCTACACAGAATT
>Ste-3
GACGACAACTAAACCCTACGCTTACATAAAAACGCGACCTTTAAGAATTTTGTACGGCAACAGAACCAGAGAACGTTGACGGCTAAAGGCGGCGAAATGGACGTTGATGAGCGGAGCAGCTACTGTATCGAGGGTATGGTCGTCTGTTGAGATTGAACTCTCCGATTGATCCTGCAAAGAAGAAGAAGAACATCAGTGAGAAGGAAACAACAATGATGAAGAACAAGAAGATTGGAAACTAGAAGAAGAAGACGACGTAAGAGAGAGACGTGAGAAGAAGAAGAAGAAGAAGAAGAAGAAGAAGACAAGAGAAGTGGGTTTTATGTTTTATCTTATTGGGCTGATGAAGTTGTGTAGGCCCAAAGTGGTGAAGTATGTTTTGTTGTGGCCCATTCGTAGAAGTAGCTTATTCTAGCTAAGTACTTGAGGTAGAGTAGTTGGGGTTGTTAGTGGCTAAGGTAAGGTTGTGTAAGGTTGCTTGTATCCCTAAGTCTAATGTCTAGAAGTAAGGTTAAATAGTGACTAAGTTTAAGGTCTAAGAGAGTGGGTATGGTGAGTAGAAGAAATCTCCTATATATATGTGTAATGTGTGTAAACTTATGAGTGTGTGAAAGTATGAAAGTTTAAGAGAAAAAAAACAAAACAAACTTGTGTCCTAAGCAGAAAAACAACATCGTCGGAGATGGGGAAGGGTGTTCGTCGGTTCTCTACTGAACCAGAGAACGATGTTCCAACTTCAGGAATCAGTTTGCCTTATGCCACAAGATCATAGCTACACAGAATT
>Stw_0
GACGACAACTAAACCCTACGCTTACATAAAAACGCGACCTTTAAGAATTTTGTACGGCAACAGAACCAGAGAACGTTGACGGCTAAAGGCGGCGAAATGGACGTTGATGAGCGGAGCAGCTACTGTATCGAGGGTATGGTCGTCTGTTGAGATTGAACTCTCCGATTGATCCTGCAAAGAAGAAGAAGAACATCAGTGAGAAGGAAACAACAATGATGAAGAACAAGAAGATTGGAAACTAGAAGAAGAAGACGACGTAAGAGAGAGACGTGAGAAGAAGAAGAAGAAGAAGAAGAAGAAGAAGACAAGAGAAGTGGGTTTTATGTTTTATCTTATTGGGCTGATGAAGTTGTGTAGGCCCAAAGTGGTGAAGTATGTTTTGTTGTGGCCCATTCGTAGAAGTAGCTTATTCTAGCTAAGTACTTGAGGTAGAGTAGTTGGGGTTGTTAGTGGCTAAGGTAAGGTTGTGTAAGGTTGCTTGTATCCCTAAGTCTAATGTCTAGAAGTAAGGTTAAATAGTGACTAAGTTTAAGGTCTAAGAGAGTGGGTATGGTGAGTAGAAGAAATCTCCTATATATATGTGTAATGTGTGTAAACTTATGAGTGTGTGAAAGTATGAAAGTTTAAGAGAAAAAAAACAAAACAAACTTGTGTCCTAAGCAGAAAAACAACATCGTCGGAGATGGGGAAGGGTGTTCGTCGGTTCTCTACTGAACCAGAGAACGATGTTCCAACTTCAGGAATCAGTTTGCCTTATGCCACAAGATCATAGCTACACAGAATT
>Su_0
GACGACAACTAAACCCTACGCTTACATAAAAACGCGACCTTTAAGAATTTTGTACGGCAACAGAACCAGAGAACGTTGACGGCTAAAGGCGGCGAAATGGACGTTGATGAGCGGAGCAGCTACTGTATCGAGGGTATGGTCGTCTGTTGAGATTGAACTCTCCGATTGATCCTGCAAAGAAGAAGAAGAACATCAGTGAGAAGGAAACAACAATGATGAAGAACAAGAAGATTGGAAACTAGAAGAAGAAGACGACGTAAGAGAGAGACGTGAGAAGAAGAAGAAGAAGAAGAAGAAGAAGAAGACAAGAGAAGTGGGTTTTATGTTTTATCTTATTGGGCTGATGAAGTTGTGTAGGCCCAAAGTGGTGAAGTATGTTTTGTTGTGGCCCATTCGTAGAAGTAGCTTATTCTAGCTAAGTACTTGAGGTAGAGTAGTTGGGGTTGTTAGTGGCTAAGGTAAGGTTGTGTAAGGTTGCTTGTATCCCTAAGTCTAATGTCTAGAAGTAAGGTTAAATAGTGACTAAGTTTAAGGTCTAAGAGAGTGGGTATGGTGAGTAGAAGAAATCTCCTATATATATGTGTAATGTGTGTAAACTTATGAGTGTGTGAAAGTATGAAAGTTTAAGAGAAAAAAAACAAAACAAACTTGTGTCCTAAGCAGAAAAACAACATCGTCGGAGATGGGGAAGGGTGTTCGTCGGTTCTCTACTGAACCAGAGAACGATGTTCCAACTTCAGGAATCAGTTTGCCTTATGCCACAAGATCATAGCTACACAGAATT
>Sus_1
GACGACAACTAAACCCTACGCTTACATAAAAACGCGACCTTTAAGAATTTTGTACGGCAACAGAACCAGAGAACGTTGACGGCTAAAGGCGGCGAAATGGACGTTGATGAGCGGAGCAGCTACTGTATCGAGGGTATGGTCGTCTGTTGAGATTGAACTCTCCGATTGATCCTGCAAAGAAGAAGAAGAACATCAGTGAGAAGGAAACAACAATGATGAAGAACAAGAAGATTGGAAACTAGAAGAAGAAGACGACGTAAGAGAGAGACGTGAGAAGAAGAAGAAGAAGAAGAAGAAGAAGAAGACAAGAGAAGTGGGTTTTATGTTTTATCTTATTGGGCTGATGAAGTTGTGTAGGCCCAAAGTGGTGAAGTATGTTTTGTTGTGGCCCATTCGTAGAAGTAGCTTATTCTAGCTAAGTACTTGAGGTAGAGTAGTTGGGGTTGTTAGTGGCTAAGGTAAGGTTGTGTAAGGTTGCTTGTATCCCTAAGTCTAATGTCTAGAAGTAAGGTTAAATAGTGACTAAGTTTAAGGTCTAAGAGAGTGGGTATGGTGAGTAGAAGAAATCTCCTATATATATGTGTAATGTGTGTAAACTTATGAGTGTGTGAAAGTATGAAAGTTTAAGAGAAAAAAAACAAAACAAACTTGTGTCCTAAGCAGAAAAACAACATCGTCGGAGATGGGGAAGGGTGTTCGTCGGTTCTCTACTGAACCAGAGAACGATGTTCCAACTTCAGGAATCAGTTTGCCTTATGCCACAAGATCATAGCTACACAGAATT
>T1020
GACGACAACTAAACCCTACGCTTACATAAAAACGCGACCTTTAAGAATTTTGTACGGCAACAGAACCAGAGAACGTTGACGGCTAAAGGCGGCGAAATGGACGTTGATGAGCGGAGCAGCTACTGTATCGAGGGTATGGTCGTCTGTTGAGATTGAACTCTCCGATTGATCCTGCAAAGAAGAAGAAGAACATCAGTGAGAAGGAAACAACAATGATGAAGAACAAGAAGATTGGAAACTAGAAGAAGAAGACGACGTAAGAGAGAGACGTGAGAAGAAGAAGAAGAAGAAGAAGAAGAAGAAGACAAGAGAAGTGGGTTTTATGTTTTATCTTATTGGGCTGATGAAGTTGTGTAGGCCCAAAGTGGTGAAGTATGTTTTGTTGTGGCCCATTCGTAGAAGTAGCTTATTCTAGCTAAGTACTTGAGGTAGAGTAGTTGGGGTTGTTAGTGGCTAAGGTAAGGTTGTGTAAGGTTGCTTGTATCCCTAAGTCTAATGTCTAGAAGTAAGGTTAAATAGTGACTAAGTTTAAGGTCTAAGAGAGTGGGTATGGTGAGTAGAAGAAATCTCCTATATATATGTGTAATGTGTGTAAACTTATGAGTGTGTGAAAGTATGAAAGTTTAAGAGAAAAAAAACAAAACAAACTTGTGTCCTAAGCAGAAAAACAACATCGTCGGAGATGGGGAAGGGTGTTCGTCGGTTCTCTACTGAACCAGAGAACGATGTTCCAACTTCAGGAATCAGTTTGCCTTATGCCACAAGATCATAGCTACACAGAATT
>T1070
GACGACAACTAAACCCTACGCTTACATAAAAACGCGACCTTTAAGAATTTTGTACGGCAACAGAACCAGAGAACGTTGACGGCTAAAGGCGGCGAAATGGACGTTGATGAGCGGAGCAGCTACTGTATCGAGGGTATGGTCGTCTGTTGAGATTGAACTCTCCGATTGATCCTGCAAAGAAGAAGAAGAACATCAGTGAGAAGGAAACAACAATGATGAAGAACAAGAAGATTGGAAACTAGAAGAAGAAGACGACGTAAGAGAGAGACGTGAGAAGAAGAAGAAGAAGAAGAAGAAGAAGAAGACAAGAGAAGTGGGTTTTATGTTTTATCTTATTGGGCTGATGAAGTTGTGTAGGCCCAAAGTGGTGAAGTATGTTTTGTTGTGGCCCATTCGTAGAAGTAGCTTATTCTAGCTAAGTACTTGAGGTAGAGTAGTTGGGGTTGTTAGTGGCTAAGGTAAGGTTGTGTAAGGTTGCTTGTATCCCTAAGTCTAATGTCTAGAAGTAAGGTTAAATAGTGACTAAGTTTAAGGTCTAAGAGAGTGGGTATGGTGAGTAGAAGAAATCTCCTATATATATGTGTAATGTGTGTAAACTTATGAGTGTGTGAAAGTATGAAAGTTTAAGAGAAAAAAAACAAAACAAACTTGTGTCCTAAGCAGAAAAACAACATCGTCGGAGATGGGGAAGGGTGTTCGTCGGTTCTCTACTGAACCAGAGAACGATGTTCCAACTTCAGGAATCAGTTTGCCTTATGCCACAAGATCATAGCTACACAGAATT
>T1130
GACGACAACTAAACCCTACGCTTACATAAAAACGCGACCTTTAAGAATTTTGTACGGCAACAGAACCAGAGAACGTTGACGGCTAAAGGCGGCGAAATGGACGTTGATGAGCGGAGCAGCTACTGTATCGAGGGTATGGTCGTCTGTTGAGATTGAACTCTCCGATTGATCCTGCAAAGAAGAAGAAGAACATCAGTGAGAAGGAAACAACAATGATGAAGAACAAGAAGATTGGAAACTAGAAGAAGAAGACGACGTAAGAGAGAGACGTGAGAAGAAGAAGAAGAAGAAGAAGAAGAAGAAGACAAGAGAAGTGGGTTTTATGTTTTATCTTATTGGGCTGATGAAGTTGTGTAGGCCCAAAGTGGTGAAGTATGTTTTGTTGTGGCCCATTCGTAGAAGTAGCTTATTCTAGCTAAGTACTTGAGGTAGAGTAGTTGGGGTTGTTAGTGGCTAAGGTAAGGTTGTGTAAGGTTGCTTGTATCCCTAAGTCTAATGTCTAGAAGTAAGGTTAAATAGTGACTAAGTTTAAGGTCTAAGAGAGTGGGTATGGTGAGTAGAAGAAATCTCCTATATATATGTGTAATGTGTGTAAACTTATGAGTGTGTGAAAGTATGAAAGTTTAAGAGAAAAAAAACAAAACAAACTTGTGTCCTAAGCAGAAAAACAACATCGTCGGAGATGGGGAAGGGTGTTCGTCGGTTCTCTACTGAACCAGAGAACGATGTTCCAACTTCAGGAATCAGTTTGCCTTATGCCACAAGATCATAGCTACACAGAATT
>T460
GACGACAACTAAACCCTACGCTTACATAAAAACGCGACCTTTAAGAATTTTGTACGGCAACAGAACCAGAGAACGTTGACGGCTAAAGGCGGCGAAATGGACGTTGATGAGCGGAGCAGCTACTGTATCGAGGGTATGGTCGTCTGTTGAGATTGAACTCTCCGATTGATCCTGCAAAGAAGAAGAAGAACATCAGTGAGAAGGAAACAACAATGATGAAGAACAAGAAGATTGGAAACTAGAAGAAGAAGACGACGTAAGAGAGAGACGTGAGAAGAAGAAGAAGAAGAAGAAGAAGAAGAAGACAAGAGAAGTGGGTTTTATGTTTTATCTTATTGGGCTGATGAAGTTGTGTAGGCCCAAAGTGGTGAAGTATGTTTTGTTGTGGCCCATTCGTAGAAGTAGCTTATTCTAGCTAAGTACTTGAGGTAGAGTAGTTGGGGTTGTTAGTGGCTAAGGTAAGGTTGTGTAAGGTTGCTTGTATCCCTAAGTCTAATGTCTAGAAGTAAGGTTAAATAGTGACTAAGTTTAAGGTCTAAGAGAGTGGGTATGGTGAGTAGAAGAAATCTCCTATATATATGTGTAATGTGTGTAAACTTATGAGTGTGTGAAAGTATGAAAGTTTAAGAGAAAAAAAACAAAACAAACTTGTGTCCTAAGCAGAAAAACAACATCGTCGGAGATGGGGAAGGGTGTTCGTCGGTTCTCTACTGAACCAGAGAACGATGTTCCAACTTCAGGAATCAGTTTGCCTTATGCCACAAGATCATAGCTACACAGAATT
>T470
GACGACAACTAAACCCTACGCTTACATAAAAACGCGACCTTTAAGAATTTTGTACGGCAACAGAACCAGAGAACGTTGACGGCTAAAGGCGGCGAAATGGACGTTGATGAGCGGAGCAGCTACTGTATCGAGGGTATGGTCGTCTGTTGAGATTGAACTCTCCGATTGATCCTGCAAAGAAGAAGAAGAACATCAGTGAGAAGGAAACAACAATGATGAAGAACAAGAAGATTGGAAACTAGAAGAAGAAGACGACGTAAGAGAGAGACGTGAGAAGAAGAAGAAGAAGAAGAAGAAGAAGAAGACAAGAGAAGTGGGTTTTATGTTTTATCTTATTGGGCTGATGAAGTTGTGTAGGCCCAAAGTGGTGAAGTATGTTTTGTTGTGGCCCATTCGTAGAAGTAGCTTATTCTAGCTAAGTACTTGAGGTAGAGTAGTTGGGGTTGTTAGTGGCTAAGGTAAGGTTGTGTAAGGTTGCTTGTATCCCTAAGTCTAATGTCTAGAAGTAAGGTTAAATAGTGACTAAGTTTAAGGTCTAAGAGAGTGGGTATGGTGAGTAGAAGAAATCTCCTATATATATGTGTAATGTGTGTAAACTTATGAGTGTGTGAAAGTATGAAAGTTTAAGAGAAAAAAAACAAAACAAACTTGTGTCCTAAGCAGAAAAACAACATCGTCGGAGATGGGGAAGGGTGTTCGTCGGTTCTCTACTGAACCAGAGAACGATGTTCCAACTTCAGGAATCAGTTTGCCTTATGCCACAAGATCATAGCTACACAGAATT
>T480
GACGACAACTAAACCCTACGCTTACATAAAAACGCGACCTTTAAGAATTTTGTACGGCAACAGAACCAGAGAACGTTGACGGCTAAAGGCGGCGAAATGGACGTTGATGAGCGGAGCAGCTACTGTATCGAGGGTATGGTCGTCTGTTGAGATTGAACTCTCCGATTGATCCTGCAAAGAAGAAGAAGAACATCAGTGAGAAGGAAACAACAATGATGAAGAACAAGAAGATTGGAAACTAGAAGAAGAAGACGACGTAAGAGAGAGACGTGAGAAGAAGAAGAAGAAGAAGAAGAAGAAGAAGACAAGAGAAGTGGGTTTTATGTTTTATCTTATTGGGCTGATGAAGTTGTGTAGGCCCAAAGTGGTGAAGTATGTTTTGTTGTGGCCCATTCGTAGAAGTAGCTTATTCTAGCTAAGTACTTGAGGTAGAGTAGTTGGGGTTGTTAGTGGCTAAGGTAAGGTTGTGTAAGGTTGCTTGTATCCCTAAGTCTAATGTCTAGAAGTAAGGTTAAATAGTGACTAAGTTTAAGGTCTAAGAGAGTGGGTATGGTGAGTAGAAGAAATCTCCTATATATATGTGTAATGTGTGTAAACTTATGAGTGTGTGAAAGTATGAAAGTTTAAGAGAAAAAAAACAAAACAAACTTGTGTCCTAAGCAGAAAAACAACATCGTCGGAGATGGGGAAGGGTGTTCGTCGGTTCTCTACTGAACCAGAGAACGATGTTCCAACTTCAGGAATCAGTTTGCCTTATGCCACAAGATCATAGCTACACAGAATT
>T530
GACGACAACTAAACCCTACGCTTACATAAAAACGCGACCTTTAAGAATTTTGTACGGCAACAGAACCAGAGAACGTTGACGGCTAAAGGCGGCGAAATGGACGTTGATGAGCGGAGCAGCTACTGTATCGAGGGTATGGTCGTCTGTTGAGATTGAACTCTCCGATTGATCCTGCAAAGAAGAAGAAGAACATCAGTGAGAAGGAAACAACAATGATGAAGAACAAGAAGATTGGAAACTAGAAGAAGAAGACGACGTAAGAGAGAGACGTGAGAAGAAGAAGAAGAAGAAGAAGAAGAAGAAGACAAGAGAAGTGGGTTTTATGTTTTATCTTATTGGGCTGATGAAGTTGTGTAGGCCCAAAGTGGTGAAGTATGTTTTGTTGTGGCCCATTCGTAGAAGTAGCTTATTCTAGCTAAGTACTTGAGGTAGAGTAGTTGGGGTTGTTAGTGGCTAAGGTAAGGTTGTGTAAGGTTGCTTGTATCCCTAAGTCTAATGTCTAGAAGTAAGGTTAAATAGTGACTAAGTTTAAGGTCTAAGAGAGTGGGTATGGTGAGTAGAAGAAATCTCCTATATATATGTGTAATGTGTGTAAACTTATGAGTGTGTGAAAGTATGAAAGTTTAAGAGAAAAAAAACAAAACAAACTTGTGTCCTAAGCAGAAAAACAACATCGTCGGAGATGGGGAAGGGTGTTCGTCGGTTCTCTACTGAACCAGAGAACGATGTTCCAACTTCAGGAATCAGTTTGCCTTATGCCACAAGATCATAGCTACACAGAATT
>T550
GACGACAACTAAACCCTACGCTTACATAAAAACGCGACCTTTAAGAATTTTGTACGGCAACAGAACCAGAGAACGTTGACGGCTAAAGGCGGCGAAATGGACGTTGATGAGCGGAGCAGCTACTGTATCGAGGGTATGGTCGTCTGTTGAGATTGAACTCTCCGATTGATCCTGCAAAGAAGAAGAAGAACATCAGTGAGAAGGAAACAACAATGATGAAGAACAAGAAGATTGGAAACTAGAAGAAGAAGACGACGTAAGAGAGAGACGTGAGAAGAAGAAGAAGAAGAAGAAGAAGAAGAAGACAAGAGAAGTGGGTTTTATGTTTTATCTTATTGGGCTGATGAAGTTGTGTAGGCCCAAAGTGGTGAAGTATGTTTTGTTGTGGCCCATTCGTAGAAGTAGCTTATTCTAGCTAAGTACTTGAGGTAGAGTAGTTGGGGTTGTTAGTGGCTAAGGTAAGGTTGTGTAAGGTTGCTTGTATCCCTAAGTCTAATGTCTAGAAGTAAGGTTAAATAGTGACTAAGTTTAAGGTCTAAGAGAGTGGGTATGGTGAGTAGAAGAAATCTCCTATATATATGTGTAATGTGTGTAAACTTATGAGTGTGTGAAAGTATGAAAGTTTAAGAGAAAAAAAACAAAACAAACTTGTGTCCTAAGCAGAAAAACAACATCGTCGGAGATGGGGAAGGGTGTTCGTCGGTTCTCTACTGAACCAGAGAACGATGTTCCAACTTCAGGAATCAGTTTGCCTTATGCCACAAGATCATAGCTACACAGAATT
>T570
GACGACAACTAAACCCTACGCTTACATAAAAACGCGACCTTTAAGAATTTTGTACGGCAACAGAACCAGAGAACGTTGACGGCTAAAGGCGGCGAAATGGACGTTGATGAGCGGAGCAGCTACTGTATCGAGGGTATGGTCGTCTGTTGAGATTGAACTCTCCGATTGATCCTGCAAAGAAGAAGAAGAACATCAGTGAGAAGGAAACAACAATGATGAAGAACAAGAAGATTGGAAACTAGAAGAAGAAGACGACGTAAGAGAGAGACGTGAGAAGAAGAAGAAGAAGAAGAAGAAGAAGAAGACAAGAGAAGTGGGTTTTATGTTTTATCTTATTGGGCTGATGAAGTTGTGTAGGCCCAAAGTGGTGAAGTATGTTTTGTTGTGGCCCATTCGTAGAAGTAGCTTATTCTAGCTAAGTACTTGAGGTAGAGTAGTTGGGGTTGTTAGTGGCTAAGGTAAGGTTGTGTAAGGTTGCTTGTATCCCTAAGTCTAATGTCTAGAAGTAAGGTTAAATAGTGACTAAGTTTAAGGTCTAAGAGAGTGGGTATGGTGAGTAGAAGAAATCTCCTATATATATGTGTAATGTGTGTAAACTTATGAGTGTGTGAAAGTATGAAAGTTTAAGAGAAAAAAAACAAAACAAACTTGTGTCCTAAGCAGAAAAACAACATCGTCGGAGATGGGGAAGGGTGTTCGTCGGTTCTCTACTGAACCAGAGAACGATGTTCCAACTTCAGGAATCAGTTTGCCTTATGCCACAAGATCATAGCTACACAGAATT
>T720
GACGACAACTAAACCCTACGCTTACATAAAAACGCGACCTTTAAGAATTTTGTACGGCAACAGAACCAGAGAACGTTGACGGCTAAAGGCGGCGAAATGGACGTTGATGAGCGGAGCAGCTACTGTATCGAGGGTATGGTCGTCTGTTGAGATTGAACTCTCCGATTGATCCTGCAAAGAAGAAGAAGAACATCAGTGAGAAGGAAACAACAATGATGAAGAACAAGAAGATTGGAAACTAGAAGAAGAAGACGACGTAAGAGAGAGACGTGAGAAGAAGAAGAAGAAGAAGAAGAAGAAGAAGACAAGAGAAGTGGGTTTTATGTTTTATCTTATTGGGCTGATGAAGTTGTGTAGGCCCAAAGTGGTGAAGTATGTTTTGTTGTGGCCCATTCGTAGAAGTAGCTTATTCTAGCTAAGTACTTGAGGTAGAGTAGTTGGGGTTGTTAGTGGCTAAGGTAAGGTTGTGTAAGGTTGCTTGTATCCCTAAGTCTAATGTCTAGAAGTAAGGTTAAATAGTGACTAAGTTTAAGGTCTAAGAGAGTGGGTATGGTGAGTAGAAGAAATCTCCTATATATATGTGTAATGTGTGTAAACTTATGAGTGTGTGAAAGTATGAAAGTTTAAGAGAAAAAAAACAAAACAAACTTGTGTCCTAAGCAGAAAAACAACATCGTCGGAGATGGGGAAGGGTGTTCGTCGGTTCTCTACTGAACCAGAGAACGATGTTCCAACTTCAGGAATCAGTTTGCCTTATGCCACAAGATCATAGCTACACAGAATT
>T740
GACGACAACTAAACCCTACGCTTACATAAAAACGCGACCTTTAAGAATTTTGTACGGCAACAGAACCAGAGAACGTTGACGGCTAAAGGCGGCGAAATGGACGTTGATGAGCGGAGCAGCTACTGTATCGAGGGTATGGTCGTCTGTTGAGATTGAACTCTCCGATTGATCCTGCAAAGAAGAAGAAGAACATCAGTGAGAAGGAAACAACAATGATGAAGAACAAGAAGATTGGAAACTAGAAGAAGAAGACGACGTAAGAGAGAGACGTGAGAAGAAGAAGAAGAAGAAGAAGAAGAAGAAGACAAGAGAAGTGGGTTTTATGTTTTATCTTATTGGGCTGATGAAGTTGTGTAGGCCCAAAGTGGTGAAGTATGTTTTGTTGTGGCCCATTCGTAGAAGTAGCTTATTCTAGCTAAGTACTTGAGGTAGAGTAGTTGGGGTTGTTAGTGGCTAAGGTAAGGTTGTGTAAGGTTGCTTGTATCCCTAAGTCTAATGTCTAGAAGTAAGGTTAAATAGTGACTAAGTTTAAGGTCTAAGAGAGTGGGTATGGTGAGTAGAAGAAATCTCCTATATATATGTGTAATGTGTGTAAACTTATGAGTGTGTGAAAGTATGAAAGTTTAAGAGAAAAAAAACAAAACAAACTTGTGTCCTAAGCAGAAAAACAACATCGTCGGAGATGGGGAAGGGTGTTCGTCGGTTCTCTACTGAACCAGAGAACGATGTTCCAACTTCAGGAATCAGTTTGCCTTATGCCACAAGATCATAGCTACACAGAATT
>T790
GACGACAACTAAACCCTACGCTTACATAAAAACGCGACCTTTAAGAATTTTGTACGGCAACAGAACCAGAGAACGTTGACGGCTAAAGGCGGCGAAATGGACGTTGATGAGCGGAGCAGCTACTGTATCGAGGGTATGGTCGTCTGTTGAGATTGAACTCTCCGATTGATCCTGCAAAGAAGAAGAAGAACATCAGTGAGAAGGAAACAACAATGATGAAGAACAAGAAGATTGGAAACTAGAAGAAGAAGACGACGTAAGAGAGAGACGTGAGAAGAAGAAGAAGAAGAAGAAGAAGAAGAAGACAAGAGAAGTGGGTTTTATGTTTTATCTTATTGGGCTGATGAAGTTGTGTAGGCCCAAAGTGGTGAAGTATGTTTTGTTGTGGCCCATTCGTAGAAGTAGCTTATTCTAGCTAAGTACTTGAGGTAGAGTAGTTGGGGTTGTTAGTGGCTAAGGTAAGGTTGTGTAAGGTTGCTTGTATCCCTAAGTCTAATGTCTAGAAGTAAGGTTAAATAGTGACTAAGTTTAAGGTCTAAGAGAGTGGGTATGGTGAGTAGAAGAAATCTCCTATATATATGTGTAATGTGTGTAAACTTATGAGTGTGTGAAAGTATGAAAGTTTAAGAGAAAAAAAACAAAACAAACTTGTGTCCTAAGCAGAAAAACAACATCGTCGGAGATGGGGAAGGGTGTTCGTCGGTTCTCTACTGAACCAGAGAACGATGTTCCAACTTCAGGAATCAGTTTGCCTTATGCCACAAGATCATAGCTACACAGAATT
>T930
GACGACAACTAAACCCTACGCTTACATAAAAACGCGACCTTTAAGAATTTTGTACGGCAACAGAACCAGAGAACGTTGACGGCTAAAGGCGGCGAAATGGACGTTGATGAGCGGAGCAGCTACTGTATCGAGGGTATGGTCGTCTGTTGAGATTGAACTCTCCGATTGATCCTGCAAAGAAGAAGAAGAACATCAGTGAGAAGGAAACAACAATGATGAAGAACAAGAAGATTGGAAACTAGAAGAAGAAGACGACGTAAGAGAGAGACGTGAGAAGAAGAAGAAGAAGAAGAAGAAGAAGAAGACAAGAGAAGTGGGTTTTATGTTTTATCTTATTGGGCTGATGAAGTTGTGTAGGCCCAAAGTGGTGAAGTATGTTTTGTTGTGGCCCATTCGTAGAAGTAGCTTATTCTAGCTAAGTACTTGAGGTAGAGTAGTTGGGGTTGTTAGTGGCTAAGGTAAGGTTGTGTAAGGTTGCTTGTATCCCTAAGTCTAATGTCTAGAAGTAAGGTTAAATAGTGACTAAGTTTAAGGTCTAAGAGAGTGGGTATGGTGAGTAGAAGAAATCTCCTATATATATGTGTAATGTGTGTAAACTTATGAGTGTGTGAAAGTATGAAAGTTTAAGAGAAAAAAAACAAAACAAACTTGTGTCCTAAGCAGAAAAACAACATCGTCGGAGATGGGGAAGGGTGTTCGTCGGTTCTCTACTGAACCAGAGAACGATGTTCCAACTTCAGGAATCAGTTTGCCTTATGCCACAAGATCATAGCTACACAGAATT
>T960
GACGACAACTAAACCCTACGCTTACATAAAAACGCGACCTTTAAGAATTTTGTACGGCAACAGAACCAGAGAACGTTGACGGCTAAAGGCGGCGAAATGGACGTTGATGAGCGGAGCAGCTACTGTATCGAGGGTATGGTCGTCTGTTGAGATTGAACTCTCCGATTGATCCTGCAAAGAAGAAGAAGAACATCAGTGAGAAGGAAACAACAATGATGAAGAACAAGAAGATTGGAAACTAGAAGAAGAAGACGACGTAAGAGAGAGACGTGAGAAGAAGAAGAAGAAGAAGAAGAAGAAGAAGACAAGAGAAGTGGGTTTTATGTTTTATCTTATTGGGCTGATGAAGTTGTGTAGGCCCAAAGTGGTGAAGTATGTTTTGTTGTGGCCCATTCGTAGAAGTAGCTTATTCTAGCTAAGTACTTGAGGTAGAGTAGTTGGGGTTGTTAGTGGCTAAGGTAAGGTTGTGTAAGGTTGCTTGTATCCCTAAGTCTAATGTCTAGAAGTAAGGTTAAATAGTGACTAAGTTTAAGGTCTAAGAGAGTGGGTATGGTGAGTAGAAGAAATCTCCTATATATATGTGTAATGTGTGTAAACTTATGAGTGTGTGAAAGTATGAAAGTTTAAGAGAAAAAAAACAAAACAAACTTGTGTCCTAAGCAGAAAAACAACATCGTCGGAGATGGGGAAGGGTGTTCGTCGGTTCTCTACTGAACCAGAGAACGATGTTCCAACTTCAGGAATCAGTTTGCCTTATGCCACAAGATCATAGCTACACAGAATT
>TAAL-07
GACGACAACTAAACCCTACGCTTACATAAAAACGCGACCTTTAAGAATTTTGTACGGCAACAGAACCAGAGAACGTTGACGGCTAAAGGCGGCGAAATGGACGTTGATGAGCGGAGCAGCTACTGTATCGAGGGTATGGTCGTCTGTTGAGATTGAACTCTCCGATTGATCCTGCAAAGAAGAAGAAGAACATCAGTGAGAAGGAAACAACAATGATGAAGAACAAGAAGATTGGAAACTAGAAGAAGAAGACGACGTAAGAGAGAGACGTGAGAAGAAGAAGAAGAAGAAGAAGAAGAAGAAGACAAGAGAAGTGGGTTTTATGTTTTATCTTATTGGGCTGATGAAGTTGTGTAGGCCCAAAGTGGTGAAGTATGTTTTGTTGTGGCCCATTCGTAGAAGTAGCTTATTCTAGCTAAGTACTTGAGGTAGAGTAGTTGGGGTTGTTAGTGGCTAAGGTAAGGTTGTGTAAGGTTGCTTGTATCCCTAAGTCTAATGTCTAGAAGTAAGGTTAAATAGTGACTAAGTTTAAGGTCTAAGAGAGTGGGTATGGTGAGTAGAAGAAATCTCCTATATATATGTGTAATGTGTGTAAACTTATGAGTGTGTGAAAGTATGAAAGTTTAAGAGAAAAAAAACAAAACAAACTTGTGTCCTAAGCAGAAAAACAACATCGTCGGAGATGGGGAAGGGTGTTCGTCGGTTCTCTACTGAACCAGAGAACGATGTTCCAACTTCAGGAATCAGTTTGCCTTATGCCACAAGATCATAGCTACACAGAATT
>TDr-1
GACGACAACTAAACCCTACGCTTACATAAAAACGCGACCTTTAAGAATTTTGTACGGCAACAGAACCAGAGAACGTTGACGGCTAAAGGCGGCGAAATGGACGTTGATGAGCGGAGCAGCTACTGTATCGAGGGTATGGTCGTCTGTTGAGATTGAACTCTCCGATTGATCCTGCAAAGAAGAAGAAGAACATCAGTGAGAAGGAAACAACAATGATGAAGAACAAGAAGATTGGAAACTAGAAGAAGAAGACGACGTAAGAGAGAGACGTGAGAAGAAGAAGAAGAAGAAGAAGAAGAAGAAGACAAGAGAAGTGGGTTTTATGTTTTATCTTATTGGGCTGATGAAGTTGTGTAGGCCCAAAGTGGTGAAGTATGTTTTGTTGTGGCCCATTCGTAGAAGTAGCTTATTCTAGCTAAGTACTTGAGGTAGAGTAGTTGGGGTTGTTAGTGGCTAAGGTAAGGTTGTGTAAGGTTGCTTGTATCCCTAAGTCTAATGTCTAGAAGTAAGGTTAAATAGTGACTAAGTTTAAGGTCTAAGAGAGTGGGTATGGTGAGTAGAAGAAATCTCCTATATATATGTGTAATGTGTGTAAACTTATGAGTGTGTGAAAGTATGAAAGTTTAAGAGAAAAAAAACAAAACAAACTTGTGTCCTAAGCAGAAAAACAACATCGTCGGAGATGGGGAAGGGTGTTCGTCGGTTCTCTACTGAACCAGAGAACGATGTTCCAACTTCAGGAATCAGTTTGCCTTATGCCACAAGATCATAGCTACACAGAATT
>TDr-13
GACGACAACTAAACCCTACGCTTACATAAAAACGCGACCTTTAAGAATTTTGTACGGCAACAGAACCAGAGAACGTTGACGGCTAAAGGCGGCGAAATGGACGTTGATGAGCGGAGCAGCTACTGTATCGAGGGTATGGTCGTCTGTTGAGATTGAACTCTCCGATTGATCCTGCAAAGAAGAAGAAGAACATCAGTGAGAAGGAAACAACAATGATGAAGAACAAGAAGATTGGAAACTAGAAGAAGAAGACGACGTAAGAGAGAGACGTGAGAAGAAGAAGAAGAAGAAGAAGAAGAAGAAGACAAGAGAAGTGGGTTTTATGTTTTATCTTATTGGGCTGATGAAGTTGTGTAGGCCCAAAGTGGTGAAGTATGTTTTGTTGTGGCCCATTCGTAGAAGTAGCTTATTCTAGCTAAGTACTTGAGGTAGAGTAGTTGGGGTTGTTAGTGGCTAAGGTAAGGTTGTGTAAGGTTGCTTGTATCCCTAAGTCTAATGTCTAGAAGTAAGGTTAAATAGTGACTAAGTTTAAGGTCTAAGAGAGTGGGTATGGTGAGTAGAAGAAATCTCCTATATATATGTGTAATGTGTGTAAACTTATGAGTGTGTGAAAGTATGAAAGTTTAAGAGAAAAAAAACAAAACAAACTTGTGTCCTAAGCAGAAAAACAACATCGTCGGAGATGGGGAAGGGTGTTCGTCGGTTCTCTACTGAACCAGAGAACGATGTTCCAACTTCAGGAATCAGTTTGCCTTATGCCACAAGATCATAGCTACACAGAATT
>TDr-16
GACGACAACTAAACCCTACGCTTACATAAAAACGCGACCTTTAAGAATTTTGTACGGCAACAGAACCAGAGAACGTTGACGGCTAAAGGCGGCGAAATGGACGTTGATGAGCGGAGCAGCTACTGTATCGAGGGTATGGTCGTCTGTTGAGATTGAACTCTCCGATTGATCCTGCAAAGAAGAAGAAGAACATCAGTGAGAAGGAAACAACAATGATGAAGAACAAGAAGATTGGAAACTAGAAGAAGAAGACGACGTAAGAGAGAGACGTGAGAAGAAGAAGAAGAAGAAGAAGAAGAAGAAGACAAGAGAAGTGGGTTTTATGTTTTATCTTATTGGGCTGATGAAGTTGTGTAGGCCCAAAGTGGTGAAGTATGTTTTGTTGTGGCCCATTCGTAGAAGTAGCTTATTCTAGCTAAGTACTTGAGGTAGAGTAGTTGGGGTTGTTAGTGGCTAAGGTAAGGTTGTGTAAGGTTGCTTGTATCCCTAAGTCTAATGTCTAGAAGTAAGGTTAAATAGTGACTAAGTTTAAGGTCTAAGAGAGTGGGTATGGTGAGTAGAAGAAATCTCCTATATATATGTGTAATGTGTGTAAACTTATGAGTGTGTGAAAGTATGAAAGTTTAAGAGAAAAAAAACAAAACAAACTTGTGTCCTAAGCAGAAAAACAACATCGTCGGAGATGGGGAAGGGTGTTCGTCGGTTCTCTACTGAACCAGAGAACGATGTTCCAACTTCAGGAATCAGTTTGCCTTATGCCACAAGATCATAGCTACACAGAATT
>TDr-17
GACGACAACTAAACCCTACGCTTACATAAAAACGCGACCTTTAAGAATTTTGTACGGCAACAGAACCAGAGAACGTTGACGGCTAAAGGCGGCGAAATGGACGTTGATGAGCGGAGCAGCTACTGTATCGAGGGTATGGTCGTCTGTTGAGATTGAACTCTCCGATTGATCCTGCAAAGAAGAAGAAGAACATCAGTGAGAAGGAAACAACAATGATGAAGAACAAGAAGATTGGAAACTAGAAGAAGAAGACGACGTAAGAGAGAGACGTGAGAAGAAGAAGAAGAAGAAGAAGAAGAAGAAGACAAGAGAAGTGGGTTTTATGTTTTATCTTATTGGGCTGATGAAGTTGTGTAGGCCCAAAGTGGTGAAGTATGTTTTGTTGTGGCCCATTCGTAGAAGTAGCTTATTCTAGCTAAGTACTTGAGGTAGAGTAGTTGGGGTTGTTAGTGGCTAAGGTAAGGTTGTGTAAGGTTGCTTGTATCCCTAAGTCTAATGTCTAGAAGTAAGGTTAAATAGTGACTAAGTTTAAGGTCTAAGAGAGTGGGTATGGTGAGTAGAAGAAATCTCCTATATATATGTGTAATGTGTGTAAACTTATGAGTGTGTGAAAGTATGAAAGTTTAAGAGAAAAAAAACAAAACAAACTTGTGTCCTAAGCAGAAAAACAACATCGTCGGAGATGGGGAAGGGTGTTCGTCGGTTCTCTACTGAACCAGAGAACGATGTTCCAACTTCAGGAATCAGTTTGCCTTATGCCACAAGATCATAGCTACACAGAATT
>TDr-2
GACGACAACTAAACCCTACGCTTACATAAAAACGCGACCTTTAAGAATTTTGTACGGCAACAGAACCAGAGAACGTTGACGGCTAAAGGCGGCGAAATGGACGTTGATGAGCGGAGCAGCTACTGTATCGAGGGTATGGTCGTCTGTTGAGATTGAACTCTCCGATTGATCCTGCAAAGAAGAAGAAGAACATCAGTGAGAAGGAAACAACAATGATGAAGAACAAGAAGATTGGAAACTAGAAGAAGAAGACGACGTAAGAGAGAGACGTGAGAAGAAGAAGAAGAAGAAGAAGAAGAAGAAGACAAGAGAAGTGGGTTTTATGTTTTATCTTATTGGGCTGATGAAGTTGTGTAGGCCCAAAGTGGTGAAGTATGTTTTGTTGTGGCCCATTCGTAGAAGTAGCTTATTCTAGCTAAGTACTTGAGGTAGAGTAGTTGGGGTTGTTAGTGGCTAAGGTAAGGTTGTGTAAGGTTGCTTGTATCCCTAAGTCTAATGTCTAGAAGTAAGGTTAAATAGTGACTAAGTTTAAGGTCTAAGAGAGTGGGTATGGTGAGTAGAAGAAATCTCCTATATATATGTGTAATGTGTGTAAACTTATGAGTGTGTGAAAGTATGAAAGTTTAAGAGAAAAAAAACAAAACAAACTTGTGTCCTAAGCAGAAAAACAACATCGTCGGAGATGGGGAAGGGTGTTCGTCGGTTCTCTACTGAACCAGAGAACGATGTTCCAACTTCAGGAATCAGTTTGCCTTATGCCACAAGATCATAGCTACACAGAATT
>TDr-7
GACGACAACTAAACCCTACGCTTACATAAAAACGCGACCTTTAAGAATTTTGTACGGCAACAGAACCAGAGAACGTTGACGGCTAAAGGCGGCGAAATGGACGTTGATGAGCGGAGCAGCTACTGTATCGAGGGTATGGTCGTCTGTTGAGATTGAACTCTCCGATTGATCCTGCAAAGAAGAAGAAGAACATCAGTGAGAAGGAAACAACAATGATGAAGAACAAGAAGATTGGAAACTAGAAGAAGAAGACGACGTAAGAGAGAGACGTGAGAAGAAGAAGAAGAAGAAGAAGAAGAAGAAGACAAGAGAAGTGGGTTTTATGTTTTATCTTATTGGGCTGATGAAGTTGTGTAGGCCCAAAGTGGTGAAGTATGTTTTGTTGTGGCCCATTCGTAGAAGTAGCTTATTCTAGCTAAGTACTTGAGGTAGAGTAGTTGGGGTTGTTAGTGGCTAAGGTAAGGTTGTGTAAGGTTGCTTGTATCCCTAAGTCTAATGTCTAGAAGTAAGGTTAAATAGTGACTAAGTTTAAGGTCTAAGAGAGTGGGTATGGTGAGTAGAAGAAATCTCCTATATATATGTGTAATGTGTGTAAACTTATGAGTGTGTGAAAGTATGAAAGTTTAAGAGAAAAAAAACAAAACAAACTTGTGTCCTAAGCAGAAAAACAACATCGTCGGAGATGGGGAAGGGTGTTCGTCGGTTCTCTACTGAACCAGAGAACGATGTTCCAACTTCAGGAATCAGTTTGCCTTATGCCACAAGATCATAGCTACACAGAATT
>TDr-8
GACGACAACTAAACCCTACGCTTACATAAAAACGCGACCTTTAAGAATTTTGTACGGCAACAGAACCAGAGAACGTTGACGGCTAAAGGCGGCGAAATGGACGTTGATGAGCGGAGCAGCTACTGTATCGAGGGTATGGTCGTCTGTTGAGATTGAACTCTCCGATTGATCCTGCAAAGAAGAAGAAGAACATCAGTGAGAAGGAAACAACAATGATGAAGAACAAGAAGATTGGAAACTAGAAGAAGAAGACGACGTAAGAGAGAGACGTGAGAAGAAGAAGAAGAAGAAGAAGAAGAAGAAGACAAGAGAAGTGGGTTTTATGTTTTATCTTATTGGGCTGATGAAGTTGTGTAGGCCCAAAGTGGTGAAGTATGTTTTGTTGTGGCCCATTCGTAGAAGTAGCTTATTCTAGCTAAGTACTTGAGGTAGAGTAGTTGGGGTTGTTAGTGGCTAAGGTAAGGTTGTGTAAGGTTGCTTGTATCCCTAAGTCTAATGTCTAGAAGTAAGGTTAAATAGTGACTAAGTTTAAGGTCTAAGAGAGTGGGTATGGTGAGTAGAAGAAATCTCCTATATATATGTGTAATGTGTGTAAACTTATGAGTGTGTGAAAGTATGAAAGTTTAAGAGAAAAAAAACAAAACAAACTTGTGTCCTAAGCAGAAAAACAACATCGTCGGAGATGGGGAAGGGTGTTCGTCGGTTCTCTACTGAACCAGAGAACGATGTTCCAACTTCAGGAATCAGTTTGCCTTATGCCACAAGATCATAGCTACACAGAATT
>TV-38
GACGACAACTAAACCCTACGCTTACATAAAAACGCGACCTTTAAGAATTTTGTACGGCAACAGAACCAGAGAACGTTGACGGCTAAAGGCGGCGAAATGGACGTTGATGAGCGGAGCAGCTACTGTATCGAGGGTATGGTCGTCTGTTGAGATTGAACTCTCCGATTGATCCTGCAAAGAAGAAGAAGAACATCAGTGAGAAGGAAACAACAATGATGAAGAACAAGAAGATTGGAAACTAGAAGAAGAAGACGACGTAAGAGAGAGACGTGAGAAGAAGAAGAAGAAGAAGAAGAAGAAGAAGACAAGAGAAGTGGGTTTTATGTTTTATCTTATTGGGCTGATGAAGTTGTGTAGGCCCAAAGTGGTGAAGTATGTTTTGTTGTGGCCCATTCGTAGAAGTAGCTTATTCTAGCTAAGTACTTGAGGTAGAGTAGTTGGGGTTGTTAGTGGCTAAGGTAAGGTTGTGTAAGGTTGCTTGTATCCCTAAGTCTAATGTCTAGAAGTAAGGTTAAATAGTGACTAAGTTTAAGGTCTAAGAGAGTGGGTATGGTGAGTAGAAGAAATCTCCTATATATATGTGTAATGTGTGTAAACTTATGAGTGTGTGAAAGTATGAAAGTTTAAGAGAAAAAAAACAAAACAAACTTGTGTCCTAAGCAGAAAAACAACATCGTCGGAGATGGGGAAGGGTGTTCGTCGGTTCTCTACTGAACCAGAGAACGATGTTCCAACTTCAGGAATCAGTTTGCCTTATGCCACAAGATCATAGCTACACAGAATT
>Ta_0
GACGACAACTAAACCCTACGCTTACATAAAAACGCGACCTTTAAGAATTTTGTACGGCAACAGAACCAGAGAACGTTGACGGCTAAAGGCGGCGAAATGGACGTTGATGAGCGGAGCAGCTACTGTATCGAGGGTATGGTCGTCTGTTGAGATTGAACTCTCCGATTGATCCTGCAAAGAAGAAGAAGAACATCAGTGAGAAGGAAACAACAATGATGAAGAACAAGAAGATTGGAAACTAGAAGAAGAAGACGACGTAAGAGAGAGACGTGAGAAGAAGAAGAAGAAGAAGAAGAAGAAGAAGACAAGAGAAGTGGGTTTTATGTTTTATCTTATTGGGCTGATGAAGTTGTGTAGGCCCAAAGTGGTGAAGTATGTTTTGTTGTGGCCCATTCGTAGAAGTAGCTTATTCTAGCTAAGTACTTGAGGTAGAGTAGTTGGGGTTGTTAGTGGCTAAGGTAAGGTTGTGTAAGGTTGCTTGTATCCCTAAGTCTAATGTCTAGAAGTAAGGTTAAATAGTGACTAAGTTTAAGGTCTAAGAGAGTGGGTATGGTGAGTAGAAGAAATCTCCTATATATATGTGTAATGTGTGTAAACTTATGAGTGTGTGAAAGTATGAAAGTTTAAGAGAAAAAAAACAAAACAAACTTGTGTCCTAAGCAGAAAAACAACATCGTCGGAGATGGGGAAGGGTGTTCGTCGGTTCTCTACTGAACCAGAGAACGATGTTCCAACTTCAGGAATCAGTTTGCCTTATGCCACAAGATCATAGCTACACAGAATT
>Tamm_2
GACGACAACTAAACCCTACGCTTACATAAAAACGCGACCTTTAAGAATTTTGTACGGCAACAGAACCAGAGAACGTTGACGGCTAAAGGCGGCGAAATGGACGTTGATGAGCGGAGCAGCTACTGTATCGAGGGTATGGTCGTCTGTTGAGATTGAACTCTCCGATTGATCCTGCAAAGAAGAAGAAGAACATCAGTGAGAAGGAAACAACAATGATGAAGAACAAGAAGATTGGAAACTAGAAGAAGAAGACGACGTAAGAGAGAGACGTGAGAAGAAGAAGAAGAAGAAGAAGAAGAAGAAGACAAGAGAAGTGGGTTTTATGTTTTATCTTATTGGGCTGATGAAGTTGTGTAGGCCCAAAGTGGTGAAGTATGTTTTGTTGTGGCCCATTCGTAGAAGTAGCTTATTCTAGCTAAGTACTTGAGGTAGAGTAGTTGGGGTTGTTAGTGGCTAAGGTAAGGTTGTGTAAGGTTGCTTGTATCCCTAAGTCTAATGTCTAGAAGTAAGGTTAAATAGTGACTAAGTTTAAGGTCTAAGAGAGTGGGTATGGTGAGTAGAAGAAATCTCCTATATATATGTGTAATGTGTGTAAACTTATGAGTGTGTGAAAGTATGAAAGTTTAAGAGAAAAAAAACAAAACAAACTTGTGTCCTAAGCAGAAAAACAACATCGTCGGAGATGGGGAAGGGTGTTCGTCGGTTCTCTACTGAACCAGAGAACGATGTTCCAACTTCAGGAATCAGTTTGCCTTATGCCACAAGATCATAGCTACACAGAATT
>Tamm_27
GACGACAACTAAACCCTACGCTTACATAAAAACGCGACCTTTAAGAATTTTGTACGGCAACAGAACCAGAGAACGTTGACGGCTAAAGGCGGCGAAATGGACGTTGATGAGCGGAGCAGCTACTGTATCGAGGGTATGGTCGTCTGTTGAGATTGAACTCTCCGATTGATCCTGCAAAGAAGAAGAAGAACATCAGTGAGAAGGAAACAACAATGATGAAGAACAAGAAGATTGGAAACTAGAAGAAGAAGACGACGTAAGAGAGAGACGTGAGAAGAAGAAGAAGAAGAAGAAGAAGAAGAAGACAAGAGAAGTGGGTTTTATGTTTTATCTTATTGGGCTGATGAAGTTGTGTAGGCCCAAAGTGGTGAAGTATGTTTTGTTGTGGCCCATTCGTAGAAGTAGCTTATTCTAGCTAAGTACTTGAGGTAGAGTAGTTGGGGTTGTTAGTGGCTAAGGTAAGGTTGTGTAAGGTTGCTTGTATCCCTAAGTCTAATGTCTAGAAGTAAGGTTAAATAGTGACTAAGTTTAAGGTCTAAGAGAGTGGGTATGGTGAGTAGAAGAAATCTCCTATATATATGTGTAATGTGTGTAAACTTATGAGTGTGTGAAAGTATGAAAGTTTAAGAGAAAAAAAACAAAACAAACTTGTGTCCTAAGCAGAAAAACAACATCGTCGGAGATGGGGAAGGGTGTTCGTCGGTTCTCTACTGAACCAGAGAACGATGTTCCAACTTCAGGAATCAGTTTGCCTTATGCCACAAGATCATAGCTACACAGAATT
>Tha_1
GACGACAACTAAACCCTACGCTTACATAAAAACGCGACCTTTAAGAATTTTGTACGGCAACAGAACCAGAGAACGTTGACGGCTAAAGGCGGCGAAATGGACGTTGATGAGCGGAGCAGCTACTGTATCGAGGGTATGGTCGTCTGTTGAGATTGAACTCTCCGATTGATCCTGCAAAGAAGAAGAAGAACATCAGTGAGAAGGAAACAACAATGATGAAGAACAAGAAGATTGGAAACTAGAAGAAGAAGACGACGTAAGAGAGAGACGTGAGAAGAAGAAGAAGAAGAAGAAGAAGAAGAAGACAAGAGAAGTGGGTTTTATGTTTTATCTTATTGGGCTGATGAAGTTGTGTAGGCCCAAAGTGGTGAAGTATGTTTTGTTGTGGCCCATTCGTAGAAGTAGCTTATTCTAGCTAAGTACTTGAGGTAGAGTAGTTGGGGTTGTTAGTGGCTAAGGTAAGGTTGTGTAAGGTTGCTTGTATCCCTAAGTCTAATGTCTAGAAGTAAGGTTAAATAGTGACTAAGTTTAAGGTCTAAGAGAGTGGGTATGGTGAGTAGAAGAAATCTCCTATATATATGTGTAATGTGTGTAAACTTATGAGTGTGTGAAAGTATGAAAGTTTAAGAGAAAAAAAACAAAACAAACTTGTGTCCTAAGCAGAAAAACAACATCGTCGGAGATGGGGAAGGGTGTTCGTCGGTTCTCTACTGAACCAGAGAACGATGTTCCAACTTCAGGAATCAGTTTGCCTTATGCCACAAGATCATAGCTACACAGAATT
>Ting_1
GACGACAACTAAACCCTACGCTTACATAAAAACGCGACCTTTAAGAATTTTGTACGGCAACAGAACCAGAGAACGTTGACGGCTAAAGGCGGCGAAATGGACGTTGATGAGCGGAGCAGCTACTGTATCGAGGGTATGGTCGTCTGTTGAGATTGAACTCTCCGATTGATCCTGCAAAGAAGAAGAAGAACATCAGTGAGAAGGAAACAACAATGATGAAGAACAAGAAGATTGGAAACTAGAAGAAGAAGACGACGTAAGAGAGAGACGTGAGAAGAAGAAGAAGAAGAAGAAGAAGAAGAAGACAAGAGAAGTGGGTTTTATGTTTTATCTTATTGGGCTGATGAAGTTGTGTAGGCCCAAAGTGGTGAAGTATGTTTTGTTGTGGCCCATTCGTAGAAGTAGCTTATTCTAGCTAAGTACTTGAGGTAGAGTAGTTGGGGTTGTTAGTGGCTAAGGTAAGGTTGTGTAAGGTTGCTTGTATCCCTAAGTCTAATGTCTAGAAGTAAGGTTAAATAGTGACTAAGTTTAAGGTCTAAGAGAGTGGGTATGGTGAGTAGAAGAAATCTCCTATATATATGTGTAATGTGTGTAAACTTATGAGTGTGTGAAAGTATGAAAGTTTAAGAGAAAAAAAACAAAACAAACTTGTGTCCTAAGCAGAAAAACAACATCGTCGGAGATGGGGAAGGGTGTTCGTCGGTTCTCTACTGAACCAGAGAACGATGTTCCAACTTCAGGAATCAGTTTGCCTTATGCCACAAGATCATAGCTACACAGAATT
>Tomegap-2
GACGACAACTAAACCCTACGCTTACATAAAAACGCGACCTTTAAGAATTTTGTACGGCAACAGAACCAGAGAACGTTGACGGCTAAAGGCGGCGAAATGGACGTTGATGAGCGGAGCAGCTACTGTATCGAGGGTATGGTCGTCTGTTGAGATTGAACTCTCCGATTGATCCTGCAAAGAAGAAGAAGAACATCAGTGAGAAGGAAACAACAATGATGAAGAACAAGAAGATTGGAAACTAGAAGAAGAAGACGACGTAAGAGAGAGACGTGAGAAGAAGAAGAAGAAGAAGAAGAAGAAGAAGACAAGAGAAGTGGGTTTTATGTTTTATCTTATTGGGCTGATGAAGTTGTGTAGGCCCAAAGTGGTGAAGTATGTTTTGTTGTGGCCCATTCGTAGAAGTAGCTTATTCTAGCTAAGTACTTGAGGTAGAGTAGTTGGGGTTGTTAGTGGCTAAGGTAAGGTTGTGTAAGGTTGCTTGTATCCCTAAGTCTAATGTCTAGAAGTAAGGTTAAATAGTGACTAAGTTTAAGGTCTAAGAGAGTGGGTATGGTGAGTAGAAGAAATCTCCTATATATATGTGTAATGTGTGTAAACTTATGAGTGTGTGAAAGTATGAAAGTTTAAGAGAAAAAAAACAAAACAAACTTGTGTCCTAAGCAGAAAAACAACATCGTCGGAGATGGGGAAGGGTGTTCGTCGGTTCTCTACTGAACCAGAGAACGATGTTCCAACTTCAGGAATCAGTTTGCCTTATGCCACAAGATCATAGCTACACAGAATT
>Tsu-1
GACGACAACTAAACCCTACGCTTACATAAAAACGCGACCTTTAAGAATTTTGTACGGCAACAGAACCAGAGAACGTTGACGGCTAAAGGCGGCGAAATGGACGTTGATGAGCGGAGCAGCTACTGTATCGAGGGTATGGTCGTCTGTTGAGATTGAACTCTCCGATTGATCCTGCAAAGAAGAAGAAGAACATCAGTGAGAAGGAAACAACAATGATGAAGAACAAGAAGATTGGAAACTAGAAGAAGAAGACGACGTAAGAGAGAGACGTGAGAAGAAGAAGAAGAAGAAGAAGAAGAAGAAGACAAGAGAAGTGGGTTTTATGTTTTATCTTATTGGGCTGATGAAGTTGTGTAGGCCCAAAGTGGTGAAGTATGTTTTGTTGTGGCCCATTCGTAGAAGTAGCTTATTCTAGCTAAGTACTTGAGGTAGAGTAGTTGGGGTTGTTAGTGGCTAAGGTAAGGTTGTGTAAGGTTGCTTGTATCCCTAAGTCTAATGTCTAGAAGTAAGGTTAAATAGTGACTAAGTTTAAGGTCTAAGAGAGTGGGTATGGTGAGTAGAAGAAATCTCCTATATATATGTGTAATGTGTGTAAACTTATGAGTGTGTGAAAGTATGAAAGTTTAAGAGAAAAAAAACAAAACAAACTTGTGTCCTAAGCAGAAAAACAACATCGTCGGAGATGGGGAAGGGTGTTCGTCGGTTCTCTACTGAACCAGAGAACGATGTTCCAACTTCAGGAATCAGTTTGCCTTATGCCACAAGATCATAGCTACACAGAATT
>Tu_0
GACGACAACTAAACCCTACGCTTACATAAAAACGCGACCTTTAAGAATTTTGTACGGCAACAGAACCAGAGAACGTTGACGGCTAAAGGCGGCGAAATGGACGTTGATGAGCGGAGCAGCTACTGTATCGAGGGTATGGTCGTCTGTTGAGATTGAACTCTCCGATTGATCCTGCAAAGAAGAAGAAGAACATCAGTGAGAAGGAAACAACAATGATGAAGAACAAGAAGATTGGAAACTAGAAGAAGAAGACGACGTAAGAGAGAGACGTGAGAAGAAGAAGAAGAAGAAGAAGAAGAAGAAGACAAGAGAAGTGGGTTTTATGTTTTATCTTATTGGGCTGATGAAGTTGTGTAGGCCCAAAGTGGTGAAGTATGTTTTGTTGTGGCCCATTCGTAGAAGTAGCTTATTCTAGCTAAGTACTTGAGGTAGAGTAGTTGGGGTTGTTAGTGGCTAAGGTAAGGTTGTGTAAGGTTGCTTGTATCCCTAAGTCTAATGTCTAGAAGTAAGGTTAAATAGTGACTAAGTTTAAGGTCTAAGAGAGTGGGTATGGTGAGTAGAAGAAATCTCCTATATATATGTGTAATGTGTGTAAACTTATGAGTGTGTGAAAGTATGAAAGTTTAAGAGAAAAAAAACAAAACAAACTTGTGTCCTAAGCAGAAAAACAACATCGTCGGAGATGGGGAAGGGTGTTCGTCGGTTCTCTACTGAACCAGAGAACGATGTTCCAACTTCAGGAATCAGTTTGCCTTATGCCACAAGATCATAGCTACACAGAATT
>TueSB30-3
GACGACAACTAAACCCTACGCTTACATAAAAACGCGACCTTTAAGAATTTTGTACGGCAACAGAACCAGAGAACGTTGACGGCTAAAGGCGGCGAAATGGACGTTGATGAGCGGAGCAGCTACTGTATCGAGGGTATGGTCGTCTGTTGAGATTGAACTCTCCGATTGATCCTGCAAAGAAGAAGAAGAACATCAGTGAGAAGGAAACAACAATGATGAAGAACAAGAAGATTGGAAACTAGAAGAAGAAGACGACGTAAGAGAGAGACGTGAGAAGAAGAAGAAGAAGAAGAAGAAGAAGAAGACAAGAGAAGTGGGTTTTATGTTTTATCTTATTGGGCTGATGAAGTTGTGTAGGCCCAAAGTGGTGAAGTATGTTTTGTTGTGGCCCATTCGTAGAAGTAGCTTATTCTAGCTAAGTACTTGAGGTAGAGTAGTTGGGGTTGTTAGTGGCTAAGGTAAGGTTGTGTAAGGTTGCTTGTATCCCTAAGTCTAATGTCTAGAAGTAAGGTTAAATAGTGACTAAGTTTAAGGTCTAAGAGAGTGGGTATGGTGAGTAGAAGAAATCTCCTATATATATGTGTAATGTGTGTAAACTTATGAGTGTGTGAAAGTATGAAAGTTTAAGAGAAAAAAAACAAAACAAACTTGTGTCCTAAGCAGAAAAACAACATCGTCGGAGATGGGGAAGGGTGTTCGTCGGTTCTCTACTGAACCAGAGAACGATGTTCCAACTTCAGGAATCAGTTTGCCTTATGCCACAAGATCATAGCTACACAGAATT
>TueV13
GACGACAACTAAACCCTACGCTTACATAAAAACGCGACCTTTAAGAATTTTGTACGGCAACAGAACCAGAGAACGTTGACGGCTAAAGGCGGCGAAATGGACGTTGATGAGCGGAGCAGCTACTGTATCGAGGGTATGGTCGTCTGTTGAGATTGAACTCTCCGATTGATCCTGCAAAGAAGAAGAAGAACATCAGTGAGAAGGAAACAACAATGATGAAGAACAAGAAGATTGGAAACTAGAAGAAGAAGACGACGTAAGAGAGAGACGTGAGAAGAAGAAGAAGAAGAAGAAGAAGAAGAAGACAAGAGAAGTGGGTTTTATGTTTTATCTTATTGGGCTGATGAAGTTGTGTAGGCCCAAAGTGGTGAAGTATGTTTTGTTGTGGCCCATTCGTAGAAGTAGCTTATTCTAGCTAAGTACTTGAGGTAGAGTAGTTGGGGTTGTTAGTGGCTAAGGTAAGGTTGTGTAAGGTTGCTTGTATCCCTAAGTCTAATGTCTAGAAGTAAGGTTAAATAGTGACTAAGTTTAAGGTCTAAGAGAGTGGGTATGGTGAGTAGAAGAAATCTCCTATATATATGTGTAATGTGTGTAAACTTATGAGTGTGTGAAAGTATGAAAGTTTAAGAGAAAAAAAACAAAACAAACTTGTGTCCTAAGCAGAAAAACAACATCGTCGGAGATGGGGAAGGGTGTTCGTCGGTTCTCTACTGAACCAGAGAACGATGTTCCAACTTCAGGAATCAGTTTGCCTTATGCCACAAGATCATAGCTACACAGAATT
>TueWa1-2
GACGACAACTAAACCCTACGCTTACATAAAAACGCGACCTTTAAGAATTTTGTACGGCAACAGAACCAGAGAACGTTGACGGCTAAAGGCGGCGAAATGGACGTTGATGAGCGGAGCAGCTACTGTATCGAGGGTATGGTCGTCTGTTGAGATTGAACTCTCCGATTGATCCTGCAAAGAAGAAGAAGAACATCAGTGAGAAGGAAACAACAATGATGAAGAACAAGAAGATTGGAAACTAGAAGAAGAAGACGACGTAAGAGAGAGACGTGAGAAGAAGAAGAAGAAGAAGAAGAAGAAGAAGACAAGAGAAGTGGGTTTTATGTTTTATCTTATTGGGCTGATGAAGTTGTGTAGGCCCAAAGTGGTGAAGTATGTTTTGTTGTGGCCCATTCGTAGAAGTAGCTTATTCTAGCTAAGTACTTGAGGTAGAGTAGTTGGGGTTGTTAGTGGCTAAGGTAAGGTTGTGTAAGGTTGCTTGTATCCCTAAGTCTAATGTCTAGAAGTAAGGTTAAATAGTGACTAAGTTTAAGGTCTAAGAGAGTGGGTATGGTGAGTAGAAGAAATCTCCTATATATATGTGTAATGTGTGTAAACTTATGAGTGTGTGAAAGTATGAAAGTTTAAGAGAAAAAAAACAAAACAAACTTGTGTCCTAAGCAGAAAAACAACATCGTCGGAGATGGGGAAGGGTGTTCGTCGGTTCTCTACTGAACCAGAGAACGATGTTCCAACTTCAGGAATCAGTTTGCCTTATGCCACAAGATCATAGCTACACAGAATT
>Tuescha9
GACGACAACTAAACCCTACGCTTACATAAAAACGCGACCTTTAAGAATTTTGTACGGCAACAGAACCAGAGAACGTTGACGGCTAAAGGCGGCGAAATGGACGTTGATGAGCGGAGCAGCTACTGTATCGAGGGTATGGTCGTCTGTTGAGATTGAACTCTCCGATTGATCCTGCAAAGAAGAAGAAGAACATCAGTGAGAAGGAAACAACAATGATGAAGAACAAGAAGATTGGAAACTAGAAGAAGAAGACGACGTAAGAGAGAGACGTGAGAAGAAGAAGAAGAAGAAGAAGAAGAAGAAGACAAGAGAAGTGGGTTTTATGTTTTATCTTATTGGGCTGATGAAGTTGTGTAGGCCCAAAGTGGTGAAGTATGTTTTGTTGTGGCCCATTCGTAGAAGTAGCTTATTCTAGCTAAGTACTTGAGGTAGAGTAGTTGGGGTTGTTAGTGGCTAAGGTAAGGTTGTGTAAGGTTGCTTGTATCCCTAAGTCTAATGTCTAGAAGTAAGGTTAAATAGTGACTAAGTTTAAGGTCTAAGAGAGTGGGTATGGTGAGTAGAAGAAATCTCCTATATATATGTGTAATGTGTGTAAACTTATGAGTGTGTGAAAGTATGAAAGTTTAAGAGAAAAAAAACAAAACAAACTTGTGTCCTAAGCAGAAAAACAACATCGTCGGAGATGGGGAAGGGTGTTCGTCGGTTCTCTACTGAACCAGAGAACGATGTTCCAACTTCAGGAATCAGTTTGCCTTATGCCACAAGATCATAGCTACACAGAATT
>Tul_0
GACGACAACTAAACCCTACGCTTACATAAAAACGCGACCTTTAAGAATTTTGTACGGCAACAGAACCAGAGAACGTTGACGGCTAAAGGCGGCGAAATGGACGTTGATGAGCGGAGCAGCTACTGTATCGAGGGTATGGTCGTCTGTTGAGATTGAACTCTCCGATTGATCCTGCAAAGAAGAAGAAGAACATCAGTGAGAAGGAAACAACAATGATGAAGAACAAGAAGATTGGAAACTAGAAGAAGAAGACGACGTAAGAGAGAGACGTGAGAAGAAGAAGAAGAAGAAGAAGAAGAAGAAGACAAGAGAAGTGGGTTTTATGTTTTATCTTATTGGGCTGATGAAGTTGTGTAGGCCCAAAGTGGTGAAGTATGTTTTGTTGTGGCCCATTCGTAGAAGTAGCTTATTCTAGCTAAGTACTTGAGGTAGAGTAGTTGGGGTTGTTAGTGGCTAAGGTAAGGTTGTGTAAGGTTGCTTGTATCCCTAAGTCTAATGTCTAGAAGTAAGGTTAAATAGTGACTAAGTTTAAGGTCTAAGAGAGTGGGTATGGTGAGTAGAAGAAATCTCCTATATATATGTGTAATGTGTGTAAACTTATGAGTGTGTGAAAGTATGAAAGTTTAAGAGAAAAAAAACAAAACAAACTTGTGTCCTAAGCAGAAAAACAACATCGTCGGAGATGGGGAAGGGTGTTCGTCGGTTCTCTACTGAACCAGAGAACGATGTTCCAACTTCAGGAATCAGTTTGCCTTATGCCACAAGATCATAGCTACACAGAATT
>Ty_0
GACGACAACTAAACCCTACGCTTACATAAAAACGCGACCTTTAAGAATTTTGTACGGCAACAGAACCAGAGAACGTTGACGGCTAAAGGCGGCGAAATGGACGTTGATGAGCGGAGCAGCTACTGTATCGAGGGTATGGTCGTCTGTTGAGATTGAACTCTCCGATTGATCCTGCAAAGAAGAAGAAGAACATCAGTGAGAAGGAAACAACAATGATGAAGAACAAGAAGATTGGAAACTAGAAGAAGAAGACGACGTAAGAGAGAGACGTGAGAAGAAGAAGAAGAAGAAGAAGAAGAAGAAGACAAGAGAAGTGGGTTTTATGTTTTATCTTATTGGGCTGATGAAGTTGTGTAGGCCCAAAGTGGTGAAGTATGTTTTGTTGTGGCCCATTCGTAGAAGTAGCTTATTCTAGCTAAGTACTTGAGGTAGAGTAGTTGGGGTTGTTAGTGGCTAAGGTAAGGTTGTGTAAGGTTGCTTGTATCCCTAAGTCTAATGTCTAGAAGTAAGGTTAAATAGTGACTAAGTTTAAGGTCTAAGAGAGTGGGTATGGTGAGTAGAAGAAATCTCCTATATATATGTGTAATGTGTGTAAACTTATGAGTGTGTGAAAGTATGAAAGTTTAAGAGAAAAAAAACAAAACAAACTTGTGTCCTAAGCAGAAAAACAACATCGTCGGAGATGGGGAAGGGTGTTCGTCGGTTCTCTACTGAACCAGAGAACGATGTTCCAACTTCAGGAATCAGTTTGCCTTATGCCACAAGATCATAGCTACACAGAATT
>Uk_1
GACGACAACTAAACCCTACGCTTACATAAAAACGCGACCTTTAAGAATTTTGTACGGCAACAGAACCAGAGAACGTTGACGGCTAAAGGCGGCGAAATGGACGTTGATGAGCGGAGCAGCTACTGTATCGAGGGTATGGTCGTCTGTTGAGATTGAACTCTCCGATTGATCCTGCAAAGAAGAAGAAGAACATCAGTGAGAAGGAAACAACAATGATGAAGAACAAGAAGATTGGAAACTAGAAGAAGAAGACGACGTAAGAGAGAGACGTGAGAAGAAGAAGAAGAAGAAGAAGAAGAAGAAGACAAGAGAAGTGGGTTTTATGTTTTATCTTATTGGGCTGATGAAGTTGTGTAGGCCCAAAGTGGTGAAGTATGTTTTGTTGTGGCCCATTCGTAGAAGTAGCTTATTCTAGCTAAGTACTTGAGGTAGAGTAGTTGGGGTTGTTAGTGGCTAAGGTAAGGTTGTGTAAGGTTGCTTGTATCCCTAAGTCTAATGTCTAGAAGTAAGGTTAAATAGTGACTAAGTTTAAGGTCTAAGAGAGTGGGTATGGTGAGTAGAAGAAATCTCCTATATATATGTGTAATGTGTGTAAACTTATGAGTGTGTGAAAGTATGAAAGTTTAAGAGAAAAAAAACAAAACAAACTTGTGTCCTAAGCAGAAAAACAACATCGTCGGAGATGGGGAAGGGTGTTCGTCGGTTCTCTACTGAACCAGAGAACGATGTTCCAACTTCAGGAATCAGTTTGCCTTATGCCACAAGATCATAGCTACACAGAATT
>Ull-A-1
GACGACAACTAAACCCTACGCTTACATAAAAACGCGACCTTTAAGAATTTTGTACGGCAACAGAACCAGAGAACGTTGACGGCTAAAGGCGGCGAAATGGACGTTGATGAGCGGAGCAGCTACTGTATCGAGGGTATGGTCGTCTGTTGAGATTGAACTCTCCGATTGATCCTGCAAAGAAGAAGAAGAACATCAGTGAGAAGGAAACAACAATGATGAAGAACAAGAAGATTGGAAACTAGAAGAAGAAGACGACGTAAGAGAGAGACGTGAGAAGAAGAAGAAGAAGAAGAAGAAGAAGAAGACAAGAGAAGTGGGTTTTATGTTTTATCTTATTGGGCTGATGAAGTTGTGTAGGCCCAAAGTGGTGAAGTATGTTTTGTTGTGGCCCATTCGTAGAAGTAGCTTATTCTAGCTAAGTACTTGAGGTAGAGTAGTTGGGGTTGTTAGTGGCTAAGGTAAGGTTGTGTAAGGTTGCTTGTATCCCTAAGTCTAATGTCTAGAAGTAAGGTTAAATAGTGACTAAGTTTAAGGTCTAAGAGAGTGGGTATGGTGAGTAGAAGAAATCTCCTATATATATGTGTAATGTGTGTAAACTTATGAGTGTGTGAAAGTATGAAAGTTTAAGAGAAAAAAAACAAAACAAACTTGTGTCCTAAGCAGAAAAACAACATCGTCGGAGATGGGGAAGGGTGTTCGTCGGTTCTCTACTGAACCAGAGAACGATGTTCCAACTTCAGGAATCAGTTTGCCTTATGCCACAAGATCATAGCTACACAGAATT
>Ull2-3
GACGACAACTAAACCCTACGCTTACATAAAAACGCGACCTTTAAGAATTTTGTACGGCAACAGAACCAGAGAACGTTGACGGCTAAAGGCGGCGAAATGGACGTTGATGAGCGGAGCAGCTACTGTATCGAGGGTATGGTCGTCTGTTGAGATTGAACTCTCCGATTGATCCTGCAAAGAAGAAGAAGAACATCAGTGAGAAGGAAACAACAATGATGAAGAACAAGAAGATTGGAAACTAGAAGAAGAAGACGACGTAAGAGAGAGACGTGAGAAGAAGAAGAAGAAGAAGAAGAAGAAGAAGACAAGAGAAGTGGGTTTTATGTTTTATCTTATTGGGCTGATGAAGTTGTGTAGGCCCAAAGTGGTGAAGTATGTTTTGTTGTGGCCCATTCGTAGAAGTAGCTTATTCTAGCTAAGTACTTGAGGTAGAGTAGTTGGGGTTGTTAGTGGCTAAGGTAAGGTTGTGTAAGGTTGCTTGTATCCCTAAGTCTAATGTCTAGAAGTAAGGTTAAATAGTGACTAAGTTTAAGGTCTAAGAGAGTGGGTATGGTGAGTAGAAGAAATCTCCTATATATATGTGTAATGTGTGTAAACTTATGAGTGTGTGAAAGTATGAAAGTTTAAGAGAAAAAAAACAAAACAAACTTGTGTCCTAAGCAGAAAAACAACATCGTCGGAGATGGGGAAGGGTGTTCGTCGGTTCTCTACTGAACCAGAGAACGATGTTCCAACTTCAGGAATCAGTTTGCCTTATGCCACAAGATCATAGCTACACAGAATT
>Uod_1
GACGACAACTAAACCCTACGCTTACATAAAAACGCGACCTTTAAGAATTTTGTACGGCAACAGAACCAGAGAACGTTGACGGCTAAAGGCGGCGAAATGGACGTTGATGAGCGGAGCAGCTACTGTATCGAGGGTATGGTCGTCTGTTGAGATTGAACTCTCCGATTGATCCTGCAAAGAAGAAGAAGAACATCAGTGAGAAGGAAACAACAATGATGAAGAACAAGAAGATTGGAAACTAGAAGAAGAAGACGACGTAAGAGAGAGACGTGAGAAGAAGAAGAAGAAGAAGAAGAAGAAGAAGACAAGAGAAGTGGGTTTTATGTTTTATCTTATTGGGCTGATGAAGTTGTGTAGGCCCAAAGTGGTGAAGTATGTTTTGTTGTGGCCCATTCGTAGAAGTAGCTTATTCTAGCTAAGTACTTGAGGTAGAGTAGTTGGGGTTGTTAGTGGCTAAGGTAAGGTTGTGTAAGGTTGCTTGTATCCCTAAGTCTAATGTCTAGAAGTAAGGTTAAATAGTGACTAAGTTTAAGGTCTAAGAGAGTGGGTATGGTGAGTAGAAGAAATCTCCTATATATATGTGTAATGTGTGTAAACTTATGAGTGTGTGAAAGTATGAAAGTTTAAGAGAAAAAAAACAAAACAAACTTGTGTCCTAAGCAGAAAAACAACATCGTCGGAGATGGGGAAGGGTGTTCGTCGGTTCTCTACTGAACCAGAGAACGATGTTCCAACTTCAGGAATCAGTTTGCCTTATGCCACAAGATCATAGCTACACAGAATT
>Uod_7
GACGACAACTAAACCCTACGCTTACATAAAAACGCGACCTTTAAGAATTTTGTACGGCAACAGAACCAGAGAACGTTGACGGCTAAAGGCGGCGAAATGGACGTTGATGAGCGGAGCAGCTACTGTATCGAGGGTATGGTCGTCTGTTGAGATTGAACTCTCCGATTGATCCTGCAAAGAAGAAGAAGAACATCAGTGAGAAGGAAACAACAATGATGAAGAACAAGAAGATTGGAAACTAGAAGAAGAAGACGACGTAAGAGAGAGACGTGAGAAGAAGAAGAAGAAGAAGAAGAAGAAGAAGACAAGAGAAGTGGGTTTTATGTTTTATCTTATTGGGCTGATGAAGTTGTGTAGGCCCAAAGTGGTGAAGTATGTTTTGTTGTGGCCCATTCGTAGAAGTAGCTTATTCTAGCTAAGTACTTGAGGTAGAGTAGTTGGGGTTGTTAGTGGCTAAGGTAAGGTTGTGTAAGGTTGCTTGTATCCCTAAGTCTAATGTCTAGAAGTAAGGTTAAATAGTGACTAAGTTTAAGGTCTAAGAGAGTGGGTATGGTGAGTAGAAGAAATCTCCTATATATATGTGTAATGTGTGTAAACTTATGAGTGTGTGAAAGTATGAAAGTTTAAGAGAAAAAAAACAAAACAAACTTGTGTCCTAAGCAGAAAAACAACATCGTCGGAGATGGGGAAGGGTGTTCGTCGGTTCTCTACTGAACCAGAGAACGATGTTCCAACTTCAGGAATCAGTTTGCCTTATGCCACAAGATCATAGCTACACAGAATT
>Van_0
GACGACAACTAAACCCTACGCTTACATAAAAACGCGACCTTTAAGAATTTTGTACGGCAACAGAACCAGAGAACGTTGACGGCTAAAGGCGGCGAAATGGACGTTGATGAGCGGAGCAGCTACTGTATCGAGGGTATGGTCGTCTGTTGAGATTGAACTCTCCGATTGATCCTGCAAAGAAGAAGAAGAACATCAGTGAGAAGGAAACAACAATGATGAAGAACAAGAAGATTGGAAACTAGAAGAAGAAGACGACGTAAGAGAGAGACGTGAGAAGAAGAAGAAGAAGAAGAAGAAGAAGAAGACAAGAGAAGTGGGTTTTATGTTTTATCTTATTGGGCTGATGAAGTTGTGTAGGCCCAAAGTGGTGAAGTATGTTTTGTTGTGGCCCATTCGTAGAAGTAGCTTATTCTAGCTAAGTACTTGAGGTAGAGTAGTTGGGGTTGTTAGTGGCTAAGGTAAGGTTGTGTAAGGTTGCTTGTATCCCTAAGTCTAATGTCTAGAAGTAAGGTTAAATAGTGACTAAGTTTAAGGTCTAAGAGAGTGGGTATGGTGAGTAGAAGAAATCTCCTATATATATGTGTAATGTGTGTAAACTTATGAGTGTGTGAAAGTATGAAAGTTTAAGAGAAAAAAAACAAAACAAACTTGTGTCCTAAGCAGAAAAACAACATCGTCGGAGATGGGGAAGGGTGTTCGTCGGTTCTCTACTGAACCAGAGAACGATGTTCCAACTTCAGGAATCAGTTTGCCTTATGCCACAAGATCATAGCTACACAGAATT
>Vash-1
GACGACAACTAAACCCTACGCTTACATAAAAACGCGACCTTTAAGAATTTTGTACGGCAACAGAACCAGAGAACGTTGACGGCTAAAGGCGGCGAAATGGACGTTGATGAGCGGAGCAGCTACTGTATCGAGGGTATGGTCGTCTGTTGAGATTGAACTCTCCGATTGATCCTGCAAAGAAGAAGAAGAACATCAGTGAGAAGGAAACAACAATGATGAAGAACAAGAAGATTGGAAACTAGAAGAAGAAGACGACGTAAGAGAGAGACGTGAGAAGAAGAAGAAGAAGAAGAAGAAGAAGAAGACAAGAGAAGTGGGTTTTATGTTTTATCTTATTGGGCTGATGAAGTTGTGTAGGCCCAAAGTGGTGAAGTATGTTTTGTTGTGGCCCATTCGTAGAAGTAGCTTATTCTAGCTAAGTACTTGAGGTAGAGTAGTTGGGGTTGTTAGTGGCTAAGGTAAGGTTGTGTAAGGTTGCTTGTATCCCTAAGTCTAATGTCTAGAAGTAAGGTTAAATAGTGACTAAGTTTAAGGTCTAAGAGAGTGGGTATGGTGAGTAGAAGAAATCTCCTATATATATGTGTAATGTGTGTAAACTTATGAGTGTGTGAAAGTATGAAAGTTTAAGAGAAAAAAAACAAAACAAACTTGTGTCCTAAGCAGAAAAACAACATCGTCGGAGATGGGGAAGGGTGTTCGTCGGTTCTCTACTGAACCAGAGAACGATGTTCCAACTTCAGGAATCAGTTTGCCTTATGCCACAAGATCATAGCTACACAGAATT
>Ven_1
GACGACAACTAAACCCTACGCTTACATAAAAACGCGACCTTTAAGAATTTTGTACGGCAACAGAACCAGAGAACGTTGACGGCTAAAGGCGGCGAAATGGACGTTGATGAGCGGAGCAGCTACTGTATCGAGGGTATGGTCGTCTGTTGAGATTGAACTCTCCGATTGATCCTGCAAAGAAGAAGAAGAACATCAGTGAGAAGGAAACAACAATGATGAAGAACAAGAAGATTGGAAACTAGAAGAAGAAGACGACGTAAGAGAGAGACGTGAGAAGAAGAAGAAGAAGAAGAAGAAGAAGAAGACAAGAGAAGTGGGTTTTATGTTTTATCTTATTGGGCTGATGAAGTTGTGTAGGCCCAAAGTGGTGAAGTATGTTTTGTTGTGGCCCATTCGTAGAAGTAGCTTATTCTAGCTAAGTACTTGAGGTAGAGTAGTTGGGGTTGTTAGTGGCTAAGGTAAGGTTGTGTAAGGTTGCTTGTATCCCTAAGTCTAATGTCTAGAAGTAAGGTTAAATAGTGACTAAGTTTAAGGTCTAAGAGAGTGGGTATGGTGAGTAGAAGAAATCTCCTATATATATGTGTAATGTGTGTAAACTTATGAGTGTGTGAAAGTATGAAAGTTTAAGAGAAAAAAAACAAAACAAACTTGTGTCCTAAGCAGAAAAACAACATCGTCGGAGATGGGGAAGGGTGTTCGTCGGTTCTCTACTGAACCAGAGAACGATGTTCCAACTTCAGGAATCAGTTTGCCTTATGCCACAAGATCATAGCTACACAGAATT
>Vie-0
GACGACAACTAAACCCTACGCTTACATAAAAACGCGACCTTTAAGAATTTTGTACGGCAACAGAACCAGAGAACGTTGACGGCTAAAGGCGGCGAAATGGACGTTGATGAGCGGAGCAGCTACTGTATCGAGGGTATGGTCGTCTGTTGAGATTGAACTCTCCGATTGATCCTGCAAAGAAGAAGAAGAACATCAGTGAGAAGGAAACAACAATGATGAAGAACAAGAAGATTGGAAACTAGAAGAAGAAGACGACGTAAGAGAGAGACGTGAGAAGAAGAAGAAGAAGAAGAAGAAGAAGAAGACAAGAGAAGTGGGTTTTATGTTTTATCTTATTGGGCTGATGAAGTTGTGTAGGCCCAAAGTGGTGAAGTATGTTTTGTTGTGGCCCATTCGTAGAAGTAGCTTATTCTAGCTAAGTACTTGAGGTAGAGTAGTTGGGGTTGTTAGTGGCTAAGGTAAGGTTGTGTAAGGTTGCTTGTATCCCTAAGTCTAATGTCTAGAAGTAAGGTTAAATAGTGACTAAGTTTAAGGTCTAAGAGAGTGGGTATGGTGAGTAGAAGAAATCTCCTATATATATGTGTAATGTGTGTAAACTTATGAGTGTGTGAAAGTATGAAAGTTTAAGAGAAAAAAAACAAAACAAACTTGTGTCCTAAGCAGAAAAACAACATCGTCGGAGATGGGGAAGGGTGTTCGTCGGTTCTCTACTGAACCAGAGAACGATGTTCCAACTTCAGGAATCAGTTTGCCTTATGCCACAAGATCATAGCTACACAGAATT
>Vimmerby
GACGACAACTAAACCCTACGCTTACATAAAAACGCGACCTTTAAGAATTTTGTACGGCAACAGAACCAGAGAACGTTGACGGCTAAAGGCGGCGAAATGGACGTTGATGAGCGGAGCAGCTACTGTATCGAGGGTATGGTCGTCTGTTGAGATTGAACTCTCCGATTGATCCTGCAAAGAAGAAGAAGAACATCAGTGAGAAGGAAACAACAATGATGAAGAACAAGAAGATTGGAAACTAGAAGAAGAAGACGACGTAAGAGAGAGACGTGAGAAGAAGAAGAAGAAGAAGAAGAAGAAGAAGACAAGAGAAGTGGGTTTTATGTTTTATCTTATTGGGCTGATGAAGTTGTGTAGGCCCAAAGTGGTGAAGTATGTTTTGTTGTGGCCCATTCGTAGAAGTAGCTTATTCTAGCTAAGTACTTGAGGTAGAGTAGTTGGGGTTGTTAGTGGCTAAGGTAAGGTTGTGTAAGGTTGCTTGTATCCCTAAGTCTAATGTCTAGAAGTAAGGTTAAATAGTGACTAAGTTTAAGGTCTAAGAGAGTGGGTATGGTGAGTAGAAGAAATCTCCTATATATATGTGTAATGTGTGTAAACTTATGAGTGTGTGAAAGTATGAAAGTTTAAGAGAAAAAAAACAAAACAAACTTGTGTCCTAAGCAGAAAAACAACATCGTCGGAGATGGGGAAGGGTGTTCGTCGGTTCTCTACTGAACCAGAGAACGATGTTCCAACTTCAGGAATCAGTTTGCCTTATGCCACAAGATCATAGCTACACAGAATT
>Vind_1
GACGACAACTAAACCCTACGCTTACATAAAAACGCGACCTTTAAGAATTTTGTACGGCAACAGAACCAGAGAACGTTGACGGCTAAAGGCGGCGAAATGGACGTTGATGAGCGGAGCAGCTACTGTATCGAGGGTATGGTCGTCTGTTGAGATTGAACTCTCCGATTGATCCTGCAAAGAAGAAGAAGAACATCAGTGAGAAGGAAACAACAATGATGAAGAACAAGAAGATTGGAAACTAGAAGAAGAAGACGACGTAAGAGAGAGACGTGAGAAGAAGAAGAAGAAGAAGAAGAAGAAGAAGACAAGAGAAGTGGGTTTTATGTTTTATCTTATTGGGCTGATGAAGTTGTGTAGGCCCAAAGTGGTGAAGTATGTTTTGTTGTGGCCCATTCGTAGAAGTAGCTTATTCTAGCTAAGTACTTGAGGTAGAGTAGTTGGGGTTGTTAGTGGCTAAGGTAAGGTTGTGTAAGGTTGCTTGTATCCCTAAGTCTAATGTCTAGAAGTAAGGTTAAATAGTGACTAAGTTTAAGGTCTAAGAGAGTGGGTATGGTGAGTAGAAGAAATCTCCTATATATATGTGTAATGTGTGTAAACTTATGAGTGTGTGAAAGTATGAAAGTTTAAGAGAAAAAAAACAAAACAAACTTGTGTCCTAAGCAGAAAAACAACATCGTCGGAGATGGGGAAGGGTGTTCGTCGGTTCTCTACTGAACCAGAGAACGATGTTCCAACTTCAGGAATCAGTTTGCCTTATGCCACAAGATCATAGCTACACAGAATT
>Wa_1
GACGACAACTAAACCCTACGCTTACATAAAAACGCGACCTTTAAGAATTTTGTACGGCAACAGAACCAGAGAACGTTGACGGCTAAAGGCGGCGAAATGGACGTTGATGAGCGGAGCAGCTACTGTATCGAGGGTATGGTCGTCTGTTGAGATTGAACTCTCCGATTGATCCTGCAAAGAAGAAGAAGAACATCAGTGAGAAGGAAACAACAATGATGAAGAACAAGAAGATTGGAAACTAGAAGAAGAAGACGACGTAAGAGAGAGACGTGAGAAGAAGAAGAAGAAGAAGAAGAAGAAGAAGACAAGAGAAGTGGGTTTTATGTTTTATCTTATTGGGCTGATGAAGTTGTGTAGGCCCAAAGTGGTGAAGTATGTTTTGTTGTGGCCCATTCGTAGAAGTAGCTTATTCTAGCTAAGTACTTGAGGTAGAGTAGTTGGGGTTGTTAGTGGCTAAGGTAAGGTTGTGTAAGGTTGCTTGTATCCCTAAGTCTAATGTCTAGAAGTAAGGTTAAATAGTGACTAAGTTTAAGGTCTAAGAGAGTGGGTATGGTGAGTAGAAGAAATCTCCTATATATATGTGTAATGTGTGTAAACTTATGAGTGTGTGAAAGTATGAAAGTTTAAGAGAAAAAAAACAAAACAAACTTGTGTCCTAAGCAGAAAAACAACATCGTCGGAGATGGGGAAGGGTGTTCGTCGGTTCTCTACTGAACCAGAGAACGATGTTCCAACTTCAGGAATCAGTTTGCCTTATGCCACAAGATCATAGCTACACAGAATT
>WalhaesB4
GACGACAACTAAACCCTACGCTTACATAAAAACGCGACCTTTAAGAATTTTGTACGGCAACAGAACCAGAGAACGTTGACGGCTAAAGGCGGCGAAATGGACGTTGATGAGCGGAGCAGCTACTGTATCGAGGGTATGGTCGTCTGTTGAGATTGAACTCTCCGATTGATCCTGCAAAGAAGAAGAAGAACATCAGTGAGAAGGAAACAACAATGATGAAGAACAAGAAGATTGGAAACTAGAAGAAGAAGACGACGTAAGAGAGAGACGTGAGAAGAAGAAGAAGAAGAAGAAGAAGAAGAAGACAAGAGAAGTGGGTTTTATGTTTTATCTTATTGGGCTGATGAAGTTGTGTAGGCCCAAAGTGGTGAAGTATGTTTTGTTGTGGCCCATTCGTAGAAGTAGCTTATTCTAGCTAAGTACTTGAGGTAGAGTAGTTGGGGTTGTTAGTGGCTAAGGTAAGGTTGTGTAAGGTTGCTTGTATCCCTAAGTCTAATGTCTAGAAGTAAGGTTAAATAGTGACTAAGTTTAAGGTCTAAGAGAGTGGGTATGGTGAGTAGAAGAAATCTCCTATATATATGTGTAATGTGTGTAAACTTATGAGTGTGTGAAAGTATGAAAGTTTAAGAGAAAAAAAACAAAACAAACTTGTGTCCTAAGCAGAAAAACAACATCGTCGGAGATGGGGAAGGGTGTTCGTCGGTTCTCTACTGAACCAGAGAACGATGTTCCAACTTCAGGAATCAGTTTGCCTTATGCCACAAGATCATAGCTACACAGAATT
>Wc_1
GACGACAACTAAACCCTACGCTTACATAAAAACGCGACCTTTAAGAATTTTGTACGGCAACAGAACCAGAGAACGTTGACGGCTAAAGGCGGCGAAATGGACGTTGATGAGCGGAGCAGCTACTGTATCGAGGGTATGGTCGTCTGTTGAGATTGAACTCTCCGATTGATCCTGCAAAGAAGAAGAAGAACATCAGTGAGAAGGAAACAACAATGATGAAGAACAAGAAGATTGGAAACTAGAAGAAGAAGACGACGTAAGAGAGAGACGTGAGAAGAAGAAGAAGAAGAAGAAGAAGAAGAAGACAAGAGAAGTGGGTTTTATGTTTTATCTTATTGGGCTGATGAAGTTGTGTAGGCCCAAAGTGGTGAAGTATGTTTTGTTGTGGCCCATTCGTAGAAGTAGCTTATTCTAGCTAAGTACTTGAGGTAGAGTAGTTGGGGTTGTTAGTGGCTAAGGTAAGGTTGTGTAAGGTTGCTTGTATCCCTAAGTCTAATGTCTAGAAGTAAGGTTAAATAGTGACTAAGTTTAAGGTCTAAGAGAGTGGGTATGGTGAGTAGAAGAAATCTCCTATATATATGTGTAATGTGTGTAAACTTATGAGTGTGTGAAAGTATGAAAGTTTAAGAGAAAAAAAACAAAACAAACTTGTGTCCTAAGCAGAAAAACAACATCGTCGGAGATGGGGAAGGGTGTTCGTCGGTTCTCTACTGAACCAGAGAACGATGTTCCAACTTCAGGAATCAGTTTGCCTTATGCCACAAGATCATAGCTACACAGAATT
>Wei_0
GACGACAACTAAACCCTACGCTTACATAAAAACGCGACCTTTAAGAATTTTGTACGGCAACAGAACCAGAGAACGTTGACGGCTAAAGGCGGCGAAATGGACGTTGATGAGCGGAGCAGCTACTGTATCGAGGGTATGGTCGTCTGTTGAGATTGAACTCTCCGATTGATCCTGCAAAGAAGAAGAAGAACATCAGTGAGAAGGAAACAACAATGATGAAGAACAAGAAGATTGGAAACTAGAAGAAGAAGACGACGTAAGAGAGAGACGTGAGAAGAAGAAGAAGAAGAAGAAGAAGAAGAAGACAAGAGAAGTGGGTTTTATGTTTTATCTTATTGGGCTGATGAAGTTGTGTAGGCCCAAAGTGGTGAAGTATGTTTTGTTGTGGCCCATTCGTAGAAGTAGCTTATTCTAGCTAAGTACTTGAGGTAGAGTAGTTGGGGTTGTTAGTGGCTAAGGTAAGGTTGTGTAAGGTTGCTTGTATCCCTAAGTCTAATGTCTAGAAGTAAGGTTAAATAGTGACTAAGTTTAAGGTCTAAGAGAGTGGGTATGGTGAGTAGAAGAAATCTCCTATATATATGTGTAATGTGTGTAAACTTATGAGTGTGTGAAAGTATGAAAGTTTAAGAGAAAAAAAACAAAACAAACTTGTGTCCTAAGCAGAAAAACAACATCGTCGGAGATGGGGAAGGGTGTTCGTCGGTTCTCTACTGAACCAGAGAACGATGTTCCAACTTCAGGAATCAGTTTGCCTTATGCCACAAGATCATAGCTACACAGAATT
>Westkar_4
GACGACAACTAAACCCTACGCTTACATAAAAACGCGACCTTTAAGAATTTTGTACGGCAACAGAACCAGAGAACGTTGACGGCTAAAGGCGGCGAAATGGACGTTGATGAGCGGAGCAGCTACTGTATCGAGGGTATGGTCGTCTGTTGAGATTGAACTCTCCGATTGATCCTGCAAAGAAGAAGAAGAACATCAGTGAGAAGGAAACAACAATGATGAAGAACAAGAAGATTGGAAACTAGAAGAAGAAGACGACGTAAGAGAGAGACGTGAGAAGAAGAAGAAGAAGAAGAAGAAGAAGAAGACAAGAGAAGTGGGTTTTATGTTTTATCTTATTGGGCTGATGAAGTTGTGTAGGCCCAAAGTGGTGAAGTATGTTTTGTTGTGGCCCATTCGTAGAAGTAGCTTATTCTAGCTAAGTACTTGAGGTAGAGTAGTTGGGGTTGTTAGTGGCTAAGGTAAGGTTGTGTAAGGTTGCTTGTATCCCTAAGTCTAATGTCTAGAAGTAAGGTTAAATAGTGACTAAGTTTAAGGTCTAAGAGAGTGGGTATGGTGAGTAGAAGAAATCTCCTATATATATGTGTAATGTGTGTAAACTTATGAGTGTGTGAAAGTATGAAAGTTTAAGAGAAAAAAAACAAAACAAACTTGTGTCCTAAGCAGAAAAACAACATCGTCGGAGATGGGGAAGGGTGTTCGTCGGTTCTCTACTGAACCAGAGAACGATGTTCCAACTTCAGGAATCAGTTTGCCTTATGCCACAAGATCATAGCTACACAGAATT
>Wil_1
GACGACAACTAAACCCTACGCTTACATAAAAACGCGACCTTTAAGAATTTTGTACGGCAACAGAACCAGAGAACGTTGACGGCTAAAGGCGGCGAAATGGACGTTGATGAGCGGAGCAGCTACTGTATCGAGGGTATGGTCGTCTGTTGAGATTGAACTCTCCGATTGATCCTGCAAAGAAGAAGAAGAACATCAGTGAGAAGGAAACAACAATGATGAAGAACAAGAAGATTGGAAACTAGAAGAAGAAGACGACGTAAGAGAGAGACGTGAGAAGAAGAAGAAGAAGAAGAAGAAGAAGAAGACAAGAGAAGTGGGTTTTATGTTTTATCTTATTGGGCTGATGAAGTTGTGTAGGCCCAAAGTGGTGAAGTATGTTTTGTTGTGGCCCATTCGTAGAAGTAGCTTATTCTAGCTAAGTACTTGAGGTAGAGTAGTTGGGGTTGTTAGTGGCTAAGGTAAGGTTGTGTAAGGTTGCTTGTATCCCTAAGTCTAATGTCTAGAAGTAAGGTTAAATAGTGACTAAGTTTAAGGTCTAAGAGAGTGGGTATGGTGAGTAGAAGAAATCTCCTATATATATGTGTAATGTGTGTAAACTTATGAGTGTGTGAAAGTATGAAAGTTTAAGAGAAAAAAAACAAAACAAACTTGTGTCCTAAGCAGAAAAACAACATCGTCGGAGATGGGGAAGGGTGTTCGTCGGTTCTCTACTGAACCAGAGAACGATGTTCCAACTTCAGGAATCAGTTTGCCTTATGCCACAAGATCATAGCTACACAGAATT
>Wl_0
GACGACAACTAAACCCTACGCTTACATAAAAACGCGACCTTTAAGAATTTTGTACGGCAACAGAACCAGAGAACGTTGACGGCTAAAGGCGGCGAAATGGACGTTGATGAGCGGAGCAGCTACTGTATCGAGGGTATGGTCGTCTGTTGAGATTGAACTCTCCGATTGATCCTGCAAAGAAGAAGAAGAACATCAGTGAGAAGGAAACAACAATGATGAAGAACAAGAAGATTGGAAACTAGAAGAAGAAGACGACGTAAGAGAGAGACGTGAGAAGAAGAAGAAGAAGAAGAAGAAGAAGAAGACAAGAGAAGTGGGTTTTATGTTTTATCTTATTGGGCTGATGAAGTTGTGTAGGCCCAAAGTGGTGAAGTATGTTTTGTTGTGGCCCATTCGTAGAAGTAGCTTATTCTAGCTAAGTACTTGAGGTAGAGTAGTTGGGGTTGTTAGTGGCTAAGGTAAGGTTGTGTAAGGTTGCTTGTATCCCTAAGTCTAATGTCTAGAAGTAAGGTTAAATAGTGACTAAGTTTAAGGTCTAAGAGAGTGGGTATGGTGAGTAGAAGAAATCTCCTATATATATGTGTAATGTGTGTAAACTTATGAGTGTGTGAAAGTATGAAAGTTTAAGAGAAAAAAAACAAAACAAACTTGTGTCCTAAGCAGAAAAACAACATCGTCGGAGATGGGGAAGGGTGTTCGTCGGTTCTCTACTGAACCAGAGAACGATGTTCCAACTTCAGGAATCAGTTTGCCTTATGCCACAAGATCATAGCTACACAGAATT
>Ws_2
GACGACAACTAAACCCTACGCTTACATAAAAACGCGACCTTTAAGAATTTTGTACGGCAACAGAACCAGAGAACGTTGACGGCTAAAGGCGGCGAAATGGACGTTGATGAGCGGAGCAGCTACTGTATCGAGGGTATGGTCGTCTGTTGAGATTGAACTCTCCGATTGATCCTGCAAAGAAGAAGAAGAACATCAGTGAGAAGGAAACAACAATGATGAAGAACAAGAAGATTGGAAACTAGAAGAAGAAGACGACGTAAGAGAGAGACGTGAGAAGAAGAAGAAGAAGAAGAAGAAGAAGAAGACAAGAGAAGTGGGTTTTATGTTTTATCTTATTGGGCTGATGAAGTTGTGTAGGCCCAAAGTGGTGAAGTATGTTTTGTTGTGGCCCATTCGTAGAAGTAGCTTATTCTAGCTAAGTACTTGAGGTAGAGTAGTTGGGGTTGTTAGTGGCTAAGGTAAGGTTGTGTAAGGTTGCTTGTATCCCTAAGTCTAATGTCTAGAAGTAAGGTTAAATAGTGACTAAGTTTAAGGTCTAAGAGAGTGGGTATGGTGAGTAGAAGAAATCTCCTATATATATGTGTAATGTGTGTAAACTTATGAGTGTGTGAAAGTATGAAAGTTTAAGAGAAAAAAAACAAAACAAACTTGTGTCCTAAGCAGAAAAACAACATCGTCGGAGATGGGGAAGGGTGTTCGTCGGTTCTCTACTGAACCAGAGAACGATGTTCCAACTTCAGGAATCAGTTTGCCTTATGCCACAAGATCATAGCTACACAGAATT
>Wt_5
GACGACAACTAAACCCTACGCTTACATAAAAACGCGACCTTTAAGAATTTTGTACGGCAACAGAACCAGAGAACGTTGACGGCTAAAGGCGGCGAAATGGACGTTGATGAGCGGAGCAGCTACTGTATCGAGGGTATGGTCGTCTGTTGAGATTGAACTCTCCGATTGATCCTGCAAAGAAGAAGAAGAACATCAGTGAGAAGGAAACAACAATGATGAAGAACAAGAAGATTGGAAACTAGAAGAAGAAGACGACGTAAGAGAGAGACGTGAGAAGAAGAAGAAGAAGAAGAAGAAGAAGAAGACAAGAGAAGTGGGTTTTATGTTTTATCTTATTGGGCTGATGAAGTTGTGTAGGCCCAAAGTGGTGAAGTATGTTTTGTTGTGGCCCATTCGTAGAAGTAGCTTATTCTAGCTAAGTACTTGAGGTAGAGTAGTTGGGGTTGTTAGTGGCTAAGGTAAGGTTGTGTAAGGTTGCTTGTATCCCTAAGTCTAATGTCTAGAAGTAAGGTTAAATAGTGACTAAGTTTAAGGTCTAAGAGAGTGGGTATGGTGAGTAGAAGAAATCTCCTATATATATGTGTAATGTGTGTAAACTTATGAGTGTGTGAAAGTATGAAAGTTTAAGAGAAAAAAAACAAAACAAACTTGTGTCCTAAGCAGAAAAACAACATCGTCGGAGATGGGGAAGGGTGTTCGTCGGTTCTCTACTGAACCAGAGAACGATGTTCCAACTTCAGGAATCAGTTTGCCTTATGCCACAAGATCATAGCTACACAGAATT
>Wu-0
GACGACAACTAAACCCTACGCTTACATAAAAACGCGACCTTTAAGAATTTTGTACGGCAACAGAACCAGAGAACGTTGACGGCTAAAGGCGGCGAAATGGACGTTGATGAGCGGAGCAGCTACTGTATCGAGGGTATGGTCGTCTGTTGAGATTGAACTCTCCGATTGATCCTGCAAAGAAGAAGAAGAACATCAGTGAGAAGGAAACAACAATGATGAAGAACAAGAAGATTGGAAACTAGAAGAAGAAGACGACGTAAGAGAGAGACGTGAGAAGAAGAAGAAGAAGAAGAAGAAGAAGAAGACAAGAGAAGTGGGTTTTATGTTTTATCTTATTGGGCTGATGAAGTTGTGTAGGCCCAAAGTGGTGAAGTATGTTTTGTTGTGGCCCATTCGTAGAAGTAGCTTATTCTAGCTAAGTACTTGAGGTAGAGTAGTTGGGGTTGTTAGTGGCTAAGGTAAGGTTGTGTAAGGTTGCTTGTATCCCTAAGTCTAATGTCTAGAAGTAAGGTTAAATAGTGACTAAGTTTAAGGTCTAAGAGAGTGGGTATGGTGAGTAGAAGAAATCTCCTATATATATGTGTAATGTGTGTAAACTTATGAGTGTGTGAAAGTATGAAAGTTTAAGAGAAAAAAAACAAAACAAACTTGTGTCCTAAGCAGAAAAACAACATCGTCGGAGATGGGGAAGGGTGTTCGTCGGTTCTCTACTGAACCAGAGAACGATGTTCCAACTTCAGGAATCAGTTTGCCTTATGCCACAAGATCATAGCTACACAGAATT
>Xan-1
GACGACAACTAAACCCTACGCTTACATAAAAACGCGACCTTTAAGAATTTTGTACGGCAACAGAACCAGAGAACGTTGACGGCTAAAGGCGGCGAAATGGACGTTGATGAGCGGAGCAGCTACTGTATCGAGGGTATGGTCGTCTGTTGAGATTGAACTCTCCGATTGATCCTGCAAAGAAGAAGAAGAACATCAGTGAGAAGGAAACAACAATGATGAAGAACAAGAAGATTGGAAACTAGAAGAAGAAGACGACGTAAGAGAGAGACGTGAGAAGAAGAAGAAGAAGAAGAAGAAGAAGAAGACAAGAGAAGTGGGTTTTATGTTTTATCTTATTGGGCTGATGAAGTTGTGTAGGCCCAAAGTGGTGAAGTATGTTTTGTTGTGGCCCATTCGTAGAAGTAGCTTATTCTAGCTAAGTACTTGAGGTAGAGTAGTTGGGGTTGTTAGTGGCTAAGGTAAGGTTGTGTAAGGTTGCTTGTATCCCTAAGTCTAATGTCTAGAAGTAAGGTTAAATAGTGACTAAGTTTAAGGTCTAAGAGAGTGGGTATGGTGAGTAGAAGAAATCTCCTATATATATGTGTAATGTGTGTAAACTTATGAGTGTGTGAAAGTATGAAAGTTTAAGAGAAAAAAAACAAAACAAACTTGTGTCCTAAGCAGAAAAACAACATCGTCGGAGATGGGGAAGGGTGTTCGTCGGTTCTCTACTGAACCAGAGAACGATGTTCCAACTTCAGGAATCAGTTTGCCTTATGCCACAAGATCATAGCTACACAGAATT
>Yo_0
GACGACAACTAAACCCTACGCTTACATAAAAACGCGACCTTTAAGAATTTTGTACGGCAACAGAACCAGAGAACGTTGACGGCTAAAGGCGGCGAAATGGACGTTGATGAGCGGAGCAGCTACTGTATCGAGGGTATGGTCGTCTGTTGAGATTGAACTCTCCGATTGATCCTGCAAAGAAGAAGAAGAACATCAGTGAGAAGGAAACAACAATGATGAAGAACAAGAAGATTGGAAACTAGAAGAAGAAGACGACGTAAGAGAGAGACGTGAGAAGAAGAAGAAGAAGAAGAAGAAGAAGAAGACAAGAGAAGTGGGTTTTATGTTTTATCTTATTGGGCTGATGAAGTTGTGTAGGCCCAAAGTGGTGAAGTATGTTTTGTTGTGGCCCATTCGTAGAAGTAGCTTATTCTAGCTAAGTACTTGAGGTAGAGTAGTTGGGGTTGTTAGTGGCTAAGGTAAGGTTGTGTAAGGTTGCTTGTATCCCTAAGTCTAATGTCTAGAAGTAAGGTTAAATAGTGACTAAGTTTAAGGTCTAAGAGAGTGGGTATGGTGAGTAGAAGAAATCTCCTATATATATGTGTAATGTGTGTAAACTTATGAGTGTGTGAAAGTATGAAAGTTTAAGAGAAAAAAAACAAAACAAACTTGTGTCCTAAGCAGAAAAACAACATCGTCGGAGATGGGGAAGGGTGTTCGTCGGTTCTCTACTGAACCAGAGAACGATGTTCCAACTTCAGGAATCAGTTTGCCTTATGCCACAAGATCATAGCTACACAGAATT
>Yst-1
GACGACAACTAAACCCTACGCTTACATAAAAACGCGACCTTTAAGAATTTTGTACGGCAACAGAACCAGAGAACGTTGACGGCTAAAGGCGGCGAAATGGACGTTGATGAGCGGAGCAGCTACTGTATCGAGGGTATGGTCGTCTGTTGAGATTGAACTCTCCGATTGATCCTGCAAAGAAGAAGAAGAACATCAGTGAGAAGGAAACAACAATGATGAAGAACAAGAAGATTGGAAACTAGAAGAAGAAGACGACGTAAGAGAGAGACGTGAGAAGAAGAAGAAGAAGAAGAAGAAGAAGAAGACAAGAGAAGTGGGTTTTATGTTTTATCTTATTGGGCTGATGAAGTTGTGTAGGCCCAAAGTGGTGAAGTATGTTTTGTTGTGGCCCATTCGTAGAAGTAGCTTATTCTAGCTAAGTACTTGAGGTAGAGTAGTTGGGGTTGTTAGTGGCTAAGGTAAGGTTGTGTAAGGTTGCTTGTATCCCTAAGTCTAATGTCTAGAAGTAAGGTTAAATAGTGACTAAGTTTAAGGTCTAAGAGAGTGGGTATGGTGAGTAGAAGAAATCTCCTATATATATGTGTAATGTGTGTAAACTTATGAGTGTGTGAAAGTATGAAAGTTTAAGAGAAAAAAAACAAAACAAACTTGTGTCCTAAGCAGAAAAACAACATCGTCGGAGATGGGGAAGGGTGTTCGTCGGTTCTCTACTGAACCAGAGAACGATGTTCCAACTTCAGGAATCAGTTTGCCTTATGCCACAAGATCATAGCTACACAGAATT
>Zal_1
GACGACAACTAAACCCTACGCTTACATAAAAACGCGACCTTTAAGAATTTTGTACGGCAACAGAACCAGAGAACGTTGACGGCTAAAGGCGGCGAAATGGACGTTGATGAGCGGAGCAGCTACTGTATCGAGGGTATGGTCGTCTGTTGAGATTGAACTCTCCGATTGATCCTGCAAAGAAGAAGAAGAACATCAGTGAGAAGGAAACAACAATGATGAAGAACAAGAAGATTGGAAACTAGAAGAAGAAGACGACGTAAGAGAGAGACGTGAGAAGAAGAAGAAGAAGAAGAAGAAGAAGAAGACAAGAGAAGTGGGTTTTATGTTTTATCTTATTGGGCTGATGAAGTTGTGTAGGCCCAAAGTGGTGAAGTATGTTTTGTTGTGGCCCATTCGTAGAAGTAGCTTATTCTAGCTAAGTACTTGAGGTAGAGTAGTTGGGGTTGTTAGTGGCTAAGGTAAGGTTGTGTAAGGTTGCTTGTATCCCTAAGTCTAATGTCTAGAAGTAAGGTTAAATAGTGACTAAGTTTAAGGTCTAAGAGAGTGGGTATGGTGAGTAGAAGAAATCTCCTATATATATGTGTAATGTGTGTAAACTTATGAGTGTGTGAAAGTATGAAAGTTTAAGAGAAAAAAAACAAAACAAACTTGTGTCCTAAGCAGAAAAACAACATCGTCGGAGATGGGGAAGGGTGTTCGTCGGTTCTCTACTGAACCAGAGAACGATGTTCCAACTTCAGGAATCAGTTTGCCTTATGCCACAAGATCATAGCTACACAGAATT
>Zdr_1
GACGACAACTAAACCCTACGCTTACATAAAAACGCGACCTTTAAGAATTTTGTACGGCAACAGAACCAGAGAACGTTGACGGCTAAAGGCGGCGAAATGGACGTTGATGAGCGGAGCAGCTACTGTATCGAGGGTATGGTCGTCTGTTGAGATTGAACTCTCCGATTGATCCTGCAAAGAAGAAGAAGAACATCAGTGAGAAGGAAACAACAATGATGAAGAACAAGAAGATTGGAAACTAGAAGAAGAAGACGACGTAAGAGAGAGACGTGAGAAGAAGAAGAAGAAGAAGAAGAAGAAGAAGACAAGAGAAGTGGGTTTTATGTTTTATCTTATTGGGCTGATGAAGTTGTGTAGGCCCAAAGTGGTGAAGTATGTTTTGTTGTGGCCCATTCGTAGAAGTAGCTTATTCTAGCTAAGTACTTGAGGTAGAGTAGTTGGGGTTGTTAGTGGCTAAGGTAAGGTTGTGTAAGGTTGCTTGTATCCCTAAGTCTAATGTCTAGAAGTAAGGTTAAATAGTGACTAAGTTTAAGGTCTAAGAGAGTGGGTATGGTGAGTAGAAGAAATCTCCTATATATATGTGTAATGTGTGTAAACTTATGAGTGTGTGAAAGTATGAAAGTTTAAGAGAAAAAAAACAAAACAAACTTGTGTCCTAAGCAGAAAAACAACATCGTCGGAGATGGGGAAGGGTGTTCGTCGGTTCTCTACTGAACCAGAGAACGATGTTCCAACTTCAGGAATCAGTTTGCCTTATGCCACAAGATCATAGCTACACAGAATT
>Aedal-1
GACGACAACTAAACCCTACGCTTACATAAAAACGCGACCTTTAAGAATTTTGTACGGCAACAGAACCAGAGAACGTTGACGGCTAAAGGCGGCGAAATGGACGTTGATGAGCGGAGCAGCTACTGTATCGAGGGTATGGTCGTCTGTTGAGATTGAACTCTCCGATTGATCCTGCAAAGAAGAAGAAGAACATCAGTGAGAAGGAAACAACAATGATGAAGAACAAGAAGATTGGAAACTAGAAGAAGAAKACGACGTAAGAGAGAGACGTGAGAAGAAGAAGAAGAAGAAGAAGAAGAAGAAGACAAGAGAAGTGGGTTTTATGTTTTATCTTATTGGGCTGATGAAGTTGTGTAGGCCCAAAGTGGTGAAGTATGTTTTGTTGTGGCCCATTCGTAGAAGTAGCTTATTCTAGCTAAGTACTTGAGGTAGAGTAGTTGGGGTTGTTAGTGGCTAAGGTAAGGTTGTGTAAGGTTGCTTGTATCCCTAAGTCTAATGTCTAGAAGTAAGGTTAAATAGTGACTAAGTTTAAGGTCTAAGAGAGTGGGTATGGTGAGTAGAAGAAATCTCCTATATATATGTGTAATGTGTGTAAACTTATGAGTGTGTGAAAGTATGAAAGTTTAAGAGAAAAAAAACAAAACAAACTTGTGTCCTAAGCAGAAAAACAACATCGTCGGAGATGGGGAAGGGTGTTCGTCGGTTCTCTACTGAACCAGAGAACGATGTTCCAACTTCAGGAATCAGTTTGCCTTATGCCACAAGATCATAGCTACACAGAATT
>Algutsrum
GACGACAACTAAACCCTACGCTTACATAAAAACGCGACCTTTAAGAATTTTGTACGGCAACAGAACCAGAGAACGTTGACGGCTAAAGGCGGCGAAATGGACGTTGATGAGCGGAGCAGCTACTGTATCGAGGGTATGGTCGTCTGTTGAGATTGAACTCTCCGATTGATCCTGCAAAGAAGAAGAAGAACATCAGTGAGAAGGAAACAACAATGATGAAGAACAAGAAGATTGGAAACTAGAAGAAGAAGACGACGTAAGAGAGAGACGTGAGAAGAAGAAGAAGAAGAAGAAGAAGAAGAAGACAAGAGAAGTGGGTTTTATGTTTTATCTTATTGGGCTGATGAAGTTGTGTAGGCCCAAAGTGGTGAAGTATGTTTTGTTGTGGCCCATTCGTAGAAGTAGCTTATTCTAGCTAAGTACTTGAGGTAGAGTAGTTGGGGTTGTTAGTGGCTAAGGTAAGGTTGTGTAAGGTTGCTTGTATCCCTAAGTCTAATGTCTAGAAGTAAGGTTAAATAGTGACTAAGTTTAAGGTCTAAGAGAGTGGGTATGGTGAGTAGAAGAAATCTCCTATATATATGTGTAATGTGTGTAAACTTATGAGTGTGTGAAAGTATGAAAGTTTAAGAGAAAAAAAACAAAACAAACTTGTGTCCTAAGCAGAAAAACAACATCGTCGGAGATGGGGAAGGGTGTTCGTCGGTTCTCTACTGAACCAGAGAACGATGTTCGAACTTCAGGAATCAGTTTGCCTTATGCCACAAGATCATAGCTACACAGAATT
>Alst_1
GACGACAACTAAACCCTACGCTTACATAAAAACGCGACCTTTAAGAATTTTGTACGGCAACAGAACCAGAGAACGTTGACGGCTAAAGGCGGCGAAATGGACGTTGATGAGCGGAGCAGCTACTGTATCGAGGGTATGGTCGTCTGTTGAGATTGAACTCTCCGATTGATCCTGCAAAGAAGAAGAAGAACATCAGTGAGAAGGAAACAACAATGATGAAGAACAAGAAGATTGGAAACTAGAAGAAGAAGACGACGTAAGAGAGAGACGTGAGAAGAAGAAGAAGAAGAAGAAGAAGAAGAAGACAAGAGAAGTGGGTTTTATGTTTTATCTTATTGGGCTGATGAAGTTGTGTAGGCCCAAAGTGGTGAAGTATGTTTTGTTGTGGCCCATTCGTAGAAGTAGCTTATTCTAGCTAAGTACTTGAGGTAGAGTAGTTGGGGTTGTTAGTGGCTAAGGTAAGGTTGTGTAAGGTTGCTTGTATCCCTAAGTCTAATGTCTAGAAGTAAGGTTAAATAGTGACTAAGTTTAAGGTCTAAGAGAGTGGGTATGGTGAGTAGAAGAAATCTCCTATATATATGTGTAATGTGTGTAAACTTATGAGTGTGTGAAAGTATGAAAGTTTAAGAGAAAAAAAACAAAACAAACTTGTGTCCTAAGCAGAAAAACAACATCGTCGGAAATGGGGAAGGGTGTTCGTCGGTTCTCTACTGAACCAGAGAACGATGTTCCAACTTCAGGAATCAGTTTGCCTTATGCCACAAGATCATAGCTACACAGAATT
>Bch_1
GACGACAACTAAACCCTACGCTTACATAAAAACGCGACCTTTAAGAATTTTGTACGGCAACAGAACCAGAGAACGTTGACGGCTAAAGGCGGCGAAATGGACGTTGATGAGCGGAGCAGCTACTGTATCGAGGGTATGGTCGTCTGTTGAGATTGAACTCTCCGATTGATCCTGCAAAGAAGAAGAAGAACATCAGTGAGAAGGAAACAACAATGATGAAGAACAAGAAGATTGGAAACTAGAAGAAGAAGACGACGTAAGAGAGAGACGTGAGAAGAAGAAGAAGAAGAAGAAGAAGAAGAAGACAAGAGAAGTGGGTTTTATGTTTTATCTTATTGGGCTGATGAAGTTGTGTAGGCCCAAAGTGGTGAAGTATGTTTTGTTGTGGCCCATTCGTAGAAGTAGCTTATTCTAGCTAAGTACTTGAGGTAGAGTAGTTGGGGTTGTTAGTGGCTAAGGTAAGGTTGTGTAAGGTTGCTTGTATCCCTAAGTCTAATGTCTAGAAGTAAGGTTAAATAGTGACTAAGTTTAAGGTCTAAGAGAGTGGGTATGGTGAGTAGAAGAAATCTCCTATATATATGTGTAATGTGTGTAAACTTATGAGTGTGTGAAAGTATGAAAGTTTAAGAGAAAAAAAACAAAACAAACTTGTGTCCTAAGCAGAAAAACAACATCGTCGGAAATGGGGAAGGGTGTTCGTCGGTTCTCTACTGAACCAGAGAACGATGTTCCAACTTCAGGAATCAGTTTGCCTTATGCCACAAGATCATAGCTACACAGAATT
>Bla_1
GACGACAACTAAACCCTACGCTTACATAAAAACGCGACCTTTAAGAATTTTGTACGGCAACAGAACCAGAGAACGTTGACGGCTAAAGGCGGCGAAATGGACGTTGATGAGCGGAGCAGCTACTGTATCGAGGGTATGGTCGTCTGTTGAGATTGAACTCTCCGATTGATCCTGCAAAGAAGAAGAAGAACATCAGTGAGAAGGAAACAACAATGATGAAGAACAAGAAGATTGGAAACTAGAAGAAGAAGACGACGTAAGAGAGAGACGTGAGAAGAAGAAGAAGAAGAAGAAGAAGAAGAAGACAAGAGAAGTGGGTTTTATGTTTTATCTTATTGGGCTGATGAAGTTGTGTAGGCCCAAAGTGGTGAAGTATGTTTTGTTGTGGCCCATTCGTAGAAGTAGCTTATTCTAGCTAAGTACTTGAGGTAGAGTAGTTGGGGTTGTTAGTGGCTAAGGTAAGGTTGTGTAAGGTTGCTTGTATCCCTAAGTCTAATGTCTAGAAGTAAGGTTAAATAGTGACTAAGTTTAAGGTCTAAGAGAGTGGGTATGGTGAGTAGAAGAAATCTCCTATATATATGTGTAATGTGTGTAAACTTATGAGTGTGTGAAAGTATGAAAGTTTAAGAGAAAAAAAACAAAACAAACTTGTGTCCTAAGCAGAAAAACAACATCGTCGGAGATGGGGAAGGGTGTTCGTCGGTTCTCTACTGAACCAGAGAACGATGTTCGAACTTCAGGAATCAGTTTGCCTTATGCCACAAGATCATAGCTACACAGAATT
>Blh-1
GACGACAACTAAACCCTACGCTTACATAAAAACGCGACCTTTAAGAATTTTGTACGGCAACAGAACCAGAGAACGTTGACGGCTAAAGGCGGCGAAATGGACGTTGATGAGCGGAGCAGCTACTGTATCGAGGGTATGGTCGTCTGTTGAGATTGAACTCTCCGATTGATCCTGCAAAGAAGAAGAAGAACATCAGTGAGAAGGAAACAACAATGATGAAGAACAAGAAGATTGGAAACTAGAAGAAGAAGACGACGTAAGAGAGAGACGTGAGAAGAAGAAGAAGAAGAAGAAGAAGAAGAAGACAAGAGAAGTGGGTTTTATGTTTTATCTTATTGGGCTGATGAAGTTGTGTAGGCCCAAAGTGGTGAAGTATGTTTTGTTGTGGCCCATTCGTAGAAGTAGCTTATTCTAGCTAAGTACTTGAGGTAGAGTAGTTGGGGTTGTTAGTGGCTAAGGTAAGGTTGTGTAAGGTTGCTTGTATCCCTAAGTCTAATGTCTAGAAGTAAGGTTAAATAGTGACTAAGTTTAAGGTCTAAGAGAGTGGGTATGGTGAGTAGAAGAAATCTCCTATATATATGTGTAATGTGTGTAAACTTATGAGTGTGTGAAAGTATGAAAGTTTAAGAGAAAAAAAACAMAACAAACTTGTGTCCTAAGCAGAAAAACAACATCGTCGGAGATGGGGAAGGGTGTTCGTCGGTTCTCTACTGAACCAGAGAACGATGTTCCAACTTCAGGAATCAGTTTGCCTTATGCCACAAGATCATAGCTACACAGAATT
>Br_0
GACGACAACTAAACCCTACCCTTACATAAAAACGCGACCTTTAAGAATTTTGTACGGCAACAGAACCAGAGAACGTTGACGGCTAAAGGCGGCGAAATGGACGTTGATGAGCGGAGCAGCTACTGTATCGAGGGTATGGTCGTCTGTTGAGATTGAACTCTCCGATTGATCCTGCAAAGAAGAAGAAGAACATCAGTGAGAAGGAAACAACAATGATGAAGAACAAGAAGATTGGAAACTAGAAGAAGAAGACGACGTAAGAGAGAGACGTGAGAAGAAGAAGAAGAAGAAGAAGAAGAAGAAGACAAGAGAAGTGGGTTTTATGTTTTATCTTATTGGGCTGATGAAGTTGTGTAGGCCCAAAGTGGTGAAGTATGTTTTGTTGTGGCCCATTCGTAGAAGTAGCTTATTCTAGCTAAGTACTTGAGGTAGAGTAGTTGGGGTTGTTAGTGGCTAAGGTAAGGTTGTGTAAGGTTGCTTGTATCCCTAAGTCTAATGTCTAGAAGTAAGGTTAAATAGTGACTAAGTTTAAGGTCTAAGAGAGTGGGTATGGTGAGTAGAAGAAATCTCCTATATATATGTGTAATGTGTGTAAACTTATGAGTGTGTGAAAGTATGAAAGTTTAAGAGAAAAAAAACAAAACAAACTTGTGTCCTAAGCAGAAAAACAACATCGTCGGAGATGGGGAAGGGTGTTCGTCGGTTCTCTACTGAACCAGAGAACGATGTTCCAACTTCAGGAATCAGTTTGCCTTATGCCACAAGATCATAGCTACACAGAATT
>Chat_1
GACGACAACTAAACCCTACGCTTACATAAAAACGCGACCTTTAAGAATTTTGTACGGCAACAGAACCAGAGAACGTTGACGGCTAAAGGCGGCGAAATGGACGTTGATGAGCGGAGCAGCTACTGTATCGAGGGTATGGTCGTCTGTTGAGATTGAACTCTCCGATTGATCCTGCAAAGAAGAAGAAGAACATCAGTGAGAAGGAAACAACAATGATGAAGAACAAGAAGATTGGAAACTAGAAGAAGAAGACGACGTAAGAGAGAGACGTGAGAAGAAGAAGAAGAAGAAGAAGAAGAAGAAGACAAGAGAAGTGGGTTTTATGTTTTATCTTATTGGGCTGATGAAGTTGTGTAGGCCCAAAGTGGTGAAGTATGTTTTGTTGTGGCCCATTCGTAGAAGTAGCTTATTCTAGCTAAGTACTTGAGGTAGAGTAGTTGGGGTTGTTAGTGGCTAAGGTAAGGTTGTGTAAGGTTGCTTGTATCCCTAAGTCTAATGTCTAGAAGTAAGGTTAAATAGTGACTAAGTTTAAGGTCTAAGAGAGTGGGTATGGTGAGTAGAAGAAATCTCCTATATATATGTGTAATGTGTGTAAACTTATGAGTGTGTGAAAGTATGAAAGTTTAAGAGAAAAAAAACAAAATAAACTTGTGTCCTAAGCAGAAAAACAACATCGTCGGAGATGGGGAAGGGTGTTCGTCGGTTCTCTACTGAACCAGAGAACGATGTTCCAACTTCAGGAATCAGTTTGCCTTATGCCACAAGATCATAGCTACACAGAATT
>Est
GACGACAACTAAACCCTACGCTTACATAAAAACGCGACCTTTAAGAATTTTGTACGGCAACAGAACCAGAGAACGTTGACGGCTAAAGGCGGCGAAATGGACGTTGATGAGCGGAGCAGCTACTGTATCGAGGGTATGGTCGTCTGTTGAGATTGAACTCTCCGATTGATCCTGCAAAGAAGAAGAAGAACATCAGTGAGAAGGAAACAACAATGATGAAGAACAAGAAGATTGGAAACTAGAAGAAGAAGACGACGTAAGAGAGAGACGTGAGAAGAAGAAGAAGAAGAAGAAGAAGAAGAAGACAAGAGAAGTGGGTTTTATGTTTTATCTTATTGGGCTGATGAAGTTGTGTAGGCCCAAAGTGGTGAAGTATGTTTTGTTGTGGCCCATTCGTAGAAGTAGCTTATTCTAGCTAAGTACTTGAGGTAGAGTAGTTGGGGTTGTTAGTGGCTAAGGTAAGGTTGTGTAAGGTTGCTTGTATCCCTAAGTCTAATGTCTAGAAGTAAGGTTAAATAGTGACTAAGTTTAAGGTCTAAGAGAGTGGGTATGGTGAGTAGAAGAAATCTCCTATATATATGTGTAATGTGTGTAAACTTATGAGTGTGTGAAAGTATGAAAGTTTAAGAGAAAAAAAACAAAACAAACTTGTGTCCTAAGCAGAAAAACAACATCGTCGGAAATGGGGAAGGGTGTTCGTCGGTTCTCTACTGAACCAGAGAACGATGTTCCAACTTCAGGAATCAGTTTGCCTTATGCCACAAGATCATAGCTACACAGAATT
>Ey15-2
GACGACAACTAAACCCTACGCTTACATAAAAACGCGACCTTTAAGAATTTTGTACGGCAACAGAACCAGAGAACGTTGACGGCTAAAGGCGGCGAAATGGACGTTGATGAGCGGAGCAGCTACTGTATCGAGGGTATGGTCGTCTGTTGAGATTGAACTCTCCGATTGATCCTGCAAAGAAGAAGAAGAACATCAGTGAGAAGGAAACAACAATGATGAAGAACAAGAAGATTGGAAACTAGAAGAAGAAGACGACGTAAGAGAGAGACGTGAGAAGAAGAAGAAGAAGAAGAAGAAGAAGAAGACAAGAGAAGTGGGTTTTATGTTTTATCTTATTGGGCTGATGAAGTTGTGTAGGCCCAAAGTGGTGAAGTATGTTTTGTTGTGGCCCATTCGTAGAAGTAGCTTATTCTAGCTAAGTACTTGAGGTAGAGTAGTTGGGGTTGTTAGTGGCTAAGGTAAGGTTGTGTAAGGTTGCTTGTATCCCTAAGTCTAATGTCTAGAAGTAAGGTTAAATAGTGACTAAGTTTAAGGTCTAAGAGAGTGGGTATGGTGAGTAGAAGAAATCTCCTATATATATGTGTAATGTGTGTGAACTTATGAGTGTGTGAAAGTATGAAAGTTTAAGAGAAAAAAAACAAAACAAACTTGTGTCCTAAGCAGAAAAACAACATCGTCGGAGATGGGGAAGGGTGTTCGTCGGTTCTCTACTGAACCAGAGAACGATGTTCCAACTTCAGGAATCAGTTTGCCTTATGCCACAAGATCATAGCTACACAGAATT
>Groen-5
GACGACAACTAAACCCTACGCTTACATAAAAACGCGACCTTTAAGAATTTTGTACGGCAACAGAACCAGAGAACGTTGACGGCTAAAGGCGGCGAAATGGACGTTGATGAGCGGAGCAGCTACTGTATCGAGGGTATGGTCGTCTGTTGAGATTGAACTCTCCGATTGATCCTGCAAAGAAGAAGAAGAACATCAGTGAGAAGGAAACAACAATGATGAAGAACAAGAAGATWGGAAACTAGAAGAAGAAGACGACGTAAGAGAGAGACGTGAGAAGAAGAAGAAGAAGAAGAAGAAGAAGAAGACAAGAGAAGTGGGTTTTATGTTTTATCTTATTGGGCTGATGAAGTTGTGTAGGCCCAAAGTGGTGAAGTATGTTTTGTTGTGGCCCATTCGTAGAAGTAGCTTATTCTAGCTAAGTACTTGAGGTAGAGTAGTTGGGGTTGTTAGTGGCTAAGGTAAGGTTGTGTAAGGTTGCTTGTATCCCTAAGTCTAATGTCTAGAAGTAAGGTTAAATAGTGACTAAGTTTAAGGTCTAAGAGAGTGGGTATGGTGAGTAGAAGAAATCTCCTATATATATGTGTAATGTGTGTAAACTTATGAGTGTGTGAAAGTATGAAAGTTTAAGAGAAAAAAAACAAAACAAACTTGTGTCCTAAGCAGAAAAACAACATCGTCGGAGATGGGGAAGGGTGTTCGTCGGTTCTCTACTGAACCAGAGAACGATGTTCCAACTTCAGGAATCAGTTTGCCTTATGCCACAAGATCATAGCTACACAGAATT
>HKT2.4
GACGACAACTAAACCCTACGCTTACATAAAAACGCGACCTTTAAGAATTTTGTACGGCAACAGAACCAGAGAACGTTGACGGCTAAAGGCGGCGAAATGGACGTTGATGAGCGGAGCAGCTACTGTATCGAGGGTATGGTCGTCTGTTGAGATTGAACTCTCCGATTGATCCTGCAAAGAAGAAGAAGAACATCAGTGAGAAGGAAACAACAATGATGAAGAACAAGAAGATTGGAAACTAGAAGAAGAAGACGACGTAAGAGAGAGACGTGAGAAGAAGAAGAAGAAGAAGAAGAAGAAGAAGACAAGAGAAGTGGGTTTTATGTTTTATCTTATTGGGCTGATGAAGTTGTGTAGGCCCAAAGTGGTGAAGTATGTTTTGTTGTGGCCCATTCGTAGAAGTAGCTTATTCTAGCTAAGTACTTGAGGTAGAGTAGTTGGGGTTGTTAGTGGCTAAGGTAAGGTTGTGTAAGGTTGCTTGTATCCCTAAGTCTAATGTCTAGAAGTAAGGTTAAATAGTGACTAAGTTTAAGGTCTAAGAGAGTGGGTATGGTGAGTAGAAGAAATCTCCTATATATATGTGTAATGTGTGTGAACTTATGAGTGTGTGAAAGTATGAAAGTTTAAGAGAAAAAAAACAAAACAAACTTGTGTCCTAAGCAGAAAAACAACATCGTCGGAGATGGGGAAGGGTGTTCGTCGGTTCTCTACTGAACCAGAGAACGATGTTCCAACTTCAGGAATCAGTTTGCCTTATGCCACAAGATCATAGCTACACAGAATT
>Hov1-10
GACGACAACTAAACCCTACGCTTACATAAAAACGCGACCTTTAAGAATTTTGTACGGCAACAGAACCAGAGAACGTTGACGGCTAAAGGCGGCGAAATGGACGTTGATGAGCGGAGCAGCTACTGTATCGAGGGTATGGTCGTCTGTTGAGATTGAACTCTCCGATTGATCCTGCAAAGAAGAAGAAGAACATCAGTGAGAAGGAAACAACAATGATGAAGAACAAGAAGATTGGAAACTAGAAGAAGAAGACGACGTAAGAGAGAGACGTGAGAAGAAGAAGAAGAAGAAGAAGAAGAAGAAGACAAGAGAAGTGGGTTTTATGTTTTATCTTATTGGGCTGATGAAGTTGTGTAGGCCCAAAGTGGTGAAGTATGTTTTGTTGTGGCCCATTCGTAGAAGTAGCTTATTCTAGCTAAGTACTTGAGGTAGAGTAGTTGGGGTTGTTAGTGGCTAAGGTAAGGTTGTGTAAGGTTGCTTGTATCCCTAAGTCTAATGTCTAGAAGTAAGGTTAAATAGTGACTAAGTTTAAGGTCTAAGAGAGTGGGTATGGTGAGTAGAAGAAATCTCCTATATATATGTGTAATGTGTGTAAACTTATGAGTGTGTGAAAGTATGAAAGTTTAAGAGAAAAAAAACAAAACAAACTTGTGTCCTAAGCAGAAAAACAACATCGTCGGAGATGGGGAAGGGTGTTCGTCGGTTCTCTACTGAACCAGAGAACGATGTTCGAACTTCAGGAATCAGTTTGCCTTATGCCACAAGATCATAGCTACACAGAATT
>ICE1
GACGACAACTAAACCCTACGCTTACATAAAAACGCGACCTTTAAGAATTTTGTACGGCAACAGAACCAGAGAACGTTGACGGCTAAAGGCGGCGAAATGGACGTTGATGAGCGGAGCAGCTACTGTATCGAGGGTATGGTCGTCTGTTGAGATTGAACTCTCCGATTGATCCTGCAAAGAAGAAGAAGAACATCAGTGAGAAGGAAACAACAATGATGAAGAACAAGAAGATAGGAAACTAGAAGAAGAAGACGACGTAAGAGAGAGACGTGAGAAGAAGAAGAAGAAGAAGAAGAAGAAGAAGACAAGAGAAGTGGGTTTTATGTTTTATCTTATTGGGCTGATGAAGTTGTGTAGGCCCAAAGTGGTGAAGTATGTTTTGTTGTGGCCCATTCGTAGAAGTAGCTTATTCTAGCTAAGTACTTGAGGTAGAGTAGTTGGGGTTGTTAGTGGCTAAGGTAAGGTTGTGTAAGGTTGCTTGTATCCCTAAGTCTAATGTCTAGAAGTAAGGTTAAATAGTGACTAAGTTTAAGGTCTAAGAGAGTGGGTATGGTGAGTAGAAGAAATCTCCTATATATATGTGTAATGTGTGTAAACTTATGAGTGTGTGAAAGTATGAAAGTTTAAGAGAAAAAAAACAAAACAAACTTGTGTCCTAAGCAGAAAAACAACATCGTCGGAGATGGGGAAGGGTGTTCGTCGGTTCTCTACTGAACCAGAGAACGATGTTCCAACTTCAGGAATCAGTTTGCCTTATGCCACAAGATCATAGCTACACAGAATT
>ICE111
GACGACAACTAAACCCTACGCTTACATAAAAACGCGACCTTTAAGAATTTTGTACGGCAACAGAACCAGAGAACGTTGACGGCTAAAGGCGGCGAAATGGACGTTGATGAGCGGAGCAGCTACTGTATCGAGGGTATGGTCGTCTGTTGAGATTGAACTCTCCGATTGATCCTGCAAAGAAGAAGAAGAACATCAGTGAGAAGGAAACAACAATGATGAAGAACAAGAAGCTTGGAAACTAGAAGAAGAAGACGACGTAAGAGAGAGACGTGAGAAGAAGAAGAAGAAGAAGAAGAAGAAGAAGACAAGAGAAGTGGGTTTTATGTTTTATCTTATTGGGCTGATGAAGTTGTGTAGGCCCAAAGTGGTGAAGTATGTTTTGTTGTGGCCCATTCGTAGAAGTAGCTTATTCTAGCTAAGTACTTGAGGTAGAGTAGTTGGGGTTGTTAGTGGCTAAGGTAAGGTTGTGTAAGGTTGCTTGTATCCCTAAGTCTAATGTCTAGAAGTAAGGTTAAATAGTGACTAAGTTTAAGGTCTAAGAGAGTGGGTATGGTGAGTAGAAGAAATCTCCTATATATATGTGTAATGTGTGTAAACTTATGAGTGTGTGAAAGTATGAAAGTTTAAGAGAAAAAAAACAAAACAAACTTGTGTCCTAAGCAGAAAAACAACATCGTCGGAGATGGGGAAGGGTGTTCGTCGGTTCTCTACTGAACCAGAGAACGATGTTCCAACTTCAGGAATCAGTTTGCCTTATGCCACAAGATCATAGCTACACAGAATT
>ICE127
GACGACAACTAAACCCTACGCTTACATAAAAACGCGACCTTTAAGAATTTTGTACGGCAACAGAACCAGAGAACGTTGACGGCTAAAGGCGGCGAAATGGACGTTGATGAGCGGAGCAGCTACTGTATCGAGGGTATGGTCGTCTGTTGAGATTGAACTCTCCGATTGATCCTGCAAAGAAGAAGAAGAACATCAGTGAGAAGGAAACAACAATGATGAAGAACAAGAAGATAGGAAACTAGAAGAAGAAGACGACGTAAGAGAGAGACGTGAGAAGAAGAAGAAGAAGAAGAAGAAGAAGAAGACAAGAGAAGTGGGTTTTATGTTTTATCTTATTGGGCTGATGAAGTTGTGTAGGCCCAAAGTGGTGAAGTATGTTTTGTTGTGGCCCATTCGTAGAAGTAGCTTATTCTAGCTAAGTACTTGAGGTAGAGTAGTTGGGGTTGTTAGTGGCTAAGGTAAGGTTGTGTAAGGTTGCTTGTATCCCTAAGTCTAATGTCTAGAAGTAAGGTTAAATAGTGACTAAGTTTAAGGTCTAAGAGAGTGGGTATGGTGAGTAGAAGAAATCTCCTATATATATGTGTAATGTGTGTAAACTTATGAGTGTGTGAAAGTATGAAAGTTTAAGAGAAAAAAAACAAAACAAACTTGTGTCCTAAGCAGAAAAACAACATCGTCGGAGATGGGGAAGGGTGTTCGTCGGTTCTCTACTGAACCAGAGAACGATGTTCCAACTTCAGGAATCAGTTTGCCTTATGCCACAAGATCATAGCTACACAGAATT
>ICE152
GACGACAACTAAACCCTACGCTTACATAAAAACGCGACCTTTAAGAATTTTGTACGGCAACAGAACCAGAGAACGTTGACGGCTAAAGGCGGCGAAATGGACGTTGATGAGCGGAGCAGCTACTGTATCGAGGGTATGGTCGTCTGTTGAGATTGAACTCTCCGATTGATCCTGCAAAGAAGAAGAAGAACATCAGTGAGAAGGAAACAACAATGATGAAGAACAAGAAGATAGGAAACTAGAAGAAGAAGACGACGTAAGAGAGAGACGTGAGAAGAAGAAGAAGAAGAAGAAGAAGAAGAAGACAAGAGAAGTGGGTTTTATGTTTTATCTTATTGGGCTGATGAAGTTGTGTAGGCCCAAAGTGGTGAAGTATGTTTTGTTGTGGCCCATTCGTAGAAGTAGCTTATTCTAGCTAAGTACTTGAGGTAGAGTAGTTGGGGTTGTTAGTGGCTAAGGTAAGGTTGTGTAAGGTTGCTTGTATCCCTAAGTCTAATGTCTAGAAGTAAGGTTAAATAGTGACTAAGTTTAAGGTCTAAGAGAGTGGGTATGGTGAGTAGAAGAAATCTCCTATATATATGTGTAATGTGTGTAAACTTATGAGTGTGTGAAAGTATGAAAGTTTAAGAGAAAAAAAACAAAACAAACTTGTGTCCTAAGCAGAAAAACAACATCGTCGGAGATGGGGAAGGGTGTTCGTCGGTTCTCTACTGAACCAGAGAACGATGTTCCAACTTCAGGAATCAGTTTGCCTTATGCCACAAGATCATAGCTACACAGAATT
>ICE63
GACGACAACTAAACCCTACGCTTACATAAAAACGCGACCTTTAAGAATTTTGTACGGCAACAGAACCAGAGAACGTTGACGGCTAAAGGCGGCGAAATGGACGTTGATGAGCGGAGCAGCTACTGTATCGAGGGTATGGTCGTCTGTTGAGATTGAACTCTCCGATTGATCCTGCAAAGAAGAAGAAGAACATCAGTGAGAAGGAAACAACAATGATGAAGAACAAGAAGCTTGGAAACTAGAAGAAGAAGACGACGTAAGAGAGAGACGTGAGAAGAAGAAGAAGAAGAAGAAGAAGAAGAAGACAAGAGAAGTGGGTTTTATGTTTTATCTTATTGGGCTGATGAAGTTGTGTAGGCCCAAAGTGGTGAAGTATGTTTTGTTGTGGCCCATTCGTAGAAGTAGCTTATTCTAGCTAAGTACTTGAGGTAGAGTAGTTGGGGTTGTTAGTGGCTAAGGTAAGGTTGTGTAAGGTTGCTTGTATCCCTAAGTCTAATGTCTAGAAGTAAGGTTAAATAGTGACTAAGTTTAAGGTCTAAGAGAGTGGGTATGGTGAGTAGAAGAAATCTCCTATATATATGTGTAATGTGTGTAAACTTATGAGTGTGTGAAAGTATGAAAGTTTAAGAGAAAAAAAACAAAACAAACTTGTGTCCTAAGCAGAAAAACAACATCGTCGGAGATGGGGAAGGGTGTTCGTCGGTTCTCTACTGAACCAGAGAACGATGTTCCAACTTCAGGAATCAGTTTGCCTTATGCCACAAGATCATAGCTACACAGAATT
>ICE93
GACGACAACTAAACCCTACGCTTACATAAAAACGCGACCTTTAAGAATTTTGTACGGCAACAGAACCAGAGAACGTTGACGGCTAAAGGCGGCGAAATGGACGTTGATGAGCGGAGCAGCTACTGTATCGAGGGTATGGTCGTCTGTTGAGATTGAACTCTCCGATTGATCCTGCAAAGAAGAAGAAGAACATCAGTGAGAAGGAAACAACAATGATGAAGAACAAGAAGCTTGGAAACTAGAAGAAGAAGACGACGTAAGAGAGAGACGTGAGAAGAAGAAGAAGAAGAAGAAGAAGAAGAAGACAAGAGAAGTGGGTTTTATGTTTTATCTTATTGGGCTGATGAAGTTGTGTAGGCCCAAAGTGGTGAAGTATGTTTTGTTGTGGCCCATTCGTAGAAGTAGCTTATTCTAGCTAAGTACTTGAGGTAGAGTAGTTGGGGTTGTTAGTGGCTAAGGTAAGGTTGTGTAAGGTTGCTTGTATCCCTAAGTCTAATGTCTAGAAGTAAGGTTAAATAGTGACTAAGTTTAAGGTCTAAGAGAGTGGGTATGGTGAGTAGAAGAAATCTCCTATATATATGTGTAATGTGTGTAAACTTATGAGTGTGTGAAAGTATGAAAGTTTAAGAGAAAAAAAACAAAACAAACTTGTGTCCTAAGCAGAAAAACAACATCGTCGGAGATGGGGAAGGGTGTTCGTCGGTTCTCTACTGAACCAGAGAACGATGTTCCAACTTCAGGAATCAGTTTGCCTTATGCCACAAGATCATAGCTACACAGAATT
>Kb_0
GACGACAACTAAACCCTACGCTTACATAAAAACGCGACCTTTAAGAATTTTGTACGGCAACAGAACCAGAGAACGTTGACGGCTAAAGGCGGCGAAATGGACGTTGATGAGCGGAGCAGCTACTGTATCGAGGGTATGGTCGTGTGTTGAGATTGAACTCTCCGATTGATCCTGCAAAGAAGAAGAAGAACATCAGTGAGAAGGAAACAACAATGATGAAGAACAAGAAGATTGGAAACTAGAAGAAGAAGACGACGTAAGAGAGAGACGTGAGAAGAAGAAGAAGAAGAAGAAGAAGAAGAAGACAAGAGAAGTGGGTTTTATGTTTTATCTTATTGGGCTGATGAAGTTGTGTAGGCCCAAAGTGGTGAAGTATGTTTTGTTGTGGCCCATTCGTAGAAGTAGCTTATTCTAGCTAAGTACTTGAGGTAGAGTAGTTGGGGTTGTTAGTGGCTAAGGTAAGGTTGTGTAAGGTTGCTTGTATCCCTAAGTCTAATGTCTAGAAGTAAGGTTAAATAGTGACTAAGTTTAAGGTCTAAGAGAGTGGGTATGGTGAGTAGAAGAAATCTCCTATATATATGTGTAATGTGTGTAAACTTATGAGTGTGTGAAAGTATGAAAGTTTAAGAGAAAAAAAACAAAACAAACTTGTGTCCTAAGCAGAAAAACAACATCGTCGGAGATGGGGAAGGGTGTTCGTCGGTTCTCTACTGAACCAGAGAACGATGTTCCAACTTCAGGAATCAGTTTGCCTTATGCCACAAGATCATAGCTACACAGAATT
>Kl_5
GACGACAACTAAACCCTACGCTTACATAAAAACGCGACCTTTAAGAATTTTGTACGGCAACAGAACCAGAGAACGTTGACGGCTAAAGGCGGCGAAATGGACGTTGATGAGCGGAGCAGCTACTGTATCGAGGGTATGGTCGTGTGTTGAGATTGAACTCTCCGATTGATCCTGCAAAGAAGAAGAAGAACATCAGTGAGAAGGAAACAACAATGATGAAGAACAAGAAGATTGGAAACTAGAAGAAGAAGACGACGTAAGAGAGAGACGTGAGAAGAAGAAGAAGAAGAAGAAGAAGAAGAAGACAAGAGAAGTGGGTTTTATGTTTTATCTTATTGGGCTGATGAAGTTGTGTAGGCCCAAAGTGGTGAAGTATGTTTTGTTGTGGCCCATTCGTAGAAGTAGCTTATTCTAGCTAAGTACTTGAGGTAGAGTAGTTGGGGTTGTTAGTGGCTAAGGTAAGGTTGTGTAAGGTTGCTTGTATCCCTAAGTCTAATGTCTAGAAGTAAGGTTAAATAGTGACTAAGTTTAAGGTCTAAGAGAGTGGGTATGGTGAGTAGAAGAAATCTCCTATATATATGTGTAATGTGTGTAAACTTATGAGTGTGTGAAAGTATGAAAGTTTAAGAGAAAAAAAACAAAACAAACTTGTGTCCTAAGCAGAAAAACAACATCGTCGGAGATGGGGAAGGGTGTTCGTCGGTTCTCTACTGAACCAGAGAACGATGTTCCAACTTCAGGAATCAGTTTGCCTTATGCCACAAGATCATAGCTACACAGAATT
>Kni-1
GACGACAACTAAACCCTACGCTTACATAAAAACGCGACCTTTAAGAATTTTGTACGGCAACAGAACCAGAGAACGTTGACGGCTAAAGGCGGCGAAATGGACGTTGATGAGCGGAGCAGCTACTGTATCGAGGGTATGGTCGTCTGTTGAGATTGAACTCTCCGATTGATCCTGCAAAGAAGAAGAAGAACATCAGTGAGAAGGAAACAACAATGATGAAGAACAAGAAGATTGGAAACTAGAAGAAGAAGACGACGTAAGAGAGAGACGTGAGAAGAAGAAGAAGAAGAAGAAGAAGAAGAAGACAAGAGAAGTGGGTTTTATGTTTTATCTTATTGGGCTGATGAAGTTGTGTAGGCCCAAAGTGGTGAAGTATGTTTTGTTGTGGCCCATTCGTAGAAGTAGCTTATTCTAGCTAAGTACTTGAGGTAGAGTAGTTGGGGTTGTTAGTGGCTAAGGTAAGGTTGTGTAAGGTTGCTTGTATCCCTAAGTCTAATGTCTAGAAGTAAGGTTAAATAGTGACTAAGTTTAAGGTCTAAGAGAGTGGGTATGGTGAGTAGAAGAAATCTCCTATATATATGTGTAATGTGTGTAAACTTATGAGTGTGTGAAAGTATGAAAGTTTAAGAGAAAAAAAACAAAACAAACTTGTGTCCTAAGCAGAAAAACAACATCGTCGGAGATGGGGAAGGGTGTTCGTCGGTTCTCTACTGAACCAGAGAACGATGTTCGAACTTCAGGAATCAGTTTGCCTTATGCCACAAGATCATAGCTACACAGAATT
>Koln
GACGACAACTAAACCCTACGCTTATATAAAAACGCGACCTTTAAGAATTTTGTACGGCAACAGAACCAGAGAACGTTGACGGCTAAAGGCGGCGAAATGGACGTTGATGAGCGGAGCAGCTACTGTATCGAGGGTATGGTCGTCTGTTGAGATTGAACTCTCCGATTGATCCTGCAAAGAAGAAGAAGAACATCAGTGAGAAGGAAACAACAATGATGAAGAACAAGAAGATTGGAAACTAGAAGAAGAAGACGACGTAAGAGAGAGACGTGAGAAGAAGAAGAAGAAGAAGAAGAAGAAGAAGACAAGAGAAGTGGGTTTTATGTTTTATCTTATTGGGCTGATGAAGTTGTGTAGGCCCAAAGTGGTGAAGTATGTTTTGTTGTGGCCCATTCGTAGAAGTAGCTTATTCTAGCTAAGTACTTGAGGTAGAGTAGTTGGGGTTGTTAGTGGCTAAGGTAAGGTTGTGTAAGGTTGCTTGTATCCCTAAGTCTAATGTCTAGAAGTAAGGTTAAATAGTGACTAAGTTTAAGGTCTAAGAGAGTGGGTATGGTGAGTAGAAGAAATCTCCTATATATATGTGTAATGTGTGTAAACTTATGAGTGTGTGAAAGTATGAAAGTTTAAGAGAAAAAAAACAAAACAAACTTGTGTCCTAAGCAGAAAAACAACATCGTCGGAGATGGGGAAGGGTGTTCGTCGGTTCTCTACTGAACCAGAGAACGATGTTCCAACTTCAGGAATCAGTTTGCCTTATGCCACAAGATCATAGCTACACAGAATT
>LL_0
GACGACAACTAAACCCTACGCTTACATAAAAACGCGACCTTTAAGAATTTTGTACGGCAACAGAACCAGAGAACGTTGACGGCTAAAGGCGGCGAAATGGACGTTGATGAGCGGAGCAGCTACTGTATCGAGGGTATGGTCGTCTGTTGAGATTGAACTCTCCGATTGATCCTGCAAAGAAGAAGAAGAACATCAGTGAGAAGGAAACAACAATGATGAAGAACAAGAAGATTGGAAACTAGAAGAAGAAGACGACGTAAGAGAGAGACGTGAGAAGAAGAAGAAGAAGAAGAAGAAGAAGAAGACAAGAGAAGTGGGTTTTATGTTTTATCTTATTGGGCTGATGAAGTTGTGTAGGCCCAAAGTGGTGAAGTATGTTTTGTTGTGGCCCATTCGTAGAAGTAGCTTATTCTAGCTAAGTACTTGAGGTAGAGTAGTTGGGGTTGTTAGTGGCTAAGGTAAGGTTGTGTAAGGTTGCTTGTATCCCTAAGTCTAATGTCTAGAAGTAAGGTTAAATAGTGACTAAGTTTAAGGTCTAAGAGAGTGGGTATGGTGAGTAGAAGAAATCTCCTATATATATGTGTAATGTGTGTAAACTTATGAGTGTGTGAAAGTATGAAAGTTTAAGAGAAAAAAAACAAAACAAACTTGTGTCCTAAGCAGAAAAACAACATCGTCGGAGATGGGGAAGGGTGTTCGTCGGTTCTCTACTGAACCAGAGAACGATGTTCGAACTTCAGGAATCAGTTTGCCTTATGCCACAAGATCATAGCTACACAGAATT
>Ler-1_2
GACGACAACTAAACCCTACGCTTATATAAAAACGCGACCTTTAAGAATTTTGTACGGCAACAGAACCAGAGAACGTTGACGGCTAAAGGCGGCGAAATGGACGTTGATGAGCGGAGCAGCTACTGTATCGAGGGTATGGTCGTCTGTTGAGATTGAACTCTCCGATTGATCCTGCAAAGAAGAAGAAGAACATCAGTGAGAAGGAAACAACAATGATGAAGAACAAGAAGATTGGAAACTAGAAGAAGAAGACGACGTAAGAGAGAGACGTGAGAAGAAGAAGAAGAAGAAGAAGAAGAAGAAGACAAGAGAAGTGGGTTTTATGTTTTATCTTATTGGGCTGATGAAGTTGTGTAGGCCCAAAGTGGTGAAGTATGTTTTGTTGTGGCCCATTCGTAGAAGTAGCTTATTCTAGCTAAGTACTTGAGGTAGAGTAGTTGGGGTTGTTAGTGGCTAAGGTAAGGTTGTGTAAGGTTGCTTGTATCCCTAAGTCTAATGTCTAGAAGTAAGGTTAAATAGTGACTAAGTTTAAGGTCTAAGAGAGTGGGTATGGTGAGTAGAAGAAATCTCCTATATATATGTGTAATGTGTGTAAACTTATGAGTGTGTGAAAGTATGAAAGTTTAAGAGAAAAAAAACAAAACAAACTTGTGTCCTAAGCAGAAAAACAACATCGTCGGAGATGGGGAAGGGTGTTCGTCGGTTCTCTACTGAACCAGAGAACGATGTTCCAACTTCAGGAATCAGTTTGCCTTATGCCACAAGATCATAGCTACACAGAATT
>Np_0
GACGACAACTAAACCCTACGCTTACATAAAAACGCGACCTTTAAGAATTTTGTACGGCAACAGAACCAGAGAACGTTGACGGCTAAAGGCGGCGAAATGGACGTTGATGAGCGGAGCAGCTACTGTATCGAGGCTATGGTCGTCTGTTGAGATTGAACTCTCCGATTGATCCTGCAAAGAAGAAGAAGAACATCAGTGAGAAGGAAACAACAATGATGAAGAACAAGAAGATTGGAAACTAGAAGAAGAAGACGACGTAAGAGAGAGACGTGAGAAGAAGAAGAAGAAGAAGAAGAAGAAGAAGACAAGAGAAGTGGGTTTTATGTTTTATCTTATTGGGCTGATGAAGTTGTGTAGGCCCAAAGTGGTGAAGTATGTTTTGTTGTGGCCCATTCGTAGAAGTAGCTTATTCTAGCTAAGTACTTGAGGTAGAGTAGTTGGGGTTGTTAGTGGCTAAGGTAAGGTTGTGTAAGGTTGCTTGTATCCCTAAGTCTAATGTCTAGAAGTAAGGTTAAATAGTGACTAAGTTTAAGGTCTAAGAGAGTGGGTATGGTGAGTAGAAGAAATCTCCTATATATATGTGTAATGTGTGTAAACTTATGAGTGTGTGAAAGTATGAAAGTTTAAGAGAAAAAAAACAAAACAAACTTGTGTCCTAAGCAGAAAAACAACATCGTCGGAGATGGGGAAGGGTGTTCGTCGGTTCTCTACTGAACCAGAGAACGATGTTCCAACTTCAGGAATCAGTTTGCCTTATGCCACAAGATCATAGCTACACAGAATT
>Oede-2
GACGACAACTAAACCCTACGCTTACATAAAAACGCGACCTTTAAGAATTTTGTACGGCAACAGAACCAGAGAACGTTGACGGCTAAAGGCGGCGAAATGGACGTTGATGAGCGGAGCAGCTACTGTATCGAGGGTATGGTCGTCTGTTGAGATTGAACTCTCCGATTGATCCTGCAAAGAAGAAGAAGAACATCAGTGAGAAGGAAACAACAATGATGAAGAACAAGAAGATTGGAAACTAGAAGAAGAAKACGACGTAAGAGAGAGACGTGAGAAGAAGAAGAAGAAGAAGAAGAAGAAGAAGACAAGAGAAGTGGGTTTTATGTTTTATCTTATTGGGCTGATGAAGTTGTGTAGGCCCAAAGTGGTGAAGTATGTTTTGTTGTGGCCCATTCGTAGAAGTAGCTTATTCTAGCTAAGTACTTGAGGTAGAGTAGTTGGGGTTGTTAGTGGCTAAGGTAAGGTTGTGTAAGGTTGCTTGTATCCCTAAGTCTAATGTCTAGAAGTAAGGTTAAATAGTGACTAAGTTTAAGGTCTAAGAGAGTGGGTATGGTGAGTAGAAGAAATCTCCTATATATATGTGTAATGTGTGTAAACTTATGAGTGTGTGAAAGTATGAAAGTTTAAGAGAAAAAAAACAAAACAAACTTGTGTCCTAAGCAGAAAAACAACATCGTCGGAGATGGGGAAGGGTGTTCGTCGGTTCTCTACTGAACCAGAGAACGATGTTCCAACTTCAGGAATCAGTTTGCCTTATGCCACAAGATCATAGCTACACAGAATT
>Oemoe1-7
GACGACAACTAAACCCTACGCTTACATAAAAACGCGACCTTTAAGAATTTTGTACGGCAACAGAACCAGAGAACGTTGACGGCTAAAGGCGGCGAAATGGACGTTGATGAGCGGAGCAGCTACTGTATCGAGGGTATGGTCGTCTGTTGAGATTGAACTCTCCGATTGATCCTGCAAAGAAGAAGAAGAACATCAGTGAGAAGGAAACAACAATGATGAAGAACAAGAAGATTGGAAACTAGAAGAAGAAGACGACGTAAGAGAGAGACGTGAGAAGAAGAAGAAGAAGAAGAAGAAGAAGAAGACAAGAGAAGTGGGTTTTATGTTTTATCTTATTGGGCTGATGAAGTTGTGTAGGCCCAAAGTGGTGAAGTATGTTTTGTTGTGGCCCATTCGTAGAAGTAGCTTATTCTAGCTAAGTACTTGAGGTAGAGTAGTTGGGGTTGTTAGTGGCTAAGGTAAGGTTGTGTAAGGTTGCTTGTATCCCTAAGTCTAATGTCTAGAAGTAAGGTTAAATAGTGACTAAGTTTAAGGTCTAAGAGAGTGGGTATGGTGAGTAGAAGAAATCTCCTATATATATGTGTAATGTGTGTAAACTTATGAGTGTGTGAAAGTATGAAAGTTTAAGAGAAAAAAAACAAAACAAACTTGTGTCCTAAGCAGAAAAACAACATCGTCGGAGATGGGGAAGGGTGTTCGTCGGTTCTCTACTGAACCAGAGAACGATGTTCGAACTTCAGGAATCAGTTTGCCTTATGCCACAAGATCATAGCTACACAGAATT
>Pla_0
GACGACAACTAAACCCTACGCTTACATAAAAACGCGACCTTTAAGAATTTTGTACGGCAACAGAACCAGAGAACGTTGACGGCTAAAGGCGGCGAAATGGACGTTGATGAGCGGAGCAGCTACTGTATCGAGGGTATGGTCGTCTGTTGAGATTGAACTCTCCGATTGATCCTGCAAAGAAGAAGAAGAACATCAGTGAGAAGGAAACAACAATGATGAAGAACAAGAAGATTGGAAACTAGAAGAAGAAGACGACGTAAGAGAGAGACGTGAGAAGAAGAAGAAGAAGAAGAAGAAGAAGAAGACAAGAGAAGTGGGTTTTATGTTTTATCTTATTGGGCTGATGAAGTTGTGTAGGCCCAAAGTGGTGAAGTATGTTTTGTTGTGGCCCATTCGTAGAAGTAGCTTATTCTAGCTAAGTACTTGAGGTAGAGTAGTTGGGGTTGTTAGTGGCTAAGGTAAGGTTGTGTAAGGTTGCTTGTATCCCTAAGTCTAATGTCTAGAAGTAAGGTTAAATAGTGACTAAGTTTAAGGTCTAAGAGAGTGGGTATGGTGAGTAGAAGAAATCTCCTATATATATGTGTAATGTGTGTAAACTTATGAGTGTGTGAAAGTATGAAAGTTTAAGAGAAAAAAAACAAAACAAACTTGTGTCCTAAGCAGAAAAACAACATCGTCGGAGATGGGGAAGGGTGTTCGTCGGTTCTCTACTGAACCAGAGAACGATGTTCGAACTTCAGGAATCAGTTTGCCTTATGCCACAAGATCATAGCTACACAGAATT
>Pog_0
GACGACAACTAAACCCTACGCTTACATAAAAACGCGACCTTTAAGAATTTTGTACGGCAACAGAACCAGAGAACGTTGACGGCTAAAGGCGGCGAAATGGACGTTGATGAGCGGAGCAGCTACTGTATCGAGGGTATGGTCGTCTGTTGAGATTGAACTCTCCGATTGATCCTGCAAAGAAGAAGAAGAACATCAGTGAGAAGGAAACAACAATGATGAAGAACAAGAAGATTGGAAACTAGAAGAAGAAGACGACGTAAGAGAGAGACGTGAGAAGAAGAAGAAGAAGAAGAAGAAGAAGAAGACAAGAGAAGTGGGTTTTATGTTTTATCTTATTGGGCTGATGAAGTTGTGTAGGCCCAAAGTGGTGAAGTATGTTTTGTTGTGGCCCATTCGTAGAAGTAGCTTATTCTAGCTAAGTACTTGAGGTAGAGTAGTTGGGGTTGTTAGTGGCTAAGGTAAGGTTGTGTAAGGTTGCTTGTATCCCTAAGTCTAATGTCTAGAAGTAAGGTTAAATAGTGACTAAGTTTAAGGTCTAAGAGAGTGGGTATGGTGAGTAGAAGAAATCTCCTATATATATGTGTAATGTGTGTAAACTTATGAGTGTGTGAAAGTATGAAAGTTTAAGAGAAAAAAAACAAAACAAACTTGTGTCCTAAGCAGAAAAACAACATCGTCGGAAATGGGGAAGGGTGTTCGTCGGTTCTCTACTGAACCAGAGAACGATGTTCCAACTTCAGGAATCAGTTTGCCTTATGCCACAAGATCATAGCTACACAGAATT
>Puk-2
GACGACAACTAAACCCTACGCTTACATAAAAACGCGACCTTTAAGAATTTTGTACGGCAACAGAACCAGAGAACGTTGACGGCTAAAGGCGGCGAAATGGACGTTGATGAGCGGAGCAGCTACTGTATCGAGGCTATGGTCGTCTGTTGAGATTGAACTCTCCGATTGATCCTGCAAAGAAGAAGAAGAACATCAGTGAGAAGGAAACAACAATGATGAAGAACAAGAAGATTGGAAACTAGAAGAAGAAGACGACGTAAGAGAGAGACGTGAGAAGAAGAAGAAGAAGAAGAAGAAGAAGAAGACAAGAGAAGTGGGTTTTATGTTTTATCTTATTGGGCTGATGAAGTTGTGTAGGCCCAAAGTGGTGAAGTATGTTTTGTTGTGGCCCATTCGTAGAAGTAGCTTATTCTAGCTAAGTACTTGAGGTAGAGTAGTTGGGGTTGTTAGTGGCTAAGGTAAGGTTGTGTAAGGTTGCTTGTATCCCTAAGTCTAATGTCTAGAAGTAAGGTTAAATAGTGACTAAGTTTAAGGTCTAAGAGAGTGGGTATGGTGAGTAGAAGAAATCTCCTATATATATGTGTAATGTGTGTAAACTTATGAGTGTGTGAAAGTATGAAAGTTTAAGAGAAAAAAAACAAAACAAACTTGTGTCCTAAGCAGAAAAACAACATCGTCGGAGATGGGGAAGGGTGTTCGTCGGTTCTCTACTGAACCAGAGAACGATGTTCCAACTTCAGGAATCAGTTTGCCTTATGCCACAAGATCATAGCTACACAGAATT
>Rev-1
GACGACAACTAAACCCTACGCTTACATAAAAACGCGACCTTTAAGAATTTTGTACGGCAACAGAACCAGAGAACGTTGACGGCTAAAGGCGGCGAAATGGACGTTGATGAGCGGAGCAGCTACTGTATCGAGGGTATGGTCGTCTGTTGAGATTGAACTCTCCGATTGATCCTGCAAAGAAGAAGAAGAACATCAGTGAGAAGGAAACAACAATGATGAAGAACAAGAAGATTGGAAACTAGAAGAAGAAGACGACGTAAGAGAGAGACGTGAGAAGAAGAAGAAGAAGAAGAAGAAGAAGAAGACAAGAGAAGTGGGTTTTATGTTTTATCTTATTGGGCTGATGAAGTTGTGTAGGCCCAAAGTGGTGAAGTATGTTTTGTTGTGGCCCATTCGTAGAAGTAGCTTATTCTAGCTAAGTACTTGAGGTAGAGTAGTTGGGGTTGTTAGTGGCTAAGGTAAGGTTGTGTAAGGTTGCTTGTATCCCTAAGTCTAATGTCTAGAAGTAAGGTTAAATAGTGACTAAGTTTAAGGTCTAAGAGAGTGGGTATGGTGAGTAGAAGAAATCTCCTATATATATGTGTAATGTGTGTAAACTTATGAGTGTGTGAAAGTATGAAAGTTTAAGAGAAAAAAAACAAAACAAACTTGTGTCCTAAGCAGAAAAACAACATCGTCGGAGATGGGGAAGGGTGTTCGTCGGTTCTCTACTGAACCAGAGAACGATGTTCGAACTTCAGGAATCAGTTTGCCTTATGCCACAAGATCATAGCTACACAGAATT
>Rou_0
GACGACAACTAAACCCTACGCTTACATAAAAACGCGACCTTTAAGAATTTTGTACGGCAACAGAACCAGAGAACGTTGACGGCTAAAGGCGGCGAAATGGACGTTGATGAGCGGAGCAGCTACTGTATCGAGGGTATGGTCGTCTGTTGAGATTGAACTCTCCGATTGATCCTGCAAAGAAGAAGAAGAACATCAGTGAGAAGGAAACAACAATGATGAAGAACAAGAAGATTGGAAACTAGAAGAAGAAGACGACGTAAGAGAGAGACGTGAGAAGAAGAAGAAGAAGAAGAAGAAGAAGAAGACAAGAGAAGTGGGTTTTATGTTTTATCTTATTGGGCTGATGAAGTTGTGTAGGCCCAAAGTGGTGAAGTATGTTTTGTTGTGGCCCATTCGTAGAAGTAGCTTATTCTAGCTAAGTACTTGAGGTAGAGTAGTTGGGGTTGTTAGTGGCTAAGGTAAGGTTGTGTAAGGTTGCTTGTATCCCTAAGTCTAATGTCTAGAAGTAAGGTTAAATAGTGACTAAGTTTAAGGTCTAAGAGAGTGGGTATGGTGAGTAGAAGAAATCTCCTATATATATGTGTAATGTGTGTAAACTTATGAGTGTGTGAAAGTATGAAAGTTTAAGAGAAAAAAAACAAAACAAACTTGTGTCCTAAGCAGAAAAACAACATCGTCGGAAATGGGGAAGGGTGTTCGTCGGTTCTCTACTGAACCAGAGAACGATGTTCCAACTTCAGGAATCAGTTTGCCTTATGCCACAAGATCATAGCTACACAGAATT
>San-2
GACGACAACTAAACCCTACGCTTACATAAAAACGCGACCTTTAAGAATTTTGTACGGCAACAGAACCAGAGAACGTTGACGGCTAAAGGCGGCGAAATGGACGTTGATGAGCGGAGCAGCTACTGTATCGAGGGTATGGTCGTCTGTTGAGATTGAACTCTCCGATTGATCCTGCAAAGAAGAAGAAGAACATCAGTGAGAAGGAAACAACAATGATGAAGAACAAGAAGATTGGAAACTAGAAGAAGAAGACGACGTAAGAGAGAGACGTGAGAAGAAGAAGAAGAAGAAGAAGAAGAAGAAGACAAGAGAAGTGGGTTTTATGTTTTATCTTATTGGGCTGATGAAGTTGTGTAGGCCCAAAGTGGTGAAGTATGTTTTGTTGTGGCCCATTCGTAGAAGTAGCTTATTCTAGCTAAGTACTTGAGGTAGAGTAGTTGGGGTTGTTAGTGGCTAAGGTAAGGTTGTGTAAGGTTGCTTGTATCCCTAAGTCTAATGTCTAGAAGTAAGGTTAAATAGTGACTAAGTTTAAGGTCTAAGAGAGTGGGTATGGTGAGTAGAAGAAATCTCCTATATATATGTGTAATGTGTGTAAACTTATGAGTGTGTGAAAGTATGAAAGTTTAAGAGAAAAAAAACAAAACAAACTTGTGTCCTAAGCAGAAAAACAACATCGTCGGAGATGGGGAAGGGTGTTCGTCGGTTCTCTACTGAACCAGAGAACGATGTTCGAACTTCAGGAATCAGTTTGCCTTATGCCACAAGATCATAGCTACACAGAATT
>Se_0
GACGACAACTAAACCCTACGCTTACATAAAAACGCGACCTTTAAGAATTTTGTACGGCAACAGAACCAGAGAACGTTGACGGCTAAAGGCGGCGAAATGGACGTTGATGAGCGGAGCAGCTACTGTATCGAGGGTATGGTCGTCTGTTGAGATTGAACTCTCCGATTGATCCTGCAAAGAAGAAGAAGAACATCAGTGAGAAGGAAACAACAATGATGAAGAACAAGAAGATTGGAAACTAGAAGAAGAAGACGACGTAAGAGAGAGACGTGAGAAGAAGAAGAAGAAGAAGAAGAAGAAGAAGACAAGAGAAGTGGGTTTTATGTTTTATCTTATTGGGCTGATGAAGTTGTGTAGGCCCAAAGTGGTGAAGTATGTTTTGTTGTGGCCCATTCGTAGAAGTAGCTTATTCTAGCTAAGTACTTGAGGTAGAGTAGTTGGGGTTGTTAGTGGCTAAGGTAAGGTTGTGTAAGGTTGCTTGTATCCCTAAGTCTAATGTCTAGAAGTAAGGTTAAATAGTGACTAAGTTTAAGGTCTAAGAGAGTGGGTATGGTGAGTAGAAGAAATCTCCTATATATATGTGTAATGTGTGTAAACTTATGAGTGTGTGAAAGTATGAAAGTTTAAGAGAAAAAAAACAAAACAAACTTGTGTCCTAAGCAGAAAAACAACATCGTCGGAGATGGGGAAGGGTGTTCGTCGGTTCTCTACTGAACCAGAGAACGATGTTCGAACTTCAGGAATCAGTTTGCCTTATGCCACAAGATCATAGCTACACAGAATT
>Spro-1
GACGACAACTAAACCCTACGCTTACATAAAAACGCGACCTTTAAGAATTTTGTACGGCAACAGAACCAGAGAACGTTGACGGCTAAAGGCGGCGAAATGGACGTTGATGAGCGGAGCAGCTACTGTATCGAGGGTATGGTCGTCTGTTGAGATTGAACTCTCCGATTGATCCTGCAAAGAAGAAGAAGAACATCAGTGAGAAGGAAACAACAATGATGAAGAACAAGAAGATTGGAAACTAGAAGAAGAAGACGACGTAAGAGAGAGACGTGAGAAGAAGAAGAAGAAGAAGAAGAAGAAGAAGACAAGAGAAGTGGGTTTTATGTTTTATCTTATTGGGCTGATGAAGTTGTGTAGGCCCAAAGTGGTGAAGTATGTTTTGTTGTGGCCCATTCGTAGAAGTAGCTTATTCTAGCTAAGTACTTGAGGTAGAGTAGTTGGGGTTGTTAGTGGCTAAGGTAAGGTTGTGTAAGGTTGCTTGTATCCCTAAGTCTAATGTCTAGAAGTAAGGTTAAATAGTGACTAAGTTTAAGGTCTAAGAGAGTGGGTATGGTGAGTAGAAGAAATCTCCTATATATATGTGTAATGTGTGTAAACTTATGAGTGTGTGAAAGTATGAAAGTTTAAGAGAAAAAAAACAAAACAAACTTGTGTCCTAAGCAGAAAAACAACATCGTCGGAGATGGGGAAGGGTGTTCGTCGGTTCTCTACTGAACCAGAGAACGATGTTCGAACTTCAGGAATCAGTTTGCCTTATGCCACAAGATCATAGCTACACAGAATT
>Ste-4
GACGACAACTAAACCCTACGCTTACATAAAAACGCGACCTTTAAGAATTTTGTACGGCAACAGAACCAGAGAACGTTGACGGCTAAAGGCGGCGAAATGGACGTTGATGAGCGGAGCAGCTACTGTATCGAGGGTATGGTCGTCTGTTGAGATTGAACTCTCCGATTGATCCTGCAAAGAAGAAGAAGAACATCAGTGAGAAGGAAACAACAATGATGAAGAACAAGAAGATTGGAAACTAGAAGAAGAAGACGACGTAAGAGAGAGACGTGAGAAGAAGAAGAAGAAGAAGAAGAAGAAGAAGACAAGAGAAGTGGGTTTTATGTTTTATCTTATTGGGCTGATGAAGTTGTGTAGGCCCAAAGTGGTGAAGTATGTTTTGTTGTGGCCCATTCGTAGAAGTAGCTTATTCTAGCTAAGTACTTGAGGTAGAGTAGTTGGGGTTGTTAGTGGCTAAGGTAAGGTTGTGTAAGGTTGCTTGTATCCCTAAGTCTAATGTCTAGAAGTAAGGTTAAATAGTGACTAAGTTTAAGGTCTAAGAGAGTGGGTATGGTGAGTAGAAGAAATCTCCTATATATATGTGTAATGTGTGTAAACTTATGAGTGTGTGAAAGTATGAAAGTTTAAGAGAAAAAAAACAAAACAAACTTGTGTCCTAAGCAGAAAAACAACATCGTCGGAGATGGGGAAGGGTGTTCGTCGGTTCTCTACTGAACCAGAGAACGATGTTCGAACTTCAGGAATCAGTTTGCCTTATGCCACAAGATCATAGCTACACAGAATT
>Stu1-1
GACGACAACTAAACCCTACGCTTACATAAAAACGCGACCTTTAAGAATTTTGTACGGCAACAGAACCAGAGAACGTTGACGGCTAAAGGCGGCGAAATGGACGTTGATGAGCGGAGCAGCTACTGTATCGAGGGTATGGTCGTCTGTTGAGATTGAACTCTCCGATTGATCCTGCAAAGAAGAAGAAGAACATCAGTGAGAAGGAAAYAACAATGATGAAGAACAAGAAGATTGGAAACTAGAAGAAGAAGACGACGTAAGAGAGAGACGTGAGAAGAAGAAGAAGAAGAAGAAGAAGAAGAAGACAAGAGAAGTGGGTTTTATGTTTTATCTTATTGGGCTGATGAAGTTGTGTAGGCCCAAAGTGGTGAAGTATGTTTTGTTGTGGCCCATTCGTAGAAGTAGCTTATTCTAGCTAAGTACTTGAGGTAGAGTAGTTGGGGTTGTTAGTGGCTAAGGTAAGGTTGTGTAAGGTTGCTTGTATCCCTAAGTCTAATGTCTAGAAGTAAGGTTAAATAGTGACTAAGTTTAAGGTCTAAGAGAGTGGGTATGGTGAGTAGAAGAAATCTCCTATATATATGTGTAATGTGTGTAAACTTATGAGTGTGTGAAAGTATGAAAGTTTAAGAGAAAAAAAACAAAACAAACTTGTGTCCTAAGCAGAAAAACAACATCGTCGGAGATGGGGAAGGGTGTTCGTCGGTTCTCTACTGAACCAGAGAACGATGTTCCAACTTCAGGAATCAGTTTGCCTTATGCCACAAGATCATAGCTACACAGAATT
>T1000
GACGACAACTAAACCCTACGCTTACATAAAAACGCGACCTTTAAGAATTTTGTACGGCAACAGAACCAGAGAACGTTGACGGCTAAAGGCGGCGAAATGGACGTTGATGAGCGGAGCAGCTACTGTATCGAGGGTATGGTCGTCTGTTGAGATTGAACTCTCCGATTGATCCTGCAAAGAAGAAGAAGAACATCAGTGAGAAGGAAACAACAATGATGAAGAACAAGAAGMTTGGAAACTAGAAGAAGAAGACGACGTAAGAGAGAGACGTGAGAAGAAGAAGAAGAAGAAGAAGAAGAAGAAGACAAGAGAAGTGGGTTTTATGTTTTATCTTATTGGGCTGATGAAGTTGTGTAGGCCCAAAGTGGTGAAGTATGTTTTGTTGTGGCCCATTCGTAGAAGTAGCTTATTCTAGCTAAGTACTTGAGGTAGAGTAGTTGGGGTTGTTAGTGGCTAAGGTAAGGTTGTGTAAGGTTGCTTGTATCCCTAAGTCTAATGTCTAGAAGTAAGGTTAAATAGTGACTAAGTTTAAGGTCTAAGAGAGTGGGTATGGTGAGTAGAAGAAATCTCCTATATATATGTGTAATGTGTGTAAACTTATGAGTGTGTGAAAGTATGAAAGTTTAAGAGAAAAAAAACAAAACAAACTTGTGTCCTAAGCAGAAAAACAACATCGTCGGAGATGGGGAAGGGTGTTCGTCGGTTCTCTACTGAACCAGAGAACGATGTTCCAACTTCAGGAATCAGTTTGCCTTATGCCACAAGATCATAGCTACACAGAATT
>T1160
GACGACAACTAAACCCTACGCTTACATAAAAACGCGACCTTTAAGAATTTTGTACGGCAACAGAACCAGAGAACGTTGACGGCTAAAGGCGGCGAAATGGACGTTGATGAGCGGAGCAGCTACTGTATCGAGGGTATGGTCGTCTGTTGAGATTGAACTCTCCGATTGATCCTGCAAAGAAGAAGAAGAACATCAGTGAGAAGGAAAYAACAATGATGAAGAACAAGAAGATTGGAAACTAGAAGAAGAAGACGACGTAAGAGAGAGACGTGAGAAGAAGAAGAAGAAGAAGAAGAAGAAGAAGACAAGAGAAGTGGGTTTTATGTTTTATCTTATTGGGCTGATGAAGTTGTGTAGGCCCAAAGTGGTGAAGTATGTTTTGTTGTGGCCCATTCGTAGAAGTAGCTTATTCTAGCTAAGTACTTGAGGTAGAGTAGTTGGGGTTGTTAGTGGCTAAGGTAAGGTTGTGTAAGGTTGCTTGTATCCCTAAGTCTAATGTCTAGAAGTAAGGTTAAATAGTGACTAAGTTTAAGGTCTAAGAGAGTGGGTATGGTGAGTAGAAGAAATCTCCTATATATATGTGTAATGTGTGTAAACTTATGAGTGTGTGAAAGTATGAAAGTTTAAGAGAAAAAAAACAAAACAAACTTGTGTCCTAAGCAGAAAAACAACATCGTCGGAGATGGGGAAGGGTGTTCGTCGGTTCTCTACTGAACCAGAGAACGATGTTCCAACTTCAGGAATCAGTTTGCCTTATGCCACAAGATCATAGCTACACAGAATT
>T540
GACGACAACTAAACCCTACGCTTACATAAAAACGCGACCTTTAAGAATTTTGTACGGCAACAGAACCAGAGAACGTTGACGGCTAAAGGCGGCGAAATGGACGTTGATGAGCGGAGCAGCTACTGTATCGAGGGTATGGTCGTCTGTTGAGATTGAACTCTCCGATTGATCCTGCAAAGAAGAAGAAGAACATCAGTGAGAAGGAAAYAACAATGATGAAGAACAAGAAGATTGGAAACTAGAAGAAGAAGACGACGTAAGAGAGAGACGTGAGAAGAAGAAGAAGAAGAAGAAGAAGAAGAAGACAAGAGAAGTGGGTTTTATGTTTTATCTTATTGGGCTGATGAAGTTGTGTAGGCCCAAAGTGGTGAAGTATGTTTTGTTGTGGCCCATTCGTAGAAGTAGCTTATTCTAGCTAAGTACTTGAGGTAGAGTAGTTGGGGTTGTTAGTGGCTAAGGTAAGGTTGTGTAAGGTTGCTTGTATCCCTAAGTCTAATGTCTAGAAGTAAGGTTAAATAGTGACTAAGTTTAAGGTCTAAGAGAGTGGGTATGGTGAGTAGAAGAAATCTCCTATATATATGTGTAATGTGTGTAAACTTATGAGTGTGTGAAAGTATGAAAGTTTAAGAGAAAAAAAACAAAACAAACTTGTGTCCTAAGCAGAAAAACAACATCGTCGGAGATGGGGAAGGGTGTTCGTCGGTTCTCTACTGAACCAGAGAACGATGTTCCAACTTCAGGAATCAGTTTGCCTTATGCCACAAGATCATAGCTACACAGAATT
>T800
GACGACAACTAAACCCTACGCTTACATAAAAACGCGACCTTTAAGAATTTTGTACGGCAACAGAACCAGAGAACGTTGACGGCTAAAGGCGGCGAAATGGACGTTGATGAGCGGAGCAGCTACTGTATCGAGGGTATGGTCGTCTGTTGAGATTGAACTCTCCGATTGATCCTGCAAAGAAGAAGAAGAACATCAGTGAGAAGGAAACAACAATGATGAAGAACAAGAAGATTGGAAACTAGAAGAAGAAGACGACGTAAGAGAGAGACGTGAGAAGAAGAAGAAGAAGAAGAAGAAGAAGAAGACAAGAGAAGTGGGTTTTATGTTTTATCTTATTGGGCTGATGAAGTTGTGTAGGCCCAAAGTGGTGAAGTATGTTTTGTTGTGGCCCATTCGTAGAAGTAGCTTATTCTAGCTAAGTACTTGAGGTAGAGTAGTTGGGGTTGTTAGTGGCTAAGGTAAGGTTGTGTAAGGTTGCTTGTATCCCTAAGTCTAATGTCTAGAAGTAAGGTTAAATAGTGACTAAGTTTAAGGTCTAAGAGAGTGGGTATGGTGAGTAGAAGAAATCTCCTATATATATGTGTAATGTGTGTAAACTTATGAGTGTGTGAAAGTATGAAAGTTTAAGAGAAAAAAAACAAAACAAACTTGTGTCCTAAGCAGAAAAACAACATCGTCGGAGATGGGGAAGGGTGTTCGTCGGTTCTCTACTGAACCAGAGAACGATGTTCGAACTTCAGGAATCAGTTTGCCTTATGCCACAAGATCATAGCTACACAGAATT
>T840
GACGACAACTAAACCCTACGCTTACATAAAAACGCGACCTTTAAGAATTTTGTACGGCAACAGAACCAGAGAACGTTGACGGCTAAAGGCGGCGAAATGGACGTTGATGAGCGGAGCAGCTACTGTATCGAGGGTATGGTCGTCTGTTGAGATTGAACTCTCCGATTGATCCTGCAAAGAAGAAGAAGAACATCAGTGAGAAGGAAACAACAATGATGAAGAACAAGAAGATTGGAAACTAGAAGAAGAAGACGACGTAAGAGAGAGACGTGAGAAGAAGAAGAAGAAGAAGAAGAAGAAGAAGACAAGAGAAGTGGGTTTTATGTTTTATCTTATTGGGCTGATGAAGTTGTGTAGGCCCAAAGTGGTGAAGTATGTTTTGTTGTGGCCCATTCGTAGAAGTAGCTTATTCTAGCTAAGTACTTGAGGTAGAGTAGTTGGGGTTGTTAGTGGCTAAGGTAAGGTTGTGTAAGGTTGCTTGTATCCCTAAGTCTAATGTCTAGAAGTAAGGTTAAATAGTGACTAAGTTTAAGGTCTAAGAGAGTGGGTATGGTGAGTAGAAGAAATCTCCTATATATATGTGTAATGTGTGTAAACTTATGAGTGTGTGAAAGTATGAAAGTTTAAGAGAAAAAAAACAAAACAAACTTGTGTCCTAAGCAGAAAAACAACATCGTCGGAGATGGGGAAGGGTGTTCGTCGGTTCTCTACTGAACCAGAGAACGATGTTCGAACTTCAGGAATCAGTTTGCCTTATGCCACAAGATCATAGCTACACAGAATT
>T850
GACGACAACTAAACCCTACGCTTACATAAAAACGCGACCTTTAAGAATTTTGTACGGCAACAGAACCAGAGAACGTTGACGGCTAAAGGCGGCGAAATGGACGTTGATGAGCGGAGCAGCTACTGTATCGAGGGTATGGTCGTCTGTTGAGATTGAACTCTCCGATTGATCCTGCAAAGAAGAAGAAGAACATCAGTGAGAAGGAAACAACAATGATGAAGAACAAGAAGATTGGAAACTAGAAGAAGAAGACGACGTAAGAGAGAGACGTGAGAAGAAGAAGAAGAAGAAGAAGAAGAAGAAGACAAGAGAAGTGGGTTTTATGTTTTATCTTATTGGGCTGATGAAGTTGTGTAGGCCCAAAGTGGTGAAGTATGTTTTGTTGTGGCCCATTCGTAGAAGTAGCTTATTCTAGCTAAGTACTTGAGGTAGAGTAGTTGGGGTTGTTAGTGGCTAAGGTAAGGTTGTGTAAGGTTGCTTGTATCCCTAAGTCTAATGTCTAGAAGTAAGGTTAAATAGTGACTAAGTTTAAGGTCTAAGAGAGTGGGTATGGTGAGTAGAAGAAATCTCCTATATATATGTGTAATGTGTGTAAACTTATGAGTGTGTGAAAGTATGAAAGTTTAAGAGAAAAAAAACAAAACAAACTTGTGTCCTAAGCAGAAAAACAACATCGTCGGAGATGGGGAAGGGTGTTCGTCGGTTCTCTACTGAACCAGAGAACGATGTTCGAACTTCAGGAATCAGTTTGCCTTATGCCACAAGATCATAGCTACACAGAATT
>T860
GACGACAACTAAACCCTACGCTTACATAAAAACGCGACCTTTAAGAATTTTGTACGGCAACAGAACCAGAGAACGTTGACGGCTAAAGGCGGCGAAATGGACGTTGATGAGCGGAGCAGCTACTGTATCGAGGGTATGGTCGTCTGTTGAGATTGAACTCTCCGATTGATCCTGCAAAGAAGAAGAAGAACATCAGTGAGAAGGAAACAACAATGATGAAGAACAAGAAGMTTGGAAACTAGAAGAAGAAGACGACGTAAGAGAGAGACGTGAGAAGAAGAAGAAGAAGAAGAAGAAGAAGAAGACAAGAGAAGTGGGTTTTATGTTTTATCTTATTGGGCTGATGAAGTTGTGTAGGCCCAAAGTGGTGAAGTATGTTTTGTTGTGGCCCATTCGTAGAAGTAGCTTATTCTAGCTAAGTACTTGAGGTAGAGTAGTTGGGGTTGTTAGTGGCTAAGGTAAGGTTGTGTAAGGTTGCTTGTATCCCTAAGTCTAATGTCTAGAAGTAAGGTTAAATAGTGACTAAGTTTAAGGTCTAAGAGAGTGGGTATGGTGAGTAGAAGAAATCTCCTATATATATGTGTAATGTGTGTAAACTTATGAGTGTGTGAAAGTATGAAAGTTTAAGAGAAAAAAAACAAAACAAACTTGTGTCCTAAGCAGAAAAACAACATCGTCGGAGATGGGGAAGGGTGTTCGTCGGTTCTCTACTGAACCAGAGAACGATGTTCCAACTTCAGGAATCAGTTTGCCTTATGCCACAAGATCATAGCTACACAGAATT
>T900
GACGACAACTAAACCCTACGCTTACATAAAAACGCGACCTTTAAGAATTTTGTACGGCAACAGAACCAGAGAACGTTGACGGCTAAAGGCGGCGAAATGGACGTTGATGAGCGGAGCAGCTACTGTATCGAGGGTATGGTCGTCTGTTGAGATTGAACTCTCCGATTGATCCTGCAAAGAAGAAGAAGAACATCAGTGAGAAGGAAACAACAATGATGAAGAACAAGAAGATTGGAAACTAGAAGAAGAAGACGACGTAAGAGAGAGACGTGAGAAGAAGAAGAAGAAGAAGAAGAAGAAGAAGACAAGAGAAGTGGGTTTTATGTTTTATCTTATTGGGCTGATGAAGTTGTGTAGGCCCAAAGTGGTGAAGTATGTTTTGTTGTGGCCCATTCGTAGAAGTAGCTTATTCTAGCTAAGTACTTGAGGTAGAGTAGTTGGGGTTGTTAGTGGCTAAGGTAAGGTTGTGTAAGGTTGCTTGTATCCCTAAGTCTAATGTCTAGAAGTAAGGTTAAATAGTGACTAAGTTTAAGGTCTAAGAGAGTGGGTATGGTGAGTAGAAGAAATCTCCTATATATATGTGTAATGTGTGTAAACTTATGAGTGTGTGAAAGTATGAAAGTTTAAGAGAAAAAAAACAAAACAAACTTGTGTCCTAAGCAGAAAAACAACATCGTCGGAGATGGGGAAGGGTGTTCGTCGGTTCTCTACTGAACCAGAGAACGATGTTCGAACTTCAGGAATCAGTTTGCCTTATGCCACAAGATCATAGCTACACAGAATT
>T980
GACGACAACTAAACCCTACGCTTACATAAAAACGCGACCTTTAAGAATTTTGTACGGCAACAGAACCAGAGAACGTTGACGGCTAAAGGCGGCGAAATGGACGTTGATGAGCGGAGCAGCTACTGTATCGAGGGTATGGTCGTCTGTTGAGATTGAACTCTCCGATTGATCCTGCAAAGAAGAAGAAGAACATCAGTGAGAAGGAAACAACAATGATGAAGAACAAGAAGATTGGAAACTAGAAGAAGAAGACGACGTAAGAGAGAGACGTGAGAAGAAGAAGAAGAAGAAGAAGAAGAAGAAGACAAGAGAAGTGGGTTTTATGTTTTATCTTATTGGGCTGATGAAGTTGTGTAGGCCCAAAGTGGTGAAGTATGTTTTGTTGTGGCCCATTCGTAGAAGTAGCTTATTCTAGCTAAGTACTTGAGGTAGAGTAGTTGGGGTTGTTAGTGGCTAAGGTAAGGTTGTGTAAGGTTGCTTGTATCCCTAAGTCTAATGTCTAGAAGTAAGGTTAAATAGTGACTAAGTTTAAGGTCTAAGAGAGTGGGTATGGTGAGTAGAAGAAATCTCCTATATATATGTGTAATGTGTGTAAACTTATGAGTGTGTGAAAGTATGAAAGTTTAAGAGAAAAAAAACAAAACAAACTTGTGTCCTAAGCAGAAAAACAACATCGTCGGAGATGGGGAAGGGTGTTCGTCGGTTCTCTACTGAACCAGAGAACGATGTTCGAACTTCAGGAATCAGTTTGCCTTATGCCACAAGATCATAGCTACACAGAATT
>TAAD-06
GACGACAACTAAACCCTACGCTTACATAAAAACGCGACCTTTAAGAATTTTGTACGGCAACAGAACCAGAGAACGTTGACGGCTAAAGGCGGCGAAATGGACGTTGATGAGCGGAGCAGCTACTGTATCGAGGGTATGGTCGTCTGTTGAGATTGAACTCTCCGATTGATCCTGCAAAGAAGAAGAAGAACATCAGTGAGAAGGAAACAACAATGATGAAGAACAAGAAGATTGGAAACTAGAAGAAGAAKACGACGTAAGAGAGAGACGTGAGAAGAAGAAGAAGAAGAAGAAGAAGAAGAAGACAAGAGAAGTGGGTTTTATGTTTTATCTTATTGGGCTGATGAAGTTGTGTAGGCCCAAAGTGGTGAAGTATGTTTTGTTGTGGCCCATTCGTAGAAGTAGCTTATTCTAGCTAAGTACTTGAGGTAGAGTAGTTGGGGTTGTTAGTGGCTAAGGTAAGGTTGTGTAAGGTTGCTTGTATCCCTAAGTCTAATGTCTAGAAGTAAGGTTAAATAGTGACTAAGTTTAAGGTCTAAGAGAGTGGGTATGGTGAGTAGAAGAAATCTCCTATATATATGTGTAATGTGTGTAAACTTATGAGTGTGTGAAAGTATGAAAGTTTAAGAGAAAAAAAACAAAACAAACTTGTGTCCTAAGCAGAAAAACAACATCGTCGGAGATGGGGAAGGGTGTTCGTCGGTTCTCTACTGAACCAGAGAACGATGTTCCAACTTCAGGAATCAGTTTGCCTTATGCCACAAGATCATAGCTACACAGAATT
>TDr-9
GACGACAACTAAACCCTACGCTTACATAAAAACGCGACCTTTAAGAATTTTGTACGGCAACAGAACCAGAGAACGTTGACGGCTAAAGGCGGCGAAATGGACGTTGATGAGCGGAGCAGCTACTGTATCGAGGCTATGGTCGTCTGTTGAGATTGAACTCTCCGATTGATCCTGCAAAGAAGAAGAAGAACATCAGTGAGAAGGAAACAACAATGATGAAGAACAAGAAGATTGGAAACTAGAAGAAGAAGACGACGTAAGAGAGAGACGTGAGAAGAAGAAGAAGAAGAAGAAGAAGAAGAAGACAAGAGAAGTGGGTTTTATGTTTTATCTTATTGGGCTGATGAAGTTGTGTAGGCCCAAAGTGGTGAAGTATGTTTTGTTGTGGCCCATTCGTAGAAGTAGCTTATTCTAGCTAAGTACTTGAGGTAGAGTAGTTGGGGTTGTTAGTGGCTAAGGTAAGGTTGTGTAAGGTTGCTTGTATCCCTAAGTCTAATGTCTAGAAGTAAGGTTAAATAGTGACTAAGTTTAAGGTCTAAGAGAGTGGGTATGGTGAGTAGAAGAAATCTCCTATATATATGTGTAATGTGTGTAAACTTATGAGTGTGTGAAAGTATGAAAGTTTAAGAGAAAAAAAACAAAACAAACTTGTGTCCTAAGCAGAAAAACAACATCGTCGGAGATGGGGAAGGGTGTTCGTCGGTTCTCTACTGAACCAGAGAACGATGTTCCAACTTCAGGAATCAGTTTGCCTTATGCCACAAGATCATAGCTACACAGAATT
>TFAE-06
GACGACAACTAAACCCTACGCTTACATAAAAACGCGACCTTTAAGAATTTTGTACGGCAACAGAACCAGAGAACGTTGACGGCTAAAGGCGGCGAAATGGACGTTGATGAGCGGAGCAGCTACTGTATCGAGGGTATGGTCGTCTGTTGAGATTGAACTCTCCGATTGATCCTGCAAAGAAGAAGAAGAACATCAGTGAGAAGGAAACAACAATGATGAAGAACAAGAAGATTGGAAACTAGAAGAAGAAKACGACGTAAGAGAGAGACGTGAGAAGAAGAAGAAGAAGAAGAAGAAGAAGAAGACAAGAGAAGTGGGTTTTATGTTTTATCTTATTGGGCTGATGAAGTTGTGTAGGCCCAAAGTGGTGAAGTATGTTTTGTTGTGGCCCATTCGTAGAAGTAGCTTATTCTAGCTAAGTACTTGAGGTAGAGTAGTTGGGGTTGTTAGTGGCTAAGGTAAGGTTGTGTAAGGTTGCTTGTATCCCTAAGTCTAATGTCTAGAAGTAAGGTTAAATAGTGACTAAGTTTAAGGTCTAAGAGAGTGGGTATGGTGAGTAGAAGAAATCTCCTATATATATGTGTAATGTGTGTAAACTTATGAGTGTGTGAAAGTATGAAAGTTTAAGAGAAAAAAAACAAAACAAACTTGTGTCCTAAGCAGAAAAACAACATCGTCGGAGATGGGGAAGGGTGTTCGTCGGTTCTCTACTGAACCAGAGAACGATGTTCCAACTTCAGGAATCAGTTTGCCTTATGCCACAAGATCATAGCTACACAGAATT
>TV-10
GACGACAACTAAACCCTACGCTTACATAAAAACGCGACCTTTAAGAATTTTGTACGGCAACAGAACCAGAGAACGTTGACGGCTAAAGGCGGCGAAATGGACGTTGATGAGCGGAGCAGCTACTGTATCGAGGGTATGGTCGTCTGTTGAGATTGAACTCTCCGATTGATCCTGCAAAGAAGAAGAAGAACATCAGTGAGAAGGAAACAACAATGATGAAGAACAAGAAGMTTGGAAACTAGAAGAAGAAGACGACGTAAGAGAGAGACGTGAGAAGAAGAAGAAGAAGAAGAAGAAGAAGAAGACAAGAGAAGTGGGTTTTATGTTTTATCTTATTGGGCTGATGAAGTTGTGTAGGCCCAAAGTGGTGAAGTATGTTTTGTTGTGGCCCATTCGTAGAAGTAGCTTATTCTAGCTAAGTACTTGAGGTAGAGTAGTTGGGGTTGTTAGTGGCTAAGGTAAGGTTGTGTAAGGTTGCTTGTATCCCTAAGTCTAATGTCTAGAAGTAAGGTTAAATAGTGACTAAGTTTAAGGTCTAAGAGAGTGGGTATGGTGAGTAGAAGAAATCTCCTATATATATGTGTAATGTGTGTAAACTTATGAGTGTGTGAAAGTATGAAAGTTTAAGAGAAAAAAAACAAAACAAACTTGTGTCCTAAGCAGAAAAACAACATCGTCGGAGATGGGGAAGGGTGTTCGTCGGTTCTCTACTGAACCAGAGAACGATGTTCCAACTTCAGGAATCAGTTTGCCTTATGCCACAAGATCATAGCTACACAGAATT
>Tamm-2
GACGACAACTAAACCCTACGCTTACATAAAAACGCGACCTTTAAGAATTTTGTACGGCAACAGAACCAGAGAACGTTGACGGCTAAAGGCGGCGAAATGGACGTTGATGAGCGGAGCAGCTACTGTATCGAGGGTATGGTCGTCTGTTGAGATTGAACTCTCCGATTGATCCTGCAAAGAAGAAGAAGAACATCAGTGAGAAGGAAACAACAATGATGAAGAACAAGAAGATTGGAAACTAGAAGAAGAATACGACGTAAGAGAGAGACGTGAGAAGAAGAAGAAGAAGAAGAAGAAGAAGAAGACAAGAGAAGTGGGTTTTATGTTTTATCTTATTGGGCTGATGAAGTTGTGTAGGCCCAAAGTGGTGAAGTATGTTTTGTTGTGGCCCATTCGTAGAAGTAGCTTATTCTAGCTAAGTACTTGAGGTAGAGTAGTTGGGGTTGTTAGTGGCTAAGGTAAGGTTGTGTAAGGTTGCTTGTATCCCTAAGTCTAATGTCTAGAAGTAAGGTTAAATAGTGACTAAGTTTAAGGTCTAAGAGAGTGGGTATGGTGAGTAGAAGAAATCTCCTATATATATGTGTAATGTGTGTAAACTTATGAGTGTGTGAAAGTATGAAAGTTTAAGAGAAAAAAAACAAAACAAACTTGTGTCCTAAGCAGAAAAACAACATCGTCGGAGATGGGGAAGGGTGTTCGTCGGTTCTCTACTGAACCAGAGAACGATGTTCCAACTTCAGGAATCAGTTTGCCTTATGCCACAAGATCATAGCTACACAGAATT
>Ts_1
GACGACAACTAAACCCTACGCTTACATAAAAACGCGACCTTTAAGAATTTTGTACGGCAACAGAACCAGAGAACGTTGACGGCTAAAGGCGGCGAAATGGACGTTGATGAGCGGAGCAGCTACTGTATCGAGGGTATGGTCGTCTGTTGAGATTGAACTCTCCGATTGATCCTGCAAAGAAGAAGAAGAACATCAGTGAGAAGGAAACAACAATGATGAAGAACAAGAAGATTGGAAACTAGAAGAAGAAGACGACGTAAGAGAGAGACGTGAGAAGAAGAAGAAGAAGAAGAAGAAGAAGAAGACAAGAGAAGTGGGTTTTATGTTTTATCTTATTGGGCTGATGAAGTTGTGTAGGCCCAAAGTGGTGAAGTATGTTTTGTTGTGGCCCATTCGTAGAAGTAGCTTATTCTAGCTAAGTACTTGAGGTAGAGTAGTTGGGGTTGTTAGTGGCTAAGGTAAGGTTGTGTAAGGTTGCTTGTATCCCTAAGTCTAATGTCTAGAAGTAAGGTTAAATAGTGACTAAGTTTAAGGTCTAAGAGAGTGGGTATGGTGAGTAGAAGAAATCTCCTATATATATGTGTAATGTGTGTAAACTTATGAGTGTGTGAAAGTATGAAAGTTTAAGAGAAAAAAAACAAAACAAACTTGTGTCCTAAGCAGAAAAACAACATCGTCGGAGATGGGGAAGGGTGTTCGTCGGTTCTCTACTGAACCAGAGAACGATGTTCGAACTTCAGGAATCAGTTTGCCTTATGCCACAAGATCATAGCTACACAGAATT
>Ts_5
GACGACAACTAAACCCTACGCTTACATAAAAACGCGACCTTTAAGAATTTTGTACGGCAACAGAACCAGAGAACGTTGACGGCTAAAGGCGGCGAAATGGACGTTGATGAGCGGAGCAGCTACTGTATCGAGGGTATGGTCGTCTGTTGAGATTGAACTCTCCGATTGATCCTGCAAAGAAGAAGAAGAACATCAGTGAGAAGGAAACAACAATGATGAAGAACAAGAAGATTGGAAACTAGAAGAAGAAGACGACGTAAGAGAGAGACGTGAGAAGAAGAAGAAGAAGAAGAAGAAGAAGAAGACAAGAGAAGTGGGTTTTATGTTTTATCTTATTGGGCTGATGAAGTTGTGTAGGCCCAAAGTGGTGAAGTATGTTTTGTTGTGGCCCATTCGTAGAAGTAGCTTATTCTAGCTAAGTACTTGAGGTAGAGTAGTTGGGGTTGTTAGTGGCTAAGGTAAGGTTGTGTAAGGTTGCTTGTATCCCTAAGTCTAATGTCTAGAAGTAAGGTTAAATAGTGACTAAGTTTAAGGTCTAAGAGAGTGGGTATGGTGAGTAGAAGAAATCTCCTATATATATGTGTAATGTGTGTAAACTTATGAGTGTGTGAAAGTATGAAAGTTTAAGAGAAAAAAAACAAAACAAACTTGTGTCCTAAGCAGAAAAACAACATCGTCGGAGATGGGGAAGGGTGTTCGTCGGTTCTCTACTGAACCAGAGAACGATGTTCGAACTTCAGGAATCAGTTTGCCTTATGCCACAAGATCATAGCTACACAGAATT
>Ull2-5
GACGACAACTAAACCCTACGCTTACATAAAAACGCGACCTTTAAGAATTTTGTACGGCAACAGAACCAGAGAACGTTGACGGCTAAAGGCGGCGAAATGGACGTTGATGAGCGGAGCAGCTACTGTATCGAGGGTATGGTCGTCTGTTGAGATTGAACTCTCCGATTGATCCTGCAAAGAAGAAGAAGAACATCAGTGAGAAGGAAACAACAATGATGAAGAACAAGAAGATTGGAAACTAGAAGAAGAAGACGACGTAAGAGAGAGACGTGAGAAGAAGAAGAAGAAGAAGAAGAAGAAGAAGACAAGAGAAGTGGGTTTTATGTTTTATCTTATTGGGCTGATGAAGTTGTGTAGGCCCAAAGTGGTGAAGTATGTTTTGTTGTGGCCCATTCGTAGAAGTAGCTTATTCTAGCTAAGTACTTGAGGTAGAGTAGTTGGGGTTGTTAGTGGCTAAGGTAAGGTTGTGTAAGGTTGCTTGTATCCCTAAGTCTAATGTCTAGAAGTAAGGTTAAATAGTGACTAAGTTTAAGGTCTAAGAGAGTGGGTATGGTGAGTAGAAGAAATCTCCTATATATATGTGTAATGTGTGTAAACTTATGAGTGTGTGAAAGTATGAAAGTTTAAGAGAAAAAAAACAAAACAAACTTGTGTCCTAAGCAGAAAAACAACATCGTCGGAGATGGGGAAGGGTGTTCGTCGGTTCTCTACTGAACCAGAGAACGATGTTCGAACTTCAGGAATCAGTTTGCCTTATGCCACAAGATCATAGCTACACAGAATT
>Vinsloev
GACGACAACTAAACCCTACGCTTACATAAAAACGCGACCTTTAAGAATTTTGTACGGCAACAGAACCAGAGAACGTTGACGGCTAAAGGCGGCGAAATGGACGTTGATGAGCGGAGCAGCTACTGTATCGAGGGTATGGTCGTCTGTTGAGATTGAACTCTCCGATTGATCCTGCAAAGAAGAAGAAGAACATCAGTGAGAAGGAAACAACAATGATGAAGAACAAGAAGATTGGAAACTAGAAGAAGAAGACGACGTAAGAGAGAGACGTGAGAAGAAGAAGAAGAAGAAGAAGAAGAAGAAGACAAGAGAAGTGGGTTTTATGTTTTATCTTATTGGGCTGATGAAGTTGTGTAGGCCCAAAGTGGTGAAGTATGTTTTGTTGTGGCCCATTCGTAGAAGTAGCTTATTCTAGCTAAGTACTTGAGGTAGAGTAGTTGGGGTTGTTAGTGGCTAAGGTAAGGTTGTGTAAGGTTGCTTGTATCCCTAAGTCTAATGTCTAGAAGTAAGGTTRAATAGTGACTAAGTTTAAGGTCTAAGAGAGTGGGTATGGTGAGTAGAAGAAATCTCCTATATATATGTGTAATGTGTGTAAACTTATGAGTGTGTGAAAGTATGAAAGTTTAAGAGAAAAAAAACAAAACAAACTTGTGTCCTAAGCAGAAAAACAACATCGTCGGAGATGGGGAAGGGTGTTCGTCGGTTCTCTACTGAACCAGAGAACGATGTTCCAACTTCAGGAATCAGTTTGCCTTATGCCACAAGATCATAGCTACACAGAATT
>Alc-0
GGCGACAACTAAACCCTACGCTTACATAAAAACGCGACCTTTAAGAATTTTGTACGGCAACAGAACCAGAGAACGTTGACGGCTAAAGGCGGCGAAATGGACGTTGATGAGCGGAGCAGCTACTGTATCGAGGGTATGGTCGTCTGTTGAGATTGAACTCTCCGATTGATCCTGCAAAGAAGAAGAAGAACATCAGTGAGAAGGAAACAACAATGATGAAGAACAAGAAGATTGGAAACTAGAAGAAGAAGACGACGTAAGAGAGAGACGTGAGAAGAAGAAGAAGAAGAAGAAGAAGAAGAAGACAAGAGAAGTGGGTTTTATGTTTTATCTTATTGGGCTGATGAAGTTGTGTAGGCCCAAAGTGGTGAAGTATGTTTTGTTGTGGCCCATTCGTAGAAGTAGCTTATTCTAGCTAAGTACTTGAGGTAGAGTAGTTGGGGTTGTTAGTGGCTAAAGTAAGGTTGTGTAAGGTTGCTTGTATCCCTAAGTCTAATGTCTAGAAGTAAGGTTAAATAGTGACTAAGTTTAAGGTCTAAGAGAGTGGGTATGGTGAGTAGAAGAAATCTCCTATATATATGTGTAATGTGTGTAAACTTATGAGTGTGTGAAAGTATGAAAGTTTAAGAGAAAAAAAACAAAACAAACTTGTGTCCTAAGCAGAAAAACAACATCGTCGGAGATGGGGAAGGGTGTTCGTCGGTTCTCTACTGAACCAGAGAACGATGTTCCAACTTCAGGAATCAGTTTGCCTTATGCCACAAGATCATAGCTACACAGAATT
>Bil-5
GACGACAACTAAACCCTACGCTTACATAAAAACGCGACCTTTAAGAATTTTGTACGGCAACAGAACCAGAGAACGTTGACGGCTAAAGGCGGCGAAATGGACGTTGATGAGCGGAGCAGCTACTGTATCGAGGGTATGGTCGTCTGTTGAGATTGAACTCTCCGATTGATCCTGCAAAGAAGAAGAAGAACATCAGTGAGAAGGAAACAACAATGATGAAGAACAAGAAGATAGGAAACTAGAAGAAGAATACGACGTAAGAGAGAGACGTGAGAAGAAGAAGAAGAAGAAGAAGAAGAAGAAGACAAGAGAAGTGGGTTTTATGTTTTATCTTATTGGGCTGATGAAGTTGTGTAGGCCCAAAGTGGTGAAGTATGTTTTGTTGTGGCCCATTCGTAGAAGTAGCTTATTCTAGCTAAGTACTTGAGGTAGAGTAGTTGGGGTTGTTAGTGGCTAAGGTAAGGTTGTGTAAGGTTGCTTGTATCCCTAAGTCTAATGTCTAGAAGTAAGGTTAAATAGTGACTAAGTTTAAGGTCTAAGAGAGTGGGTATGGTGAGTAGAAGAAATCTCCTATATATATGTGTAATGTGTGTAAACTTATGAGTGTGTGAAAGTATGAAAGTTTAAGAGAAAAAAAACAAAACAAACTTGTGTCCTAAGCAGAAAAACAACATCGTCGGAGATGGGGAAGGGTGTTCGTCGGTTCTCTACTGAACCAGAGAACGATGTTCCAACTTCAGGAATCAGTTTGCCTTATGCCACAAGATCATAGCTACACAGAATT
>Bil-7
GACGACAACTAAACCCTACGCTTACATAAAAACGCGACCTTTAAGAATTTTGTACGGCAACAGAACCAGAGAACGTTGACGGCTAAAGGCGGCGAAATGGACGTTGATGAGCGGAGCAGCTACTGTATCGAGGGTATGGTCGTCTGTTGAGATTGAACTCTCCGATTGATCCTGCAAAGAAGAAGAAGAACATCAGTGAGAAGGAAACAACAATGATGAAGAACAAGAAGATWGGAAACTAGAAGAAGAATACGACGTAAGAGAGAGACGTGAGAAGAAGAAGAAGAAGAAGAAGAAGAAGAAGACAAGAGAAGTGGGTTTTATGTTTTATCTTATTGGGCTGATGAAGTTGTGTAGGCCCAAAGTGGTGAAGTATGTTTTGTTGTGGCCCATTCGTAGAAGTAGCTTATTCTAGCTAAGTACTTGAGGTAGAGTAGTTGGGGTTGTTAGTGGCTAAGGTAAGGTTGTGTAAGGTTGCTTGTATCCCTAAGTCTAATGTCTAGAAGTAAGGTTAAATAGTGACTAAGTTTAAGGTCTAAGAGAGTGGGTATGGTGAGTAGAAGAAATCTCCTATATATATGTGTAATGTGTGTAAACTTATGAGTGTGTGAAAGTATGAAAGTTTAAGAGAAAAAAAACAAAACAAACTTGTGTCCTAAGCAGAAAAACAACATCGTCGGAGATGGGGAAGGGTGTTCGTCGGTTCTCTACTGAACCAGAGAACGATGTTCCAACTTCAGGAATCAGTTTGCCTTATGCCACAAGATCATAGCTACACAGAATT
>Cvi_0
GACGACAACTAAACCCTACGCTTACATAAAAACGCGACCTTTAAGAATTTTGTACGGCAACAGAACCAGAGAACGTTGACGGCTAAAGGCGGCGAAATGGACGTTGATGAGCGGAGCAGCTACTGTATCGAGGGTATGGTCGTCTGTTGAGATTGAACTCTCCGATTGATCCTGCAAAGAAGAAGAAGAACATCAGTGAGAAGGAAACAACAATGATGAAGAACAAGAAGATTGGAAACTAGAAGAAGAAGACGACGTAAGAGAGAGACGTGAGAAGAAGAAGAAGAAGAAGAAGAAGAAGAAGACAAGAGAAGTGGGTTTTATGTTTTATCTTATTGGGCTGATGAAGTTGTGTAGGCCCAAAGTGGTGAAGTATGTTTTGTTGTGGCCCATTCGTAGAAGTAGCTTATTCTAGCTAAGTACTTGAGGTAGAGTAGTTGGGGTTGTTAGTGGCTAAGGTAAGGTTGTGTAAGGTTGCTTGTATCCCTAAGTCTAATGTCTAGAAGTAAGGTTAAATAGTGACTAAGTTTAAGGTCTAAGAGAGTGGGTATGGTGAGTAGAAGAAATCTCCTATATATATGTGTAATGTGTGTAAACTTATGAGTGTGTGAAAGTATGAAAGTTTAAGAGAAAAAAAACAAAACAAACTTGTGTCCCTAGCAGAAAAACAACATCGTCGGAGATGGGGAAGGGTGTTCGTCGGTTCTCTACTGAACCAGAGAACGATGTTCCAACTTCAGGAATCAGTTTGCCTTATGCCACAAGATCATAGCTACACAGAATT
>Don-0
GGCGACAACTAAACCCTACGCTTACATAAAAACGCGACCTTTAAGAATTTTGTACGGCAACAGAACCAGAGAACGTTGACGGCTAAAGGCGGCGAAATGGACGTTGATGAGCGGAGCAGCTACTGTATCGAGGGTATGGTCGTCTGTTGAGATTGAACTCTCCGATTGATCCTGCAAAGAAGAAGAAGAACATCAGTGAGAAGGAAACAACAATGATGAAGAACAAGAAGATTGGAAACTAGAAGAAGAAGACGACGTAAGAGAGAGACGTGAGAAGAAGAAGAAGAAGAAGAAGAAGAAGAAGACAAGAGAAGTGGGTTTTATGTTTTATCTTATTGGGCTGATGAAGTTGTGTAGGCCCAAAGTGGTGAAGTATGTTTTGTTGTGGCCCATTCGTAGAAGTAGCTTATTCTAGCTAAGTACTTGAGGTAGAGTAGTTGGGGTTGTTAGTGGCTAAAGTAAGGTTGTGTAAGGTTGCTTGTATCCCTAAGTCTAATGTCTAGAAGTAAGGTTAAATAGTGACTAAGTTTAAGGTCTAAGAGAGTGGGTATGGTGAGTAGAAGAAATCTCCTATATATATGTGTAATGTGTGTAAACTTATGAGTGTGTGAAAGTATGAAAGTTTAAGAGAAAAAAAACAAAACAAACTTGTGTCCTAAGCAGAAAAACAACATCGTCGGAGATGGGGAAGGGTGTTCGTCGGTTCTCTACTGAACCAGAGAACGATGTTCCAACTTCAGGAATCAGTTTGCCTTATGCCACAAGATCATAGCTACACAGAATT
>Eden-1
GACGACAACTAAACCCTACGCTTACATAAAAACGCGACCTTTAAGAATTTTGTACGGCAACAGAACCAGAGAACGTTGACGGCTAAAGGCGGCGAAATGGACGTTGATGAGCGGAGCAGCTACTGTATCGAGGGTATGGTCGTCTGTTGAGATTGAACTCTCCGATTGATCCTGCAAAGAAGAAGAAGAACATCAGTGAGAAGGAAACAACAATGATGAAGAACAAGAAGATWGGAAACTAGAAGAAGAATACGACGTAAGAGAGAGACGTGAGAAGAAGAAGAAGAAGAAGAAGAAGAAGAAGACAAGAGAAGTGGGTTTTATGTTTTATCTTATTGGGCTGATGAAGTTGTGTAGGCCCAAAGTGGTGAAGTATGTTTTGTTGTGGCCCATTCGTAGAAGTAGCTTATTCTAGCTAAGTACTTGAGGTAGAGTAGTTGGGGTTGTTAGTGGCTAAGGTAAGGTTGTGTAAGGTTGCTTGTATCCCTAAGTCTAATGTCTAGAAGTAAGGTTAAATAGTGACTAAGTTTAAGGTCTAAGAGAGTGGGTATGGTGAGTAGAAGAAATCTCCTATATATATGTGTAATGTGTGTAAACTTATGAGTGTGTGAAAGTATGAAAGTTTAAGAGAAAAAAAACAAAACAAACTTGTGTCCTAAGCAGAAAAACAACATCGTCGGAGATGGGGAAGGGTGTTCGTCGGTTCTCTACTGAACCAGAGAACGATGTTCCAACTTCAGGAATCAGTTTGCCTTATGCCACAAGATCATAGCTACACAGAATT
>Eden-2
GACGACAACTAAACCCTACGCTTACATAAAAACGCGACCTTTAAGAATTTTGTACGGCAACAGAACCAGAGAACGTTGACGGCTAAAGGCGGCGAAATGGACGTTGATGAGCGGAGCAGCTACTGTATCGAGGGTATGGTCGTCTGTTGAGATTGAACTCTCCGATTGATCCTGCAAAGAAGAAGAAGAACATCAGTGAGAAGGAAACAACAATGATGAAGAACAAGAAGATWGGAAACTAGAAGAAGAATACGACGTAAGAGAGAGACGTGAGAAGAAGAAGAAGAAGAAGAAGAAGAAGAAGACAAGAGAAGTGGGTTTTATGTTTTATCTTATTGGGCTGATGAAGTTGTGTAGGCCCAAAGTGGTGAAGTATGTTTTGTTGTGGCCCATTCGTAGAAGTAGCTTATTCTAGCTAAGTACTTGAGGTAGAGTAGTTGGGGTTGTTAGTGGCTAAGGTAAGGTTGTGTAAGGTTGCTTGTATCCCTAAGTCTAATGTCTAGAAGTAAGGTTAAATAGTGACTAAGTTTAAGGTCTAAGAGAGTGGGTATGGTGAGTAGAAGAAATCTCCTATATATATGTGTAATGTGTGTAAACTTATGAGTGTGTGAAAGTATGAAAGTTTAAGAGAAAAAAAACAAAACAAACTTGTGTCCTAAGCAGAAAAACAACATCGTCGGAGATGGGGAAGGGTGTTCGTCGGTTCTCTACTGAACCAGAGAACGATGTTCCAACTTCAGGAATCAGTTTGCCTTATGCCACAAGATCATAGCTACACAGAATT
>Eden-7
GACGACAACTAAACCCTACGCTTACATAAAAACGCGACCTTTAAGAATTTTGTACGGCAACAGAACCAGAGAACGTTGACGGCTAAAGGCGGCGAAATGGACGTTGATGAGCGGAGCAGCTACTGTATCGAGGGTATGGTCGTCTGTTGAGATTGAACTCTCCGATTGATCCTGCAAAGAAGAAGAAGAACATCAGTGAGAAGGAAACAACAATGATGAAGAACAAGAAGATAGGAAACTAGAAGAAGAATACGACGTAAGAGAGAGACGTGAGAAGAAGAAGAAGAAGAAGAAGAAGAAGAAGACAAGAGAAGTGGGTTTTATGTTTTATCTTATTGGGCTGATGAAGTTGTGTAGGCCCAAAGTGGTGAAGTATGTTTTGTTGTGGCCCATTCGTAGAAGTAGCTTATTCTAGCTAAGTACTTGAGGTAGAGTAGTTGGGGTTGTTAGTGGCTAAGGTAAGGTTGTGTAAGGTTGCTTGTATCCCTAAGTCTAATGTCTAGAAGTAAGGTTAAATAGTGACTAAGTTTAAGGTCTAAGAGAGTGGGTATGGTGAGTAGAAGAAATCTCCTATATATATGTGTAATGTGTGTAAACTTATGAGTGTGTGAAAGTATGAAAGTTTAAGAGAAAAAAAACAAAACAAACTTGTGTCCTAAGCAGAAAAACAACATCGTCGGAGATGGGGAAGGGTGTTCGTCGGTTCTCTACTGAACCAGAGAACGATGTTCCAACTTCAGGAATCAGTTTGCCTTATGCCACAAGATCATAGCTACACAGAATT
>Eds-1
GACGACAACTAAACCCTACGCTTACATAAAAACGCGACCTTTAAGAATTTTGTACGGCAACAGAACCAGAGAACGTTGACGGCTAAAGGCGGCGAAATGGACGTTGATGAGCGGAGCAGCTACTGTATCGAGGGTATGGTCGTCTGTTGAGATTGAACTCTCCGATTGATCCTGCAAAGAAGAAGAAGAACATCAGTGAGAAGGAAACAACAATGATGAAGAACAAGAAGATAGGAAACTAGAAGAAGAATACGACGTAAGAGAGAGACGTGAGAAGAAGAAGAAGAAGAAGAAGAAGAAGAAGACAAGAGAAGTGGGTTTTATGTTTTATCTTATTGGGCTGATGAAGTTGTGTAGGCCCAAAGTGGTGAAGTATGTTTTGTTGTGGCCCATTCGTAGAAGTAGCTTATTCTAGCTAAGTACTTGAGGTAGAGTAGTTGGGGTTGTTAGTGGCTAAGGTAAGGTTGTGTAAGGTTGCTTGTATCCCTAAGTCTAATGTCTAGAAGTAAGGTTAAATAGTGACTAAGTTTAAGGTCTAAGAGAGTGGGTATGGTGAGTAGAAGAAATCTCCTATATATATGTGTAATGTGTGTAAACTTATGAGTGTGTGAAAGTATGAAAGTTTAAGAGAAAAAAAACAAAACAAACTTGTGTCCTAAGCAGAAAAACAACATCGTCGGAGATGGGGAAGGGTGTTCGTCGGTTCTCTACTGAACCAGAGAACGATGTTCCAACTTCAGGAATCAGTTTGCCTTATGCCACAAGATCATAGCTACACAGAATT
>Eds-9
GACGACAACTAAACCCTACGCTTACATAAAAACGCGACCTTTAAGAATTTTGTACGGCAACAGAACCAGAGAACGTTGACGGCTAAAGGCGGCGAAATGGACGTTGATGAGCGGAGCAGCTACTGTATCGAGGGTATGGTCGTCTGTTGAGATTGAACTCTCCGATTGATCCTGCAAAGAAGAAGAAGAACATCAGTGAGAAGGAAACAACAATGATGAAGAACAAGAAGATAGGAAACTAGAAGAAGAATACGACGTAAGAGAGAGACGTGAGAAGAAGAAGAAGAAGAAGAAGAAGAAGAAGACAAGAGAAGTGGGTTTTATGTTTTATCTTATTGGGCTGATGAAGTTGTGTAGGCCCAAAGTGGTGAAGTATGTTTTGTTGTGGCCCATTCGTAGAAGTAGCTTATTCTAGCTAAGTACTTGAGGTAGAGTAGTTGGGGTTGTTAGTGGCTAAGGTAAGGTTGTGTAAGGTTGCTTGTATCCCTAAGTCTAATGTCTAGAAGTAAGGTTAAATAGTGACTAAGTTTAAGGTCTAAGAGAGTGGGTATGGTGAGTAGAAGAAATCTCCTATATATATGTGTAATGTGTGTAAACTTATGAGTGTGTGAAAGTATGAAAGTTTAAGAGAAAAAAAACAAAACAAACTTGTGTCCTAAGCAGAAAAACAACATCGTCGGAGATGGGGAAGGGTGTTCGTCGGTTCTCTACTGAACCAGAGAACGATGTTCCAACTTCAGGAATCAGTTTGCCTTATGCCACAAGATCATAGCTACACAGAATT
>Faeb-2
GACGACAACTAAACCCTACGCTTACATAAAAACGCGACCTTTAAGAATTTTGTACGGCAACAGAACCAGAGAACGTTGACGGCTAAAGGCGGCGAAATGGACGTTGATGAGCGGAGCAGCTACTGTATCGAGGGTATGGTCGTCTGTTGAGATTGAACTCTCCGATTGATCCTGCAAAGAAGAAGAAGAACATCAGTGAGAAGGAAACAACAATGATGAAGAACAAGAAGATWGGAAACTAGAAGAAGAATACGACGTAAGAGAGAGACGTGAGAAGAAGAAGAAGAAGAAGAAGAAGAAGAAGACAAGAGAAGTGGGTTTTATGTTTTATCTTATTGGGCTGATGAAGTTGTGTAGGCCCAAAGTGGTGAAGTATGTTTTGTTGTGGCCCATTCGTAGAAGTAGCTTATTCTAGCTAAGTACTTGAGGTAGAGTAGTTGGGGTTGTTAGTGGCTAAGGTAAGGTTGTGTAAGGTTGCTTGTATCCCTAAGTCTAATGTCTAGAAGTAAGGTTAAATAGTGACTAAGTTTAAGGTCTAAGAGAGTGGGTATGGTGAGTAGAAGAAATCTCCTATATATATGTGTAATGTGTGTAAACTTATGAGTGTGTGAAAGTATGAAAGTTTAAGAGAAAAAAAACAAAACAAACTTGTGTCCTAAGCAGAAAAACAACATCGTCGGAGATGGGGAAGGGTGTTCGTCGGTTCTCTACTGAACCAGAGAACGATGTTCCAACTTCAGGAATCAGTTTGCCTTATGCCACAAGATCATAGCTACACAGAATT
>Faeb-4
GACGACAACTAAACCCTACGCTTACATAAAAACGCGACCTTTAAGAATTTTGTACGGCAACAGAACCAGAGAACGTTGACGGCTAAAGGCGGCGAAATGGACGTTGATGAGCGGAGCAGCTACTGTATCGAGGGTATGGTCGTCTGTTGAGATTGAACTCTCCGATTGATCCTGCAAAGAAGAAGAAGAACATCAGTGAGAAGGAAACAACAATGATGAAGAACAAGAAGATAGGAAACTAGAAGAAGAATACGACGTAAGAGAGAGACGTGAGAAGAAGAAGAAGAAGAAGAAGAAGAAGAAGACAAGAGAAGTGGGTTTTATGTTTTATCTTATTGGGCTGATGAAGTTGTGTAGGCCCAAAGTGGTGAAGTATGTTTTGTTGTGGCCCATTCGTAGAAGTAGCTTATTCTAGCTAAGTACTTGAGGTAGAGTAGTTGGGGTTGTTAGTGGCTAAGGTAAGGTTGTGTAAGGTTGCTTGTATCCCTAAGTCTAATGTCTAGAAGTAAGGTTAAATAGTGACTAAGTTTAAGGTCTAAGAGAGTGGGTATGGTGAGTAGAAGAAATCTCCTATATATATGTGTAATGTGTGTAAACTTATGAGTGTGTGAAAGTATGAAAGTTTAAGAGAAAAAAAACAAAACAAACTTGTGTCCTAAGCAGAAAAACAACATCGTCGGAGATGGGGAAGGGTGTTCGTCGGTTCTCTACTGAACCAGAGAACGATGTTCCAACTTCAGGAATCAGTTTGCCTTATGCCACAAGATCATAGCTACACAGAATT
>Fael-1
GACGACAACTAAACCCTACGCTTACATAAAAACGCGACCTTTAAGAATTTTGTACGGCAACAGAACCAGAGAACGTTGACGGCTAAAGGCGGCGAAATGGACGTTGATGAGCGGAGCAGCTACTGTATCGAGGGTATGGTCGTCTGTTGAGATTGAACTCTCCGATTGATCCTGCAAAGAAGAAGAAGAACATCAGTGAGAAGGAAACAACAATGATGAAGAACAAGAAGATWGGAAACTAGAAGAAGAATACGACGTAAGAGAGAGACGTGAGAAGAAGAAGAAGAAGAAGAAGAAGAAGAAGACAAGAGAAGTGGGTTTTATGTTTTATCTTATTGGGCTGATGAAGTTGTGTAGGCCCAAAGTGGTGAAGTATGTTTTGTTGTGGCCCATTCGTAGAAGTAGCTTATTCTAGCTAAGTACTTGAGGTAGAGTAGTTGGGGTTGTTAGTGGCTAAGGTAAGGTTGTGTAAGGTTGCTTGTATCCCTAAGTCTAATGTCTAGAAGTAAGGTTAAATAGTGACTAAGTTTAAGGTCTAAGAGAGTGGGTATGGTGAGTAGAAGAAATCTCCTATATATATGTGTAATGTGTGTAAACTTATGAGTGTGTGAAAGTATGAAAGTTTAAGAGAAAAAAAACAAAACAAACTTGTGTCCTAAGCAGAAAAACAACATCGTCGGAGATGGGGAAGGGTGTTCGTCGGTTCTCTACTGAACCAGAGAACGATGTTCCAACTTCAGGAATCAGTTTGCCTTATGCCACAAGATCATAGCTACACAGAATT
>Fly2-1
GACGACAACTAAACCCTACGCTTACATAAAAACGCGACCTTTAAGAATTTTGTACGGCAACAGAACCAGAGAACGTTGACGGCTAAAGGCGGCGAAATGGACGTTGATGAGCGGAGCAGCTACTGTATCGAGGGTATGGTCGTCTGTTGAGATTGAACTCTCCGATTGATCCTGCAAAGAAGAAGAAGAACATCAGTGAGAAGGAAACAACAATGATGAAGAACAAGAAGATTGGAAAMTAGAAGAAGAAGACGACGTAAGAGAGAGACGTGAGAAGAAGAAGAAGAAGAAGAAGAAGAAGAAGACAAGAGAAGTGGGTTTTATGTTTTATCTTATTGGGCTGATGAAGTTGTGTAGGCCCAAAGTGGTGAAGTATGTTTTGTTGTGGCCCATTCGTAGAAGTAGCTTATTCTAGCTAAGTACTTGAGGTAGAGTAGTTGGGGTTGTTAGTGGCTAAGGTAAGGTTGTGTAAGGTTGCTTGTATCCCTAAGTCTAATGTCTAGAAGTAAGGTTAAATAGTGACTAAGTTTAAGGTCTAAGAGAGTGGGTATGGTGAGTAGAAGAAATCTCCTATATATATGTGTAATGTGTGTAAACTTATGAGTGTGTGAAAGTATGAAAGTTTAAGAGAAAAAAAACAAAACAAACTTGTGTCCTAAGCAGAAAAACAACATCGTCGGAGATGGGGAAGGGTGTTCGTCGGTTCTCTACTGAACCAGAGAACGATGTTCGAACTTCAGGAATCAGTTTGCCTTATGCCACAAGATCATAGCTACACAGAATT
>Fly2-2
GACGACAACTAAACCCTACGCTTACATAAAAACGCGACCTTTAAGAATTTTGTACGGCAACAGAACCAGAGAACGTTGACGGCTAAAGGCGGCGAAATGGACGTTGATGAGCGGAGCAGCTACTGTATCGAGGGTATGGTCGTCTGTTGAGATTGAACTCTCCGATTGATCCTGCAAAGAAGAAGAAGAACATCAGTGAGAAGGAAACAACAATGATGAAGAACAAGAAGATTGGAAAMTAGAAGAAGAAGACGACGTAAGAGAGAGACGTGAGAAGAAGAAGAAGAAGAAGAAGAAGAAGAAGACAAGAGAAGTGGGTTTTATGTTTTATCTTATTGGGCTGATGAAGTTGTGTAGGCCCAAAGTGGTGAAGTATGTTTTGTTGTGGCCCATTCGTAGAAGTAGCTTATTCTAGCTAAGTACTTGAGGTAGAGTAGTTGGGGTTGTTAGTGGCTAAGGTAAGGTTGTGTAAGGTTGCTTGTATCCCTAAGTCTAATGTCTAGAAGTAAGGTTAAATAGTGACTAAGTTTAAGGTCTAAGAGAGTGGGTATGGTGAGTAGAAGAAATCTCCTATATATATGTGTAATGTGTGTAAACTTATGAGTGTGTGAAAGTATGAAAGTTTAAGAGAAAAAAAACAAAACAAACTTGTGTCCTAAGCAGAAAAACAACATCGTCGGAGATGGGGAAGGGTGTTCGTCGGTTCTCTACTGAACCAGAGAACGATGTTCGAACTTCAGGAATCAGTTTGCCTTATGCCACAAGATCATAGCTACACAGAATT
>Gro-3
GACGACAACTAAACCCTACGCTTACATAAAAACGCGACCTTTAAGAATTTTGTACGGCAACAGAACCAGAGAACGTTGACGGCTAAAGGCGGCGAAATGGACGTTGATGAGCGGAGCAGCTACTGTATCGAGGGTATGGTCGTCTGTTGAGATTGAACTCTCCGATTGATCCTGCAAAGAAGAAGAAGAACATCAGTGAGAAGGAAACAACAATGATGAAGAACAAGAAGATAGGAAACTAGAAGAAGAATACGACGTAAGAGAGAGACGTGAGAAGAAGAAGAAGAAGAAGAAGAAGAAGAAGACAAGAGAAGTGGGTTTTATGTTTTATCTTATTGGGCTGATGAAGTTGTGTAGGCCCAAAGTGGTGAAGTATGTTTTGTTGTGGCCCATTCGTAGAAGTAGCTTATTCTAGCTAAGTACTTGAGGTAGAGTAGTTGGGGTTGTTAGTGGCTAAGGTAAGGTTGTGTAAGGTTGCTTGTATCCCTAAGTCTAATGTCTAGAAGTAAGGTTAAATAGTGACTAAGTTTAAGGTCTAAGAGAGTGGGTATGGTGAGTAGAAGAAATCTCCTATATATATGTGTAATGTGTGTAAACTTATGAGTGTGTGAAAGTATGAAAGTTTAAGAGAAAAAAAACAAAACAAACTTGTGTCCTAAGCAGAAAAACAACATCGTCGGAGATGGGGAAGGGTGTTCGTCGGTTCTCTACTGAACCAGAGAACGATGTTCCAACTTCAGGAATCAGTTTGCCTTATGCCACAAGATCATAGCTACACAGAATT
>Groen-12
GACGACAACTAAACCCTACGCTTACATAAAAACGCGACCTTTAAGAATTTTGTACGGCAACAGAACCAGAGAACGTTGACGGCTAAAGGCGGCGAAATGGACGTTGATGAGCGGAGCAGCTACTGTATCGAGGGTATGGTCGTCTGTTGAGATTGAACTCTCCGATTGATCCTGCAAAGAAGAAGAAGAACATCAGTGAGAAGGAAACAACAATGATGAAGAACAAGAAGATWGGAAACTAGAAGAAGAAKACGACGTAAGAGAGAGACGTGAGAAGAAGAAGAAGAAGAAGAAGAAGAAGAAGACAAGAGAAGTGGGTTTTATGTTTTATCTTATTGGGCTGATGAAGTTGTGTAGGCCCAAAGTGGTGAAGTATGTTTTGTTGTGGCCCATTCGTAGAAGTAGCTTATTCTAGCTAAGTACTTGAGGTAGAGTAGTTGGGGTTGTTAGTGGCTAAGGTAAGGTTGTGTAAGGTTGCTTGTATCCCTAAGTCTAATGTCTAGAAGTAAGGTTAAATAGTGACTAAGTTTAAGGTCTAAGAGAGTGGGTATGGTGAGTAGAAGAAATCTCCTATATATATGTGTAATGTGTGTAAACTTATGAGTGTGTGAAAGTATGAAAGTTTAAGAGAAAAAAAACAAAACAAACTTGTGTCCTAAGCAGAAAAACAACATCGTCGGAGATGGGGAAGGGTGTTCGTCGGTTCTCTACTGAACCAGAGAACGATGTTCCAACTTCAGGAATCAGTTTGCCTTATGCCACAAGATCATAGCTACACAGAATT
>Groen-14
GACGACAACTAAACCCTACGCTTACATAAAAACGCGACCTTTAAGAATTTTGTACGGCAACAGAACCAGAGAACGTTGACGGCTAAAGGCGGCGAAATGGACGTTGATGAGCGGAGCAGCTACTGTATCGAGGGTATGGTCGTCTGTTGAGATTGAACTCTCCGATTGATCCTGCAAAGAAGAAGAAGAACATCAGTGAGAAGGAAACAACAATGATGAAGAACAAGAAGATAGGAAACTAGAAGAAGAATACGACGTAAGAGAGAGACGTGAGAAGAAGAAGAAGAAGAAGAAGAAGAAGAAGACAAGAGAAGTGGGTTTTATGTTTTATCTTATTGGGCTGATGAAGTTGTGTAGGCCCAAAGTGGTGAAGTATGTTTTGTTGTGGCCCATTCGTAGAAGTAGCTTATTCTAGCTAAGTACTTGAGGTAGAGTAGTTGGGGTTGTTAGTGGCTAAGGTAAGGTTGTGTAAGGTTGCTTGTATCCCTAAGTCTAATGTCTAGAAGTAAGGTTAAATAGTGACTAAGTTTAAGGTCTAAGAGAGTGGGTATGGTGAGTAGAAGAAATCTCCTATATATATGTGTAATGTGTGTAAACTTATGAGTGTGTGAAAGTATGAAAGTTTAAGAGAAAAAAAACAAAACAAACTTGTGTCCTAAGCAGAAAAACAACATCGTCGGAGATGGGGAAGGGTGTTCGTCGGTTCTCTACTGAACCAGAGAACGATGTTCCAACTTCAGGAATCAGTTTGCCTTATGCCACAAGATCATAGCTACACAGAATT
>ICE130
GACGACAACTAAACCCTACGCTTACATAAAAACGCGACCTTTAAGAATTTTGTACGGCAACAGAACCAGAGAACGTTGACGGCTAAAGGCGGCGAAATGGACGTTGATGAGCGGAGCAGCTACTGTATCGAGGGTATGGTCGTCTGTTGAGATTGAACTCTCCGATTGATCCTGCAAAGAAGAAGAAGAACATCAGTGAGAAGGAAACAACAATGATGAAGAACAAGAAGATAGGAAACTAGAAGAAGAATACGACGTAAGAGAGAGACGTGAGAAGAAGAAGAAGAAGAAGAAGAAGAAGAAGACAAGAGAAGTGGGTTTTATGTTTTATCTTATTGGGCTGATGAAGTTGTGTAGGCCCAAAGTGGTGAAGTATGTTTTGTTGTGGCCCATTCGTAGAAGTAGCTTATTCTAGCTAAGTACTTGAGGTAGAGTAGTTGGGGTTGTTAGTGGCTAAGGTAAGGTTGTGTAAGGTTGCTTGTATCCCTAAGTCTAATGTCTAGAAGTAAGGTTAAATAGTGACTAAGTTTAAGGTCTAAGAGAGTGGGTATGGTGAGTAGAAGAAATCTCCTATATATATGTGTAATGTGTGTAAACTTATGAGTGTGTGAAAGTATGAAAGTTTAAGAGAAAAAAAACAAAACAAACTTGTGTCCTAAGCAGAAAAACAACATCGTCGGAGATGGGGAAGGGTGTTCGTCGGTTCTCTACTGAACCAGAGAACGATGTTCCAACTTCAGGAATCAGTTTGCCTTATGCCACAAGATCATAGCTACACAGAATT
>ICE138
GACGACAACTAAACCCTACGCTTACATAAAAACGCGACCTTTAAGAATTTTGTACGGCAACAGAACCAGAGAACGTTGACGGCTAAAGGCGGCGAAATGGACGTTGATGAGCGGAGCAGCTACTGTATCGAGGGTATGGTCGTCTGTTGAGATTGAACTCTCCGATTGATCCTGCAAAGAAGAAGAAGAACATCAGTGAGAAGGAAACAACAATGATGAAGAACAAGAAGATAGGAAACTAGAAGAAGAATACGACGTAAGAGAGAGACGTGAGAAGAAGAAGAAGAAGAAGAAGAAGAAGAAGACAAGAGAAGTGGGTTTTATGTTTTATCTTATTGGGCTGATGAAGTTGTGTAGGCCCAAAGTGGTGAAGTATGTTTTGTTGTGGCCCATTCGTAGAAGTAGCTTATTCTAGCTAAGTACTTGAGGTAGAGTAGTTGGGGTTGTTAGTGGCTAAGGTAAGGTTGTGTAAGGTTGCTTGTATCCCTAAGTCTAATGTCTAGAAGTAAGGTTAAATAGTGACTAAGTTTAAGGTCTAAGAGAGTGGGTATGGTGAGTAGAAGAAATCTCCTATATATATGTGTAATGTGTGTAAACTTATGAGTGTGTGAAAGTATGAAAGTTTAAGAGAAAAAAAACAAAACAAACTTGTGTCCTAAGCAGAAAAACAACATCGTCGGAGATGGGGAAGGGTGTTCGTCGGTTCTCTACTGAACCAGAGAACGATGTTCCAACTTCAGGAATCAGTTTGCCTTATGCCACAAGATCATAGCTACACAGAATT
>ICE153
GACGACAACTAAACCCTACGCTTACATAAAAACGCGACCTTTAAGAATTTTGTACGGCAACAGAACCAGAGAACGTTGACGGCTAAAGGCGGCGAAATGGACGTTGATGAGCGGAGCAGCTACTGTATCGAGGGTATGGTCGTCTGTTGAGATTGAACTCTCCGATTGATCCTGCAAAGAAGAAGAAGAACATCAGTGAGAAGGAAACAACAATGATGAAGAACAAGAAGATAGGAAACTAGAAGAAGAATACGACGTAAGAGAGAGACGTGAGAAGAAGAAGAAGAAGAAGAAGAAGAAGAAGACAAGAGAAGTGGGTTTTATGTTTTATCTTATTGGGCTGATGAAGTTGTGTAGGCCCAAAGTGGTGAAGTATGTTTTGTTGTGGCCCATTCGTAGAAGTAGCTTATTCTAGCTAAGTACTTGAGGTAGAGTAGTTGGGGTTGTTAGTGGCTAAGGTAAGGTTGTGTAAGGTTGCTTGTATCCCTAAGTCTAATGTCTAGAAGTAAGGTTAAATAGTGACTAAGTTTAAGGTCTAAGAGAGTGGGTATGGTGAGTAGAAGAAATCTCCTATATATATGTGTAATGTGTGTAAACTTATGAGTGTGTGAAAGTATGAAAGTTTAAGAGAAAAAAAACAAAACAAACTTGTGTCCTAAGCAGAAAAACAACATCGTCGGAGATGGGGAAGGGTGTTCGTCGGTTCTCTACTGAACCAGAGAACGATGTTCCAACTTCAGGAATCAGTTTGCCTTATGCCACAAGATCATAGCTACACAGAATT
>ICE169
GACGACAACTAAACCCTACGCTTACATAAAAACGCGACCTTTAAGAATTTTGTACGGCAACAGAACCAGAGAACGTTGACGGCTAAAGGCGGCGAAATGGACGTTGATGAGCGGAGCAGCTACTGTATCGAGGGTATGGTCGTCTGTTGAGATTGAACTCTCCGATTGATCCTGCAAAGAAGAAGAAGAACATCAGTGAGAAGGAAACAACAATGATGAAGAACAAGAAGATAGGAAACTAGAAGAAGAATACGACGTAAGAGAGAGACGTGAGAAGAAGAAGAAGAAGAAGAAGAAGAAGAAGACAAGAGAAGTGGGTTTTATGTTTTATCTTATTGGGCTGATGAAGTTGTGTAGGCCCAAAGTGGTGAAGTATGTTTTGTTGTGGCCCATTCGTAGAAGTAGCTTATTCTAGCTAAGTACTTGAGGTAGAGTAGTTGGGGTTGTTAGTGGCTAAGGTAAGGTTGTGTAAGGTTGCTTGTATCCCTAAGTCTAATGTCTAGAAGTAAGGTTAAATAGTGACTAAGTTTAAGGTCTAAGAGAGTGGGTATGGTGAGTAGAAGAAATCTCCTATATATATGTGTAATGTGTGTAAACTTATGAGTGTGTGAAAGTATGAAAGTTTAAGAGAAAAAAAACAAAACAAACTTGTGTCCTAAGCAGAAAAACAACATCGTCGGAGATGGGGAAGGGTGTTCGTCGGTTCTCTACTGAACCAGAGAACGATGTTCCAACTTCAGGAATCAGTTTGCCTTATGCCACAAGATCATAGCTACACAGAATT
>ICE173
GACGACAACTAAACCCTACGCTTACATAAAAACGCGACCTTTAAGAATTTTGTACGGCAACAGAACCAGAGAACGTTGACGGCTAAAGGCGGCGAAATGGACGTTGATGAGCGGAGCAGCTACTGTATCGAGGGTATGGTCGTCTGTTGAGATTGAACTCTCCGATTGATCCTGCAAAGAAGAAGAAGAACATCAGTGAGAAGGAAACAACAATGATGAAGAACAAGAAGATAGGAAACTAGAAGAAGAATACGACGTAAGAGAGAGACGTGAGAAGAAGAAGAAGAAGAAGAAGAAGAAGAAGACAAGAGAAGTGGGTTTTATGTTTTATCTTATTGGGCTGATGAAGTTGTGTAGGCCCAAAGTGGTGAAGTATGTTTTGTTGTGGCCCATTCGTAGAAGTAGCTTATTCTAGCTAAGTACTTGAGGTAGAGTAGTTGGGGTTGTTAGTGGCTAAGGTAAGGTTGTGTAAGGTTGCTTGTATCCCTAAGTCTAATGTCTAGAAGTAAGGTTAAATAGTGACTAAGTTTAAGGTCTAAGAGAGTGGGTATGGTGAGTAGAAGAAATCTCCTATATATATGTGTAATGTGTGTAAACTTATGAGTGTGTGAAAGTATGAAAGTTTAAGAGAAAAAAAACAAAACAAACTTGTGTCCTAAGCAGAAAAACAACATCGTCGGAGATGGGGAAGGGTGTTCGTCGGTTCTCTACTGAACCAGAGAACGATGTTCCAACTTCAGGAATCAGTTTGCCTTATGCCACAAGATCATAGCTACACAGAATT
>ICE60
GACGACAACTAAACCCTACGCTTACATAAAAACGCGACCTTTAAGAATTTTGTACGGCAACAGAACCAGAGAACGTTGACGGCTAAAGGCGGCGAAATGGACGTTGATGAGCGGAGCAGCTACTGTATCGAGGGTATGGTCGTCTGTTGAGATTGAACTCTCCGATTGATCCTGCAAAGAAGAAGAAGAACATCAGTGAGAAGGAAACAACAATGATGAAGAACAAGAAGATAGGAAACTAGAAGAAGAATACGACGTAAGAGAGAGACGTGAGAAGAAGAAGAAGAAGAAGAAGAAGAAGAAGACAAGAGAAGTGGGTTTTATGTTTTATCTTATTGGGCTGATGAAGTTGTGTAGGCCCAAAGTGGTGAAGTATGTTTTGTTGTGGCCCATTCGTAGAAGTAGCTTATTCTAGCTAAGTACTTGAGGTAGAGTAGTTGGGGTTGTTAGTGGCTAAGGTAAGGTTGTGTAAGGTTGCTTGTATCCCTAAGTCTAATGTCTAGAAGTAAGGTTAAATAGTGACTAAGTTTAAGGTCTAAGAGAGTGGGTATGGTGAGTAGAAGAAATCTCCTATATATATGTGTAATGTGTGTAAACTTATGAGTGTGTGAAAGTATGAAAGTTTAAGAGAAAAAAAACAAAACAAACTTGTGTCCTAAGCAGAAAAACAACATCGTCGGAGATGGGGAAGGGTGTTCGTCGGTTCTCTACTGAACCAGAGAACGATGTTCCAACTTCAGGAATCAGTTTGCCTTATGCCACAAGATCATAGCTACACAGAATT
>ICE61
GACGACAACTAAACCCTACGCTTACATAAAAACGCGACCTTTAAGAATTTTGTACGGCAACAGAACCAGAGAACGTTGACGGCTAAAGGCGGCGAAATGGACGTTGATGAGCGGAGCAGCTACTGTATCGAGGGTATGGTCGTCTGTTGAGATTGAACTCTCCGATTGATCCTGCAAAGAAGAAGAAGAACATCAGTGAGAAGGAAACAACAATGATGAAGAACAAGAAGATAGGAAACTAGAAGAAGAATACGACGTAAGAGAGAGACGTGAGAAGAAGAAGAAGAAGAAGAAGAAGAAGAAGACAAGAGAAGTGGGTTTTATGTTTTATCTTATTGGGCTGATGAAGTTGTGTAGGCCCAAAGTGGTGAAGTATGTTTTGTTGTGGCCCATTCGTAGAAGTAGCTTATTCTAGCTAAGTACTTGAGGTAGAGTAGTTGGGGTTGTTAGTGGCTAAGGTAAGGTTGTGTAAGGTTGCTTGTATCCCTAAGTCTAATGTCTAGAAGTAAGGTTAAATAGTGACTAAGTTTAAGGTCTAAGAGAGTGGGTATGGTGAGTAGAAGAAATCTCCTATATATATGTGTAATGTGTGTAAACTTATGAGTGTGTGAAAGTATGAAAGTTTAAGAGAAAAAAAACAAAACAAACTTGTGTCCTAAGCAGAAAAACAACATCGTCGGAGATGGGGAAGGGTGTTCGTCGGTTCTCTACTGAACCAGAGAACGATGTTCCAACTTCAGGAATCAGTTTGCCTTATGCCACAAGATCATAGCTACACAGAATT
>ICE70
GACGACAACTAAACCCTACGCTTACATAAAAACGCGACCTTTAAGAATTTTGTACGGCAACAGAACCAGAGAACGTTGACGGCTAAAGGCGGCGAAATGGACGTTGATGAGCGGAGCAGCTACTGTATCGAGGGTATGGTCGTCTGTTGAGATTGAACTCTCCGATTGATCCTGCAAAGAAGAAGAAGAACATCAGTGAGAAGGAAACAACAATGATGAAGAACAAGAAGATAGGAAACTAGAAGAAGAATACGACGTAAGAGAGAGACGTGAGAAGAAGAAGAAGAAGAAGAAGAAGAAGAAGACAAGAGAAGTGGGTTTTATGTTTTATCTTATTGGGCTGATGAAGTTGTGTAGGCCCAAAGTGGTGAAGTATGTTTTGTTGTGGCCCATTCGTAGAAGTAGCTTATTCTAGCTAAGTACTTGAGGTAGAGTAGTTGGGGTTGTTAGTGGCTAAGGTAAGGTTGTGTAAGGTTGCTTGTATCCCTAAGTCTAATGTCTAGAAGTAAGGTTAAATAGTGACTAAGTTTAAGGTCTAAGAGAGTGGGTATGGTGAGTAGAAGAAATCTCCTATATATATGTGTAATGTGTGTAAACTTATGAGTGTGTGAAAGTATGAAAGTTTAAGAGAAAAAAAACAAAACAAACTTGTGTCCTAAGCAGAAAAACAACATCGTCGGAGATGGGGAAGGGTGTTCGTCGGTTCTCTACTGAACCAGAGAACGATGTTCCAACTTCAGGAATCAGTTTGCCTTATGCCACAAGATCATAGCTACACAGAATT
>ICE71
GACGACAACTAAACCCTACGCTTACATAAAAACGCGACCTTTAAGAATTTTGTACGGCAACAGAACCAGAGAACGTTGACGGCTAAAGGCGGCGAAATGGACGTTGATGAGCGGAGCAGCTACTGTATCGAGGGTATGGTCGTCTGTTGAGATTGAACTCTCCGATTGATCCTGCAAAGAAGAAGAAGAACATCAGTGAGAAGGAAACAACAATGATGAAGAACAAGAAGATAGGAAACTAGAAGAAGAATACGACGTAAGAGAGAGACGTGAGAAGAAGAAGAAGAAGAAGAAGAAGAAGAAGACAAGAGAAGTGGGTTTTATGTTTTATCTTATTGGGCTGATGAAGTTGTGTAGGCCCAAAGTGGTGAAGTATGTTTTGTTGTGGCCCATTCGTAGAAGTAGCTTATTCTAGCTAAGTACTTGAGGTAGAGTAGTTGGGGTTGTTAGTGGCTAAGGTAAGGTTGTGTAAGGTTGCTTGTATCCCTAAGTCTAATGTCTAGAAGTAAGGTTAAATAGTGACTAAGTTTAAGGTCTAAGAGAGTGGGTATGGTGAGTAGAAGAAATCTCCTATATATATGTGTAATGTGTGTAAACTTATGAGTGTGTGAAAGTATGAAAGTTTAAGAGAAAAAAAACAAAACAAACTTGTGTCCTAAGCAGAAAAACAACATCGTCGGAGATGGGGAAGGGTGTTCGTCGGTTCTCTACTGAACCAGAGAACGATGTTCCAACTTCAGGAATCAGTTTGCCTTATGCCACAAGATCATAGCTACACAGAATT
>ICE72
GACGACAACTAAACCCTACGCTTACATAAAAACGCGACCTTTAAGAATTTTGTACGGCAACAGAACCAGAGAACGTTGACGGCTAAAGGCGGCGAAATGGACGTTGATGAGCGGAGCAGCTACTGTATCGAGGGTATGGTCGTCTGTTGAGATTGAACTCTCCGATTGATCCTGCAAAGAAGAAGAAGAACATCAGTGAGAAGGAAACAACAATGATGAAGAACAAGAAGATAGGAAACTAGAAGAAGAATACGACGTAAGAGAGAGACGTGAGAAGAAGAAGAAGAAGAAGAAGAAGAAGAAGACAAGAGAAGTGGGTTTTATGTTTTATCTTATTGGGCTGATGAAGTTGTGTAGGCCCAAAGTGGTGAAGTATGTTTTGTTGTGGCCCATTCGTAGAAGTAGCTTATTCTAGCTAAGTACTTGAGGTAGAGTAGTTGGGGTTGTTAGTGGCTAAGGTAAGGTTGTGTAAGGTTGCTTGTATCCCTAAGTCTAATGTCTAGAAGTAAGGTTAAATAGTGACTAAGTTTAAGGTCTAAGAGAGTGGGTATGGTGAGTAGAAGAAATCTCCTATATATATGTGTAATGTGTGTAAACTTATGAGTGTGTGAAAGTATGAAAGTTTAAGAGAAAAAAAACAAAACAAACTTGTGTCCTAAGCAGAAAAACAACATCGTCGGAGATGGGGAAGGGTGTTCGTCGGTTCTCTACTGAACCAGAGAACGATGTTCCAACTTCAGGAATCAGTTTGCCTTATGCCACAAGATCATAGCTACACAGAATT
>ICE73
GACGACAACTAAACCCTACGCTTACATAAAAACGCGACCTTTAAGAATTTTGTACGGCAACAGAACCAGAGAACGTTGACGGCTAAAGGCGGCGAAATGGACGTTGATGAGCGGAGCAGCTACTGTATCGAGGGTATGGTCGTCTGTTGAGATTGAACTCTCCGATTGATCCTGCAAAGAAGAAGAAGAACATCAGTGAGAAGGAAACAACAATGATGAAGAACAAGAAGATAGGAAACTAGAAGAAGAATACGACGTAAGAGAGAGACGTGAGAAGAAGAAGAAGAAGAAGAAGAAGAAGAAGACAAGAGAAGTGGGTTTTATGTTTTATCTTATTGGGCTGATGAAGTTGTGTAGGCCCAAAGTGGTGAAGTATGTTTTGTTGTGGCCCATTCGTAGAAGTAGCTTATTCTAGCTAAGTACTTGAGGTAGAGTAGTTGGGGTTGTTAGTGGCTAAGGTAAGGTTGTGTAAGGTTGCTTGTATCCCTAAGTCTAATGTCTAGAAGTAAGGTTAAATAGTGACTAAGTTTAAGGTCTAAGAGAGTGGGTATGGTGAGTAGAAGAAATCTCCTATATATATGTGTAATGTGTGTAAACTTATGAGTGTGTGAAAGTATGAAAGTTTAAGAGAAAAAAAACAAAACAAACTTGTGTCCTAAGCAGAAAAACAACATCGTCGGAGATGGGGAAGGGTGTTCGTCGGTTCTCTACTGAACCAGAGAACGATGTTCCAACTTCAGGAATCAGTTTGCCTTATGCCACAAGATCATAGCTACACAGAATT
>ICE75
GACGACAACTAAACCCTACGCTTACATAAAAACGCGACCTTTAAGAATTTTGTACGGCAACAGAACCAGAGAACGTTGACGGCTAAAGGCGGCGAAATGGACGTTGATGAGCGGAGCAGCTACTGTATCGAGGGTATGGTCGTCTGTTGAGATTGAACTCTCCGATTGATCCTGCAAAGAAGAAGAAGAACATCAGTGAGAAGGAAACAACAATGATGAAGAACAAGAAGATAGGAAACTAGAAGAAGAATACGACGTAAGAGAGAGACGTGAGAAGAAGAAGAAGAAGAAGAAGAAGAAGAAGACAAGAGAAGTGGGTTTTATGTTTTATCTTATTGGGCTGATGAAGTTGTGTAGGCCCAAAGTGGTGAAGTATGTTTTGTTGTGGCCCATTCGTAGAAGTAGCTTATTCTAGCTAAGTACTTGAGGTAGAGTAGTTGGGGTTGTTAGTGGCTAAGGTAAGGTTGTGTAAGGTTGCTTGTATCCCTAAGTCTAATGTCTAGAAGTAAGGTTAAATAGTGACTAAGTTTAAGGTCTAAGAGAGTGGGTATGGTGAGTAGAAGAAATCTCCTATATATATGTGTAATGTGTGTAAACTTATGAGTGTGTGAAAGTATGAAAGTTTAAGAGAAAAAAAACAAAACAAACTTGTGTCCTAAGCAGAAAAACAACATCGTCGGAGATGGGGAAGGGTGTTCGTCGGTTCTCTACTGAACCAGAGAACGATGTTCCAACTTCAGGAATCAGTTTGCCTTATGCCACAAGATCATAGCTACACAGAATT
>Kar_1
GACGACAACTAAACCCTACGCTTACATAAAAACGCGACCTTTAAGAATTTTGTACGGCAACAGAACCAGAGAACGTTGACGGCTAAAGGCGGCGAAATGGACGTTGATGAGCGGAGCAGCTACTGTATCGAGGGTATGGTCGTCTGTTGAGATTGAACTCTCCGATTGATCCTGCAAAGAAGAAGAAGAACATCAGTGAGAAGGAAACAACAATGATGAAGAACAAGAAGATTGGAAACTAGAAGAAGAAGACGACGTAAGAGAGAGACGTGAGAAGAAGAAGAAGAAGAAGAAGAAGAAGAAGACAAGAGAAGTGGGTTTTATGTTTTATCTTATTGGGCTGATGAAGTTGTGTAGGCCCAAAGTGGTGAAGTATGTTTTGTTGTGGCCCATTCGTAGAAGTAGCTTATTCTAGCTAAGTACTTGAGGTAGAGTAGTTGGGGTTGTTAGTGGCTAAGGTAAGGTTGTGTAAGGTTGCTTGTATCCCTAAGTCTAATGTCTAGAAGTAAGGTTAAATAGTGACTAAGTTTAAGGTCTAAGAGAGTGGGTATGGTGAGTAGAAGAAATCTCCTATATATATGT--AATGTGTGTAAACTTATGAGTGTGTGAAAGTATGAAAGTTTAAGAGAAAAAAAACAAAACAAACTTGTGTCCTAAGCAGAAAAACAACATCGTCGGAGATGGGGAAGGGTGTTCGTCGGTTCTCTACTGAACCAGAGAACGATGTTCCAACTTCAGGAATCAGTTTGCCTTATGCCACAAGATCATAGCTACACAGAATT
>Lu-1
GACGACAACTAAACCCTACGCTTACATAAAAACGCGACCTTTAAGAATTTTGTACGGCAACAGAACCAGAGAACGTTGACGGCTAAAGGCGGCGAAATGGACGTTGATGAGCGGAGCAGCTACTGTATCGAGGGTATGGTCGTCTGTTGAGATTGAACTCTCCGATTGATCCTGCAAAGAAGAAGAAGAACATCAGTGAGAAGGAAACAACAATGATGAAGAACAAGAAGATAGGAAACTAGAAGAAGAATACGACGTAAGAGAGAGACGTGAGAAGAAGAAGAAGAAGAAGAAGAAGAAGAAGACAAGAGAAGTGGGTTTTATGTTTTATCTTATTGGGCTGATGAAGTTGTGTAGGCCCAAAGTGGTGAAGTATGTTTTGTTGTGGCCCATTCGTAGAAGTAGCTTATTCTAGCTAAGTACTTGAGGTAGAGTAGTTGGGGTTGTTAGTGGCTAAGGTAAGGTTGTGTAAGGTTGCTTGTATCCCTAAGTCTAATGTCTAGAAGTAAGGTTAAATAGTGACTAAGTTTAAGGTCTAAGAGAGTGGGTATGGTGAGTAGAAGAAATCTCCTATATATATGTGTAATGTGTGTAAACTTATGAGTGTGTGAAAGTATGAAAGTTTAAGAGAAAAAAAACAAAACAAACTTGTGTCCTAAGCAGAAAAACAACATCGTCGGAGATGGGGAAGGGTGTTCGTCGGTTCTCTACTGAACCAGAGAACGATGTTCCAACTTCAGGAATCAGTTTGCCTTATGCCACAAGATCATAGCTACACAGAATT
>Lund
GACGACAACTAAACCCTACGCTTACATAAAAACGCGACCTTTAAGAATTTTGTACGGCAACAGAACCAGAGAACGTTGACGGCTAAAGGCGGCGAAATGGACGTTGATGAGCGGAGCAGCTACTGTATCGAGGGTATGGTCGTCTGTTGAGATTGAACTCTCCGATTGATCCTGCAAAGAAGAAGAAGAACATCAGTGAGAAGGAAACAACAATGATGAAGAACAAGAAGATTGGAAAMTAGAAGAAGAAGACGACGTAAGAGAGAGACGTGAGAAGAAGAAGAAGAAGAAGAAGAAGAAGAAGACAAGAGAAGTGGGTTTTATGTTTTATCTTATTGGGCTGATGAAGTTGTGTAGGCCCAAAGTGGTGAAGTATGTTTTGTTGTGGCCCATTCGTAGAAGTAGCTTATTCTAGCTAAGTACTTGAGGTAGAGTAGTTGGGGTTGTTAGTGGCTAAGGTAAGGTTGTGTAAGGTTGCTTGTATCCCTAAGTCTAATGTCTAGAAGTAAGGTTAAATAGTGACTAAGTTTAAGGTCTAAGAGAGTGGGTATGGTGAGTAGAAGAAATCTCCTATATATATGTGTAATGTGTGTAAACTTATGAGTGTGTGAAAGTATGAAAGTTTAAGAGAAAAAAAACAAAACAAACTTGTGTCCTAAGCAGAAAAACAACATCGTCGGAGATGGGGAAGGGTGTTCGTCGGTTCTCTACTGAACCAGAGAACGATGTTCGAACTTCAGGAATCAGTTTGCCTTATGCCACAAGATCATAGCTACACAGAATT
>Naes-2
GACGACAACTAAACCCTACGCTTACATAAAAACGCGACCTTTAAGAATTTTGTACGGCAACAGAACCAGAGAACGTTGACGGCTAAAGGCGGCGAAATGGACGTTGATGAGCGGAGCAGCTACTGTATCGAGGGTATGGTCGTCTGTTGAGATTGAACTCTCCGATTGATCCTGCAAAGAAGAAGAAGAACATCAGTGAGAAGGAAACAACAATGATGAAGAACAAGAAGATWGGAAACTAGAAGAAGAAKACGACGTAAGAGAGAGACGTGAGAAGAAGAAGAAGAAGAAGAAGAAGAAGAAGACAAGAGAAGTGGGTTTTATGTTTTATCTTATTGGGCTGATGAAGTTGTGTAGGCCCAAAGTGGTGAAGTATGTTTTGTTGTGGCCCATTCGTAGAAGTAGCTTATTCTAGCTAAGTACTTGAGGTAGAGTAGTTGGGGTTGTTAGTGGCTAAGGTAAGGTTGTGTAAGGTTGCTTGTATCCCTAAGTCTAATGTCTAGAAGTAAGGTTAAATAGTGACTAAGTTTAAGGTCTAAGAGAGTGGGTATGGTGAGTAGAAGAAATCTCCTATATATATGTGTAATGTGTGTAAACTTATGAGTGTGTGAAAGTATGAAAGTTTAAGAGAAAAAAAACAAAACAAACTTGTGTCCTAAGCAGAAAAACAACATCGTCGGAGATGGGGAAGGGTGTTCGTCGGTTCTCTACTGAACCAGAGAACGATGTTCCAACTTCAGGAATCAGTTTGCCTTATGCCACAAGATCATAGCTACACAGAATT
>Nyl-13
GACGACAACTAAACCCTACGCTTACATAAAAACGCGACCTTTAAGAATTTTGTACGGCAACAGAACCAGAGAACGTTGACGGCTAAAGGCGGCGAAATGGACGTTGATGAGCGGAGCAGCTACTGTATCGAGGGTATGGTCGTCTGTTGAGATTGAACTCTCCGATTGATCCTGCAAAGAAGAAGAAGAACATCAGTGAGAAGGAAACAACAATGATGAAGAACAAGAAGATWGGAAACTAGAAGAAGAAKACGACGTAAGAGAGAGACGTGAGAAGAAGAAGAAGAAGAAGAAGAAGAAGAAGACAAGAGAAGTGGGTTTTATGTTTTATCTTATTGGGCTGATGAAGTTGTGTAGGCCCAAAGTGGTGAAGTATGTTTTGTTGTGGCCCATTCGTAGAAGTAGCTTATTCTAGCTAAGTACTTGAGGTAGAGTAGTTGGGGTTGTTAGTGGCTAAGGTAAGGTTGTGTAAGGTTGCTTGTATCCCTAAGTCTAATGTCTAGAAGTAAGGTTAAATAGTGACTAAGTTTAAGGTCTAAGAGAGTGGGTATGGTGAGTAGAAGAAATCTCCTATATATATGTGTAATGTGTGTAAACTTATGAGTGTGTGAAAGTATGAAAGTTTAAGAGAAAAAAAACAAAACAAACTTGTGTCCTAAGCAGAAAAACAACATCGTCGGAGATGGGGAAGGGTGTTCGTCGGTTCTCTACTGAACCAGAGAACGATGTTCCAACTTCAGGAATCAGTTTGCCTTATGCCACAAGATCATAGCTACACAGAATT
>Nyl-2
GACGACAACTAAACCCTACGCTTACATAAAAACGCGACCTTTAAGAATTTTGTACGGCAACAGAACCAGAGAACGTTGACGGCTAAAGGCGGCGAAATGGACGTTGATGAGCGGAGCAGCTACTGTATCGAGGGTATGGTCGTCTGTTGAGATTGAACTCTCCGATTGATCCTGCAAAGAAGAAGAAGAACATCAGTGAGAAGGAAACAACAATGATGAAGAACAAGAAGATWGGAAACTAGAAGAAGAAKACGACGTAAGAGAGAGACGTGAGAAGAAGAAGAAGAAGAAGAAGAAGAAGAAGACAAGAGAAGTGGGTTTTATGTTTTATCTTATTGGGCTGATGAAGTTGTGTAGGCCCAAAGTGGTGAAGTATGTTTTGTTGTGGCCCATTCGTAGAAGTAGCTTATTCTAGCTAAGTACTTGAGGTAGAGTAGTTGGGGTTGTTAGTGGCTAAGGTAAGGTTGTGTAAGGTTGCTTGTATCCCTAAGTCTAATGTCTAGAAGTAAGGTTAAATAGTGACTAAGTTTAAGGTCTAAGAGAGTGGGTATGGTGAGTAGAAGAAATCTCCTATATATATGTGTAATGTGTGTAAACTTATGAGTGTGTGAAAGTATGAAAGTTTAAGAGAAAAAAAACAAAACAAACTTGTGTCCTAAGCAGAAAAACAACATCGTCGGAGATGGGGAAGGGTGTTCGTCGGTTCTCTACTGAACCAGAGAACGATGTTCCAACTTCAGGAATCAGTTTGCCTTATGCCACAAGATCATAGCTACACAGAATT
>Nyl-7
GACGACAACTAAACCCTACGCTTACATAAAAACGCGACCTTTAAGAATTTTGTACGGCAACAGAACCAGAGAACGTTGACGGCTAAAGGCGGCGAAATGGACGTTGATGAGCGGAGCAGCTACTGTATCGAGGGTATGGTCGTCTGTTGAGATTGAACTCTCCGATTGATCCTGCAAAGAAGAAGAAGAACATCAGTGAGAAGGAAACAACAATGATGAAGAACAAGAAGATWGGAAACTAGAAGAAGAAKACGACGTAAGAGAGAGACGTGAGAAGAAGAAGAAGAAGAAGAAGAAGAAGAAGACAAGAGAAGTGGGTTTTATGTTTTATCTTATTGGGCTGATGAAGTTGTGTAGGCCCAAAGTGGTGAAGTATGTTTTGTTGTGGCCCATTCGTAGAAGTAGCTTATTCTAGCTAAGTACTTGAGGTAGAGTAGTTGGGGTTGTTAGTGGCTAAGGTAAGGTTGTGTAAGGTTGCTTGTATCCCTAAGTCTAATGTCTAGAAGTAAGGTTAAATAGTGACTAAGTTTAAGGTCTAAGAGAGTGGGTATGGTGAGTAGAAGAAATCTCCTATATATATGTGTAATGTGTGTAAACTTATGAGTGTGTGAAAGTATGAAAGTTTAAGAGAAAAAAAACAAAACAAACTTGTGTCCTAAGCAGAAAAACAACATCGTCGGAGATGGGGAAGGGTGTTCGTCGGTTCTCTACTGAACCAGAGAACGATGTTCCAACTTCAGGAATCAGTTTGCCTTATGCCACAAGATCATAGCTACACAGAATT
>Sakata
GACGACAACTAAACCCTACGCTTACATAAAAACGCGACCTTTAAGAATTTTGTACGGCAACAGAACCAGAGAACGTTGACGGCTAAAGGCGGCGAAATGGACGTTGATGAGCGGAGCAGCTACTGTATCGAGGGTATGGTCGTCTGTTGAGATTGAACTCTCCGATTGATCCTGCAAAGAAGAAGAAGAACATCAGTGAGAAGGAAACAACAATGATGAAGAACAAGAAGATWGGAAACTAGAAGAAGAAKACGACGTAAGAGAGAGACGTGAGAAGAAGAAGAAGAAGAAGAAGAAGAAGAAGACAAGAGAAGTGGGTTTTATGTTTTATCTTATTGGGCTGATGAAGTTGTGTAGGCCCAAAGTGGTGAAGTATGTTTTGTTGTGGCCCATTCGTAGAAGTAGCTTATTCTAGCTAAGTACTTGAGGTAGAGTAGTTGGGGTTGTTAGTGGCTAAGGTAAGGTTGTGTAAGGTTGCTTGTATCCCTAAGTCTAATGTCTAGAAGTAAGGTTAAATAGTGACTAAGTTTAAGGTCTAAGAGAGTGGGTATGGTGAGTAGAAGAAATCTCCTATATATATGTGTAATGTGTGTAAACTTATGAGTGTGTGAAAGTATGAAAGTTTAAGAGAAAAAAAACAAAACAAACTTGTGTCCTAAGCAGAAAAACAACATCGTCGGAGATGGGGAAGGGTGTTCGTCGGTTCTCTACTGAACCAGAGAACGATGTTCCAACTTCAGGAATCAGTTTGCCTTATGCCACAAGATCATAGCTACACAGAATT
>Sanna-2
GACGACAACTAAACCCTACGCTTACATAAAAACGCGACCTTTAAGAATTTTGTACGGCAACAGAACCAGAGAACGTTGACGGCTAAAGGCGGCGAAATGGACGTTGATGAGCGGAGCAGCTACTGTATCGAGGGTATGGTCGTCTGTTGAGATTGAACTCTCCGATTGATCCTGCAAAGAAGAAGAAGAACATCAGTGAGAAGGAAACAACAATGATGAAGAACAAGAAGATAGGAAACTAGAAGAAGAATACGACGTAAGAGAGAGACGTGAGAAGAAGAAGAAGAAGAAGAAGAAGAAGAAGACAAGAGAAGTGGGTTTTATGTTTTATCTTATTGGGCTGATGAAGTTGTGTAGGCCCAAAGTGGTGAAGTATGTTTTGTTGTGGCCCATTCGTAGAAGTAGCTTATTCTAGCTAAGTACTTGAGGTAGAGTAGTTGGGGTTGTTAGTGGCTAAGGTAAGGTTGTGTAAGGTTGCTTGTATCCCTAAGTCTAATGTCTAGAAGTAAGGTTAAATAGTGACTAAGTTTAAGGTCTAAGAGAGTGGGTATGGTGAGTAGAAGAAATCTCCTATATATATGTGTAATGTGTGTAAACTTATGAGTGTGTGAAAGTATGAAAGTTTAAGAGAAAAAAAACAAAACAAACTTGTGTCCTAAGCAGAAAAACAACATCGTCGGAGATGGGGAAGGGTGTTCGTCGGTTCTCTACTGAACCAGAGAACGATGTTCCAACTTCAGGAATCAGTTTGCCTTATGCCACAAGATCATAGCTACACAGAATT
>Sha_1
GACGACAACTAAACCCTACGCTTACATAAAAACGCGACCTTTAAGAATTTTGTACGGCAACAGAACCAGAGAACGTTGACGGCTAAAGGCGGCGAAATGGACGTTGATGAGCGGAGCAGCTACTGTATCGAGGGTATGGTCGTCTGTTGAGATTGAACTCTCCGATTGATCCTGCAAAGAAGAAGAAGAACATCAGTGAGAAGGAAACAACAATGATGAAGAACAAGAAGATAGGAAACTAGAAGAAGAATACGACGTAAGAGAGAGACGTGAGAAGAAGAAGAAGAAGAAGAAGAAGAAGAAGACAAGAGAAGTGGGTTTTATGTTTTATCTTATTGGGCTGATGAAGTTGTGTAGGCCCAAAGTGGTGAAGTATGTTTTGTTGTGGCCCATTCGTAGAAGTAGCTTATTCTAGCTAAGTACTTGAGGTAGAGTAGTTGGGGTTGTTAGTGGCTAAGGTAAGGTTGTGTAAGGTTGCTTGTATCCCTAAGTCTAATGTCTAGAAGTAAGGTTAAATAGTGACTAAGTTTAAGGTCTAAGAGAGTGGGTATGGTGAGTAGAAGAAATCTCCTATATATATGTGTAATGTGTGTAAACTTATGAGTGTGTGAAAGTATGAAAGTTTAAGAGAAAAAAAACAAAACAAACTTGTGTCCTAAGCAGAAAAACAACATCGTCGGAGATGGGGAAGGGTGTTCGTCGGTTCTCTACTGAACCAGAGAACGATGTTCCAACTTCAGGAATCAGTTTGCCTTATGCCACAAGATCATAGCTACACAGAATT
>T710
GACGACAACTAAACCCTACGCTTACATAAAAACGCGACCTTTAAGAATTTTGTACGGCAACAGAACCAGAGAACGTTGACGGCTAAAGGCGGCGAAATGGACGTTGATGAGCGGAGCAGCTACTGTATCGAGGGTATGGTCGTCTGTTGAGATTGAACTCTCCGATTGATCCTGCAAAGAAGAAGAAGAACATCAGTGAGAAGGAAACAACAATGATGAAGAACAAGAAGATTGGAAAMTAGAAGAAGAAGACGACGTAAGAGAGAGACGTGAGAAGAAGAAGAAGAAGAAGAAGAAGAAGAAGACAAGAGAAGTGGGTTTTATGTTTTATCTTATTGGGCTGATGAAGTTGTGTAGGCCCAAAGTGGTGAAGTATGTTTTGTTGTGGCCCATTCGTAGAAGTAGCTTATTCTAGCTAAGTACTTGAGGTAGAGTAGTTGGGGTTGTTAGTGGCTAAGGTAAGGTTGTGTAAGGTTGCTTGTATCCCTAAGTCTAATGTCTAGAAGTAAGGTTAAATAGTGACTAAGTTTAAGGTCTAAGAGAGTGGGTATGGTGAGTAGAAGAAATCTCCTATATATATGTGTAATGTGTGTAAACTTATGAGTGTGTGAAAGTATGAAAGTTTAAGAGAAAAAAAACAAAACAAACTTGTGTCCTAAGCAGAAAAACAACATCGTCGGAGATGGGGAAGGGTGTTCGTCGGTTCTCTACTGAACCAGAGAACGATGTTCGAACTTCAGGAATCAGTTTGCCTTATGCCACAAGATCATAGCTACACAGAATT
>T780
GACGACAACTAAACCCTACGCTTACATAAAAACGCGACCTTTAAGAATTTTGTACGGCAACAGAACCAGAGAACGTTGACGGCTAAAGGCGGCGAAATGGACGTTGATGAGCGGAGCAGCTACTGTATCGAGGGTATGGTCGTCTGTTGAGATTGAACTCTCCGATTGATCCTGCAAAGAAGAAGAAGAACATCAGTGAGAAGGAAACAACAATGATGAAGAACAAGAAGATTGGAAAMTAGAAGAAGAAGACGACGTAAGAGAGAGACGTGAGAAGAAGAAGAAGAAGAAGAAGAAGAAGAAGACAAGAGAAGTGGGTTTTATGTTTTATCTTATTGGGCTGATGAAGTTGTGTAGGCCCAAAGTGGTGAAGTATGTTTTGTTGTGGCCCATTCGTAGAAGTAGCTTATTCTAGCTAAGTACTTGAGGTAGAGTAGTTGGGGTTGTTAGTGGCTAAGGTAAGGTTGTGTAAGGTTGCTTGTATCCCTAAGTCTAATGTCTAGAAGTAAGGTTAAATAGTGACTAAGTTTAAGGTCTAAGAGAGTGGGTATGGTGAGTAGAAGAAATCTCCTATATATATGTGTAATGTGTGTAAACTTATGAGTGTGTGAAAGTATGAAAGTTTAAGAGAAAAAAAACAAAACAAACTTGTGTCCTAAGCAGAAAAACAACATCGTCGGAGATGGGGAAGGGTGTTCGTCGGTTCTCTACTGAACCAGAGAACGATGTTCGAACTTCAGGAATCAGTTTGCCTTATGCCACAAGATCATAGCTACACAGAATT
>T880
GACGACAACTAAACCCTACGCTTACATAAAAACGCGACCTTTAAGAATTTTGTACGGCAACAGAACCAGAGAACGTTGACGGCTAAAGGCGGCGAAATGGACGTTGATGAGCGGAGCAGCTACTGTATCGAGGGTATGGTCGTCTGTTGAGATTGAACTCTCCGATTGATCCTGCAAAGAAGAAGAAGAACATCAGTGAGAAGGAAACAACAATGATGAAGAACAAGAAGATTGGAAAMTAGAAGAAGAAGACGACGTAAGAGAGAGACGTGAGAAGAAGAAGAAGAAGAAGAAGAAGAAGAAGACAAGAGAAGTGGGTTTTATGTTTTATCTTATTGGGCTGATGAAGTTGTGTAGGCCCAAAGTGGTGAAGTATGTTTTGTTGTGGCCCATTCGTAGAAGTAGCTTATTCTAGCTAAGTACTTGAGGTAGAGTAGTTGGGGTTGTTAGTGGCTAAGGTAAGGTTGTGTAAGGTTGCTTGTATCCCTAAGTCTAATGTCTAGAAGTAAGGTTAAATAGTGACTAAGTTTAAGGTCTAAGAGAGTGGGTATGGTGAGTAGAAGAAATCTCCTATATATATGTGTAATGTGTGTAAACTTATGAGTGTGTGAAAGTATGAAAGTTTAAGAGAAAAAAAACAAAACAAACTTGTGTCCTAAGCAGAAAAACAACATCGTCGGAGATGGGGAAGGGTGTTCGTCGGTTCTCTACTGAACCAGAGAACGATGTTCGAACTTCAGGAATCAGTTTGCCTTATGCCACAAGATCATAGCTACACAGAATT
>T990
GACGACAACTAAACCCTACGCTTACATAAAAACGCGACCTTTAAGAATTTTGTACGGCAACAGAACCAGAGAACGTTGACGGCTAAAGGCGGCGAAATGGACGTTGATGAGCGGAGCAGCTACTGTATCGAGGGTATGGTCGTCTGTTGRGWTTGAACTCTCCGATTGATCCTGCAAAGAAGAAGAAGAACATCAGTGAGAAGGAAACAACAATGATGAAGAACAAGAAGATTGGAAACTAGAAGAAGAAGACGACGTAAGAGAGAGACGTGAGAAGAAGAAGAAGAAGAAGAAGAAGAAGAAGACAAGAGAAGTGGGTTTTATGTTTTATCTTATTGGGCTGATGAAGTTGTGTAGGCCCAAAGTGGTGAAGTATGTTTTGTTGTGGCCCATTCGTAGAAGTAGCTTATTCTAGCTAAGTACTTGAGGTAGAGTAGTTGGGGTTGTTAGTGGCTAAGGTAAGGTTGTGTAAGGTTGCTTGTATCCCTAAGTCTAATGTCTAGAAGTAAGGTTAAATAGTGACTAAGTTTAAGGTCTAAGAGAGTGGGTATGGTGAGTAGAAGAAATCTCCTATATATATGTGTAATGTGTGTAAACTTATGAGTGTGTGAAAGTATGAAAGTTTAAGAGAAAAAAAACAAAACAAACTTGTGTCCTAAGCAGAAAAACAACATCGTCGGAGATGGGGAAGGGTGTTCGTCGGTTCTCTACTGAACCAGAGAACGATGTTCCAACTTCAGGAATCAGTTTGCCTTATGCCACAAGATCATAGCTACACAGAATT
>TAA-04
GACGACAACTAAACCCTACGCTTACATAAAAACGCGACCTTTAAGAATTTTGTACGGCAACAGAACCAGAGAACGTTGACGGCTAAAGGCGGCGAAATGGACGTTGATGAGCGGAGCAGCTACTGTATCGAGGGTATGGTCGTCTGTTGAGATTGAACTCTCCGATTGATCCTGCAAAGAAGAAGAAGAACATCAGTGAGAAGGAAACAACAATGATGAAGAACAAGAAGATWGGAAACTAGAAGAAGAATACGACGTAAGAGAGAGACGTGAGAAGAAGAAGAAGAAGAAGAAGAAGAAGAAGACAAGAGAAGTGGGTTTTATGTTTTATCTTATTGGGCTGATGAAGTTGTGTAGGCCCAAAGTGGTGAAGTATGTTTTGTTGTGGCCCATTCGTAGAAGTAGCTTATTCTAGCTAAGTACTTGAGGTAGAGTAGTTGGGGTTGTTAGTGGCTAAGGTAAGGTTGTGTAAGGTTGCTTGTATCCCTAAGTCTAATGTCTAGAAGTAAGGTTAAATAGTGACTAAGTTTAAGGTCTAAGAGAGTGGGTATGGTGAGTAGAAGAAATCTCCTATATATATGTGTAATGTGTGTAAACTTATGAGTGTGTGAAAGTATGAAAGTTTAAGAGAAAAAAAACAAAACAAACTTGTGTCCTAAGCAGAAAAACAACATCGTCGGAGATGGGGAAGGGTGTTCGTCGGTTCTCTACTGAACCAGAGAACGATGTTCCAACTTCAGGAATCAGTTTGCCTTATGCCACAAGATCATAGCTACACAGAATT
>TAA-14
GACGACAACTAAACCCTACGCTTACATAAAAACGCGACCTTTAAGAATTTTGTACGGCAACAGAACCAGAGAACGTTGACGGCTAAAGGCGGCGAAATGGACGTTGATGAGCGGAGCAGCTACTGTATCGAGGGTATGGTCGTCTGTTGAGATTGAACTCTCCGATTGATCCTGCAAAGAAGAAGAAGAACATCAGTGAGAAGGAAACAACAATGATGAAGAACAAGAAGATWGGAAACTAGAAGAAGAATACGACGTAAGAGAGAGACGTGAGAAGAAGAAGAAGAAGAAGAAGAAGAAGAAGACAAGAGAAGTGGGTTTTATGTTTTATCTTATTGGGCTGATGAAGTTGTGTAGGCCCAAAGTGGTGAAGTATGTTTTGTTGTGGCCCATTCGTAGAAGTAGCTTATTCTAGCTAAGTACTTGAGGTAGAGTAGTTGGGGTTGTTAGTGGCTAAGGTAAGGTTGTGTAAGGTTGCTTGTATCCCTAAGTCTAATGTCTAGAAGTAAGGTTAAATAGTGACTAAGTTTAAGGTCTAAGAGAGTGGGTATGGTGAGTAGAAGAAATCTCCTATATATATGTGTAATGTGTGTAAACTTATGAGTGTGTGAAAGTATGAAAGTTTAAGAGAAAAAAAACAAAACAAACTTGTGTCCTAAGCAGAAAAACAACATCGTCGGAGATGGGGAAGGGTGTTCGTCGGTTCTCTACTGAACCAGAGAACGATGTTCCAACTTCAGGAATCAGTTTGCCTTATGCCACAAGATCATAGCTACACAGAATT
>TAA-18
GACGACAACTAAACCCTACGCTTACATAAAAACGCGACCTTTAAGAATTTTGTACGGCAACAGAACCAGAGAACGTTGACGGCTAAAGGCGGCGAAATGGACGTTGATGAGCGGAGCAGCTACTGTATCGAGGGTATGGTCGTCTGTTGAGATTGAACTCTCCGATTGATCCTGCAAAGAAGAAGAAGAACATCAGTGAGAAGGAAACAACAATGATGAAGAACAAGAAGATAGGAAACTAGAAGAAGAATACGACGTAAGAGAGAGACGTGAGAAGAAGAAGAAGAAGAAGAAGAAGAAGAAGACAAGAGAAGTGGGTTTTATGTTTTATCTTATTGGGCTGATGAAGTTGTGTAGGCCCAAAGTGGTGAAGTATGTTTTGTTGTGGCCCATTCGTAGAAGTAGCTTATTCTAGCTAAGTACTTGAGGTAGAGTAGTTGGGGTTGTTAGTGGCTAAGGTAAGGTTGTGTAAGGTTGCTTGTATCCCTAAGTCTAATGTCTAGAAGTAAGGTTAAATAGTGACTAAGTTTAAGGTCTAAGAGAGTGGGTATGGTGAGTAGAAGAAATCTCCTATATATATGTGTAATGTGTGTAAACTTATGAGTGTGTGAAAGTATGAAAGTTTAAGAGAAAAAAAACAAAACAAACTTGTGTCCTAAGCAGAAAAACAACATCGTCGGAGATGGGGAAGGGTGTTCGTCGGTTCTCTACTGAACCAGAGAACGATGTTCCAACTTCAGGAATCAGTTTGCCTTATGCCACAAGATCATAGCTACACAGAATT
>TAAD-03
GACGACAACTAAACCCTACGCTTACATAAAAACGCGACCTTTAAGAATTTTGTACGGCAACAGAACCAGAGAACGTTGACGGCTAAAGGCGGCGAAATGGACGTTGATGAGCGGAGCAGCTACTGTATCGAGGGTATGGTCGTCTGTTGAGATTGAACTCTCCGATTGATCCTGCAAAGAAGAAGAAGAACATCAGTGAGAAGGAAACAACAATGATGAAGAACAAGAAGATWGGAAACTAGAAGAAGAAKACGACGTAAGAGAGAGACGTGAGAAGAAGAAGAAGAAGAAGAAGAAGAAGAAGACAAGAGAAGTGGGTTTTATGTTTTATCTTATTGGGCTGATGAAGTTGTGTAGGCCCAAAGTGGTGAAGTATGTTTTGTTGTGGCCCATTCGTAGAAGTAGCTTATTCTAGCTAAGTACTTGAGGTAGAGTAGTTGGGGTTGTTAGTGGCTAAGGTAAGGTTGTGTAAGGTTGCTTGTATCCCTAAGTCTAATGTCTAGAAGTAAGGTTAAATAGTGACTAAGTTTAAGGTCTAAGAGAGTGGGTATGGTGAGTAGAAGAAATCTCCTATATATATGTGTAATGTGTGTAAACTTATGAGTGTGTGAAAGTATGAAAGTTTAAGAGAAAAAAAACAAAACAAACTTGTGTCCTAAGCAGAAAAACAACATCGTCGGAGATGGGGAAGGGTGTTCGTCGGTTCTCTACTGAACCAGAGAACGATGTTCCAACTTCAGGAATCAGTTTGCCTTATGCCACAAGATCATAGCTACACAGAATT
>TAAD-04
GACGACAACTAAACCCTACGCTTACATAAAAACGCGACCTTTAAGAATTTTGTACGGCAACAGAACCAGAGAACGTTGACGGCTAAAGGCGGCGAAATGGACGTTGATGAGCGGAGCAGCTACTGTATCGAGGGTATGGTCGTCTGTTGAGATTGAACTCTCCGATTGATCCTGCAAAGAAGAAGAAGAACATCAGTGAGAAGGAAACAACAATGATGAAGAACAAGAAGATAGGAAACTAGAAGAAGAATACGACGTAAGAGAGAGACGTGAGAAGAAGAAGAAGAAGAAGAAGAAGAAGAAGACAAGAGAAGTGGGTTTTATGTTTTATCTTATTGGGCTGATGAAGTTGTGTAGGCCCAAAGTGGTGAAGTATGTTTTGTTGTGGCCCATTCGTAGAAGTAGCTTATTCTAGCTAAGTACTTGAGGTAGAGTAGTTGGGGTTGTTAGTGGCTAAGGTAAGGTTGTGTAAGGTTGCTTGTATCCCTAAGTCTAATGTCTAGAAGTAAGGTTAAATAGTGACTAAGTTTAAGGTCTAAGAGAGTGGGTATGGTGAGTAGAAGAAATCTCCTATATATATGTGTAATGTGTGTAAACTTATGAGTGTGTGAAAGTATGAAAGTTTAAGAGAAAAAAAACAAAACAAACTTGTGTCCTAAGCAGAAAAACAACATCGTCGGAGATGGGGAAGGGTGTTCGTCGGTTCTCTACTGAACCAGAGAACGATGTTCCAACTTCAGGAATCAGTTTGCCTTATGCCACAAGATCATAGCTACACAGAATT
>TAAD-05
GACGACAACTAAACCCTACGCTTACATAAAAACGCGACCTTTAAGAATTTTGTACGGCAACAGAACCAGAGAACGTTGACGGCTAAAGGCGGCGAAATGGACGTTGATGAGCGGAGCAGCTACTGTATCGAGGGTATGGTCGTCTGTTGAGATTGAACTCTCCGATTGATCCTGCAAAGAAGAAGAAGAACATCAGTGAGAAGGAAACAACAATGATGAAGAACAAGAAGATWGGAAACTAGAAGAAGAAKACGACGTAAGAGAGAGACGTGAGAAGAAGAAGAAGAAGAAGAAGAAGAAGAAGACAAGAGAAGTGGGTTTTATGTTTTATCTTATTGGGCTGATGAAGTTGTGTAGGCCCAAAGTGGTGAAGTATGTTTTGTTGTGGCCCATTCGTAGAAGTAGCTTATTCTAGCTAAGTACTTGAGGTAGAGTAGTTGGGGTTGTTAGTGGCTAAGGTAAGGTTGTGTAAGGTTGCTTGTATCCCTAAGTCTAATGTCTAGAAGTAAGGTTAAATAGTGACTAAGTTTAAGGTCTAAGAGAGTGGGTATGGTGAGTAGAAGAAATCTCCTATATATATGTGTAATGTGTGTAAACTTATGAGTGTGTGAAAGTATGAAAGTTTAAGAGAAAAAAAACAAAACAAACTTGTGTCCTAAGCAGAAAAACAACATCGTCGGAGATGGGGAAGGGTGTTCGTCGGTTCTCTACTGAACCAGAGAACGATGTTCCAACTTCAGGAATCAGTTTGCCTTATGCCACAAGATCATAGCTACACAGAATT
>TAAL-03
GACGACAACTAAACCCTACGCTTACATAAAAACGCGACCTTTAAGAATTTTGTACGGCAACAGAACCAGAGAACGTTGACGGCTAAAGGCGGCGAAATGGACGTTGATGAGCGGAGCAGCTACTGTATCGAGGGTATGGTCGTCTGTTGAGATTGAACTCTCCGATTGATCCTGCAAAGAAGAAGAAGAACATCAGTGAGAAGGAAACAACAATGATGAAGAACAAGAAGATWGGAAACTAGAAGAAGAAKACGACGTAAGAGAGAGACGTGAGAAGAAGAAGAAGAAGAAGAAGAAGAAGAAGACAAGAGAAGTGGGTTTTATGTTTTATCTTATTGGGCTGATGAAGTTGTGTAGGCCCAAAGTGGTGAAGTATGTTTTGTTGTGGCCCATTCGTAGAAGTAGCTTATTCTAGCTAAGTACTTGAGGTAGAGTAGTTGGGGTTGTTAGTGGCTAAGGTAAGGTTGTGTAAGGTTGCTTGTATCCCTAAGTCTAATGTCTAGAAGTAAGGTTAAATAGTGACTAAGTTTAAGGTCTAAGAGAGTGGGTATGGTGAGTAGAAGAAATCTCCTATATATATGTGTAATGTGTGTAAACTTATGAGTGTGTGAAAGTATGAAAGTTTAAGAGAAAAAAAACAAAACAAACTTGTGTCCTAAGCAGAAAAACAACATCGTCGGAGATGGGGAAGGGTGTTCGTCGGTTCTCTACTGAACCAGAGAACGATGTTCCAACTTCAGGAATCAGTTTGCCTTATGCCACAAGATCATAGCTACACAGAATT
>TBO-01
GACGACAACTAAACCCTACGCTTACATAAAAACGCGACCTTTAAGAATTTTGTACGGCAACAGAACCAGAGAACGTTGACGGCTAAAGGCGGCGAAATGGACGTTGATGAGCGGAGCAGCTACTGTATCGAGGGTATGGTCGTCTGTTGAGATTGAACTCTCCGATTGATCCTGCAAAGAAGAAGAAGAACATCAGTGAGAAGGAAACAACAATGATGAAGAACAAGAAGATAGGAAACTAGAAGAAGAATACGACGTAAGAGAGAGACGTGAGAAGAAGAAGAAGAAGAAGAAGAAGAAGAAGACAAGAGAAGTGGGTTTTATGTTTTATCTTATTGGGCTGATGAAGTTGTGTAGGCCCAAAGTGGTGAAGTATGTTTTGTTGTGGCCCATTCGTAGAAGTAGCTTATTCTAGCTAAGTACTTGAGGTAGAGTAGTTGGGGTTGTTAGTGGCTAAGGTAAGGTTGTGTAAGGTTGCTTGTATCCCTAAGTCTAATGTCTAGAAGTAAGGTTAAATAGTGACTAAGTTTAAGGTCTAAGAGAGTGGGTATGGTGAGTAGAAGAAATCTCCTATATATATGTGTAATGTGTGTAAACTTATGAGTGTGTGAAAGTATGAAAGTTTAAGAGAAAAAAAACAAAACAAACTTGTGTCCTAAGCAGAAAAACAACATCGTCGGAGATGGGGAAGGGTGTTCGTCGGTTCTCTACTGAACCAGAGAACGATGTTCCAACTTCAGGAATCAGTTTGCCTTATGCCACAAGATCATAGCTACACAGAATT
>TEDEN-02
GACGACAACTAAACCCTACGCTTACATAAAAACGCGACCTTTAAGAATTTTGTACGGCAACAGAACCAGAGAACGTTGACGGCTAAAGGCGGCGAAATGGACGTTGATGAGCGGAGCAGCTACTGTATCGAGGGTATGGTCGTCTGTTGAGATTGAACTCTCCGATTGATCCTGCAAAGAAGAAGAAGAACATCAGTGAGAAGGAAACAACAATGATGAAGAACAAGAAGATWGGAAACTAGAAGAAGAATACGACGTAAGAGAGAGACGTGAGAAGAAGAAGAAGAAGAAGAAGAAGAAGAAGACAAGAGAAGTGGGTTTTATGTTTTATCTTATTGGGCTGATGAAGTTGTGTAGGCCCAAAGTGGTGAAGTATGTTTTGTTGTGGCCCATTCGTAGAAGTAGCTTATTCTAGCTAAGTACTTGAGGTAGAGTAGTTGGGGTTGTTAGTGGCTAAGGTAAGGTTGTGTAAGGTTGCTTGTATCCCTAAGTCTAATGTCTAGAAGTAAGGTTAAATAGTGACTAAGTTTAAGGTCTAAGAGAGTGGGTATGGTGAGTAGAAGAAATCTCCTATATATATGTGTAATGTGTGTAAACTTATGAGTGTGTGAAAGTATGAAAGTTTAAGAGAAAAAAAACAAAACAAACTTGTGTCCTAAGCAGAAAAACAACATCGTCGGAGATGGGGAAGGGTGTTCGTCGGTTCTCTACTGAACCAGAGAACGATGTTCCAACTTCAGGAATCAGTTTGCCTTATGCCACAAGATCATAGCTACACAGAATT
>TEDEN-03
GACGACAACTAAACCCTACGCTTACATAAAAACGCGACCTTTAAGAATTTTGTACGGCAACAGAACCAGAGAACGTTGACGGCTAAAGGCGGCGAAATGGACGTTGATGAGCGGAGCAGCTACTGTATCGAGGGTATGGTCGTCTGTTGAGATTGAACTCTCCGATTGATCCTGCAAAGAAGAAGAAGAACATCAGTGAGAAGGAAACAACAATGATGAAGAACAAGAAGATWGGAAACTAGAAGAAGAATACGACGTAAGAGAGAGACGTGAGAAGAAGAAGAAGAAGAAGAAGAAGAAGAAGACAAGAGAAGTGGGTTTTATGTTTTATCTTATTGGGCTGATGAAGTTGTGTAGGCCCAAAGTGGTGAAGTATGTTTTGTTGTGGCCCATTCGTAGAAGTAGCTTATTCTAGCTAAGTACTTGAGGTAGAGTAGTTGGGGTTGTTAGTGGCTAAGGTAAGGTTGTGTAAGGTTGCTTGTATCCCTAAGTCTAATGTCTAGAAGTAAGGTTAAATAGTGACTAAGTTTAAGGTCTAAGAGAGTGGGTATGGTGAGTAGAAGAAATCTCCTATATATATGTGTAATGTGTGTAAACTTATGAGTGTGTGAAAGTATGAAAGTTTAAGAGAAAAAAAACAAAACAAACTTGTGTCCTAAGCAGAAAAACAACATCGTCGGAGATGGGGAAGGGTGTTCGTCGGTTCTCTACTGAACCAGAGAACGATGTTCCAACTTCAGGAATCAGTTTGCCTTATGCCACAAGATCATAGCTACACAGAATT
>TFAE-07
GACGACAACTAAACCCTACGCTTACATAAAAACGCGACCTTTAAGAATTTTGTACGGCAACAGAACCAGAGAACGTTGACGGCTAAAGGCGGCGAAATGGACGTTGATGAGCGGAGCAGCTACTGTATCGAGGGTATGGTCGTCTGTTGAGATTGAACTCTCCGATTGATCCTGCAAAGAAGAAGAAGAACATCAGTGAGAAGGAAACAACAATGATGAAGAACAAGAAGATWGGAAACTAGAAGAAGAATACGACGTAAGAGAGAGACGTGAGAAGAAGAAGAAGAAGAAGAAGAAGAAGAAGACAAGAGAAGTGGGTTTTATGTTTTATCTTATTGGGCTGATGAAGTTGTGTAGGCCCAAAGTGGTGAAGTATGTTTTGTTGTGGCCCATTCGTAGAAGTAGCTTATTCTAGCTAAGTACTTGAGGTAGAGTAGTTGGGGTTGTTAGTGGCTAAGGTAAGGTTGTGTAAGGTTGCTTGTATCCCTAAGTCTAATGTCTAGAAGTAAGGTTAAATAGTGACTAAGTTTAAGGTCTAAGAGAGTGGGTATGGTGAGTAGAAGAAATCTCCTATATATATGTGTAATGTGTGTAAACTTATGAGTGTGTGAAAGTATGAAAGTTTAAGAGAAAAAAAACAAAACAAACTTGTGTCCTAAGCAGAAAAACAACATCGTCGGAGATGGGGAAGGGTGTTCGTCGGTTCTCTACTGAACCAGAGAACGATGTTCCAACTTCAGGAATCAGTTTGCCTTATGCCACAAGATCATAGCTACACAGAATT
>TFAE-08
GACGACAACTAAACCCTACGCTTACATAAAAACGCGACCTTTAAGAATTTTGTACGGCAACAGAACCAGAGAACGTTGACGGCTAAAGGCGGCGAAATGGACGTTGATGAGCGGAGCAGCTACTGTATCGAGGGTATGGTCGTCTGTTGAGATTGAACTCTCCGATTGATCCTGCAAAGAAGAAGAAGAACATCAGTGAGAAGGAAACAACAATGATGAAGAACAAGAAGATWGGAAACTAGAAGAAGAATACGACGTAAGAGAGAGACGTGAGAAGAAGAAGAAGAAGAAGAAGAAGAAGAAGACAAGAGAAGTGGGTTTTATGTTTTATCTTATTGGGCTGATGAAGTTGTGTAGGCCCAAAGTGGTGAAGTATGTTTTGTTGTGGCCCATTCGTAGAAGTAGCTTATTCTAGCTAAGTACTTGAGGTAGAGTAGTTGGGGTTGTTAGTGGCTAAGGTAAGGTTGTGTAAGGTTGCTTGTATCCCTAAGTCTAATGTCTAGAAGTAAGGTTAAATAGTGACTAAGTTTAAGGTCTAAGAGAGTGGGTATGGTGAGTAGAAGAAATCTCCTATATATATGTGTAATGTGTGTAAACTTATGAGTGTGTGAAAGTATGAAAGTTTAAGAGAAAAAAAACAAAACAAACTTGTGTCCTAAGCAGAAAAACAACATCGTCGGAGATGGGGAAGGGTGTTCGTCGGTTCTCTACTGAACCAGAGAACGATGTTCCAACTTCAGGAATCAGTTTGCCTTATGCCACAAGATCATAGCTACACAGAATT
>TOM-04
GACGACAACTAAACCCTACGCTTACATAAAAACGCGACCTTTAAGAATTTTGTACGGCAACAGAACCAGAGAACGTTGACGGCTAAAGGCGGCGAAATGGACGTTGATGAGCGGAGCAGCTACTGTATCGAGGGTATGGTCGTCTGTTGAGATTGAACTCTCCGATTGATCCTGCAAAGAAGAAGAAGAACATCAGTGAGAAGGAAACAACAATGATGAAGAACAAGAAGATWGGAAACTAGAAGAAGAAKACGACGTAAGAGAGAGACGTGAGAAGAAGAAGAAGAAGAAGAAGAAGAAGAAGACAAGAGAAGTGGGTTTTATGTTTTATCTTATTGGGCTGATGAAGTTGTGTAGGCCCAAAGTGGTGAAGTATGTTTTGTTGTGGCCCATTCGTAGAAGTAGCTTATTCTAGCTAAGTACTTGAGGTAGAGTAGTTGGGGTTGTTAGTGGCTAAGGTAAGGTTGTGTAAGGTTGCTTGTATCCCTAAGTCTAATGTCTAGAAGTAAGGTTAAATAGTGACTAAGTTTAAGGTCTAAGAGAGTGGGTATGGTGAGTAGAAGAAATCTCCTATATATATGTGTAATGTGTGTAAACTTATGAGTGTGTGAAAGTATGAAAGTTTAAGAGAAAAAAAACAAAACAAACTTGTGTCCTAAGCAGAAAAACAACATCGTCGGAGATGGGGAAGGGTGTTCGTCGGTTCTCTACTGAACCAGAGAACGATGTTCCAACTTCAGGAATCAGTTTGCCTTATGCCACAAGATCATAGCTACACAGAATT
>TOM-06
GACGACAACTAAACCCTACGCTTACATAAAAACGCGACCTTTAAGAATTTTGTACGGCAACAGAACCAGAGAACGTTGACGGCTAAAGGCGGCGAAATGGACGTTGATGAGCGGAGCAGCTACTGTATCGAGGGTATGGTCGTCTGTTGAGATTGAACTCTCCGATTGATCCTGCAAAGAAGAAGAAGAACATCAGTGAGAAGGAAACAACAATGATGAAGAACAAGAAGATWGGAAACTAGAAGAAGAAKACGACGTAAGAGAGAGACGTGAGAAGAAGAAGAAGAAGAAGAAGAAGAAGAAGACAAGAGAAGTGGGTTTTATGTTTTATCTTATTGGGCTGATGAAGTTGTGTAGGCCCAAAGTGGTGAAGTATGTTTTGTTGTGGCCCATTCGTAGAAGTAGCTTATTCTAGCTAAGTACTTGAGGTAGAGTAGTTGGGGTTGTTAGTGGCTAAGGTAAGGTTGTGTAAGGTTGCTTGTATCCCTAAGTCTAATGTCTAGAAGTAAGGTTAAATAGTGACTAAGTTTAAGGTCTAAGAGAGTGGGTATGGTGAGTAGAAGAAATCTCCTATATATATGTGTAATGTGTGTAAACTTATGAGTGTGTGAAAGTATGAAAGTTTAAGAGAAAAAAAACAAAACAAACTTGTGTCCTAAGCAGAAAAACAACATCGTCGGAGATGGGGAAGGGTGTTCGTCGGTTCTCTACTGAACCAGAGAACGATGTTCCAACTTCAGGAATCAGTTTGCCTTATGCCACAAGATCATAGCTACACAGAATT
>TRAE-01
GACGACAACTAAACCCTACGCTTACATAAAAACGCGACCTTTAAGAATTTTGTACGGCAACAGAACCAGAGAACGTTGACGGCTAAAGGCGGCGAAATGGACGTTGATGAGCGGAGCAGCTACTGTATCGAGGGTATGGTCGTCTGTTGAGATTGAACTCTCCGATTGATCCTGCAAAGAAGAAGAAGAACATCAGTGAGAAGGAAACAACAATGATGAAGAACAAGAAGATWGGAAACTAGAAGAAGAATACGACGTAAGAGAGAGACGTGAGAAGAAGAAGAAGAAGAAGAAGAAGAAGAAGACAAGAGAAGTGGGTTTTATGTTTTATCTTATTGGGCTGATGAAGTTGTGTAGGCCCAAAGTGGTGAAGTATGTTTTGTTGTGGCCCATTCGTAGAAGTAGCTTATTCTAGCTAAGTACTTGAGGTAGAGTAGTTGGGGTTGTTAGTGGCTAAGGTAAGGTTGTGTAAGGTTGCTTGTATCCCTAAGTCTAATGTCTAGAAGTAAGGTTAAATAGTGACTAAGTTTAAGGTCTAAGAGAGTGGGTATGGTGAGTAGAAGAAATCTCCTATATATATGTGTAATGTGTGTAAACTTATGAGTGTGTGAAAGTATGAAAGTTTAAGAGAAAAAAAACAAAACAAACTTGTGTCCTAAGCAGAAAAACAACATCGTCGGAGATGGGGAAGGGTGTTCGTCGGTTCTCTACTGAACCAGAGAACGATGTTCCAACTTCAGGAATCAGTTTGCCTTATGCCACAAGATCATAGCTACACAGAATT
>Tgr-01
GACGACAACTAAACCCTACGCTTACATAAAAACGCGACCTTTAAGAATTTTGTACGGCAACAGAACCAGAGAACGTTGACGGCTAAAGGCGGCGAAATGGACGTTGATGAGCGGAGCAGCTACTGTATCGAGGGTATGGTCGTCTGTTGAGATTGAACTCTCCGATTGATCCTGCAAAGAAGAAGAAGAACATCAGTGAGAAGGAAACAACAATGATGAAGAACAAGAAGATWGGAAACTAGAAGAAGAATACGACGTAAGAGAGAGACGTGAGAAGAAGAAGAAGAAGAAGAAGAAGAAGAAGACAAGAGAAGTGGGTTTTATGTTTTATCTTATTGGGCTGATGAAGTTGTGTAGGCCCAAAGTGGTGAAGTATGTTTTGTTGTGGCCCATTCGTAGAAGTAGCTTATTCTAGCTAAGTACTTGAGGTAGAGTAGTTGGGGTTGTTAGTGGCTAAGGTAAGGTTGTGTAAGGTTGCTTGTATCCCTAAGTCTAATGTCTAGAAGTAAGGTTAAATAGTGACTAAGTTTAAGGTCTAAGAGAGTGGGTATGGTGAGTAGAAGAAATCTCCTATATATATGTGTAATGTGTGTAAACTTATGAGTGTGTGAAAGTATGAAAGTTTAAGAGAAAAAAAACAAAACAAACTTGTGTCCTAAGCAGAAAAACAACATCGTCGGAGATGGGGAAGGGTGTTCGTCGGTTCTCTACTGAACCAGAGAACGATGTTCCAACTTCAGGAATCAGTTTGCCTTATGCCACAAGATCATAGCTACACAGAATT
>Tny-04
GACGACAACTAAACCCTACGCTTACATAAAAACGCGACCTTTAAGAATTTTGTACGGCAACAGAACCAGAGAACGTTGACGGCTAAAGGCGGCGAAATGGACGTTGATGAGCGGAGCAGCTACTGTATCGAGGGTATGGTCGTCTGTTGAGATTGAACTCTCCGATTGATCCTGCAAAGAAGAAGAAGAACATCAGTGAGAAGGAAACAACAATGATGAAGAACAAGAAGATAGGAAACTAGAAGAAGAATACGACGTAAGAGAGAGACGTGAGAAGAAGAAGAAGAAGAAGAAGAAGAAGAAGACAAGAGAAGTGGGTTTTATGTTTTATCTTATTGGGCTGATGAAGTTGTGTAGGCCCAAAGTGGTGAAGTATGTTTTGTTGTGGCCCATTCGTAGAAGTAGCTTATTCTAGCTAAGTACTTGAGGTAGAGTAGTTGGGGTTGTTAGTGGCTAAGGTAAGGTTGTGTAAGGTTGCTTGTATCCCTAAGTCTAATGTCTAGAAGTAAGGTTAAATAGTGACTAAGTTTAAGGTCTAAGAGAGTGGGTATGGTGAGTAGAAGAAATCTCCTATATATATGTGTAATGTGTGTAAACTTATGAGTGTGTGAAAGTATGAAAGTTTAAGAGAAAAAAAACAAAACAAACTTGTGTCCTAAGCAGAAAAACAACATCGTCGGAGATGGGGAAGGGTGTTCGTCGGTTCTCTACTGAACCAGAGAACGATGTTCCAACTTCAGGAATCAGTTTGCCTTATGCCACAAGATCATAGCTACACAGAATT
>Tur-4
GACGACAACTAAACCCTACGCTTACATAAAAACGCGACCTTTAAGAATTTTGTACGGCAACAGAACCAGAGAACGTTGACGGCTAAAGGCGGCGAAATGGACGTTGATGAGCGGAGCAGCTACTGTATCGAGGGTATGGTCGTCTGTTGRGTTTGAACTCTCCGATTGATCCTGCAAAGAAGAAGAAGAACATCAGTGAGAAGGAAACAACAATGATGAAGAACAAGAAGATTGGAAACTAGAAGAAGAAGACGACGTAAGAGAGAGACGTGAGAAGAAGAAGAAGAAGAAGAAGAAGAAGAAGACAAGAGAAGTGGGTTTTATGTTTTATCTTATTGGGCTGATGAAGTTGTGTAGGCCCAAAGTGGTGAAGTATGTTTTGTTGTGGCCCATTCGTAGAAGTAGCTTATTCTAGCTAAGTACTTGAGGTAGAGTAGTTGGGGTTGTTAGTGGCTAAGGTAAGGTTGTGTAAGGTTGCTTGTATCCCTAAGTCTAATGTCTAGAAGTAAGGTTAAATAGTGACTAAGTTTAAGGTCTAAGAGAGTGGGTATGGTGAGTAGAAGAAATCTCCTATATATATGTGTAATGTGTGTAAACTTATGAGTGTGTGAAAGTATGAAAGTTTAAGAGAAAAAAAACAAAACAAACTTGTGTCCTAAGCAGAAAAACAACATCGTCGGAGATGGGGAAGGGTGTTCGTCGGTTCTCTACTGAACCAGAGAACGATGTTCCAACTTCAGGAATCAGTTTGCCTTATGCCACAAGATCATAGCTACACAGAATT
>Vaar2-1
GACGACAACTAAACCCTACGCTTACATAAAAACGCGACCTTTAAGAATTTTGTACGGCAACAGAACCAGAGAACGTTGACGGCTAAAGGCGGCGAAATGGACGTTGATGAGCGGACCAGCTACTGTATCGAGGGTATGGTCGTCTGTTGAGATTGAACTCTCCGATTGATCCTGCAAAGAAGAGGAAGAACATCAGTGAGAAGGAAACAACAATGATGAAGAACAAGAAGATTGGAAACTAGAAGAAGAAGACGACGTAAGAGAGAGACGTGAGAAGAAGAAGAAGAAGAAGAAGAAGAAGAAGACAAGAGAAGTGGGTTTTATGTTTTATCTTATTGGGCTGATGAAGTTGTGTAGGCCCAAAGTGGTGAAGTATGTTTTGTTGTGGCCCATTCGTAGAAGTAGCTTATTCTAGCTAAGTACTTGAGGTAGAGTAGTTGGGGTTGTTAGTGGCTAAGGTAAGGTTGTGTAAGGTTGCTTGTATCCCTAAGTCTAATGTCTAGAAGTAAGGTTAAATAGTGACTAAGTTTAAGGTCTAAGAGAGTGGGTATGGTGAGTAGAAGAAATCTCCTATATATATGTGTAATGTGTGTAAACTTATGAGTGTGTGAAAGTATGAAAGTTTAAGAGAAAAAAAACAAAACAAACTTGTGTCCTAAGCAGAAAAACAACATCGTCGGAGATGGGGAAGGGTGTTCGTCGGTTCTCTACTGAACCAGAGAACGATGTTCCAACTTCAGGAATCAGTTTGCCTTATGCCACAAGATCATAGCTACACAGAATT
>Yeg-1
GACGACAACTAAACCCTACGCTTACATAAAAACGCGACCTTTAAGAATTTTGTACGGCAACAGAACCAGAGAACGTTGACGGCTAAAGGCGGCGAAATGGACGTTGATGAGCGGAGCAGCTACTGTATCGAGGGTATGGTCGTCTGTTGAGATTGAACTCTCCGATTGATCCTGCAAAGAAGAAGAAGAACATCAGTGAGAAGGAAACAACAATGATGAAGAACAAGAAGATAGGAAACTAGAAGAAGAATACGACGTAAGAGAGAGACGTGAGAAGAAGAAGAAGAAGAAGAAGAAGAAGAAGACAAGAGAAGTGGGTTTTATGTTTTATCTTATTGGGCTGATGAAGTTGTGTAGGCCCAAAGTGGTGAAGTATGTTTTGTTGTGGCCCATTCGTAGAAGTAGCTTATTCTAGCTAAGTACTTGAGGTAGAGTAGTTGGGGTTGTTAGTGGCTAAGGTAAGGTTGTGTAAGGTTGCTTGTATCCCTAAGTCTAATGTCTAGAAGTAAGGTTAAATAGTGACTAAGTTTAAGGTCTAAGAGAGTGGGTATGGTGAGTAGAAGAAATCTCCTATATATATGTGTAATGTGTGTAAACTTATGAGTGTGTGAAAGTATGAAAGTTTAAGAGAAAAAAAACAAAACAAACTTGTGTCCTAAGCAGAAAAACAACATCGTCGGAGATGGGGAAGGGTGTTCGTCGGTTCTCTACTGAACCAGAGAACGATGTTCCAACTTCAGGAATCAGTTTGCCTTATGCCACAAGATCATAGCTACACAGAATT
>Ped-0
GACGACAACTAAACCCTACGCTTACATAAAAACGCGACCTTTAAGAATTTTGTACAGCAACAGAACCAGAGAACGTTGACGGCTAAAGGCGGCGAAATGGACGTTGATGAGCGGAGCA-CTACTGTATCGAGGGTATGGTCGTCTGTTGAGATTGAACTCTCCGATTGATCCTGCAAAGAAGAAGAAGAACATCAGTGAGAAGGAAACAACAATGATGAAGAACAAGAAGATTGGAAACTAGAAGAAGAAGACGACGTAAGAGAGAGACGTGAGAAGAAGAAGAAGAAGAAGAAGAAGAAGAAGACAAGAGAAGTGGGTTTTATGTTTTATCTTATTGGGCTGATGAAGTTGTGTAGGCCCAAAGTGGTGAAGTATGTTTTGTTGTGGCCCATTCGTAGAAGTAGCTTATTCTAGCTAAGTACTTGAGGTAGAGTAGTTGGGGTTGTTAGTGGCTAAGGTAAGGTTGTGTAAGGTTGCTTGTATCCCTAAGTCTAATGTCTAGAAGTAAGGTTAAATAGTGACTAAGTTTAAGGTCTAAGAGAGTGGGTATGGTGAGTAGAAGAAATCTCCTATATATATGTGTAATGTGTGTAAACTTATGAGGGTGTGAAAGTATGAAAGTTTAAGAGAAAAAAAACAAAACAAACTTGTGTCCTAAGCAGAAAAACAACATCGTCGGAGATGGGGAAGGGTGTTCGTCGGTTCTCTACTGAACCAGAGAACGATGTTCCAACTTCAGGAATCAGTTTGCCTTATGCCACAAGATCATAGCTACACAGAATT
>Po-0
GACGACAACTAAACCCTACGCTTACATAAAAACGCGACCTTTAAGAATTTTGTACGGCAACAGAACCAGAGAACGTTGACGGCTAAAGGCGGCGAAATGGACGTTGATGAGCGGAGCAGCTACTGTATCGAGGGTATGGTCGTCTGTTGAGATTGAACTCTCCGATTGATCCTGCAAAGAAGAAGAAGAACATCAGTGAGAAGGAAACAACAATGATGAAGAACAAGAAGATTGGAAACTAGAAGAAGAAGACGACGTAAGAGAGAGACGTGAGAAGAAGAAGAAGAAGAAGAAGAAGAAGAAGACAAGAGAAGTGGGTTTTATGTTTTATCTTATTGGGCTGATGAAGTTGTGTAGGCCCAAAGTGGTGAAGTATGTTTTGTTGTGGCCCATTCGTAGAAGTAGCTTATTCTAGCTAAGTACTTGAGGTAGAGTAGTTGGGGTTGTTAGTGGCTAAGGTAAGGTTGTGTAAGGTTGCTTGTATCCCTAAGTCTAATGTCTAGAAGTAAGGTTAAATAGTGACTAAGTTTAAGGTCTAAGAGAGTGGGTATGGTGAGTAGAAGAAATCTCCTATATATATGTGTAATGTGTGTAAACTTATGAGTGTGTGAAAGTATGAAAGTTTAAGAGAAAAAAAACAAAACAAACTTGTGTCCTAAGCAGAAAAACAACA-CGTCGGAGATGGRGAAGGGTGTTYGTCGGTTCTCTACTGAACCAGAGAACGATGTTCCAACTTCAGGAATCAGTTTGCCTTATGCCACAAGATCATAGCTACACAGAATT
>Zu-0
GACGACAACTAAACCCTACGCTTACATAAAAACGCGACCTTTAAGAATTTTGTACGGCAACAGAACCAGAGAACGTTGACGGCTAAAGGCGGCGAAATGGACGTTGATGAGCGGAGCAGCTACTGTATCGAGGGTATGGTCGTCTGTTGAGATTGAACTCTCCGATTGATCCTGCAAAGAAGAAGAAGAACATCAGTGAGAAGGAAACAACAATGATGAAGAACAAGAAGATTGGAAACTAGAAGAAGAAGACGACGTAAGAGAGAGACGTGAGAAGAAGAAGAAGAAGAAGAAGAAGAAGA---CAAGAGAAGTGGGTTTTATGTTTTATCTTATTGGGCTGATGAAGTTGTGTAGGCCCAAAGTGGTGAAGTATGTTTTGTTGTGGCCCATTCGTAGAAGTAGCTTATTCTAGCTAAGTACTTGAGGTAGAGTAGTTGGGGTTGTTAGTGGCTAAGGTAAGGTTGTGTAAGGTTGCTTGTATCCCTAAGTCTAATGTCTAGAAGTAAGGTTAAATAGTGACTAAGTTTAAGGTCTAAGAGAGTGGGTATGGTGAGTAGAAGAAATCTCCTATATATATGTGTAATGTGTGTAAACTTATGAGTGTGTGAAAGTATGAAAGTTTAAGAGAAAAAAAACAAAACAAACTTGTGTCCTAAGCAGAAAAACAACATCGTCGGAGATGGGGAAGGGTGTTCGTCGGTTCTCTACTGAACCAGAGAACGATGTTCCAACTTCAGGAATCAGTTTGCCTTATGCCACAAGATCATAGCTACACAGAATT
>Can-0
GACGACAACTAAACCCTACGCTTACATAAAAACGCGACCTTTAAGAATTTTGTACGGCAACAGAACCAGAGAACGTTGACGGCTAAAGGCGGCGAAATGGACGTTGATGAGCGGAGCAGCTACTGTATCGAGGGTATGGTCGTCTGTTGAGATTGAACTCTCCGATTGATCCTGCAAAGAAGAAGAAGAACATCAGTGAGAAGGAAACAACAATGATGAAGAACAAGAAGATTGGAAACTAGAAGAAGAAGACGACGTAAGAGAGAGACGTGAGAAGAAGAAGAAGAAGAAGAAGAAGA??????CAAGAGAAGTGGGTTTTATGTTTTATCTTATTGGGCTGATGAAGTTGTGTAGGCCCAAAGTGGTGAAGTATGTTTTGTTGTGGCCCATTCGTAGAAGTAGCTTATTCTAGCTAAGTACTTGAGGTAGAGTAGTTGGGGTTGTTAGTGGCTAAGGTAAGGTTGTGTAAGGTTGCTTGTATCCCTAAGTCTAATGTCTAGAAGTAAGGTTAAATAGTGACTAAGTTTAAGGTCTAAGAGAGTGGGTATGGTGAGTAGAAGAAATCTCCTATATATATGTGTAATGTGTGTAAACTTATGAGTGTGTGAAAGTATGAAAGTTTAAGAGAAAAAAAACAAAACAAACTTGTGTCCTAAGCAGAAAAACAACATCGTCGGAGATGGGGAAGGGTGTTCGTCGGTTCTCTACTGAACCAGAGAACGATGTTCCAACTTCAGGAATCAGTTTGCCTTATGCCACAAGATCATAGCTACACAGAATT
>Edi-0
GACGACAACTAAACCCTACGCTTACATAAAAACGCGACCTTTAAGAATTTTGTACGGCAACAGAACCAGAGAACGTTGACGGCTAAAGGCGGCGAAATGGACGTTGATGAGCGGAGCAGCTACTGTATCGAGGGTATGGTCGTCTGTTGAGATTGAACTCTCCGATTGATCCTGCAAAGAAGAAGAAGAACATCAGTGAGAAGGAAACAACAATGATGAAGAACAAGAAGATTGGAAACTAGAAGAAGAAGACGACGTAAGAGAGAGACGTGAGAAGAAGAAGAAGAAGAAGAAGAAGA??????CAAGAGAAGTGGGTTTTATGTTTTATCTTATTGGGCTGATGAAGTTGTGTAGGCCCAAAGTGGTGAAGTATGTTTTGTTGTGGCCCATTCGTAGAAGTAGCTTATTCTAGCTAAGTACTTGAGGTAGAGTAGTTGGGGTTGTTAGTGGCTAAGGTAAGGTTGTGTAAGGTTGCTTGTATCCCTAAGTCTAATGTCTAGAAGTAAGGTTAAATAGTGACTAAGTTTAAGGTCTAAGAGAGTGGGTATGGTGAGTAGAAGAAATCTCCTATATATATGTGTAATGTGTGTAAACTTATGAGTGTGTGAAAGTATGAAAGTTTAAGAGAAAAAAAACAAAACAAACTTGTGTCCTAAGCAGAAAAACAACATCGTCGGAGATGGGGAAGGGTGTTCGTCGGTTCTCTACTGAACCAGAGAACGATGTTCCAACTTCAGGAATCAGTTTGCCTTATGCCACAAGATCATAGCTACACAGAATT
>Wil-2
GACGACAACTAAACCCTACGCTTACATAAAAACGCGACCTTTAAGAATTTTGTACGGCAACAGAACCAGAGAACGTTGACGGCTAAAGGCGGCGAAATGGACGTTGATGAGCGGAGCAGCTACTGTATCGAGGGTATGGTCGTCTGTTGAGATTGAACTCTCCGATTGATCCTGCAAAGAAGAAGAAGAACATCAGTGAGAAGGAAACAACAATGATGAAGAACAAGAAGATTGGAAACTAGAAGAAGAAGACGACGTAAGAGAGAGACGTGAGAAGAAGAAGAAGAAGAAGAAGAAGA??????CAAGAGAAGTGGGTTTTATGTTTTATCTTATTGGGCTGATGAAGTTGTGTAGGCCCAAAGTGGTGAAGTATGTTTTGTTGTGGCCCATTCGTAGAAGTAGCTTATTCTAGCTAAGTACTTGAGGTAGAGTAGTTGGGGTTGTTAGTGGCTAAGGTAAGGTTGTGTAAGGTTGCTTGTATCCCTAAGTCTAATGTCTAGAAGTAAGGTTAAATAGTGACTAAGTTTAAGGTCTAAGAGAGTGGGTATGGTGAGTAGAAGAAATCTCCTATATATATGTGTAATGTGTGTAAACTTATGAGTGTGTGAAAGTATGAAAGTTTAAGAGAAAAAAAACAAAACAAACTTGTGTCCTAAGCAGAAAAACAACATCGTCGGAGATGGGGAAGGGTGTTCGTCGGTTCTCTACTGAACCAGAGAACGATGTTCCAACTTCAGGAATCAGTTTGCCTTATGCCACAAGATCATAGCTACACAGAATT
>Ws-0
GACGACAACTAAACCCTACGCTTACATAAAAACGCGACCTTTAAGAATTTTGTACGGCAACAGAACCAGAGAACGTTGACGGCTAAAGGCGGCGAAATGGACGTTGATGAGCGGAGCAGCTACTGTATCGAGGGTATGGTCGTCTGTTGAGATTGAACTCTCCGATTGATCCTGCAAAGAAGAAGAAGAACATCAGTGAGAAGGAAACAACAATGATGAAGAACAAGAAGATTGGAAACTAGAAGAAGAAGACGACGTAAGAGAGAGACGTGAGAAGAAGAAGAAGAAGAAGAAGAAGA??????CAAGAGAAGTGGGTTTTATGTTTTATCTTATTGGGCTGATGAAGTTGTGTAGGCCCAAAGTGGTGAAGTATGTTTTGTTGTGGCCCATTCGTAGAAGTAGCTTATTCTAGCTAAGTACTTGAGGTAGAGTAGTTGGGGTTGTTAGTGGCTAAGGTAAGGTTGTGTAAGGTTGCTTGTATCCCTAAGTCTAATGTCTAGAAGTAAGGTTAAATAGTGACTAAGTTTAAGGTCTAAGAGAGTGGGTATGGTGAGTAGAAGAAATCTCCTATATATATGTGTAATGTGTGTAAACTTATGAGTGTGTGAAAGTATGAAAGTTTAAGAGAAAAAAAACAAAACAAACTTGTGTCCTAAGCAGAAAAACAACATCGTCGGAGATGGGGAAGGGTGTTCGTCGGTTCTCTACTGAACCAGAGAACGATGTTCCAACTTCAGGAATCAGTTTGCCTTATGCCACAAGATCATAGCTACACAGAATT
>Kn-0
GACGACAACTAAACCCTACGCTTACATAAAAACGCGACCTTTAAGAATTTTGTACGGCAACAGAACCAGAGAACGTTGACGGCTAAAGGCGGCGAAATGGACGTTGATGAGCGGAGCAGCTACTGTATCGAGGGTATGGTCGTCTGTTGAGATTGAACTCTCCGATTGATCCTGCAAAGAAGAAGAAGAACATCAGTGAGAAGGAAACAACAATGATGAAGAACAAGAAGATTGGAAACTAGAAGAAGAAGACGACGTAAGAGAGAGACGTGAGAAGAAGAAGAAGAAGAAGAAGA?????????CAAGAGAAGTGGGTTTTATGTTTTATCTTATTGGGCTGATGAAGTTGTGTAGGCCCAAAGTGGTGAAGTATGTTTTGTTGTGGCCCATTCGTAGAAGTAGCTTATTCTAGCTAAGTACTTGAGGTAGAGTAGTTGGGGTTGTTAGTGGCTAAGGTAAGGTTGTGTAAGGTTGCTTGTATCCCTAAGTCTAATGTCTAGAAGTAAGGTTAAATAGTGACTAAGTTTAAGGTCTAAGAGAGTGGGTATGGTGAGTAGAAGAAATCTCCTATATATATGTGTAATGTGTGTAAACTTATGAGTGTGTGAAAGTATGAAAGTTTAAGAGAAAAAAAACAAAACAAACTTGTGTCCTAAGCAGAAAAACAACATCGTCGGAGATGGGGAAGGGTGTTCGTCGGTTCTCTACTGAACCAGAGAACGATGTTCCAACTTCAGGAATCAGTTTGCCTTATGCCACAAGATCATAGCTACACAGAATT
>Mt-0
GACGACAACTAAACCCTACGCTTACATAAAAACGCGACCTTTAAGAATTTTGTACTACAACAGAACCAGAGAACGTTGACGGCTAAAGGCGGCGAAATGGACGGTGATGAGCGGAGCAGCTACTGTATCGAGGGTATGGTCGTCTGTTGAGATTGAACTCTCCGATTGATCCTGCAAAGAAGAAGAAGAACATCAGTGAGAAGGAAACAACAATGATGAAGAACAAGAAGATTGGAAACTAGAAGAAGAAGACGACGTAAGAGAGAGACGTGAGAAGAAGAAGAAGAAGAAGAAGAAGA??????CAAGAGAAGTGGGTTTTATGTTTTATCTTATTGGGCTGATGAAGTTGTGTAGGCCCAAAGTGGTGAAGTATGTTTTGTTGTGGCCCATTCGTAGAAGTAGCTTATTCTAGCTAAGTACTTGAGGTAGAGTAGTTGGGGTTGTTAGTGGCTAAGGTAAGGTTGTGTAAGGTTGCTTGTATCCCTAAGTCTAATGTCTAGAAGTAAGGTTAAATAGTGACTAAGTTTAAGGTCTAAGAGAGTGGGTATGGTGAGTAGAAGAAATCTCCTATATATATGTGTAATGTGTGTAAACTTATGAGTGTGTGAAAGTATGAAAGTTTAAGAGAAAAAAAACAAAACAAACTTGTGTCCTAAGCAGAAAAACAACATCGTCGGAGATGGGGAAGGGTGTTCGTCGGTTCTCTACTGAACCAGAGAACGATGTTCCAACTTCAGGAATCAGTTTGCCTTATGCCACAAGATCATAGCTACACAGAATT
>Rsch-4
GACGACAACTAAACCCTACGCTTACATAAAAACGCGACCTTTAAGAATTTTGTACGGCAACAGAACCAGAGAACGTTGACGGCTAAAGGCGGCGAAATGGACGTTGATGAGCGGAGCAGCTACTGTATCGAGGGTATGGTCGTCTGTTGAGATTGAACTCTCCGATTGATCCTGCAAAGAAGAAGAAGAACATCAGTGAGAAGGAAACAACAATGATGAAGAACAAGAAGATTGGAAACTAGAAGAAGAAGACGACGTAAGAGAGAGACGTGAGAAGAAGAAGAAGAAGAAGAAGA?????????CAAGAGAAGTGGGTTTTATGTTTTATCTTATTGGGCTGATGAAGTTGTGTAGGCCCAAAGTGGTGAAGTATGTTTTGTTGTGGCCCATTCGTAGAAGTAGCTTATTCTAGCTAAGTACTTGAGGTAGAGTAGTTGGGGTTGTTAGTGGCTAAGGTAAGGTTGTGTAAGGTTGCTTGTATCCCTAAGTCTAATGTCTAGAAGTAAGGTTAAATAGTGACTAAGTTTAAGGTCTAAGAGAGTGGGTATGGTGAGTAGAAGAAATCTCCTATATATATGTGTAATGTGTGTAAACTTATGAGTGTGTGAAAGTATGAAAGTTTAAGAGAAAAAAAACAAAACAAACTTGTGTCCTAAGCAGAAAAACAACATCGTCGGAGATGGGGAAGGGTGTTCGTCGGTTCTCTACTGAACCAGAGAACGATGTTCCAACTTCAGGAATCAGTTTGCCTTATGCCACAAGATCATAGCTACACAGAATT
>Tsu-0
GACGACAACTAAACCCTACGCTTACATAAAAACGCGACCTTTAAGAATTTTGTACGGCAACAGAACCAGAGAACGTTGACGGCTAAAGGCGGCGAAATGGACGTTGATGAGCGGAGCAGCTACTGTATCGAGGGTATGGTCGTCTGTTGAGATTGAACTCTCCGATTGATCCTGCAAAGAAGAAGAAGAACATCAGTGAGAAGGAAACAACAATGATGAAGAACAAGAAGATTGGAAACTAGAAGAAGAAGACGACGTAAGAGAGAGACGTGAGAAGAAGAAGAAGAAGAAGAAGA?????????CAAGAGAAGTGGGTTTTATGTTTTATCTTATTGGGCTGATGAAGTTGTGTAGGCCCAAAGTGGTGAAGTATGTTTTGTTGTGGCCCATTCGTAGAAGTAGCTTATTCTAGCTAAGTACTTGAGGTAGAGTAGTTGGGGTTGTTAGTGGCTAAGGTAAGGTTGTGTAAGGTTGCTTGTATCCCTAAGTCTAATGTCTAGAAGTAAGGTTAAATAGTGACTAAGTTTAAGGTCTAAGAGAGTGGGTATGGTGAGTAGAAGAAATCTCCTATATATATGTGTAATGTGTGTAAACTTATGAGTGTGTGAAAGTATGAAAGTTTAAGAGAAAAAAAACAAAACAAACTTGTGTCCTAAGCAGAAAAACAACATCGTCGGAGATGGGGAAGGGTGTTCGTCGGTTCTCTACTGAACCAGAGAACGATGTTCCAACTTCAGGAATCAGTTTGCCTTATGCCACAAGATCATAGCTACACAGAATT
>Sf-2
GACGACAACTAAACCCTACGCTTACATAAAAACGCGACCTTTAAGAATTTTGTACGGCAACAGAACCAGAGAACGTTGACGGCTAAAGGCGGCGAAATGGACGTTGATGAGCGGAGCAGCTACTGTATCGAGGGTATGGTCGTCTGTTGAGATTGAACTCTCCGATTGATCCTGCAAAGAAGAAGAAGAACATCAGTGAGAAGGAAACAACAATGATGAAGAACAAGAAGATTGGAAACTAGAAGAAGAAGACGACGTAAGAGAGAGACGTGAGAAGAAGAAGAAGAAGAAGAAGA?????????CAAGAGAAGTGGGTTTTATGTTTTATCTTATTGGGCTGATGAAGTTGTGTAGGCCCAAAGTGGTGAAGTATGTTTTGTTGTGGCCCATTCGTAGAAGTAGCTTATTCTAGCTAAGTACTTGAGGTAGAGTAGTTGGGGTTGTTAGTGGCTAAGGTAAGGTTGTGTAAGGTTGCTTGTATCCCTAAGTCTAATGTCTAGAAGTAAGGTTAAATAGTGACTAAGTTTAAGGTCTAAGAGAGTGGGTATGGTGAGTAGAAGAAATCTCCTATATATATGTGTAATGTGTGTAAACTTATGAGTGTGTGAAAGTATGAAAGTTTAAGAGAAAAAAAACAAAACAAACTTGTGTCCTAAGCAGAAAAACAACATCGTCGGAGATGGGGAAGGGTGTTCGTCGGTTCTCTACTGAACCAGAGAACGATGTTCGAACTTCAGGAATCAGTTTGCCTTATGCCACAAGATCATAGCTACACAGAATT
>Hi-0
GACGACAACTAAACCCTACGCTTACATAAAAACGCGACCTTTAAGAATTTTGTACGGCAACAGAACCAGAGAACGTTGACGGCTAAAGGCGGCGAAATGGACGTTGATGAGCGGAGCAGCTACTGTATCGAGGGTATGGTCGTCTGTTGRGWTTGAACTCTCCGATTGATCCTGCAAAGAAGAAGAAGAACATCAGTGAGAAGGAAACAACAATGATGAAGAACAAGAAGATTGGAAACTAGAAGAAGAAGACGACGTAAGAGAGAGACGTGAGAAGAAGAAGAAGAAGAAGAAGA?????????CAAGAGAAGTGGGTTTTATGTTTTATCTTATTGGGCTGATGAAGTTGTGTAGGCCCAAAGTGGTGAAGTATGTTTTGTTGTGGCCCATTCGTAGAAGTAGCTTATTCTAGCTAAGTACTTGAGGTAGAGTAGTTGGGGTTGTTAGTGGCTAAGGTAAGGTTGTGTAAGGTTGCTTGTATCCCTAAGTCTAATGTCTAGAAGTAAGGTTAAATAGTGACTAAGTTTAAGGTCTAAGAGAGTGGGTATGGTGAGTAGAAGAAATCTCCTATATATATGTGTAATGTGTGTAAACTTATGAGTGTGTGAAAGTATGAAAGTTTAAGAGAAAAAAAACAAAACAAACTTGTGTCCTAAGCAGAAAAACAACATCGTCGGAGATGGGGAAGGGTGTTCGTCGGTTCTCTACTGAACCAGAGAACGATGTTCCAACTTCAGGAATCAGTTTGCCTTATGCCACAAGATCATAGCTACACAGAATT
>ICE49
GACGACAACTAAACCCTACGCTTACATAAAAACGCGACCTTTAAGAATTTTGTACGGCAACAGAACCAGAGAACGTTGACGGCTAAAGGCGGCGAAATGGACGTTGATGAGCGGAGCAGCTACTGTATCGAGGGTATGGTCGTCTGTTGAGATTGAACTCTCCGATTGATCCTGCAAAGAAGAAGAAGAACATCAGTGAGAAGGAAACAACAATGATGAAGAACAAGAAGATTGGAAACTAGAAGAAGAAGACGACGTAAGAGAGAGACGTGAGAAGAAGAAGAAGAAGAAGAAGAAGAAGAAGACAAGAGAAGTGGGTTTTATGTTTTATCTTATTGGGCTGATGAAGTTGTGTAGGCCCAAAGTGGTGAAGTATGTTTTGTTGTGGCCCATTCGTAGAAGTAGCTTATTCTAGCTAAGTACTTGAGGTAGAGTAGTTGGGGTTGTTAGTGGCTAAGGTAAGGTTGTGTAAGGTTGCTTGTATCCCTAAGTCTAATGTCTAGAAGTAAGGTTAAATAGTGACTAAGTTTAAGGTCTAAGAGAGTGGGTATGGTGAGTAGAAGAAATCTCCTATATATATGTGTAATGTGTGTAAACTTATGAGGGTGTGAAAGTATGAAAGTTTAAGAGAAAAAAAACAAAACAAATTTGTGTCCTAAGCAGAA?????????CGTCGGAGATGGGGAAGGGTGTTCGTCGGTTCTCTACTGAACCAGAGAACGATGTTCCAACTTCAGGAATCAGTTTGCCTTATGCCACAAGATCATAGCTACACAGAATT
>Vaar2-6
GACGACAACTAAACCCTACGCTTACATAAAAACGCGACCTTTAAGAATTTTGTACGGCAACAGAACCAGAGAACGTTGACGGCTAAAGGCGGCGAAATGGACGTTGATGAGCGGACCAGCTACTGTATCGAGGGTATGGTCGT???TTGAGATTGAACTCTCCGATTGATCCTGCAAAGAAGAAGAAGAACATCAGTGAGAAGGAAACAACAATGATGAAGAACAAGAAGATTGGAAACTAGAAGAAGAAGAC????????AGAGAGACGTGAGAAGAAGAAGAAGAAGAAGAAGAAGAAGAAGACAAGAGAAGTGGGTTTTATGTTTTATCTTATTGGGCTGATGAAGTTGTGTAGGCCCAAAGTGGTGAAGTATG???????????????????????????????????????????????TGAGGTAGAGTAGTTGGGGTTGTTAGTGGCTAAGGTAAGGTTGTGTAAGGTTGCTTGTATCCCTAAGTCTAA???????AAGTAAGGTTAAATAGTGACTAAGTTTAAGGTCTAAGAGAGTGGGTATGGTGAGTAGAAGAAATCTCCTATA?????????????????????????????????????AGTATGAAAGTTTAAGAGAAAAAAAACAAAACAAACTTGTGTCCTAAGCAGAAAAACAACATCGTCGGAGATGGGGAAGGGTGTTCGTCGGTTCTCTACTGAACCAGAGAACGATGTTCCAACTTCAGGAATCAGTTTGCCTTATGCCACAAGATCATAGCTACACAGAATT
>Sha_2
GACGACAACTAAACCCTACGCTTACATAAAAACGCGACCTTTAAGAATTTTGTACGGCAACAGAACCAGAGAACGTTGACGGCTAAAGGCGGCGAAATGGACGTTGATGAGCGGAGCAGCTACTGTATCGAGGGTATGGTCGTCTGTTGAGATTGAACTCTCCGATTGATCCTGCAAAGAAGAAGAAGAACATCAGTGAGAAGGAAACAACAATGATGAAGAACAAGAAGATTGGAAACTAGAAGAAGAAGACGACGTA????????????????????????????????????????????????????????????????????????????????????????????????????CCAAAGTGGTGAAGTATGTTTTGTTGTGGCCCATTCGTAGAAGTAGCTTATTCTAGCTAAGTACTTGAGGTAGAGTAGTTGGGGTTGTTAGTGGCTAAGGTAAGGTTGTGTAAGGTTGCTTGTATCCCTAAGTCTAATGTCTAGAAGTAAGGTTAAATAGTGACTAAGTTTAAGGTCTAAGAGAGTGGGTATGGTGAGTAG??????TCTCCTATATATATRTGTAATGTGTGTAAACTTATGAGTGTGTGAAAGTATGAAAGTTTAAGAGAAAAAAAACAAAACAAACTTGTGTCCTAAGCAGAAAAACAACATCGTCGGAGATGGGGAAGGGTGTTCGTCGGTTCTCTACTGAACCAGAGAACGATGTTCCAACTTCAGGAATCAGTTTGCCTTATGCCACAAGATCATAGCTACACAGAATT
>Bay-0
GACGACAACTAAACCCTACGCTTACATAAAAACGCGACCTTTAAGAATTTTGTACGGCAACAGAACCAGAGAACGTTGACGGCTAAAGGCGGCGAAATGGACGTTGATGAGCGGAGCAGCTACTGTATCGAGGGTATGGTCGTCTGTTGAGATTGAACTCTCCGATTGATCCTGCAAAGAAGAAGAAGAACATCAGTGAGAAGGAAACAACAATGATGAAGAACAAGAAGATTGGAAACTAGAAGAAGAAGACG???TAAGAGAGAGACGTGAGAAGAAGAAGAAGAAGAAGAAGAAGAAGAAGACAAGAGAAGTGGGTTTTATGTTTTATCTTATTGGGCTGATGAAGTTGTGTAGGC????????????????????????????????????????????????????????????????????????????????????????????????????????????TGTAAGGTTGCTTGTATCCCTAAGTCTAATGTCTAGAAGTAAGGTTAAATAGTGACTAAGTTTAAGGTCTAAGAGAGTGGGTATGGTGAGTAGAAGAAATCTCCTATATATATGTGTAATGTGTGTAAACTTATGAGTGTGTGAAAGTATGAAAGTTTAAGAGAAAAAAAACAAAACAAACTTGTGTCCTAAGCAGAAAAACAACATCGTCGGAGATGGGGAAGGGTGTTCGTCGGTTCTCTACTGAACCAGAGAACGATGTTCCAACTTCAGGAATCAGTTTGCCTTATGCCACAAGATCATAGCTACACAGAATT
>Kastel-1
GACGACAACTAAACCCTACGCTTACATAAAAACGCGACCTTTAAGAATTTTGTACGGCAACAGAACCAGAGAACGTTGACGGCTAAAGGCGGCGAAATGGACGTTGATGAGCGGAGCAGCTACTGTATCGAGGGTATGGTCGTCTGTTGAGATTGAACTCTCCGATTGATCCTGCAAAGAAGAGGAAGAACATCAGTGAGAAGGAAACAACAATGATGAAGAACAAGAAGATTGGAAACTAGAAGAAGAAGACGACGTAAGAGAGAGACGTGAGAAGAAGAAGAAGAAGAAGAAGAAGAAGAAGACAAGAGAA????????????????????????GGGCTGATGAAGTTGTGTAGGCCCAAAGTGGTGAAGTATGTTTTGTTGTAGCTCATTCGTAGAAGTA?????????AGCTAAGTACTTGAGGTAGAGTAGTTGGGGTTGTTAGTGGCTAAGGTAAGGTTGTGTAAGGTTGCTTGTATCCCTAAGTCTAATGTCTAGAAGTAAGGTTAAATAGTGACTAAGTTTAAGGTCTAAGAGAGTGGGTATGGTGAGTAGAAGA???????????????????????????????????????????????????????????????????????????????????????????????????????????CATCGTCGGAGATGGGGAAGGGTGTTCGTCGGTTCTCTACTGAACCAGAGAACGATGTTCCAACTTCAGGAATCAGTTTGCCTTATGCCACAAGATCATAGCTACACAGAATT
>Vaestervik
GACGACAACTAAACCCTACGCTTACATAAAAACGCGACCTTTAAGAATTTTGTACGGCAACAGAACCAGAGAACGTTGACGGCTAAAGGCGGCGAAATGGACGTTGATGAGCGGACCAGCTACTGTATCGAGGGTATGGTCGTCTGTTGAGATTGAACTCTCCGATTGATCCTGCAAAGAAGAAGAAGAACATCAGTGAGAAGGAAACAACAATGATGAAGAACAAGAAGATTGGAAACTAGAAGAAGAAGACGACGTAAGAGAGAGACGTGAGAAGAAGAAGAAGAAGAAGAAGAAGAA??????????????????????????????????????????????????????????????????????AAGTATGTTTTGTTGTGGCCCATTCGTAGAAGTAGCTTATTCTAGCTAAGTACTTGAGGTAGAGTAGTTGGGGTTGTTAGTGGCTAAGGTAAGGTTGTGTAAGGTTGCTTGTATCCCTAAGTCTAATGTCTAGAAGTAAGGTTAAATAGTGACTAAGTTTAAGGTCTAAGAGAGTGGGTATGGTGAGTAGAAGAAATCTCCTAT????????????????????????????????TGTGAAAGTATGAAAGTTTAAGAGA???????????????????????????????????????????CGTCGGAGATGGGGAAGGGTGTTCGTCGGTTCTCTACTGAACCAGAGAACGATGTTCCAACTTCAGGAATCAGTTTGCCTTATGCCACAAGATCATAGCTACACAGAATT
>Kru-3
GACGACAACTAAACCCTACGCTTACATAAAAACGCGACCTTTAAGAATTTTGTACGGCAACAGAACCAGAGAACGTTGACGGCTAAAGGCGGCGAAATGGACGTTGATGAGCGGAGCAGCTACTGTATCGAGGGTATGGTCGTCTGTTGAGATTGAACTCTCCGATTGATCCTGCAAAGAAGAAGAAGAACATCAGTGAGAAGGAAACAACAATGATGAAGAACAAGAAGATTGGAAACTAGAAGAAGAAGACGACGTAAGAGAGAGACGTGAGAAGAAGAAGA?????????????????????????????????GTTTTATGTTTTATCTTATT???????????????????????????GTGGTGAAGTATGTTTTGTTGTGGCCCATTCGTAGAAGTAGCTTATTCTAGCTAAGTACTTGAGGTAGAGTAGTTGGGGTTGTTAGTGGCTAAGGTAAGGTTGTGTAAGGTTGCTTGTATCCCTAAGTCTAATGTCTAGAAGTAAGGTTAAATAGTGACTAAGTTTAAGGTCTAAGAGAGTGGGTATGGTGAGTAGAAGAAATCTCCTA????????????????????????????????????????????????????????????????????????????????????????????????AACATCGTCGGAGATGGGGAAGGGTGTTCGTCGGTTCTCTACTGAACCAGAGAACGATGTTCCAACTTCAGGAATCAGTTTGCCTTATGCCACAAGATCATAGCTACACAGAATT
>RRS_7
GACGACAACTAAACCCTACGCTTACATAAAAACGCGACCTTTAAGAATTTTGTACGGCAACAGAACCAGAGAACGTTGACGGCTAAAGGCGGCGAAATGGACGTTGATGAGCGGAGCAGCTACTGTATCGAGGGTATGGTCGTCTGTTGAGATTGA??????????????????????????????????????????????????????????????????ACAAGAAGATTGGAAACTAGAAGAAGAAGA??????????????????TGAGAAGAAGAAGAAGAAGAAGAAGAAGAAGAAGACAAGAGAAGTGGGTTTTATGTTTTATCTTATTGGGCTGATGAAGTTGTGTAGGCCCAAAGTGGTGAAGTATGTTTTGTTGTGGCCCATTCGTAGAAGTAGCTTATTCTAGCTAAGTACTTGAGGTAGAGTAGTTGGGGTTGTTAGTGGCTAAGGTAAGGTTGTGTAAGGTTGCTTGTATCCCTAAGTCTAATGTCTAGAAGTAAGGTTAAATAGTGACTAAGTTTAAGGTCTAAGAGAGTGGGTATGGTGAGTAGAAGAAATCTCCT???????????????????????????????????????????????????????????????????????????????????????????AAAAACAACATCGTCGGAGATGGGGAAGGGTGTTCGTCGGTTCTCTACTGAACCAGAGAACGATGTTCCAACTTCAGGAATCAGTTTGCCTTATGCCACAAGATCATAGCTACACAGAATT
>Aedal-3
GACGACAACTAAACCCTACGCTTACATAAAAACGCGACCTTTAAGAATTTTGTACGGCAACAGAACCAGAGAACGTTGACGGCTAAAGGCGGCGAAATGGACGTTGATGAGCGGAGCAGCTACTGTATCGAGGGTATGGTCGTC??TTGAGATTGAACTCTCCGATTGATCCTGCAAAGAAGAAGAAGAACATCAGTGAGAAGGAAACAACAATGATGAAGAACAAGAAGATTGGAAACTAGAAGAAGAAGACGACGTAAGAGAGAGACGTGAG???????????????????????????????????????????GTTTTATGTTTTATCTTATT????????????????????????????????????????????????????CCATTCGTAGAAGTAGCTTATTCTAGCTAAGTACTTGAGGTAGAGTAGTTGGGGTTGTTAGTGGCTAAGGTAAGGTTGTGTAAGGTTGCTTGTATCCCTAAGTCTAATGTCTAGAAGTAAGGTTAAATAGTGACTAAGTTTAAGGTCTAAGAGAGTGGGTATGGTGAGTAGAAG???????????????????????????????????????????TGTGAAAGTATGAAAGTTTAAGAGA????????????????????????????????????????CATCGTCGGAGATGGGGAAGGGTGTTCGTCGGTTCTCTACTGAACCAGAGAACGATGTTCCAACTTCAGGAATCAGTTTGCCTTATGCCACAAGATCATAGCTACACAGAATT
>Pna_10
GACGACAACTAAACCCTACGCTTACATAAAAACGCGACCTTTAAGAATTTTGTACGGCAACAGAACCAGAGAACGTTGACGGCTAAAGGCGGCGAAATGGACGTTGATGAGCGGAGCAGCTACTGTATCGAGGGTATGGTCGTCTGTTGAGATTGAACTCTCCGATTGATCCTGCAAAGAAGAAGAAGAACATCAGTGAGAAGGAAACAACAATGATGAAGAACAAGAAGATTGGAAACTAGAAGAAGAAGACGACGTAAGAGAGAGACGTGAGAAGA??????????????????????????????????????????????????????????TGGGCTGATGAAGTTGTGTAGGCCCAAAGTGGTGAAGTATGTTTTGTTGTGGCCCATTCGTAGAAGTAGCTTATTCTAGCTAAGTACTTGAGGTAGAGTAGTTGGGGTTGTTAGTGGCTAAGGTAAGGTTGTGTAAGGTTGCTTGTATCCCTAAGTCTAATGTCTAGAAGTAAGGTTAAATAGTGACTAAGTTTAAGGTCTAAGAGA????????????????????????????????????????????????????????????????????????????????????????????????????????????????????????????ACAACATCGTCGGAGATGGGGAAGGGTGTTCGTCGGTTCTCTACTGAACCAGAGAACGATGTTCCAACTTCAGGAATCAGTTTGCCTTATGCCACAAGATCATAGCTACACAGAATT
>Tscha_1
GACGACAACTAAACCCTACGCTTACATAAAAACGCGACCTTTAAGAATTTTGTACGGCAACAGAACCAGAGAACGTTGACGGCTAAAGGCGGCGAAATGGACGTTGATGAGCGGAGCAGCTACTGTATCGAGGGTATGGTCGTCTGTTGAGATTGAACTCTCCGATTGATCCTGCAAAGAAGAGGAAGAACATCAGTGAGAAGGAAACAACAATGATGAAGAACAAGAAGATTGGAAACTAGAAGAAGAAGACGACGTAAGAGAGAGACGTGAGAAGAAGAAGAAGAAGAAGAAGAAGAAGAAGACA??????????????????????????????????????????????????????????????????????????????????CCATTCGTAGAAGTAGCTTATTCTAGCTAAGTACTTGAGGTAGAGTAGTTGGGGTTGTTAGTGGCTAAGGTAAGGTTGTGTAAGGTTGCTTGTATCCCTAAGTCTAATGTCTAGAAGTAAGGTTAAATAGTGACTAAGTTTAAGGTCTAAGAGAGTGGGTATGGTGAGTAGAAGAAATCTCCTAT???????????????????????????????????????????????????????????????????????????????????????????????????TCGTCGGAGATGGGGAAGGGTGTTCGTCGGTTCTCTACTGAACCAGAGAACGATGTTCCAACTTCAGGAATCAGTTTGCCTTATGCCACAAGATCATAGCTACACAGAATT
>Hag-2
GACGACAACTAAACCCTACGCTTACATAAAAACGCGACCTTTAAGAATTTTGTACGGCAACAGAACCAGAGAACGTTGACGGCTAAAGGCGGCGAAATGGACGTTGATGAGCGGAGCAGCTACTGTATCGAGGGTATGGTCGTCGGTTG?GATTGAACTCTCCGATTGATCCTGCAAAGAAGAAGAAGAACATCAGTGAGAAGGAAACAACAATGATGAAGAACAAGAAGATTGGAAACTAGAAGAAGAAGACGACGTAAGAGAGAGACGTGAGAAGAAGAAGA?????????????????????????????????GTTTTATGTTTTATCTTATT?????????????????????CCCAAAGTGGTGAAGTATGTTTTGTTGTGGCCCATTCGTAGAAGTAGCTTATTCTAGCTAAGTACTTGAGGTAGAGTAGTTGGGGTTGTTAGTGGCTAAGGTAAGGTTGTGTAAGGTTGCTTGTATCCCTAAGTCTAATGTCTAGAAGTAAGGTTAAATAGTGACTAAGTTTAA?????????????????????????????????????????????????????????????????????????????????????????????????????????????????????????????????????????AACATCGTCGGAGATGGGGAAGGGTGTTCGTCGGTTCTCTACTGAACCAGAGAACGATGTTCCAACTTCAGGAATCAGTTTGCCTTATGCCACAAGATCATAGCTACACAGAATT
>Nemrut-1
GACGACAACTAAACCCTACGCTTACATAAAAACGCGACCTTTAAGAATTTTGTACGGCAACAGAACCAGAGAACGTTGACGGCTAAAGGCGGCGAAATGGACGTTGATGAGCGGAGCAGCTACTGTATCGAGGGTATGGTCGTCTGTTGAGATTGAACTCTCCGATTGATCCTGCAAAGAAGAAGAAGAACATCAGTGAGAAGGAAACAACAATGATGAAGAACAAGAAGATTGGAAACTAGAAGAAGAAGACGACGTAAGAGAGAGACGTGAGAAGAAGAAGAAGAAGAAGAAGAAGAAGAAGACAAGAGAAGTGGG?????????????????????????????????????????????????????????????????????????????????????????????CTAGCTAAGTACTTGAGGTAGAGTAGTTGGGGTTGTTAGTGGCTAAGGTAAGGTTGTGTAAGGTTGCTTGTATCCCTAAGTCTAATGTCTAGAAGTAAGGTTAAATAGTGACTAAGTTTAAGGTCTAAGAGAGTGGGTATGGTGAGTAGAAGAAATC?????????????????????????????????????????????????????????????????????????????????????????????????????AACATCGTCGGAGATGGGGAAGGGTGTTCGTCGGTTCTCTACTGAACCAGAGAACGATGTTCCAACTTCAGGAATCAGTTTGCCTTATGCCACAAGATCATAGCTACACAGAATT
>ICE134
GACGACAACTAAACCCTACGCTTACATAAAAACGCGACCTTTAAGAATTTTGTACGGCAACAGAACCAGAGAACGTTGACGGCTAAAGGCGGCGAAATGGACGTTGATGAGCGGAGCAGCTACTGTATCGAGGGTATGGTCGTCTGTTGAGATTGAACTCTCCGATTGATCCTGCAAAGAAGAAGAAGAACATCAGTGAGAAGGAAACAACAATGATG???????????????????ACTAGAAGAAGAAGACGACGTAAGAGAGAGACGTGAGAAGAAGAAGAAGAAGAAGAAGAAGAAGAAGACAAGAGAAGT??????????????????????????????????????????????????????????TATGTTTTGTTGTGGCCCATTCGTAGAAGTAGCTTATTCTAGCTAAGTACTTGAGGTAGAGTAGTTGGGGTTGTTAGTGGCTAAGGTAAGGTT???T???????CTTGTATCCCTAAGTCTAATGTCTAGAAGTAAGGTTAAATAGTGACTAAGTTTAAGGTCTAAGAGAGTGGGTATGGTGAGT?????????????????????????????????????????????????????????????????????????????????????????????????????????????????CATCGTCGGAGATGGGGAAGGGTGTTCGTCGGTTCTCTACTGAACCAGAGAACGATGTTCCAACTTCAGGAATCAGTTTGCCTTATGCCACAAGATCATAGCTACACAGAATT
>Kyoto
GACGACAACTAAACCCTACGCTTACATAAAAACGCGACCTTTAAGAATTTTGTACGGCAACAGAACCAGAGAACGTTGACGGCTAAAGGCGGCGAAATGGACGTTGATGAGCGGAGCAGCTACTGTATCGAGGGTATGGTCGTCTGTTGAGATTGAACTCTCCGATTGATCCTGCAAAGAAGAAGAAGAACATCAGTGAGAAGGAAACAACAATGATGAAGAACAAGAAGATTGGAAACTAGAAGAAGAAGACGACGTAAGAGAGAGACG??AGAAGAAGAAGAAGAAGAAGAAGAAGAAGAAGA????????????????????????????????????????????????????????????????????????????????????????????????????CTTATTCTAGCTAAGTACTTGAGGTAGAGTAGTTGGGGTTGTTAGTGGCTAAGGTAAGGTTGTGTAAGGTTGCTTGTATCCCTAAGTCTAATGTCTAGAAGTAAGGTTAAATAGTGACTAAGTTTAAGGTCTAAGAGAGTGGGTATGGTGAGTAGAA?????????????????????????????????????????????????????????????????????????????????????????????????????AAAAACAACATCGTCGGAGATGGGGAAGGGTGTTCGTCGGTTCTCTACTGAACCAGAGAACGATGTTCCAACTTCAGGAATCAGTTTGCCTTATGCCACAAGATCATAGCTACACAGAATT
>Jl_3
GACGACAACTAAACCCTACGCTTACATAAAAACGCGACCTTTAAGAATTTTGTACGGCAACAGAACCAGAGAACGTTGACGGCTAAAGGCGGCGAAATGGACGTTGATGAGCGGAGCAGCTACTGTATCGAGGGTATGGTCGTCTGTTGAGATTGAACTCTCCGATTGATCCTGCAAAGAAGAAGAAGAACATCAGTGAGAAGGAAACAACAATGATGAAGAACAAGAAGATTGGAAACTAGAAGAAGAAGACGACGTAAGAGAGAGACGTGAGAAGAA???????????????????????????????????????????????????????????????????????????????????????????????????????????????????CGTAGAAGTAGCTTATTCTAGCTAAGTACTTGAGGTAGAGTAGTTGGGGTTGTTAGTGGCTAAGGTAAGGTTGTGTAAGGTTGCTTGTATCCCTAAGTCTAATGTCTAGAAGTAAGGTTAAATAGTGACTAAGTTTAAGGTCTAAGAGAGTGGGTATGGTGAGTAGAAGAAATCTCCTATA?????????????????????????????????????????????????????????????????????????????????????????AAAACAACATCGTCGGAGATGGGGAAGGGTGTTCGTCGGTTCTCTACTGAACCAGAGAACGATGTTCCAACTTCAGGAATCAGTTTGCCTTATGCCACAAGATCATAGCTACACAGAATT
>Ei_2
GACGACAACTAAACCCTACGCTTACATAAAAACGCGACCTTTAAGAATTTTGTACGGCAACAGAACCAGAGAACGTTGACGGCTAAAGGCGGCGAAATGGACGTTGATGAGCGGAGCAGCTACTGTATCGAGGGTATGGTCGTCTGTTGAG?????????????????????????????AGAAGAAGAACATCAGTGAGAAGGAAACAACAATGATGAAGAACAAGAAGATTGGAAACTAGAAGAAGAAGACGACGTAAGAGAGAGACGTGAGAAGAAGAAGAAGAAGAAGAAGAAGAAGAAGACAA????????????????????????????????????????????????????????????????????????????????????????TAGAAGTAGCTTATTCTAGCTAAGTACTTGAGGTAGAGTAGTTGGGGTTGTTAGTGGCTAAGGTAAGGTTGTGTAAGGTTGCTTGTATCCCTAAGTCTAATGTCTAGAAGTAAGGTTAAATAGTGACTAAGTTTAAGGTCTAAGAGAGTGGGTATGGTGAGTAGAAGAAATCTCCTA??????????????????????????????????????????????????????????????????????????????????????????AAAAACAACATCGTCGGAGATGGGGAAGGGTGTTCGTCGGTTCTCTACTGAACCAGAGAACGATGTTCCAACTTCAGGAATCAGTTTGCCTTATGCCACAAGATCATAGCTACACAGAATT
>love-1
GACGACAACTAAACCCTACGCTTACATAAAAACGCGACCTTTAAGAATTTTGTACGGCAACAGAACCAGAGAACGTTGACGGCTAAAGGCGGCGAAATGGACGTTGATGAGCGGAGCAGCTACTGTATCGAGGGTATGGTCGTCTGTTGAGATTGAACTCTCCGATTGATCCTGCAAAGAAGAAGAAGAACATCAGTGAGAAGGAAACAACAATGATGAAGAACAAGAAGATTGGAAACTAGAAGAAGAAGACGACGTAAGAGAGAGACGTGAGAAGAAG?????????????????????????????????????GTTTTATGTTTTATCTTATT??????????????????????????????????????????????????????????????AAGTAGCTTATTCTAGCTAAGTACTTGAGGTAGAGTAGTTGGGGTTGTTAGTGGCTAAGGTAAGGTTGTGTAAGGTTGCTTGTATCCCTAAGTCTAATGTCTAGAAGTAAGGTTAAATAGTGACTAAGTTTAAGGTCTAAGAGAGTGGGTATGGTGAGTAGAAG??????????????????????????????????????????????????????????????????????????????????????????????????????????????TCGTCGGAGATGGGGAAGGGTGTTCGTCGGTTCTCTACTGAACCAGAGAACGATGTTCCAACTTCAGGAATCAGTTTGCCTTATGCCACAAGATCATAGCTACACAGAATT
>Aa_0
GACGACAACTAAACCCTACGCTTACATAAAAACGCGACCTTTAAGAATTTTGTACGGCAACAGAACCAGAGAACGTTGACGGCTAAAGGCGGCGAAATGGACGTTGATGAGCGGAGCAGCTACTGTATCGAGGGTATGGTCGTCTGTTGAGATTGAACTCTCCGATTGATCCTGCAAAGAAGAGGAAGAACATCAGTGAGAAGGAAACAACAATGATGAAGAACAAGAAGATTGGAAACTAGAAGAAGAAGACGACGTAAGAGAGAGAC??GAGAAGAAGAAGAAGAAGAAGAAGAAGAAGAAGAC??????????????????????????????????????????????????????????????????????????????????????????????????????????????????????TGAGGTAGAGTAGTTGGGGTTGTTAGTGGCTAAGGTAAGGTTGTGTAAGGTTGCTTGTATCCCTAAGTCTAATGTCTAGAAGTAAGGTTAAATAGTGACTAAGTTTAAGGTCTAAGAGAGTGGGTATGGTGAGTAGAAGAAATCTCCT????????????????????????????????????????????????????????????????????????????????????????????AAAACAACATCGTCGGAGATGGGGAAGGGTGTTCGTCGGTTCTCTACTGAACCAGAGAACGATGTTCCAACTTCAGGAATCAGTTTGCCTTATGCCACAAGATCATAGCTACACAGAATT
>Sparta-1
GACGACAACTAAACCCTACGCTTACATAAAAACGCGACCTTTAAGAATTTTGTACGGCAACAGAACCAGAGAACGTTGACGGCTAAAGGCGGCGAAATGGACGTTGATGAGCGGAGCAGCTACTGTATCGAGGGTATGGTCGTCTGTTGGGTTTGAACTCTCCGATTGATCCTGCAAAGAAGAAGAAGAACATCAGTGAGAAGGAAACAACAATGATGAAGAACAAGAAGATTGGAAACTAGAAGAAGAAGACGACGTAAGAGAGAGACGTGAGAAGAAGA???????????AAGAAGAAGAAGACAAGAGA???????????????????????TTGGGCTGATGAAGTTGTGT???????????????????????????????????????????????????TTAATCTAGCTAAGTACTTGAGGTAGAGTAGTTGGGGTTGTT?????CTAAGGTAAGGTTGTGTAAGGTTGCTTGTATCCCTAAGTCTAATGTCTAGAAGTAAGGTTAAATAGTGACTAAGTTTAAGGTCTAAGAGAGTG?????????????????????????????????????????????????????????????????????????????????????????????????????????????????????????ACAACATCGTCGGAGATGGGGAAGGGTGTTCGTCGGTTCTCTACTGAACCAGAGAACGATGTTCCAACTTCAGGAATCAGTTTGCCTTATGCCACAAGATCATAGCTACACAGAATT
>Tol_0
GACGACAACTAAACCCTACGCTTACATAAAAACGCGACCTTTAAGAATTTTGTACGGCAACAGAACCAGAGAACGTTGACGGCTAAAGGCGGCGAAATGGACGTTGATGAGCGGAGCAGCTACTGTATCGAGGGTATGGTCGTCTGTTGAGATTGAACTCTCCGATTGATCCTGCAAAGAAGAAGAAGAACATCAGTGAGAAGGAAACAACAATGATGAAGAACAAGAAGATTGGAAACTAGAAGAAGAAGACGACGTAAGAGAGAGACGTG??????????????????????????????????????????????????????????????????????????????????????????????????????????????????????CATTCGTAGAAGTAGCTTATTCTAGCTAAGTACTTGAGGTAGAGTAGTTGGGGTTGTTAGTGGCTAAGGTAAGGTTGTGTAAGGTTGCTTGTATCCCTAAGTCTAATGTCTAGAAGTAAGGTTAAATAGTGACTAAGTTTAAGGTCTAAGAGAGTGGGTATGGTGAGTAGAAGAAATCTC???????????????????????????????????????????????????????????????????????????????????????????????????AACATCGTCGGAGATGGGGAAGGGTGTTCGTCGGTTCTCTACTGAACCAGAGAACGATGTTCCAACTTCAGGAATCAGTTTGCCTTATGCCACAAGATCATAGCTACACAGAATT
>ICE29
GACGACAACTAAACCCTACGCTTACATAAAAACGCGACCTTTAAGAATTTTGTACGGCAACAGAACCAGAGAACGTTGACGGCTAAAGGCGGCGAAATGGACGTTGATGAGCGGAGCAGCTACTGTATCGAGGGTATGGTCGTCTGTTGAGATTGAACTCTCCGATTGATCCTGCAAAGAAGAGGAAGAACATCAGTGAGAAGGAAACAACAATGATGAAGAACAAGAAGATTGGAAACTAGAAGAAGAAGACGACGTAAGAGAGAGACGTGAGAAGAAGAAGAAGAAGAAGAAGAAGAAGAAGACAAG?????????????????????????????????????????????????????????????????????????????????????CGTAGAAGTAGCTTATTCTAGCTAAGTACTTGAGGTAGAGTAGTTGGGGTTGTTAGTGGCTAAGGTAAGGTTGTGTAAGGTTGCTTGTAT???????????????????????AAGGTTAAATAGTGACTA??????????????GAGAGTGGGTATGGTGAGTAGAAGAAATCTCCT???????????????????????????????????????????????????????????????????????????????????????????????????CATCGTCGGAGATGGGGAAGGGTGTTCGTCGGTTCTCTACTGAACCAGAGAACGATGTTCCAACTTCAGGAATCAGTTTGCCTTATGCCACAAGATCATAGCTACACAGAATT
>Utrecht
GACGACAACTAAACCCTACGCTTACATAAAAACGCGACCTTTAAGAATTTTGTACGGCAACAGAACCAGAGAACGTTGACGGCTAAAGGCGGCGAAATGGACGTTGATGAGCGGAGCAGCTACTGTATCGAGGGTATGGTCGTCTGTTGAGATTGAACTCTCCGATTGATCCTGCAAAGAAGAAGAAGAACATCAGTGAGAAGGAAACAACAATGATGAAGAACAAGAAGATTGGAAACTAGAAGAAGAAGACGACGTAAGAGAGAGACGTGAGAA???????????????????????????????????????????????????????????????????????????????????????????????????????????????????????????????????TATTCTAGCTAAGTACTTGAGGTAGAGTAGTTGGGGTTGTTAGTGGCTAAGGTAAGGTTGTGTAAGGTTGCTTGTATCCCTAAGTCTAATGTCTAGAAGTAAGGTTAAATAGTGACTAAGTTTAAGGTCTAAGAGAGTGGGTATGGTGAGTAGA??????????????????????????????????????????????????????????????????????????????????????????????????????AAAAACAACATCGTCGGAGATGGGGAAGGGTGTTCGTCGGTTCTCTACTGAACCAGAGAACGATGTTCCAACTTCAGGAATCAGTTTGCCTTATGCCACAAGATCATAGCTACACAGAATT
>ICE213
GACGACAACTAAACCCTACGCTTACATAAAAACGCGACCTTTAAGAATTTTGTACGGCAACAGAACCAGAGAACGTTGACGGCTAAAGGCGGCGAAATGGACGTTGATGAGCGGAGCAGCTACTGTATCGAGGGTATGGTCGTCTGTTGAGATTGAACTCTCCGATTGATCCTGCAAAGAAGAAGAAGAACATCAGTGAGAAGGAAACAACAATGATGAAGAACAAGAAGATTGGAAACTAGAAGAAGAAGACGACGTAAGAGAGAGACGTGAGAAGAAGAAGAAGAAGAAGAAGAAGAAGAAGACAAGAGAA??????????????????????????????????????????????????????????????????????????????????????AAGTAGCTTATTCTAGCTAAGTACTTGAGGTAGAGTAGTTGGGGTTGTTAGTG??????????????????????TTGCTTGTATCCCTAAGTCTAATGTCTAGAAGTAAGGTTAAATAGTGACTAAGTTTA?????TAAGAGAGTGGGT??????????????????????????????????????????????????????????????????????????????????????????????????????????????????????????CATCGTCGGAGATGGGGAAGGGTGTTCGTCGGTTCTCTACTGAACCAGAGAACGATGTTCCAACTTCAGGAATCAGTTTGCCTTATGCCACAAGATCATAGCTACACAGAATT
>Knox_18
GACGACAACTAAACCCTACGCTTACATAAAAACGCGACCTTTAAGAATTTTGTACGGCAACAGAACCAGAGAACGTTGACGGCTAAAGGCGGCGAAATGGACGTTGATGAGCGGAGCAGCTACTGTATCGAGGGTATGGTC???TGTTGAGATTGAACTCTCCGATTGATCCTGCAAAGAAGAAGAAGAACATCAGTGAGAAGGAAACAACAATGATGAAGAACAAGAAGATTGGAAACTAGAAGAAGAAGACGACGTAAGAGAGAGACGTGAGAAGA?????????????????????????????????????????????????????????????????????????????????????????????????????????????????????????AAGTAGCTTATTCTAGCTAAGTACTTGAGGTAGAGTAGTTGGGGTTGTTAGTGGCTAAGGTAAGGTTGTGTAAGGTTGCTTGTATCCCTAAGTCTAATGTCTAGAAGTAAGGTTAAATAGTGACTAAGTTTAAGGTCTAAGAGAGTGGGTATGGTGAG??????????????????????????????????????????????????????????????????????????????????????????????????????????????????CATCGTCGGAGATGGGGAAGGGTGTTCGTCGGTTCTCTACTGAACCAGAGAACGATGTTCCAACTTCAGGAATCAGTTTGCCTTATGCCACAAGATCATAGCTACACAGAATT
>Hau_0
GACGACAACTAAACCCTACGCTTACATAAAAACGCGACCTTTAAGAATTTTGTACGGCAACAGAACCAGAGAACGTTGACGGCTAAAGGCGGCGAAATGGACGTTGATGAGCGGAGCAGCTACTGTATCGAGGGTATGGTCGTCTGTTGAGATTGAACTCTCCGATTGATCCTGCAAAGAAGAAGAAGAACATCAGTGAGAAGGAAACAACAATGATGAAGAACAAGAAGATTGGAAACTAGAAGAAGAAGACGACGTAAGAGAGAGACGTGAGAA?????????????????????????????????????????????????????????????????????????????????????????????????????????????????????????AGAAGTAGCTTATTCTAGCTAAGTACTTGAGGTAGAGTAGTTGGGGTTGTTAGTGGCTAAGGTAAGGTTGTGTAAGGTTGCTTGTATCCCTAAGTCTAATGTCTAGAAGTAAGGTTAAATAGTGACTAAGTTTAAGGTCTAAGAGAG????????????????????????????????????????????????????????????????????????????????????????????????????????????????????????AAAACAACATCGTCGGAGATGGGGAAGGGTGTTCGTCGGTTCTCTACTGAACCAGAGAACGATGTTCCAACTTCAGGAATCAGTTTGCCTTATGCCACAAGATCATAGCTACACAGAATT
>Je_0
GACGACAACTAAACCCTACGCTTACATAAAAACGCGACCTTTAAGAATTTTGTACGGCAACAGAACCAGAGAACGTTGACGGCTAAAGGCGGCGAAATGGACGTTGATGAGCGGAGCAGCTACTGTATCGAGGGTATGGTCGTCTGTT??GATTGAACTCTCCGATTGATCCTGCAAAGAAGAAGAAGAACATCAGTGAGAAGGAAACAACAATGATGAAGAACAAGAAGATTGGAAACTAGAAGAAGAAGACGACGTAAGAGAGAGACGTGAGAAGAA???????????????????????????????????????????????????????????????????????????????????????GGTGAAGTATGTTTTGTTGTGGCCCATTCGTAGAAGTAGCTTATTCTAGCTAAGTACTTGAGGTAGAGTAGTTGGGGTTGTTAGTGGCTAAGGTAAGGTTG?????GGTTGCTTGTATCCCTAAGTCTAATGTCTAGAAGTAAGGTTAAATAGTG?????????????????????????????????????????????????????????????????????????????????????????????????????????????????????????????????????????????????????ACATCGTCGGAGATGGGGAAGGGTGTTCGTCGGTTCTCTACTGAACCAGAGAACGATGTTCCAACTTCAGGAATCAGTTTGCCTTATGCCACAAGATCATAGCTACACAGAATT
>Kelsterbach_4
GACGACAACTAAACCCTACGCTTACATAAAAACGCGACCTTTAAGAATTTTGTACGGCAACAGAACCAGAGAACGTTGACGGCTAAAGGCGGCGAAATGGACGTTGATGAGCGGAGCAGCTACTGTATCGAGGGTATGGTCGTCTGTTGAGATTGAACTCTCCGATTGATCCTGCAAAGAAGAAGAAGAACATCAGTGAGAAGGAAACAACAATGATGAAGAACAAGAAGATTGGAAACTAGAAGAAGAAGACGACGTAAGAGAGAGACGTG???????????????????????????????????????????????????????????????????????????????????????????????????????????????????????????????????????????CTAGCTAAGTACTTGAGGTAGAGTAGTTGGGGTTGTTAGTGGCTAAGGTAAGGTTGTGTAAGGTTGCTTGTATCCCTAAGTCTAATGTCTAGAAGTAAGGTTAAATAGTGACTAAGTTTAAGGTCTAAGAGAGTGGGTATGG??????????????????????????????????????????????????????????????????????????????????????????????????????????????AAAAACAACATCGTCGGAGATGGGGAAGGGTGTTCGTCGGTTCTCTACTGAACCAGAGAACGATGTTCCAACTTCAGGAATCAGTTTGCCTTATGCCACAAGATCATAGCTACACAGAATT
>Pna_17
GACGACAACTAAACCCTACGCTTACATAAAAACGCGACCTTTAAGAATTTTGTACGGCAACAGAACCAGAGAACGTTGACGGCTAAAGGCGGCGAAATGGACGTTGATGAGCGGAGCAGCTACTGTATCGAGGGTATGGTCGTCTG?????ATTGAACTCTCCGATTGATCCTGCAAAGAAGAAGAAGAACATCAGTGAGAAGGAAACAACAATGATGAAGAACAAGAAGATTGGAAACTAGAAGAAGAAGACGACGTAAGAGAGAG???TGAGAAGAAGAAGAAGAAGAAGAAGAAGAAGAAGA??????????????????????????????????????????????????????????????????????????????????????ATTCGTAGAAGTAGCTTATTCTAGCTAAGTACTTGAGGTAGAGTAGTTGGGGTTGTTAGTGGCTAAGGTAAGGTTGTGTAAGGTTGCTTGTATCCCTAAGTCTAATGTCTAGAAGTAAGGTTAA????????????????????????????????????????????????????????????????????????????????????????????????????????????????????????????????????????????????????????????????GTCGGAGATGGGGAAGGGTGTTCGTCGGTTCTCTACTGAACCAGAGAACGATGTTCCAACTTCAGGAATCAGTTTGCCTTATGCCACAAGATCATAGCTACACAGAATT
>Sr:3
GACGACAACTAAACCCTACGCTTACATAAAAACGCGACCTTTAAGAATTTTGTACGGCAACAGAACCAGAGAACGTTGACGGCTAAAGGCGGCGAAATGGACGTTGATGAGCGGAGCAGCTACTGTATCGAGGGTATGGTCGTCTGTTGAGATTGAACTCTCCGATTGATCCTGCAAAGAAGAGGAAGAACATCAGTGAGAAGGAAACAACAATGATGAAGAACAAGAAGATTGGAAAC??????????????????????????????????????????????????????????????????????????????GTTTTATGTTTTATCTTATT?????????????????????????????????????????????????????CATTCGTAGAAGTAGCTTATTCTAGCTAAGTACTTGAGGTAGAGTAGTTGGGGTTGTTAGTGGCTAAGGTAAGGTTGTGTAAGGTTGCTTGTATCCCTAAGTCTAATGTCTAGAAGTAAGGTTAAATAGTGACTAAGTTTAAGGTCTAAGAGAGT????????????????????????????????????????????????????????????????????????????????????????????????????????????????????????????????TCGTCGGAGATGGGGAAGGGTGTTCGTCGGTTCTCTACTGAACCAGAGAACGATGTTCCAACTTCAGGAATCAGTTTGCCTTATGCCACAAGATCATAGCTACACAGAATT
>Co_1
GACGACAACTAAACCCTACGCTTACATAAAAACGCGACCTTTAAGAATTTTGTACGGCAACAGAACCAGAGAACGTTGACGGCTAAAGGCGGCGAAATGGACGTTGATGAGCGGAGCAGCTACTGTATCGAGGGTATGGTCGTCTGTTGAGATTGAACTCTCCGATTGATCCTGCAAAGAAGAAGAAGAACATCAGTGAGAAGGAAACAACAATGATGAAGAACAAGAAGATTGGAAACTAGAAGAAGAAGACGACGTAAGAGAGAGACGTGAGA????????????????????????????????????????????????????????????????????????????????????????????????????????????????????????????????????????????????????????GGTAGAGTAGTTGGGGTTGTTAGTGGCTAAGGTAAGGTTGTGTAAGGTTGCTTGTATCCCTAAGTCTAATGTCTAGAAGTAAGGTTAAATAGTGACTAAGTTTAAGGTCTAAGAGAGTGGGTATGGTGAGT??????????????????????????????????????????????????????????????????????????????????????????????????????????????CAACATCGTCGGAGATGGGGAAGGGTGTTCGTCGGTTCTCTACTGAACCAGAGAACGATGTTCCAACTTCAGGAATCAGTTTGCCTTATGCCACAAGATCATAGCTACACAGAATT
>ICE98
GACGACAACTAAACCCTACGCTTACATAAAAACGCGACCTTTAAGAATTTTGTACGGCAACAGAACCAGAGAACGTTGACGGCTAAAGGCGGCGAAATGGACGTTGATGAGCGGAGCAGCTACTGTATCGAGGGTATGGTCGTCTG?????????????????????????????????????????????????????GAAGGAAACAACAATGATGAAGAACAAGAAGATTGGAAACTAGAAGAAGAAGACGACGTAAGAGAGAGACGTGAGAAG???????????????????????????????????????????????????????????????????????????????????????????????????????????????CCCATTCGTAGAAGTAGCTTATTCTAGCTAAGTACTTGAGGTAGAGTAGTTGGGGTTGTTAGTGGCTAAGGTAAGGTTGTGTAAGGTTGCTTGTATCCCTAAGTCTAATGTCTAGAAGTAAGGTTAAATAGTGACTAAGTTTAAGGTCTAAGAGAGTGGGTATGGTGAGTAGA???????????????????????????????????????????????????????????????????????????????????????????????????????????CAACATCGTCGGAGATGGGGAAGGGTGTTCGTCGGTTCTCTACTGAACCAGAGAACGATGTTCCAACTTCAGGAATCAGTTTGCCTTATGCCACAAGATCATAGCTACACAGAATT
>TV-22
GACGACAACTAAACCCTACGCTTACATAAAAACGCGACCTTTAAGAATTTTGTACGGCAACAGAACCAGAGAACGTTGACGGCTAAAGGCGGCGAAATGGACGTTGATGAGCGGACCAGCTACTGTATCGAGGGTATGGTCGTC??????GATTGAACTCTCCGATTGATCCTGCAAAGAAGAAGAAGAACATCAGTGAGAAGGAAACAACAATGATGAAGAACAAGAAGATTGGAAACTAGAAGAAGAAGACGACGTAAGAGAGAGACGTGAGAA???????????????????????????????????????????????????????????????????????????????AGGCCCAAAGTGGTGAAGTATGTTTTGTTGTGGCCCATTCGTAGAAGTAGCTTATTCTAGCTAAGTACTTGAGGTAGAGTAGTTGGGGTTGTTAGTGGCTAAGGTAAGGTTGTGTAAGGTTGCTTGTATCCCTAAGTCTAATGTCTAGAAGTAAGGTTAAATAGTGACTAAGTTTAAGGT??????????????????????????????????????????????????????????????????????????????????????????????????????????????????????????????????????????TCGTCGGAGATGGGGAAGGGTGTTCGTCG??????????????????????????????????????????????TCGCCTTATGCCACAAGATCATAGCTACACAGAATT
>ICE228
GACGACAACTAAACCCTACGCTTACATAAAAACGCGACCTTTAAGAATTTTGTACGGCAACAGAACCAGAGAACGTTGACGGCTAAAGGCGGCGAAATGGACGTTGATGAGCGGAGCAGCTACTGTATCGAGGGTATGGTCGTCTGTTG????TGAACTCTCCGATTGATCCTGCAAAGAAGAAGAAGAACATCAGTGAGAAGGAAACAACAATGATGAAGAACAAGAAGAT????????????????????????????????????????AGAAGAAGAAGAAGAAGAAGAAGAAGAAGAAGACAA???????????????????????????????????ATGAAGTTGTGT????????????????????????????????????????????????????????CTAGCTAAGTACTTGAGGTAGAGTAGTTGGGGTTGTTAGTGGCTAAGGTAAGGTTGTGTAAG?????TTGTATCCCTAAGTCTAATGTCTAGAAGTA???????????????????TTTAAGGTCTAAGAGAGTGGGTATGGTGAGTAG??????????????????????????????????????????????????????????????????????????????????????????????????????????????????CGTCGGAGATGGGGAAGGGTGTTCGTCGGTTCTCTACTGAACCAGAGAACGATGTTCCAACTTCAGGAATCAGTTTGCCTTATGCCACAAGATCATAGCTACACAGAATT
>Di_G
GACGACAACTAAACCCTACGCTTATATAAAAACGCGACCTTTAAGAATTTTGTACGGCAACAGAACCAGAGAACGTTGACGGCTAAAGGCGGCGAAATGGACGTTGATGAGCGGAGCAGCTACTGTATCGAGGGTATGGTCGTCTGTTGAGATTGAACTCTCCGATTGATCCTGCAAAGAAGAAGAAGAACATCAGTGAGAAGGAAACAACAATGATGAAGAACAAGAAGATTGGAAACTAGAAGAAGAAGACGACGTAAGAGAGAGACGTGAGA????????????????????????????????????????????????????????????????????????????????????????????????????????????????????????????????????TATTCTAGCTAAGTACTTGAGGTAGAGTAGTTGGGGTTGTTAGTGGCTAAGGTAAGGTTGTGTAAGGTTGCTTGTATCCCTAAGTCTAATGTCTAGAAGTAAGGTTAAATAGTGACTAA?????????????????????????????????????????????????????????????????????????????????????????????????????????????????????????????????????????????ACAACATCGTCGGAGATGGGGAAGGGTGTTCGTCGGTTCTCTACTGAACCAGAGAACGATGTTCCAACTTCAGGAATCAGTTTGCCTTATGCCACAAGATCATAGCTACACAGAATT
>Rue3-1-31
GACGACAACTAAACCCTACGCTTACATAAAAACGCGACCTTTAAGAATTTTGTACGGCAACAGAACCAGAGAACGTTGACGGCTAAAGGCGGCGAAATGGACGTTGATGAGCGGAGCAGCTACTGTATCGAGGGTATGGTCGTCTGTTGAGATTGAACTCTCCGATTGATCCTGCAAAGAAGAAGAAGAACATCAGTGAGAAGGAAACAACAATGATGAAGAACAAGAAGATTGGAAACTAGAAGAAGAAGACGACGTAAGAGAGAGACGTGAGAAGAAGAA??????????????????????????????????????????????????????????????????????????????????????TGAAGTATGTTTTGTTGTGGCCCATTCGTAGAAGTAGCTTATTCTAGCTAAGTACTTGAGGTAGAGTAG?????????????????????????????????????????????????????????????????????????????????????????????????????????????????????????????????????????????????????????????????????????????????????AAAGTTTAAGAGAAAAAAAACAAAACAAACTTGT??????????GAAAAACAACATCGTCGGAGATGGGGAAGGGTGTTCGTCGGTTCTCTACTGAACCAGAGAACGATGTTCCAACTTCAGGAATCAGTTTGCCTTATGCCACAAGATCATAGCTACACAGAATT
>St-0
GACGACAACTAAACCCTACGCTTACATAAAAACGCGACCTTTAAGAATTTTGTACGGCAACAGAACCAGAGAACGTTGACGGCTAAAGGCGGCGAAATGGACGTTGATGAGCGGAGCAGCTACTGTATCGAGGGTATGGTCGTCTGTTGAGATTGAACTCTCCGATTGATCCTGCAAAGAA???????????????????????????????????????????????????????????????????????????????????????????????????????????????AAGAAGAAGAAGACAAGAGAAGTGGGTTTTATGTTTTGTCTTATTGGGCTGATGAAGTTGTGTAGGCCCAAAGTGGTGAAGTATGTTTTGTTGTG???????????????????TTAATCTAGCTAAGTACTTGAGGTAGAGTAGTTGGGG???????????TAAGGTAAGGTTGTGTAAGGTTGCTTGTATCCCTAAGTCTAATGTCTAGAAGTAAGGTTAAATAGTGACTAAGTTT??????????????????????????????????????????????????????????????????????????????????????????????????????????????????????????????????????AAAACAACATCGTCGGAGATGGGGAAGGGTGTTCGTCGGTTCTCTACTGAACCAGAGAACGATGTTCCAACTTCAGGAATCAGTTTGCCTTATGCCACAAGATCATAGCTACACAGAATT
>Gu_0
GACGACAACTAAACCCTACGCTTACATAAAAACGCGACCTTTAAGAATTTTGTACGGCAACAGAACCAGAGAACGTTGACGGCTAAAGGCGGCGAAATGGACGTTGATGAGCGGAGCAGCTACTGTATCGAGGGTATGGTCGTCTGTTGAGATTGAACTCTCCGATTGATCCTGCAAAGAAGAAGAAGAACATCAGTGAGAAGGAAACAACAATGATGAAGAACAAGAAGATTGGAAACTAGAAGAAGAAGACGACGTAAGAGAGAGACGT????????????????????????????????????????????????????????????????????????????????????????????????????????????????????????????????????????????????????????????????????????????????TAGTGGCTAAGGTAAGGTTGTGTAAGGTTGCTTGTATCCCTAAGTCTAATGTCTAGAAGTAAGGTTAAATAGTGACTAAGTTTAAGGTCTAAGAGAGTGGGTATGGTGAGT?????????????????????????????????????????????????????????????????????????????????????????????????????????AAAAACAACATCGTCGGAGATGGGGAAGGGTGTTCGTCGGTTCTCTACTGAACCAGAGAACGATGTTCCAACTTCAGGAATCAGTTTGCCTTATGCCACAAGATCATAGCTACACAGAATT
>ICE226
GACGACAACTAAACCCTACGCTTACATAAAAACGCGACCTTTAAGAATTTTGTACGGCAACAGAACCAGAGAACGTTGACGGCTAAAGGCGGCGAAATGGACGTTGATGAGCGGAGCAGCTACTGTATCGAGGGTATGGTCGTCTG?????????????????????????CTGCAAAGAAGAAGAAGAACATCAGTGAGAAGGAAA?AACAATGATGAAGAACAAGAAGATTGGAAACTAGAAGAAGAAGACGACGTAA?????????????GAAGAAGAAGAAGAAGAAGAAGAAGAAGAAGACAAGA???????????????????????????????????????????????????????????????????????????????????????????????????????????AAGTACTTGAGGTAGAGTAGTTGGGGTTGTTAGTGGCTAAGGTAAGGTTGTGTAAGGTTGCTTGTATCCCTAAGTCTAATGTCTAGAA???????????????????????????????TAAGAGAGTGGGTATGGTGAGTAGAA?????????????????????????????????????????????????????????????????????????????????????????????????????????????CATCGTCGGAGATGGGGAAGGGTGTTCGTCGGTTCTCTACTGAACCAGAGAACGATGTTCCAACTTCAGGAATCAGTTTGCCTTATGCCACAAGATCATAGCTACACAGAATT
>TAAD-01
GACGACAACTAAACCCTACGCTTACATAAAAACGCGACCTTTAAGAATTTTGTACGGCAACAGAACCAGAGAACGTTGACGGCTAAAGGCGGCGAAATGGACGTTGATGAGCGGAGCAGCTACTGTATCGAGGGTATGGTCGTCTGTTGAGATTGAACTCTCCGATTGATCCTGCAAAGAAGAAGAAGAACATCAGTGAGAAGGAAACAACAATGATGAAGAACAAGAAGATTGGAAACTAG????????????????????????????????????????????????????????????????????????????????????????????????????????????????????CCCAAAGTGGTGAAGTATGTTTTGTTGTGGCCCATTCGTAGAAGTAGCTTATTCTAGCTAAGTACTTGAGGTAGAGTAGTTGGGGTTGTTAGTGGCTAAGGTAAGGTTGTGTAAGGTTGCTTGTATCCCTAAGTCTAATGTCT??????????????????????????????????????????????????????????????????????????????????????????????????????????????????????????????????????????????????????????????????????????CATCGTCGGAGATGGGGAAGGGTGTTCGTCGGTTCTCTACTGAACCAGAGAACGATGTTCCAACTTCAGGAATCAGTTTGCCTTATGCCACAAGATCATAGCTACACAGAATT
>Ang_0
GACGACAACTAAACCCTACGCTTACATAAAAACGCGACCTTTAAGAATTTTGTACGGCAACAGAACCAGAGAACGTTGACGGCTAAAGGCGGCGAAATGGACGTTGATGAGCGGAGCAGCTACTGTATCGAGGGTATGGTCGTCTGTTGGGATTGAACTCTCCGATTGATCCTGCAAAGAAGAAGAAGAACATCAGTGAGAAGGAAACAACAATGATGAAGAACAAGAAGATTGGAAACTAGAAGAAGAAGACGACGTAAGAGAGAGACGTGA??????????????????????????????????????????????????????????????????????????????????????????????????????????????????????????????????????????????????????TTGAGGTAGAGTAGTTGGGGTTGTTAGTGGCTAAGGTAAGGTTGTGTAAGGTTGCTTGTATCCCTAAGTCTAATGTCTAGAAGTAAGGTTAAATAGTGACT????????????????????????????????????????????????????????????????????????????????????????????????????????????????????????????????????????????AAAACAACATCGTCGGAGATGGGGAAGGGTGTTCGTCGGTTCTCTACTGAACCAGAGAACGATGTTCCAACTTCAGGAATCAGTTTGCCTTATGCCACAAGATCATAGCTACACAGAATT
>ICE212
GACGACAACTAAACCCTACGCTTACATAAAAACGCGACCTTTAAGAATTTTGTACGGCAACAGAACCAGAGAACGTTGACGGCTAAAGGCGGCGAAATGGACGTTGATGAGCGGAGCAGCTACTGTATCGAGGGTATGGTCGTCTGTTGAGATTGAACTCTCCGATTGATCCTGCAAAGAAGAAGAAGAACATCAGTGAGAAGGAAACAACAATGATGAAGAACAAGAAGATTGGAAACTAGAAGAAGAAGACGAC?????????????GTGAGAAGAAGAAGAAGAAGAAGAAGAAGAAGAAGACAAGAG??????????????????????????????????????????????????????????????????????????????????????AGAAGTAGCTTATTCTAGCTAAGTACTTGAGGTAGAGTAGTTGGGGTTGTTAGTGGCTAAGGTAAGGTTGTGTAAGGTTG??????????????????????????????????????????????????????????????????????????????????????????????????????????????????????????????????????????????????????????????????????????????????????????????????CATCGTCGGAGATGGGGAAGGGTGTTCGTCGGTTCTCTACTGAACCAGAGAACGATGTTCCAACTTCAGGAATCAGTTTGCCTTATGCCACAAGATCATAGCTACACAGAATT
>Omn-1
GACGACAACTAAACCCTACGCTTACATAAAAACGCGACCTTTAAGAATTTTGTACGGCAACAGAACCAGAGAACGTTGACGGCTAAAGGCGGCGAAATGGACGTTGATGAGCGGAGCAGCTACTGTATCGAGGGTATGGTCGTCTGTTGAG??????????????TTGATCCTGCAAAGAAGAAGAAGAACATCAGTGAGAAGGAAACAACAATGATGAAGAACAAGAAGATTGGAAACTAGAAGAAGAAGACGACGTAAGAGAGAGACGTG????????????????????????????????????????????????????????????????????????????????????????????????????????????????????CCCATTCGTAGAAGTAGCTTATTCTAGCTAAGTACTTGAGGTAGAGTAGTTGGGGTTGTTAGTGGCTAAGGTAAGGTTGTGTAAGGTTGCTTGTATCCCTAAGTCTAATGTCTAGAAGTAA????????????????????????????????????????????????????????????????????????????????????????????????????????????????????????????????????????????????????????????????????TCGTCGGAGATGGGGAAGGGTGTTCGTCGGTTCTCTACTGAACCAGAGAACGATGTTCCAACTTCAGGAATCAGTTTGCCTTATGCCACAAGATCATAGCTACACAGAATT
>ICE216
GACGACAACTAAACCCTACGCTTACATAAAAACGCGACCTTTAAGAATTTTGTACGGCAACAGAACCAGAGAACGTTGACGGCTAAAGGCGGCGAAATGGACGTTGATGAGCGGAGCAGCTACTGTATCGAGGGTATGGTCGTCTGTTGAGATTGAACTCTCCGATTGATCCTGCAAAGAAGAGGAAGAACATCAGTGAGAAGGAAACAACAATGATGAAGAACAAGAAGATTGGAAACTAGAAGAAGAAGACGACGTAAGAGAGAGACGTGAGAAGAAGAAGAAGAAGAAGAAGAAGAAGAAGACAAGAG???????????????????????????????????????????????????????????????????????????????????CGTAGAAGTAGCTTATTCTAGCTAAGTACTTGAGGTAGAGTAGTTGGGGTTG??AGTGGCTAAG???????????????????????????????????????????????????????????????????????????????????????????????????????????????????????????????????????????????????????????????????????????????????????????????????????????????????AACATCGTCGGAGATGGGGAAGGGTGTTCGTCGGTTCTCTACTGAACCAGAGAACGATGTTCCAACTTCAGGAATCAGTTTGCCTTATGCCACAAGATCATAGCTACACAGAATT
>Spro-3
GACGACAACTAAACCCTACGCTTACATAAAAACGCGACCTTTAAGAATTTTGTACGGCAACAGAACCAGAGAACGTTGACGGCTAAAGGCGGCGAAATGGACGTTGATGAGCGGACCAGCTACTGTATCGAGGGTATGGTCGTC?GTTGAGATTGAACTCTCCGATTGATCCTGCAAAGAAGAAGAAGAACATCAGTGAGAAGGAAACAACAATGATGAAGAACAAGAAGATTGGAAACTAGAAGAAGAAGACGACGTAAGAGAGAGACG???????????????????????????????????????????????????????????????????????????????????????????????????????????????????????????????AGAAGTAGCTTATTCTAGCTAAGTACTTGAGGTAGAGTAGTTGGGGTTGTTAGTGGCTAAGGTAAGGTTGTGTAAGGTTGCTTGTATCCCTAAGTCTAATGTCTAGAAGTAAGGTTAAATAGTGACTAAGTTTAAGGTCTAAGAG???????????????????????????????????????????????????????????????????????????????????????????????????????????????????????????????????TCGTCGGAGATGGGGAAGGGTGTTCGTCG???????????????????????????????????????????AGTTTGCCTTATGCCACAAGATCATAGCTACACAGAATT
>T1110
GACGACAACTAAACCCTACGCTTACATAAAAACGCGACCTTTAAGAATTTTGTACGGCAACAGAACCAGAGAACGTTGACGGCTAAAGGCGGCGAAATGGACGTTGATGAGCGGAGCAGCTACTGTATCGAGGGTATGGTCGTCT?????GATTGAACTCTCCGATTGATCCTGCAAAGAAGAAGAAGAACATCAGTGAGAAGGAAACAACAATGATGAAGAACAAGAAGATTGGAAACTAGAAGAA?????????????????????????????????????????????????????????????????????????????????????????????????????????????????????????????????????????????CCCATTCGTAGAAGTAGCTTATTCTAGCTAAGTACTTGAGGTAGAGTAGTTGGGGTTGTTAGTGGCTAAGGTAAGGTTGTGTAAGGTTGCTTGTATCCCTAAGTCTAATGTCTAGAAGTAAGGT?????????????????????????????????????????????????????????????????????????????????????????????????????????????????????????????????????????????????????????????AACATCGTCGGAGATGGGGAAGGGTGTTCGTCGGTTCTCTACTGAACCAGAGAACGATGTTCCAACTTCAGGAATCAGTTTGCCTTATGCCACAAGATCATAGCTACACAGAATT
>Lip_0
GACGACAACTAAACCCTACGCTTACATAAAAACGCGACCTTTAAGAATTTTGTACGGCAACAGAACCAGAGAACGTTGACGGCTAAAGGCGGCGAAATGGACGTTGATGAGCGGAGCAGCTACTGTATCGAGGGTATGGTCGTCTGTTGAGATTGAACTCTCCGATTGATCCTGCAAAGAAGAAGAAGAACATCAGTGAGAAGGAAACAACAATGATGAAGAACAAGAAGATTGGAAACTAGAAGAAGAAGACGACGTAAGAGAGAGACGTGAGAAG????????????????????????????????????????????????????????????????????????????????????????????????????????????????????????????????????????????????????????????????????????????????????GGTAAGGTTGTGTAAGGTTGCTTGTATCCCTAAGTCTAATGTCTAGAAGTAAGGTTAAATAGTGACTAAGTTTAAGGTCTAAGAGAGT????????????????????????????????????????????????????????????????????????????????????????????????????????????????????????????AACATCGTCGGAGATGGGGAAGGGTGTTCGTCGGTTCTCTACTGAACCAGAGAACGATGTTCCAACTTCAGGAATCAGTTTGCCTTATGCCACAAGATCATAGCTACACAGAATT
>T1090
GACGACAACTAAACCCTACGCTTACATAAAAACGCGACCTTTAAGAATTTTGTACGGCAACAGAACCAGAGAACGTTGACGGCTAAAGGCGGCGAAATGGACGTTGATGAGCGGAGCAGCTACTGTATCGAGGGTATGGTCGTC???????????????????GATTGATCCTGCAAAGAAGAAGAAGAACATCAGTGAGAAGGAAACAACAATGATGAAGAACAAGAAGATTGGAAAC?????????????????????????????????????????????????????????????????????????????????????????????????????????????????????????????????????????????????????????TTCGTAGAAGTAGCTTATTCTAGCTAAGTACTTGAGGTAGAGTAGTTGGGGTTGTTAGTGGCTAAGGTAAGGTTGTGTAAGGTTGCTTGTATCCCTAAGTCTAATGTCTAGAAGTAAGGTTAAATAGTGACTAAGTTTAAGGTCTA???????????????????????????????????????????????????????????????????????????????????????????????????????????????????????????????????????TCGTCGGAGATGGGGAAGGGTGTTCGTCGGTTCTCTACTGAACCAGAGAACGATGTTCCAACTTCAGGAATCAGTTTGCCTTATGCCACAAGATCATAGCTACACAGAATT
>Vaar-1
GACGACAACTAAACCCTACGCTTACATAAAAACGCGACCTTTAAGAATTTTGTACGGCAACAGAACCAGAGAACGTTGACGGCTAAAGGCGGCGAAATGGACGTTGATGAGCGGAGCAGCTACTGTATCGAGGGTATGGTCGTC??TTGAGATTGAACTCTCCGATTGATCCTGCAAAGAAGAAGAAGAACATCAGTGAGAAGGAAACAACAATGATGAAGAACAAGAAGATTGGAAACTAGAAGAAGAAGACGACGTAAGAGAGAGACGTGAGAAGA????????????????????????????????????????????????????????????????????????????????????????????????ATGTTTTGTTGTGGCCCATTCGTAGAAGTAGCTTATTCTAGCTAAGTACTTGAGGTAGAGTAGTTGGGGTTGTTAGTGGCTAAGGTAAGGTTGTGTAAGGTTGCTTGTATCCCTAAGTCTAATGTCTAGAAGTAAGGTTAAATAGTGACTAAGTTTAAGG?????????????????????????????????????????????????????????????????????????????????????????????????????????????????????????????????????????????????????????????????????????????????????????????????????????????????TCAGTTTGCCTTATGCCACAAGATCATAGCTACACAGAATT
>Doer-10
GACGACAACTAAACCCTACGCTTACATAAAAACGCGACCTTTAAGAATTTTGTACGGCAACAGAACCAGAGAACGTTGACGGCTAAAGGCGGCGAAATGGACGTTGATGAGCGGAGCAGCTACTGTATCGAGGGTATGGTCGTCTGTTGAGATTGAACTCTCCGATTGATCCTGCAAAGAAGAAGAAGAACATCAGTGAGAAGGAAACAACAATGATGAAGAACAAGAAGATTGGAAACTAGA????????????????????????????????????????????????????AAGAAGAAGACAAGAGAAGTGGGTTTTATGTTTTATCTTATT?????????????????????????????????????????????????????CATTCGTAGAAGTAGCTTATTCTAGCTAAGTACTTGAGGTAGAGTAGTTGGGGTTGTTAGTGGCTAAGGTAAGGTTGT????????????????????????????????????????????????????????????????????????????????????????????????????????????????????????????????????????????????????????????????????????????????????????????????????????????ATCGTCGGAGATGGGGAAGGGTGTTCGTCGGTTCTCTACTGAACCAGAGAACGATGTTCCAACTTCAGGAATCAGTTTGCCTTATGCCACAAGATCATAGCTACACAGAATT
>Eden-9
GACGACAACTAAACCCTACGCTTACATAAAAACGCGACCTTTAAGAATTTTGTACGGCAACAGAACCAGAGAACGTTGACGGCTAAAGGCGGCGAAATGGACGTTGATGAGCGGAGCAGCTACTGTATCGAGGGTATGGTCGTCTGT????????????????????????CTGCAAAGAAGAAGAAGAACATCAGTGAGAAGGAAACAACAATGATGAAGAACAAGAAGATTGGAAACTAGAAGAA?????????????????????????????????????????????????????????????????????????????????????????????????????????????????????????????????????????????????????????????GCTTATTCTAGCTAAGTACTTGAGGTAGAGTAGTTGGGGTTGTTAGTGGCTAAGGTAAGGTTGTGTAAGGTTGCTTGTATCCCTAAGTCTAATGTCTAGAAGTAAGGTTAAATAGTGACTAAGTTTAAGGTCTAAGA??????????????????????????????????????????????????????????????????????????????????????????????????????????????????????????????????CATCGTCGGAGATGGGGAAGGGTGTTCGTCGGTTCTCTACTGAACCAGAGAACGATGTTCCAACTTCAGGAATCAGTTTGCCTTATGCCACAAGATCATAGCTACACAGAATT
>Sim-1
GACGACAACTAAACCCTACGCTTACATAAAAACGCGACCTTTAAGAATTTTGTACGGCAACAGAACCAGAGAACGTTGACGGCTAAAGGCGGCGAAATGGACGTTGATGAGCGGACCAGCTACTGTATCGAGGGTATGGTCGTCTGTTGAGATTGAACTCTCCGATTGATCCTGCAAAGAAGAAGAAGAACATCAGTGAGAAGGAAACAACAATGATGAAGAACAAGAAGATTGGAAACTAGAAG?????????????????????????????????????????????????????????????????????????????????????????????????????????????????CCCAAAGTGGTGAAGTATGTTTTGTTGTGGCCCATTCGTAGAAGTAGCTTATTCTAGCTAAGTACTTGAGGTAGAGTAGTTGGGGTTGTTAGTGGCTAAGGTAAGGTTGTGTAAGGTTGCTTGTATCCCTAAGTCTAATGTCTAGAAGTAAGGTTAA??????????????????????????????????????????????????????????????????????????????????????????????????????????????????????????????????????????????????????????????TCGTCGGAGATGGGGAAGGGTGTTCGTCG?????????????????????????????????????????????TTTGCCTTATGCCACAAGATCATAGCTACACAGAATT
>Spro-2
GACGACAACTAAACCCTACGCTTACATAAAAACGCGACCTTTAAGAATTTTGTACGGCAACAGAACCAGAGAACGTTGACGGCTAAAGGCGGCGAAATGGACGTTGATGAGCGGACCAGCTACTGTATCGAGGGTATGGTCGTCT???????????????????ATTGATCCTGCAAAGAAGAAGAAGAACATCAGTGAGAAGGAAACAACAATGATGAAGAACAAGAAGATTGGAAACTAGAAGAAGAAGACGACGTAAGAGAGAGACGTGAGAAGA???????????????????????????????????????????????????????????????????????????????????????????????????????????????CCATTCGTAGAAGTAGCTTATTCTAGCTAAGTACTTGAGGTAGAGTAGTTGGGGTTGTTAGTGGCTAAGGTAAGGTTGTGTAAGGTTGCTTGTATCCCTAAGTCTAATGTCTAGAAGTAAGGTTAAATAGTGACTAAGTTTAAGGTCTAAGAGA????????????????????????????????????????????????????????????????????????????????????????????????????????????????????????????????????????????????????????????????????????????????????????????????????????TCAGTTTGCCTTATGCCACAAGATCATAGCTACACAGAATT
>love-5
GACGACAACTAAACCCTACGCTTACATAAAAACGCGACCTTTAAGAATTTTGTACGGCAACAGAACCAGAGAACGTTGACGGCTAAAGGCGGCGAAATGGACGTTGATGAGCGGAGCAGCTACTGTATCGAGGGTATGGTCGTCTGTT????????????????ATTGATCCTGCAAAGAAGAAGAAGAACATCAGTGAGAAGGAAACAACAATGATGAAGAACAAGAAGATTGGAAACTAG?????????????????????????????????????????????????????????????????????????????????????????????????????????????????????????????????????????????????????????GTAGAAGTAGCTTATTCTAGCTAAGTACTTGAGGTAGAGTAGTTGGGGTTGTTAGTGGCTAAGGTAAGGTTGTGTAAGGTTGCTTGTATCCCTAAGTCT?????????????????????????????????????????????????????????????????????????????????????????????????????????????????????????????????????????????????????????????????????????????????CATCGTCGGAGATGGGGAAGGGTGTTCGTCGGTTCTCTACTGAACCAGAGAACGATGTTCCAACTTCAGGAATCAGTTTGCCTTATGCCACAAGATCATAGCTACACAGAATT
>Ale-Stenar-56-14
GACGACAACTAAACCCTACGCTTACATAAAAACGCGACCTTTAAGAATTTTGTACGGCAACAGAACCAGAGAACGTTGACGGCTAAAGGCGGCGAAATGGACGTTGATGAGCGGACCAGCTACTGTATCGAGGGTATGGTCGTCTGT????ATTGAACTCTCCGATTGATCCTGCAAAGAAGAAGAAGAACATCAGTGAGAAGGAAACAACAATGATGAAGAACAAGAAGATTGGAAACTAGAAGAAGAAGACGACGTAAGAGAGAGACGT????????????????????????????????????????????????????????????????????????????????????????????????????????????????????????ATTCGTAGAAGTAGCTTATTCTAGCTAAGTACTTGAGGTAGAGTAGTTGGGGTTGTTAGTGGCTAAGGTAAGGTTGTGTAAGGTTGCTTGTATCCCTAAGTCTAATGTCTAGAAGTAAGGTTAAAT??????????????????????????????????????????????????????????????????????????????????????????????????????????????????????????????????????????????????????????????????????????????????????????????????????????????????????????????????????TTTGCCTTATGCCACAAGATCATAGCTACACAGAATT
>TV-30
GACGACAACTAAACCCTACGCTTACATAAAAACGCGACCTTTAAGAATTTTGTACGGCAACAGAACCAGAGAACGTTGACGGCTAAAGGCGGCGAAATGGACGTTGATGAGCGGACCAGCTACTGTATCGAGGGTATGGTCGTCTGTTGAGATTGAACTCTCCGATTGATCCTGCAAAGAAGAAGAAGAACATCAGTGAGAAGGAAACAACAATGATGAAGAACAAGAAGATTGGAAACTA??????????????????????????????????????????????????????????????????????????????????????????????????????????????????????????????????????TGTTTTGTTGTGGCCCATTCGTAGAAGTAGCTTATTCTAGCTAAGTACTTGAGGTAGAGTAGTTGGGGTTGTTAGTGGCTAAGGTAAGGTTGTGTAAGGTTGCTTGTATCCCTAAGTCTAA?????????????????????????????????????????????????????????????????????????????????????????????????????????????????????????????????????????????????????????????????????????????????TCGTCGGAGATGGGGAAGGGTGTTCGTCG???????????????????????????????????????????AGTTTGCCTTATGCCACAAGATCATAGCTACACAGAATT
>Oer-1
GACGACAACTAAACCCTACGCTTACATAAAAACGCGACCTTTAAGAATTTTGTACGGCAACAGAACCAGAGAACGTTGACGGCTAAAGGCGGCGAAATGGACGTTGATGAGCGGAGCAGCTACTGTATCGAGGGTATGGTCGTC??????????????????????TGATCCTGCAAAGAAGAAGAAGAACATCAGTGAGAAGGAAACAACAATGATGAAGAACAAGAAGATTGGAAACTAG?????????????????????????????????????????????????????????????????????????????????????????????TTGGGCTGATGAAGTTGTGTAGGCCCAAAGTGGTGAAGTATGTTTTGTTGTGGCCCATTCGTAGAAGTAGCTTAT???????????????????????????????????????????????????????????????????????????????????????????????????????????????????????????????????????????????????????????????????????????????????????????????????????????????????????????????????????????????????????????????????????TCGTCGGAGATGGGGAAGGGTGTTCGTCGGTTCTCTACTGAACCAGAGAACGATGTTCCAACTTCAGGAATCAGTTTGCCTTATGCCACAAGATCATAGCTACACAGAATT
>TV-7
GACGACAACTAAACCCTACGCTTACATAAAAACGCGACCTTTAAGAATTTTGTACGGCAACAGAACCAGAGAACGTTGACGGCTAAAGGCGGCGAAATGGACGTTGATGAGCGGACCAGCTACTGTATCGAGGGTATGGTCGTC?????????TGAACTCTCCGATTGATCCTGCAAAGAAGAAGAAGAACATCAGTGAGAAGGAAACAACAATGATGAAGAACAAGAAGATTGGAAACTAGAAGAAGAAGACGACGTAAGAGAGAGACG???????????????????????????????????????????????????????????????????????????????????????????????????????????????????????????????AGAAGTAGCTTATTCTAGCTAAGTACTTGAGGTAGAGTAGTTGGGGTTGTTAGTGGCTAAGGTAAGGTTGTGTAAGGTTGCTTGTATCCCTAAGTCTAATGTCTAGAAGTAA?????????????????????????????????????????????????????????????????????????????????????????????????????????????????????????????????????????????????????????????????????????????????????????????????????????????????????????????????????????????????????TATGCCACAAGATCATAGCTACACAGAATT
>Ra_0
GACGACAACTAAACCCTACGCTTACATAAAAACGCGACCTTTAAGAATTTTGTACGGCAACAGAACCAGAGAACGTTGACGGCTAAAGGCGGCGAAATGGACGTTGATGAGCGGAGCAGCTACTGTATCGAGGGTATGGTCGTCTGTTG?????????????????????????????????????????????????????????????????????????????????????????????????????????????????????????????????????????????????????????????????????????????????????????????????????????????????????????????????????????????????????????????????????????GCTAAGTACTTGAGGTAGAGTAGTTGGGGTTGTTAGTGGCTAAGGTAAGGTTGTGTAAGGTTGCTTGTATCCCTAAGTCTAATGTCTAGAAGTAAGGTTAAATAGTGACTAAGTTTAAGGTCTAA???????????????????????????????????????????????????????????????????????????????????????????????????????????????????????????????????ACATCGTCGGAGATGGGGAAGGGTGTTCGTCGGTTCTCTACTGAACCAGAGAACGATGTTCCAACTTCAGGAATCAGTTTGCCTTATGCCACAAGATCATAGCTACACAGAATT
>ICE163
GACGACAACTAAACCCTACGCTTACATAAAAACGCGACCTTTAAGAATTTTGTACGGCAACAGAACCAGAGAACGTTGACGGCTAAAGGCGGCGAAATGGACGTTGATGAGCGGAGCAGCTACTGTATCGAGGGTATGGTCGTCTGTTGAGATTGAACTCTCCGATTGATCCTGCAAAGAAGAAGAAGAACATCAGTGAGAAGGAAACAACA??????????????????????????????????????????????????????????????????????????????????????????????????????????????????????????????????????????????????????????????????????????????????????????????????TTATTCTAGCTAAGTACTTGAGG????????????????????????????????????????????????????????????????????????AGAAGTAAGGTTAAATAGTGACTAA?????????????????????????????????????????????????????????????????????????????????????????????????????????????????????????????????????????????????CATCGTCGGAGATGGGGAAGGGTGTTCGTCGGTTCTCTACTGAACCAGAGAACGATGTTCCAACTTCAGGAATCAGTTTGCCTTATGCCACAAGATCATAGCTACACAGAATT
>T1080
[truncated: 4,749 more chars]
